# Supplementary material for: Genome-Wide Detection of CNVs and Their Association with Meat Tenderness in Nelore Cattle
Source: PLoS One. 2016 Jun 27;11(6):e0157711. doi: 10.1371/journal.pone.0157711 (PMC4922624; doi:10.1371/journal.pone.0157711)
Supplement: S1 Table — (CSV) [file pone.0157711.s007.csv]

chr	start	end	size	type	CNV samples	%CNV	cnv_tag
1	16947	111645	94699	gain	103	14.2461964	CNVR_1
1	1406152	1630187	224036	gain	18	2.489626556	CNVR_2
1	1893592	2009127	115536	gain	218	30.15214385	CNVR_3
1	4139727	4203274	63548	gain	1	0.138312586	CNVR_4
1	4554832	4591202	36371	gain	23	3.181189488	CNVR_5
1	6844137	6849639	5503	gain	1	0.138312586	CNVR_6
1	6969184	6975308	6125	loss	4	0.553250346	CNVR_7
1	7181747	7199223	17477	loss	1	0.138312586	CNVR_8
1	7896305	7925506	29202	loss	1	0.138312586	CNVR_9
1	8583060	8610133	27074	loss	1	0.138312586	CNVR_10
1	11288660	11313150	24491	loss	1	0.138312586	CNVR_11
1	11853238	11874047	20810	loss	1	0.138312586	CNVR_12
1	12346920	12510278	163359	both	7	0.968188105	CNVR_13
1	12842398	12897409	55012	loss	2	0.276625173	CNVR_14
1	12964810	12978297	13488	loss	1	0.138312586	CNVR_15
1	14076997	14138383	61387	loss	1	0.138312586	CNVR_16
1	14768759	14781324	12566	gain	1	0.138312586	CNVR_17
1	15970854	16000856	30003	loss	116	16.04426003	CNVR_18
1	16673009	16820845	147837	both	4	0.553250346	CNVR_19
1	17056540	17261602	205063	loss	2	0.276625173	CNVR_20
1	17396567	17417757	21191	loss	1	0.138312586	CNVR_21
1	17504974	17563650	58677	loss	1	0.138312586	CNVR_22
1	17832667	17879651	46985	gain	28	3.87275242	CNVR_23
1	18052292	18131757	79466	loss	1	0.138312586	CNVR_24
1	18279208	18290041	10834	gain	1	0.138312586	CNVR_25
1	18328409	18338247	9839	loss	2	0.276625173	CNVR_26
1	20191425	20244730	53306	loss	2	0.276625173	CNVR_27
1	20555401	20598731	43331	loss	1	0.138312586	CNVR_28
1	20673471	20700573	27103	loss	1	0.138312586	CNVR_29
1	21254912	21331019	76108	loss	1	0.138312586	CNVR_30
1	21636517	21892741	256225	loss	1	0.138312586	CNVR_31
1	22138411	22154078	15668	gain	6	0.829875519	CNVR_32
1	23335332	23374361	39030	loss	1	0.138312586	CNVR_33
1	26214802	26232211	17410	loss	1	0.138312586	CNVR_34
1	26307924	26316406	8483	loss	1	0.138312586	CNVR_35
1	26765752	26809747	43996	loss	1	0.138312586	CNVR_36
1	27024335	27042388	18054	loss	1	0.138312586	CNVR_37
1	27057274	27073221	15948	loss	1	0.138312586	CNVR_38
1	27218286	27249385	31100	loss	1	0.138312586	CNVR_39
1	27379214	27437215	58002	loss	14	1.93637621	CNVR_40
1	27868352	27881902	13551	loss	1	0.138312586	CNVR_41
1	28213283	28239464	26182	loss	1	0.138312586	CNVR_42
1	28936528	28948745	12218	gain	1	0.138312586	CNVR_43
1	29681125	29709407	28283	loss	1	0.138312586	CNVR_44
1	29788812	29802554	13743	loss	1	0.138312586	CNVR_45
1	30136598	30152840	16243	loss	1	0.138312586	CNVR_46
1	30221834	30229465	7632	loss	1	0.138312586	CNVR_47
1	30648159	30666824	18666	gain	2	0.276625173	CNVR_48
1	31195425	31282262	86838	loss	1	0.138312586	CNVR_49
1	31464320	31513735	49416	loss	1	0.138312586	CNVR_50
1	31663083	31700738	37656	loss	274	37.89764869	CNVR_51
1	31778342	31796412	18071	loss	1	0.138312586	CNVR_52
1	31899472	31923335	23864	gain	1	0.138312586	CNVR_53
1	32158488	32183549	25062	loss	2	0.276625173	CNVR_54
1	32402235	32441481	39247	gain	1	0.138312586	CNVR_55
1	32462420	32496028	33609	both	2	0.276625173	CNVR_56
1	32558213	32706660	148448	loss	6	0.829875519	CNVR_57
1	32827128	32841746	14619	loss	1	0.138312586	CNVR_58
1	32950208	32963609	13402	gain	2	0.276625173	CNVR_59
1	32993924	33050023	56100	gain	1	0.138312586	CNVR_60
1	33270409	33308069	37661	loss	2	0.276625173	CNVR_61
1	33413915	33422277	8363	loss	2	0.276625173	CNVR_62
1	33425782	33440794	15013	loss	1	0.138312586	CNVR_63
1	33591126	33673851	82726	loss	1	0.138312586	CNVR_64
1	34039290	34140085	100796	loss	1	0.138312586	CNVR_65
1	34177683	34217178	39496	loss	8	1.106500692	CNVR_66
1	34505775	34514446	8672	gain	1	0.138312586	CNVR_67
1	35358526	35366206	7681	loss	2	0.276625173	CNVR_68
1	36675769	36718559	42791	loss	6	0.829875519	CNVR_69
1	37289127	37313169	24043	loss	1	0.138312586	CNVR_70
1	38306432	38330161	23730	gain	4	0.553250346	CNVR_71
1	38613687	38618819	5133	loss	1	0.138312586	CNVR_72
1	38706318	38754383	48066	loss	1	0.138312586	CNVR_73
1	39562045	39584716	22672	loss	3	0.414937759	CNVR_74
1	40370442	40397188	26747	loss	2	0.276625173	CNVR_75
1	40830066	40836530	6465	loss	1	0.138312586	CNVR_76
1	40932376	40967217	34842	loss	7	0.968188105	CNVR_77
1	41103772	41121515	17744	loss	1	0.138312586	CNVR_78
1	41517187	41526983	9797	gain	1	0.138312586	CNVR_79
1	42119177	42135600	16424	loss	1	0.138312586	CNVR_80
1	42224589	42230085	5497	loss	3	0.414937759	CNVR_81
1	42342109	42352084	9976	gain	1	0.138312586	CNVR_82
1	44897300	44936991	39692	loss	2	0.276625173	CNVR_83
1	45019582	45126351	106770	gain	7	0.968188105	CNVR_84
1	45148191	45156532	8342	gain	2	0.276625173	CNVR_85
1	45349328	45380977	31650	gain	9	1.244813278	CNVR_86
1	45817483	45824737	7255	gain	2	0.276625173	CNVR_87
1	47171670	47191323	19654	loss	1	0.138312586	CNVR_88
1	48361372	48425887	64516	loss	8	1.106500692	CNVR_89
1	48514883	48542634	27752	gain	1	0.138312586	CNVR_90
1	48772543	48874578	102036	loss	8	1.106500692	CNVR_91
1	48944826	48965612	20787	loss	1	0.138312586	CNVR_92
1	49218542	49223710	5169	loss	1	0.138312586	CNVR_93
1	49311374	49321660	10287	loss	2	0.276625173	CNVR_94
1	49829393	49849540	20148	gain	4	0.553250346	CNVR_95
1	51786844	51797148	10305	loss	1	0.138312586	CNVR_96
1	53580829	53643786	62958	loss	1	0.138312586	CNVR_97
1	54470324	54486578	16255	loss	1	0.138312586	CNVR_98
1	54814576	54819828	5253	loss	2	0.276625173	CNVR_99
1	56588085	56598694	10610	loss	1	0.138312586	CNVR_100
1	57890954	57901659	10706	gain	1	0.138312586	CNVR_101
1	58882107	58911772	29666	gain	1	0.138312586	CNVR_102
1	59400242	59413545	13304	gain	1	0.138312586	CNVR_103
1	61021750	61065705	43956	loss	1	0.138312586	CNVR_104
1	61158295	61177746	19452	loss	1	0.138312586	CNVR_105
1	66885468	66984579	99112	loss	1	0.138312586	CNVR_106
1	69201417	69219486	18070	loss	46	6.362378976	CNVR_107
1	72484164	72495218	11055	loss	1	0.138312586	CNVR_108
1	73467682	73488612	20931	gain	6	0.829875519	CNVR_109
1	76681320	76691638	10319	gain	1	0.138312586	CNVR_110
1	80554046	80560497	6452	gain	1	0.138312586	CNVR_111
1	83218713	83238102	19390	loss	1	0.138312586	CNVR_112
1	84655658	84664967	9310	loss	1	0.138312586	CNVR_113
1	87149914	87161990	12077	loss	1	0.138312586	CNVR_114
1	87332538	87383092	50555	both	3	0.414937759	CNVR_115
1	87875403	87885614	10212	gain	4	0.553250346	CNVR_116
1	91623471	91646297	22827	loss	3	0.414937759	CNVR_117
1	93730576	93819471	88896	both	332	45.9197787	CNVR_118
1	93949896	93961196	11301	gain	1	0.138312586	CNVR_119
1	94199961	94218072	18112	gain	2	0.276625173	CNVR_120
1	95456352	95542310	85959	loss	7	0.968188105	CNVR_121
1	98186269	98227089	40821	loss	3	0.414937759	CNVR_122
1	99543821	99549071	5251	loss	1	0.138312586	CNVR_123
1	100151489	100161179	9691	both	2	0.276625173	CNVR_124
1	101177709	101192369	14661	loss	1	0.138312586	CNVR_125
1	101422901	101451255	28355	gain	9	1.244813278	CNVR_126
1	102001717	102020809	19093	gain	1	0.138312586	CNVR_127
1	102713934	102724911	10978	gain	1	0.138312586	CNVR_128
1	102778825	102944861	166037	both	30	4.149377593	CNVR_129
1	103096811	103183564	86754	both	23	3.181189488	CNVR_130
1	103262934	103275245	12312	loss	2	0.276625173	CNVR_131
1	103616985	103647890	30906	gain	9	1.244813278	CNVR_132
1	104674593	104682157	7565	gain	1	0.138312586	CNVR_133
1	104930964	104940781	9818	gain	2	0.276625173	CNVR_134
1	104975259	104988070	12812	loss	1	0.138312586	CNVR_135
1	105001726	105319404	317679	loss	180	24.89626556	CNVR_136
1	105477614	105611561	133948	loss	1	0.138312586	CNVR_137
1	105627935	105637750	9816	gain	4	0.553250346	CNVR_138
1	106033750	106069474	35725	loss	1	0.138312586	CNVR_139
1	106115420	106129669	14250	loss	34	4.702627939	CNVR_140
1	107731246	108077109	345864	loss	1	0.138312586	CNVR_141
1	110204011	110250685	46675	loss	1	0.138312586	CNVR_142
1	113141963	113147431	5469	loss	3	0.414937759	CNVR_143
1	113647157	113667077	19921	loss	1	0.138312586	CNVR_144
1	113821052	113857582	36531	loss	4	0.553250346	CNVR_145
1	115105220	115121327	16108	loss	1	0.138312586	CNVR_146
1	115165794	115179750	13957	gain	1	0.138312586	CNVR_147
1	116020165	116028406	8242	loss	1	0.138312586	CNVR_148
1	116643564	116676395	32832	loss	4	0.553250346	CNVR_149
1	116761197	116782516	21320	gain	1	0.138312586	CNVR_150
1	119075847	119084241	8395	loss	1	0.138312586	CNVR_151
1	120038375	120055534	17160	loss	2	0.276625173	CNVR_152
1	120493820	120508850	15031	gain	3	0.414937759	CNVR_153
1	124162321	124191812	29492	gain	3	0.414937759	CNVR_154
1	124236556	124290864	54309	both	2	0.276625173	CNVR_155
1	124767628	124783274	15647	gain	2	0.276625173	CNVR_156
1	125859036	125876092	17057	loss	1	0.138312586	CNVR_157
1	126872516	126913467	40952	loss	1	0.138312586	CNVR_158
1	127515185	127527614	12430	loss	18	2.489626556	CNVR_159
1	128555700	128562877	7178	gain	3	0.414937759	CNVR_160
1	131293371	131302306	8936	gain	1	0.138312586	CNVR_161
1	132011695	132057978	46284	gain	34	4.702627939	CNVR_162
1	133607643	133638824	31182	loss	1	0.138312586	CNVR_163
1	137738258	137746382	8125	gain	3	0.414937759	CNVR_164
1	139575087	139584276	9190	loss	3	0.414937759	CNVR_165
1	139739767	139760510	20744	gain	2	0.276625173	CNVR_166
1	139908590	139933930	25341	loss	1	0.138312586	CNVR_167
1	140471865	140491284	19420	loss	72	9.958506224	CNVR_168
1	144140520	144145621	5102	loss	2	0.276625173	CNVR_169
1	144402467	144420900	18434	loss	1	0.138312586	CNVR_170
1	146993125	147025687	32563	loss	3	0.414937759	CNVR_171
1	147301032	147431624	130593	loss	2	0.276625173	CNVR_172
1	150035953	150087316	51364	both	9	1.244813278	CNVR_173
1	150243307	150252430	9124	loss	1	0.138312586	CNVR_174
1	150881810	150896895	15086	gain	7	0.968188105	CNVR_175
1	153510060	153518409	8350	loss	1	0.138312586	CNVR_176
1	153727592	153769935	42344	loss	1	0.138312586	CNVR_177
1	154030956	154046837	15882	loss	1	0.138312586	CNVR_178
1	154620341	156900139	2279799	both	8	1.106500692	CNVR_179
1	157155751	157173281	17531	gain	19	2.627939142	CNVR_180
2	116567	136345	19779	loss	3	0.414937759	CNVR_181
2	634538	671620	37083	gain	1	0.138312586	CNVR_182
2	2527718	2551343	23626	loss	218	30.15214385	CNVR_183
2	7280907	7396245	115339	loss	1	0.138312586	CNVR_184
2	7684188	7724749	40562	loss	1	0.138312586	CNVR_185
2	7753410	7762742	9333	loss	2	0.276625173	CNVR_186
2	8933349	9025164	91816	loss	1	0.138312586	CNVR_187
2	9113368	9121911	8544	gain	1	0.138312586	CNVR_188
2	10010915	10018749	7835	gain	1	0.138312586	CNVR_189
2	10760078	10780701	20624	loss	1	0.138312586	CNVR_190
2	11203976	11219472	15497	gain	3	0.414937759	CNVR_191
2	12138830	12191246	52417	gain	1	0.138312586	CNVR_192
2	13530331	13556165	25835	loss	1	0.138312586	CNVR_193
2	15014502	15021561	7060	loss	1	0.138312586	CNVR_194
2	15775602	15786153	10552	loss	3	0.414937759	CNVR_195
2	15851454	15860324	8871	loss	1	0.138312586	CNVR_196
2	16893307	16926792	33486	loss	9	1.244813278	CNVR_197
2	17155572	17167330	11759	loss	2	0.276625173	CNVR_198
2	17811825	17866452	54628	loss	1	0.138312586	CNVR_199
2	18708775	18728344	19570	loss	1	0.138312586	CNVR_200
2	28242514	28255680	13167	gain	2	0.276625173	CNVR_201
2	31121446	31303127	181682	both	3	0.414937759	CNVR_202
2	31819240	31829541	10302	loss	1	0.138312586	CNVR_203
2	31985603	32007364	21762	gain	1	0.138312586	CNVR_204
2	32120749	32154806	34058	loss	5	0.691562932	CNVR_205
2	32538029	32561257	23229	loss	1	0.138312586	CNVR_206
2	33798764	33816581	17818	loss	1	0.138312586	CNVR_207
2	33881649	33892875	11227	gain	1	0.138312586	CNVR_208
2	34669994	34709686	39693	loss	6	0.829875519	CNVR_209
2	34761167	34862159	100993	loss	1	0.138312586	CNVR_210
2	35234967	35277747	42781	loss	1	0.138312586	CNVR_211
2	36711548	36737228	25681	loss	1	0.138312586	CNVR_212
2	36944091	36988455	44365	loss	2	0.276625173	CNVR_213
2	37444467	37452357	7891	loss	1	0.138312586	CNVR_214
2	40518998	40540747	21750	gain	5	0.691562932	CNVR_215
2	40876760	40943926	67167	loss	1	0.138312586	CNVR_216
2	42050760	42061006	10247	gain	2	0.276625173	CNVR_217
2	43367798	43390418	22621	loss	1	0.138312586	CNVR_218
2	43874620	43886100	11481	gain	1	0.138312586	CNVR_219
2	45584050	45592982	8933	loss	5	0.691562932	CNVR_220
2	46414346	46430043	15698	gain	1	0.138312586	CNVR_221
2	47977755	48052708	74954	loss	1	0.138312586	CNVR_222
2	49830671	49838300	7630	loss	1	0.138312586	CNVR_223
2	50092533	50149198	56666	loss	19	2.627939142	CNVR_224
2	53590659	53631756	41098	loss	1	0.138312586	CNVR_225
2	53991194	54092246	101053	loss	69	9.543568465	CNVR_226
2	54343932	54482390	138459	loss	1	0.138312586	CNVR_227
2	54502437	54537783	35347	loss	1	0.138312586	CNVR_228
2	55307760	55316361	8602	gain	1	0.138312586	CNVR_229
2	55335634	55350560	14927	loss	1	0.138312586	CNVR_230
2	55909394	55978489	69096	loss	1	0.138312586	CNVR_231
2	56382856	56398137	15282	gain	1	0.138312586	CNVR_232
2	56679141	56713553	34413	loss	1	0.138312586	CNVR_233
2	56875553	56882834	7282	gain	2	0.276625173	CNVR_234
2	56966172	56979919	13748	loss	1	0.138312586	CNVR_235
2	57610580	57619846	9267	loss	2	0.276625173	CNVR_236
2	58246097	58304807	58711	loss	2	0.276625173	CNVR_237
2	60222461	60256316	33856	loss	1	0.138312586	CNVR_238
2	62293166	62312351	19186	loss	1	0.138312586	CNVR_239
2	65677952	65720779	42828	loss	1	0.138312586	CNVR_240
2	65760135	65809181	49047	loss	1	0.138312586	CNVR_241
2	67081283	67143933	62651	loss	2	0.276625173	CNVR_242
2	67942400	67960636	18237	loss	2	0.276625173	CNVR_243
2	68029680	68074481	44802	loss	1	0.138312586	CNVR_244
2	68129258	68154640	25383	loss	36	4.979253112	CNVR_245
2	68380001	68584610	204610	loss	3	0.414937759	CNVR_246
2	69307337	69336818	29482	loss	1	0.138312586	CNVR_247
2	69362584	69370499	7916	gain	1	0.138312586	CNVR_248
2	69389035	69395952	6918	loss	2	0.276625173	CNVR_249
2	71081944	71092759	10816	loss	1	0.138312586	CNVR_250
2	75221503	75259117	37615	loss	2	0.276625173	CNVR_251
2	75430998	75457980	26983	loss	1	0.138312586	CNVR_252
2	77565218	77571523	6306	gain	3	0.414937759	CNVR_253
2	77606741	77620108	13368	loss	2	0.276625173	CNVR_254
2	77884998	77920620	35623	both	3	0.414937759	CNVR_255
2	78205113	78226011	20899	gain	15	2.074688797	CNVR_256
2	78601140	78628109	26970	loss	2	0.276625173	CNVR_257
2	78695609	78722661	27053	loss	1	0.138312586	CNVR_258
2	81674401	81877152	202752	both	5	0.691562932	CNVR_259
2	82088872	82097094	8223	loss	2	0.276625173	CNVR_260
2	82514190	82619249	105060	both	5	0.691562932	CNVR_261
2	83096692	83198097	101406	loss	2	0.276625173	CNVR_262
2	86643014	86696957	53944	gain	16	2.213001383	CNVR_263
2	87872337	87886590	14254	loss	1	0.138312586	CNVR_264
2	89141659	89149654	7996	loss	1	0.138312586	CNVR_265
2	89577166	89587500	10335	loss	1	0.138312586	CNVR_266
2	90625506	90652724	27219	loss	1	0.138312586	CNVR_267
2	91499809	91506715	6907	loss	1	0.138312586	CNVR_268
2	91673462	91690226	16765	loss	1	0.138312586	CNVR_269
2	93302827	93328899	26073	gain	2	0.276625173	CNVR_270
2	94500854	94506794	5941	loss	2	0.276625173	CNVR_271
2	97873404	97901619	28216	loss	80	11.06500692	CNVR_272
2	99064877	99086526	21650	gain	9	1.244813278	CNVR_273
2	100267727	100286699	18973	gain	3	0.414937759	CNVR_274
2	102249667	102268370	18704	loss	1	0.138312586	CNVR_275
2	102545983	102556872	10890	gain	4	0.553250346	CNVR_276
2	102708820	102778163	69344	loss	1	0.138312586	CNVR_277
2	104114017	104123985	9969	gain	1	0.138312586	CNVR_278
2	107168923	107175821	6899	gain	1	0.138312586	CNVR_279
2	107538019	107574337	36319	loss	1	0.138312586	CNVR_280
2	108092020	108104635	12616	loss	1	0.138312586	CNVR_281
2	109106216	109117133	10918	gain	1	0.138312586	CNVR_282
2	110787287	110798965	11679	gain	7	0.968188105	CNVR_283
2	112384210	112403882	19673	gain	1	0.138312586	CNVR_284
2	113147360	113172963	25604	loss	1	0.138312586	CNVR_285
2	113509341	113518838	9498	gain	2	0.276625173	CNVR_286
2	124177025	124211492	34468	loss	11	1.521438451	CNVR_287
2	124245089	124266796	21708	loss	3	0.414937759	CNVR_288
2	124330343	124398570	68228	loss	39	5.394190871	CNVR_289
2	125997433	126021832	24400	gain	4	0.553250346	CNVR_290
2	130197949	130204643	6695	loss	2	0.276625173	CNVR_291
2	131274947	131286074	11128	loss	1	0.138312586	CNVR_292
2	133191925	133232598	40674	loss	1	0.138312586	CNVR_293
2	134372994	134381822	8829	loss	2	0.276625173	CNVR_294
2	135089138	135617581	528444	gain	93	12.86307054	CNVR_295
2	135770712	135815660	44949	loss	1	0.138312586	CNVR_296
2	136149029	136253635	104607	loss	16	2.213001383	CNVR_297
2	136310067	136322489	12423	loss	2	0.276625173	CNVR_298
2	136375337	136386940	11604	loss	1	0.138312586	CNVR_299
2	136455546	136466040	10495	loss	1	0.138312586	CNVR_300
3	20071	106276	86206	both	53	7.330567082	CNVR_301
3	135635	143868	8234	gain	1	0.138312586	CNVR_302
3	1146656	1215503	68848	loss	1	0.138312586	CNVR_303
3	1223441	1230267	6827	gain	1	0.138312586	CNVR_304
3	2482960	2542948	59989	loss	1	0.138312586	CNVR_305
3	5529509	5559651	30143	loss	1	0.138312586	CNVR_306
3	5654133	5664342	10210	loss	1	0.138312586	CNVR_307
3	6571668	6587033	15366	loss	25	3.457814661	CNVR_308
3	8508594	8533273	24680	loss	8	1.106500692	CNVR_309
3	8605555	8682290	76736	both	7	0.968188105	CNVR_310
3	11237409	11311807	74399	both	3	0.414937759	CNVR_311
3	11936726	12201967	265242	both	323	44.67496542	CNVR_312
3	12543430	12608080	64651	gain	1	0.138312586	CNVR_313
3	13354956	13403112	48157	gain	3	0.414937759	CNVR_314
3	13501071	13532967	31897	loss	1	0.138312586	CNVR_315
3	13663730	13671276	7547	loss	1	0.138312586	CNVR_316
3	17622046	17741252	119207	both	20	2.766251729	CNVR_317
3	20023322	20031136	7815	loss	1	0.138312586	CNVR_318
3	20952889	20999367	46479	gain	48	6.639004149	CNVR_319
3	21065478	21071654	6177	gain	3	0.414937759	CNVR_320
3	21217250	21313585	96336	both	10	1.383125864	CNVR_321
3	22466653	22471807	5155	loss	19	2.627939142	CNVR_322
3	22796624	22829139	32516	both	62	8.57538036	CNVR_323
3	22869429	22884353	14925	gain	1	0.138312586	CNVR_324
3	23098959	23112143	13185	gain	17	2.35131397	CNVR_325
3	24669228	24674757	5530	gain	1	0.138312586	CNVR_326
3	27379801	27390240	10440	loss	1	0.138312586	CNVR_327
3	29260795	29291757	30963	loss	1	0.138312586	CNVR_328
3	30540009	30554455	14447	gain	1	0.138312586	CNVR_329
3	31459631	31465406	5776	gain	1	0.138312586	CNVR_330
3	35005742	35019403	13662	loss	1	0.138312586	CNVR_331
3	36563540	36737752	174213	loss	1	0.138312586	CNVR_332
3	36875316	36893363	18048	loss	1	0.138312586	CNVR_333
3	37394538	37411646	17109	loss	1	0.138312586	CNVR_334
3	37810646	37823244	12599	gain	1	0.138312586	CNVR_335
3	38562679	38738693	176015	loss	1	0.138312586	CNVR_336
3	40486343	40582028	95686	loss	2	0.276625173	CNVR_337
3	40663468	40671184	7717	loss	1	0.138312586	CNVR_338
3	40950927	40992800	41874	loss	16	2.213001383	CNVR_339
3	41216176	41231212	15037	gain	8	1.106500692	CNVR_340
3	41395148	41432313	37166	gain	2	0.276625173	CNVR_341
3	41860820	41883352	22533	loss	4	0.553250346	CNVR_342
3	42268347	42330338	61992	loss	1	0.138312586	CNVR_343
3	42494609	42676243	181635	loss	1	0.138312586	CNVR_344
3	43510028	43521501	11474	loss	1	0.138312586	CNVR_345
3	45494026	45521639	27614	loss	1	0.138312586	CNVR_346
3	45691099	45711471	20373	loss	1	0.138312586	CNVR_347
3	45972448	45986332	13885	loss	1	0.138312586	CNVR_348
3	47564126	47575484	11359	loss	1	0.138312586	CNVR_349
3	48164097	48183717	19621	loss	1	0.138312586	CNVR_350
3	49226075	49235943	9869	loss	1	0.138312586	CNVR_351
3	49241891	49262005	20115	loss	296	40.94052559	CNVR_352
3	49391354	49401828	10475	loss	1	0.138312586	CNVR_353
3	50446348	50509843	63496	loss	6	0.829875519	CNVR_354
3	50622693	50627867	5175	gain	7	0.968188105	CNVR_355
3	50948690	50960990	12301	loss	1	0.138312586	CNVR_356
3	52137181	52220336	83156	loss	6	0.829875519	CNVR_357
3	52363139	52369102	5964	gain	1	0.138312586	CNVR_358
3	53272107	53343172	71066	loss	1	0.138312586	CNVR_359
3	54296183	54302754	6572	gain	1	0.138312586	CNVR_360
3	54328090	55034224	706135	both	374	51.72890733	CNVR_361
3	55347131	55362670	15540	loss	2	0.276625173	CNVR_362
3	59716322	59741305	24984	gain	1	0.138312586	CNVR_363
3	60301256	60408064	106809	loss	3	0.414937759	CNVR_364
3	61152254	61174400	22147	loss	1	0.138312586	CNVR_365
3	62139264	62146423	7160	gain	2	0.276625173	CNVR_366
3	62657511	62712000	54490	both	10	1.383125864	CNVR_367
3	64062559	64094448	31890	loss	2	0.276625173	CNVR_368
3	64535336	64563617	28282	loss	3	0.414937759	CNVR_369
3	64794893	64859882	64990	loss	5	0.691562932	CNVR_370
3	66335837	66352584	16748	loss	1	0.138312586	CNVR_371
3	67183547	67197626	14080	loss	1	0.138312586	CNVR_372
3	69197538	69231601	34064	loss	1	0.138312586	CNVR_373
3	70882050	70938781	56732	loss	1	0.138312586	CNVR_374
3	71319298	71356782	37485	gain	3	0.414937759	CNVR_375
3	71471964	71486626	14663	gain	16	2.213001383	CNVR_376
3	72005968	72045765	39798	gain	2	0.276625173	CNVR_377
3	72328321	72338259	9939	both	3	0.414937759	CNVR_378
3	72381331	72434154	52824	gain	1	0.138312586	CNVR_379
3	72596794	72671650	74857	loss	1	0.138312586	CNVR_380
3	72844559	72885944	41386	loss	2	0.276625173	CNVR_381
3	73797678	73814136	16459	loss	1	0.138312586	CNVR_382
3	75177702	75196565	18864	gain	3	0.414937759	CNVR_383
3	75660449	75709156	48708	loss	12	1.659751037	CNVR_384
3	76775439	76812218	36780	loss	2	0.276625173	CNVR_385
3	78794440	78800751	6312	gain	1	0.138312586	CNVR_386
3	78929368	78948399	19032	loss	1	0.138312586	CNVR_387
3	83945107	83952776	7670	gain	1	0.138312586	CNVR_388
3	83971202	83993153	21952	loss	1	0.138312586	CNVR_389
3	86471515	86482338	10824	loss	1	0.138312586	CNVR_390
3	93587597	93603332	15736	loss	2	0.276625173	CNVR_391
3	94700530	94785355	84826	loss	1	0.138312586	CNVR_392
3	95853703	95877445	23743	loss	1	0.138312586	CNVR_393
3	101469831	101504565	34735	loss	1	0.138312586	CNVR_394
3	103680170	103700822	20653	loss	31	4.28769018	CNVR_395
3	105576161	105586691	10531	loss	2	0.276625173	CNVR_396
3	115855635	115896881	41247	loss	2	0.276625173	CNVR_397
3	116574964	116583646	8683	gain	1	0.138312586	CNVR_398
3	118057902	118137556	79655	loss	13	1.798063624	CNVR_399
3	119129592	119148204	18613	loss	1	0.138312586	CNVR_400
3	119619038	119639949	20912	loss	1	0.138312586	CNVR_401
3	119693365	119737503	44139	gain	1	0.138312586	CNVR_402
3	119856994	119951681	94688	gain	63	8.713692946	CNVR_403
3	120015245	120124422	109178	both	61	8.437067773	CNVR_404
3	120313956	120373956	60001	loss	13	1.798063624	CNVR_405
3	120552193	120583544	31352	loss	5	0.691562932	CNVR_406
3	120622998	120933064	310067	both	14	1.93637621	CNVR_407
3	121037128	121305730	268603	loss	9	1.244813278	CNVR_408
4	827855	872358	44504	both	23	3.181189488	CNVR_409
4	906130	923590	17461	loss	1	0.138312586	CNVR_410
4	1402674	1414719	12046	loss	1	0.138312586	CNVR_411
4	1661659	1677221	15563	loss	17	2.35131397	CNVR_412
4	2033992	2088644	54653	gain	14	1.93637621	CNVR_413
4	2491741	2499523	7783	gain	1	0.138312586	CNVR_414
4	2995946	3002510	6565	gain	2	0.276625173	CNVR_415
4	4402413	4414377	11965	gain	2	0.276625173	CNVR_416
4	4468481	4485082	16602	loss	2	0.276625173	CNVR_417
4	6638999	6663209	24211	gain	17	2.35131397	CNVR_418
4	9004028	9032920	28893	loss	45	6.22406639	CNVR_419
4	11404945	11425147	20203	loss	1	0.138312586	CNVR_420
4	13898318	13937211	38894	loss	15	2.074688797	CNVR_421
4	14582203	14594779	12577	gain	4	0.553250346	CNVR_422
4	14894037	14953335	59299	gain	3	0.414937759	CNVR_423
4	16049664	16073804	24141	gain	2	0.276625173	CNVR_424
4	16151082	16195091	44010	loss	1	0.138312586	CNVR_425
4	16752831	16765495	12665	loss	2	0.276625173	CNVR_426
4	16960566	16969564	8999	gain	16	2.213001383	CNVR_427
4	17033176	17088259	55084	loss	1	0.138312586	CNVR_428
4	18584904	18593278	8375	loss	2	0.276625173	CNVR_429
4	19723877	19850017	126141	both	3	0.414937759	CNVR_430
4	20673638	20701989	28352	loss	101	13.96957123	CNVR_431
4	20753469	20761793	8325	loss	1	0.138312586	CNVR_432
4	21775830	21808372	32543	loss	1	0.138312586	CNVR_433
4	22703402	22719634	16233	loss	2	0.276625173	CNVR_434
4	23105810	23111918	6109	loss	1	0.138312586	CNVR_435
4	23917600	23928799	11200	gain	1	0.138312586	CNVR_436
4	24824291	24831553	7263	loss	83	11.47994467	CNVR_437
4	24839441	24867613	28173	loss	5	0.691562932	CNVR_438
4	26027683	26041248	13566	both	45	6.22406639	CNVR_439
4	26510853	26518653	7801	loss	1	0.138312586	CNVR_440
4	28243455	28249822	6368	loss	1	0.138312586	CNVR_441
4	30124506	30189603	65098	loss	1	0.138312586	CNVR_442
4	30236951	30557713	320763	loss	2	0.276625173	CNVR_443
4	31738259	31759057	20799	gain	1	0.138312586	CNVR_444
4	32611151	32617430	6280	loss	7	0.968188105	CNVR_445
4	33015064	33074449	59386	gain	8	1.106500692	CNVR_446
4	33147213	33165438	18226	gain	1	0.138312586	CNVR_447
4	34677375	34733147	55773	loss	1	0.138312586	CNVR_448
4	36089328	36095751	6424	gain	1	0.138312586	CNVR_449
4	36543733	36587858	44126	both	18	2.489626556	CNVR_450
4	36865652	36877696	12045	gain	2	0.276625173	CNVR_451
4	37230568	37235676	5109	both	3	0.414937759	CNVR_452
4	38709127	38721162	12036	loss	1	0.138312586	CNVR_453
4	39317251	39413947	96697	loss	5	0.691562932	CNVR_454
4	40286370	40298925	12556	loss	1	0.138312586	CNVR_455
4	40301170	40362944	61775	gain	1	0.138312586	CNVR_456
4	41931448	41945792	14345	loss	1	0.138312586	CNVR_457
4	43481123	43487686	6564	loss	2	0.276625173	CNVR_458
4	46173874	46237500	63627	loss	1	0.138312586	CNVR_459
4	46935906	46941166	5261	gain	1	0.138312586	CNVR_460
4	48603217	48665901	62685	loss	1	0.138312586	CNVR_461
4	48735856	48794553	58698	loss	8	1.106500692	CNVR_462
4	50187416	50223466	36051	loss	1	0.138312586	CNVR_463
4	50336418	50380291	43874	gain	2	0.276625173	CNVR_464
4	50771700	50816295	44596	gain	14	1.93637621	CNVR_465
4	54378160	54578893	200734	both	5	0.691562932	CNVR_466
4	54859339	54907340	48002	gain	1	0.138312586	CNVR_467
4	55170003	55280715	110713	loss	1	0.138312586	CNVR_468
4	58864044	58910569	46526	gain	1	0.138312586	CNVR_469
4	60022235	60027345	5111	gain	3	0.414937759	CNVR_470
4	60947295	60970433	23139	gain	1	0.138312586	CNVR_471
4	62439435	62455185	15751	loss	7	0.968188105	CNVR_472
4	64902388	64938883	36496	both	14	1.93637621	CNVR_473
4	66017706	66027971	10266	gain	1	0.138312586	CNVR_474
4	66346549	66376681	30133	loss	3	0.414937759	CNVR_475
4	69319727	69403020	83294	loss	2	0.276625173	CNVR_476
4	74940057	74980022	39966	loss	2	0.276625173	CNVR_477
4	75037154	75077794	40641	gain	2	0.276625173	CNVR_478
4	81551327	81569594	18268	gain	1	0.138312586	CNVR_479
4	82488877	82505421	16545	loss	1	0.138312586	CNVR_480
4	82922243	82943670	21428	loss	1	0.138312586	CNVR_481
4	83271369	83294785	23417	loss	1	0.138312586	CNVR_482
4	83342163	83357978	15816	gain	3	0.414937759	CNVR_483
4	83413630	83468395	54766	gain	219	30.29045643	CNVR_484
4	83540533	83555683	15151	loss	1	0.138312586	CNVR_485
4	84059465	84218622	159158	both	6	0.829875519	CNVR_486
4	84307106	84320005	12900	gain	1	0.138312586	CNVR_487
4	84529534	84550674	21141	loss	2	0.276625173	CNVR_488
4	84698450	84714586	16137	loss	1	0.138312586	CNVR_489
4	84827980	84874000	46021	loss	1	0.138312586	CNVR_490
4	84989314	85034150	44837	gain	5	0.691562932	CNVR_491
4	85153919	85253403	99485	loss	1	0.138312586	CNVR_492
4	85479830	85611995	132166	loss	2	0.276625173	CNVR_493
4	86948025	87013203	65179	loss	3	0.414937759	CNVR_494
4	89066731	89078156	11426	loss	1	0.138312586	CNVR_495
4	89896113	89922624	26512	loss	1	0.138312586	CNVR_496
4	89960422	90047701	87280	loss	2	0.276625173	CNVR_497
4	90345881	90390568	44688	loss	1	0.138312586	CNVR_498
4	90693544	90716109	22566	loss	125	17.28907331	CNVR_499
4	90882158	90902097	19940	loss	1	0.138312586	CNVR_500
4	91078945	91180659	101715	both	6	0.829875519	CNVR_501
4	91199290	91250753	51464	loss	1	0.138312586	CNVR_502
4	92050389	92059422	9034	gain	3	0.414937759	CNVR_503
4	95806174	95838717	32544	loss	77	10.65006916	CNVR_504
4	96814968	96838191	23224	gain	1	0.138312586	CNVR_505
4	96861591	96877915	16325	gain	1	0.138312586	CNVR_506
4	99786907	99930073	143167	gain	39	5.394190871	CNVR_507
4	100363006	100368793	5788	loss	1	0.138312586	CNVR_508
4	100562856	100570053	7198	loss	83	11.47994467	CNVR_509
4	100935068	101108345	173278	loss	1	0.138312586	CNVR_510
4	102761338	102823219	61882	loss	8	1.106500692	CNVR_511
4	105973753	105987885	14133	loss	1	0.138312586	CNVR_512
4	105994555	106143691	149137	gain	68	9.405255878	CNVR_513
4	106404042	106545051	141010	both	138	19.08713693	CNVR_514
4	106642849	106779056	136208	both	126	17.42738589	CNVR_515
4	107203096	107253901	50806	gain	1	0.138312586	CNVR_516
4	107972619	107987352	14734	gain	1	0.138312586	CNVR_517
4	108104761	108122632	17872	gain	18	2.489626556	CNVR_518
4	108136944	108171759	34816	gain	4	0.553250346	CNVR_519
4	108198485	108303114	104630	both	257	35.54633472	CNVR_520
4	109085439	109098126	12688	gain	1	0.138312586	CNVR_521
4	109742115	109756817	14703	gain	5	0.691562932	CNVR_522
4	110212169	110231007	18839	gain	1	0.138312586	CNVR_523
4	111485594	111512930	27337	loss	3	0.414937759	CNVR_524
4	112715796	112764944	49149	loss	1	0.138312586	CNVR_525
4	113456037	113491345	35309	loss	2	0.276625173	CNVR_526
4	113646992	114068320	421329	both	201	27.80082988	CNVR_527
4	114316973	114358562	41590	loss	1	0.138312586	CNVR_528
4	114863027	114891799	28773	loss	11	1.521438451	CNVR_529
4	115619321	115631047	11727	loss	1	0.138312586	CNVR_530
4	116636594	116642675	6082	gain	1	0.138312586	CNVR_531
4	116989811	116997790	7980	loss	1	0.138312586	CNVR_532
4	117855597	117945796	90200	loss	1	0.138312586	CNVR_533
4	118884897	118949955	65059	loss	47	6.500691563	CNVR_534
4	119057177	119073217	16041	loss	1	0.138312586	CNVR_535
4	119140770	119148887	8118	loss	1	0.138312586	CNVR_536
4	119243858	119309676	65819	loss	7	0.968188105	CNVR_537
4	119344111	119375076	30966	loss	1	0.138312586	CNVR_538
4	119441402	119692780	251379	loss	5	0.691562932	CNVR_539
4	119858802	120018401	159600	loss	1	0.138312586	CNVR_540
4	120156420	120170605	14186	loss	1	0.138312586	CNVR_541
4	120327618	120348466	20849	loss	2	0.276625173	CNVR_542
4	120549469	120572719	23251	loss	1	0.138312586	CNVR_543
4	120647354	120813717	166364	gain	3	0.414937759	CNVR_544
5	5101	1026866	1021766	both	33	4.564315353	CNVR_545
5	2839330	3389248	549919	both	46	6.362378976	CNVR_546
5	3594378	3609698	15321	gain	1	0.138312586	CNVR_547
5	3804054	3823446	19393	gain	1	0.138312586	CNVR_548
5	3877491	3895700	18210	gain	3	0.414937759	CNVR_549
5	4093074	4142886	49813	both	10	1.383125864	CNVR_550
5	4187719	4205612	17894	gain	1	0.138312586	CNVR_551
5	5311052	5340230	29179	loss	12	1.659751037	CNVR_552
5	5626620	5638151	11532	loss	4	0.553250346	CNVR_553
5	5893817	5913578	19762	loss	1	0.138312586	CNVR_554
5	6220159	6258154	37996	loss	4	0.553250346	CNVR_555
5	7797563	7818282	20720	gain	1	0.138312586	CNVR_556
5	8270443	8287698	17256	gain	1	0.138312586	CNVR_557
5	8328961	8439953	110993	both	3	0.414937759	CNVR_558
5	8499463	8520959	21497	gain	1	0.138312586	CNVR_559
5	8642339	8669966	27628	loss	1	0.138312586	CNVR_560
5	9139041	9164723	25683	gain	2	0.276625173	CNVR_561
5	10061432	10079241	17810	gain	2	0.276625173	CNVR_562
5	11058587	11110048	51462	both	2	0.276625173	CNVR_563
5	11129143	11228896	99754	gain	14	1.93637621	CNVR_564
5	11294032	11316029	21998	loss	1	0.138312586	CNVR_565
5	11395521	11439750	44230	loss	3	0.414937759	CNVR_566
5	12120289	12141267	20979	loss	14	1.93637621	CNVR_567
5	12449814	12455234	5421	gain	1	0.138312586	CNVR_568
5	12668892	12674453	5562	loss	1	0.138312586	CNVR_569
5	13059882	13136068	76187	gain	7	0.968188105	CNVR_570
5	13283608	13338857	55250	both	3	0.414937759	CNVR_571
5	13427248	13472656	45409	both	3	0.414937759	CNVR_572
5	13496402	13601301	104900	both	25	3.457814661	CNVR_573
5	13694970	13707509	12540	gain	1	0.138312586	CNVR_574
5	13936004	14180135	244132	both	4	0.553250346	CNVR_575
5	14712881	14720682	7802	loss	1	0.138312586	CNVR_576
5	14736815	14953446	216632	both	8	1.106500692	CNVR_577
5	14999591	15010683	11093	loss	3	0.414937759	CNVR_578
5	15206319	15224660	18342	gain	1	0.138312586	CNVR_579
5	15457567	15540628	83062	both	9	1.244813278	CNVR_580
5	15696963	15766061	69099	both	16	2.213001383	CNVR_581
5	15832131	15838518	6388	loss	3	0.414937759	CNVR_582
5	15858339	15868283	9945	loss	1	0.138312586	CNVR_583
5	15928502	15978830	50329	loss	1	0.138312586	CNVR_584
5	16146944	16803384	656441	both	16	2.213001383	CNVR_585
5	16924007	16969199	45193	loss	2	0.276625173	CNVR_586
5	17181218	17539280	358063	both	30	4.149377593	CNVR_587
5	17612063	17619385	7323	loss	1	0.138312586	CNVR_588
5	17676333	17739555	63223	gain	1	0.138312586	CNVR_589
5	17757734	17784349	26616	loss	2	0.276625173	CNVR_590
5	17867525	17887349	19825	loss	1	0.138312586	CNVR_591
5	17922992	17935027	12036	loss	1	0.138312586	CNVR_592
5	18037592	18051413	13822	loss	1	0.138312586	CNVR_593
5	18457055	18465179	8125	gain	6	0.829875519	CNVR_594
5	18839775	18874847	35073	loss	3	0.414937759	CNVR_595
5	20512172	20519384	7213	gain	1	0.138312586	CNVR_596
5	20607480	20664282	56803	both	2	0.276625173	CNVR_597
5	20719378	20735870	16493	loss	3	0.414937759	CNVR_598
5	20773139	20818623	45485	loss	1	0.138312586	CNVR_599
5	20909607	20916327	6721	gain	1	0.138312586	CNVR_600
5	22514133	22563988	49856	loss	1	0.138312586	CNVR_601
5	23927513	23935728	8216	gain	7	0.968188105	CNVR_602
5	25003703	25162762	159060	loss	1	0.138312586	CNVR_603
5	25227727	25308271	80545	both	3	0.414937759	CNVR_604
5	25746955	25847788	100834	gain	2	0.276625173	CNVR_605
5	27786592	27826989	40398	loss	1	0.138312586	CNVR_606
5	27959096	27992179	33084	loss	1	0.138312586	CNVR_607
5	29102640	29123610	20971	gain	13	1.798063624	CNVR_608
5	29196050	29249077	53028	loss	2	0.276625173	CNVR_609
5	29983839	29992794	8956	gain	4	0.553250346	CNVR_610
5	30838906	30863062	24157	gain	6	0.829875519	CNVR_611
5	31682483	31690859	8377	loss	2	0.276625173	CNVR_612
5	31902209	31918396	16188	loss	1	0.138312586	CNVR_613
5	33714962	33728867	13906	gain	1	0.138312586	CNVR_614
5	34567589	34704722	137134	loss	3	0.414937759	CNVR_615
5	36702338	36857451	155114	loss	1	0.138312586	CNVR_616
5	37657509	37689871	32363	gain	1	0.138312586	CNVR_617
5	38169361	38269777	100417	gain	3	0.414937759	CNVR_618
5	38644192	38735520	91329	loss	1	0.138312586	CNVR_619
5	39649718	39806557	156840	gain	4	0.553250346	CNVR_620
5	39820382	39874609	54228	loss	1	0.138312586	CNVR_621
5	39964899	40249199	284301	both	29	4.011065007	CNVR_622
5	40338707	40356902	18196	loss	1	0.138312586	CNVR_623
5	40487825	40493042	5218	gain	1	0.138312586	CNVR_624
5	40582694	40686928	104235	both	7	0.968188105	CNVR_625
5	40764108	41135470	371363	both	18	2.489626556	CNVR_626
5	41173156	41180177	7022	loss	1	0.138312586	CNVR_627
5	41421368	41532096	110729	both	3	0.414937759	CNVR_628
5	41556331	41583134	26804	gain	1	0.138312586	CNVR_629
5	41641088	41673292	32205	loss	1	0.138312586	CNVR_630
5	41699717	42196029	496313	both	58	8.022130014	CNVR_631
5	42202718	42218286	15569	loss	1	0.138312586	CNVR_632
5	42264365	42697329	432965	both	7	0.968188105	CNVR_633
5	44413562	44505495	91934	both	6	0.829875519	CNVR_634
5	44521797	44541996	20200	loss	1	0.138312586	CNVR_635
5	44615333	44641972	26640	gain	1	0.138312586	CNVR_636
5	44647006	44663503	16498	loss	22	3.042876902	CNVR_637
5	44701629	44723725	22097	gain	5	0.691562932	CNVR_638
5	45188579	45198793	10215	loss	1	0.138312586	CNVR_639
5	45390164	45395358	5195	loss	1	0.138312586	CNVR_640
5	49253605	49260811	7207	loss	1	0.138312586	CNVR_641
5	50250297	50295303	45007	loss	1	0.138312586	CNVR_642
5	50314511	50321156	6646	loss	46	6.362378976	CNVR_643
5	50719772	50768987	49216	loss	1	0.138312586	CNVR_644
5	51206980	51515066	308087	both	20	2.766251729	CNVR_645
5	51955378	51967497	12120	loss	1	0.138312586	CNVR_646
5	52490876	52630325	139450	loss	1	0.138312586	CNVR_647
5	52646959	52689779	42821	gain	2	0.276625173	CNVR_648
5	52868624	52882730	14107	gain	1	0.138312586	CNVR_649
5	53207879	53325782	117904	loss	2	0.276625173	CNVR_650
5	53343287	53509187	165901	loss	2	0.276625173	CNVR_651
5	54330319	54651297	320979	loss	2	0.276625173	CNVR_652
5	55003724	55040170	36447	both	4	0.553250346	CNVR_653
5	56108107	56140250	32144	gain	1	0.138312586	CNVR_654
5	56181411	56275158	93748	both	6	0.829875519	CNVR_655
5	57951588	58316375	364788	both	315	43.56846473	CNVR_656
5	58366489	58541335	174847	both	667	92.25449516	CNVR_657
5	58671953	58966295	294343	both	38	5.255878285	CNVR_658
5	58977574	59061830	84257	gain	1	0.138312586	CNVR_659
5	59066551	59207218	140668	gain	4	0.553250346	CNVR_660
5	59326143	59721116	394974	both	600	82.98755187	CNVR_661
5	59765311	59905836	140526	both	29	4.011065007	CNVR_662
5	60899266	60936797	37532	gain	1	0.138312586	CNVR_663
5	61096824	61116430	19607	loss	1	0.138312586	CNVR_664
5	61715160	61730609	15450	gain	1	0.138312586	CNVR_665
5	64415015	64503182	88168	loss	2	0.276625173	CNVR_666
5	64653761	64697006	43246	gain	1	0.138312586	CNVR_667
5	68905631	68976336	70706	gain	12	1.659751037	CNVR_668
5	72541260	72573970	32711	gain	1	0.138312586	CNVR_669
5	73185738	73191139	5402	loss	1	0.138312586	CNVR_670
5	73555022	73560172	5151	gain	1	0.138312586	CNVR_671
5	73918156	73949505	31350	loss	1	0.138312586	CNVR_672
5	74716127	74742281	26155	gain	7	0.968188105	CNVR_673
5	74749003	74764992	15990	gain	3	0.414937759	CNVR_674
5	74818441	74891556	73116	gain	48	6.639004149	CNVR_675
5	75099916	75130649	30734	loss	2	0.276625173	CNVR_676
5	75848829	75870813	21985	loss	1	0.138312586	CNVR_677
5	76118463	76252967	134505	gain	1	0.138312586	CNVR_678
5	76550685	77080499	529815	both	6	0.829875519	CNVR_679
5	77185322	77650699	465378	loss	7	0.968188105	CNVR_680
5	78158838	78260880	102043	loss	3	0.414937759	CNVR_681
5	79283852	79329130	45279	both	4	0.553250346	CNVR_682
5	79534379	79613217	78839	loss	2	0.276625173	CNVR_683
5	79941263	79954124	12862	loss	22	3.042876902	CNVR_684
5	80933985	80945134	11150	loss	1	0.138312586	CNVR_685
5	81048336	81061054	12719	gain	1	0.138312586	CNVR_686
5	81359259	81411435	52177	both	7	0.968188105	CNVR_687
5	81841751	82058992	217242	loss	3	0.414937759	CNVR_688
5	82420225	82472837	52613	loss	1	0.138312586	CNVR_689
5	82919952	82951695	31744	loss	1	0.138312586	CNVR_690
5	83181546	83214513	32968	both	3	0.414937759	CNVR_691
5	84137668	84157280	19613	loss	1	0.138312586	CNVR_692
5	84481108	84486136	5029	gain	1	0.138312586	CNVR_693
5	85196236	85202253	6018	gain	1	0.138312586	CNVR_694
5	86609846	86692919	83074	loss	5	0.691562932	CNVR_695
5	86852092	86875845	23754	both	4	0.553250346	CNVR_696
5	86931186	86986005	54820	gain	1	0.138312586	CNVR_697
5	87062775	87095983	33209	gain	7	0.968188105	CNVR_698
5	87293000	87335630	42631	loss	1	0.138312586	CNVR_699
5	87602191	87611611	9421	gain	1	0.138312586	CNVR_700
5	87823299	87843519	20221	loss	1	0.138312586	CNVR_701
5	87966409	87998728	32320	loss	1	0.138312586	CNVR_702
5	88117873	88179833	61961	both	10	1.383125864	CNVR_703
5	88782568	88825605	43038	gain	1	0.138312586	CNVR_704
5	89524068	89541215	17148	loss	1	0.138312586	CNVR_705
5	89947587	89964756	17170	loss	1	0.138312586	CNVR_706
5	90198826	90245260	46435	loss	2	0.276625173	CNVR_707
5	91657816	91736293	78478	loss	2	0.276625173	CNVR_708
5	91935761	91983648	47888	loss	1	0.138312586	CNVR_709
5	92753954	92842289	88336	both	8	1.106500692	CNVR_710
5	93005014	93118747	113734	loss	16	2.213001383	CNVR_711
5	93160747	93284570	123824	both	9	1.244813278	CNVR_712
5	93509813	93542562	32750	loss	1	0.138312586	CNVR_713
5	93859232	93880025	20794	gain	1	0.138312586	CNVR_714
5	94068514	94076517	8004	gain	1	0.138312586	CNVR_715
5	94294892	94300610	5719	gain	1	0.138312586	CNVR_716
5	95850147	95917343	67197	both	15	2.074688797	CNVR_717
5	96273349	96284817	11469	gain	1	0.138312586	CNVR_718
5	98095718	98105788	10071	gain	1	0.138312586	CNVR_719
5	99087527	99252376	164850	both	11	1.521438451	CNVR_720
5	99525483	100143855	618373	both	426	58.92116183	CNVR_721
5	100480380	100532165	51786	both	2	0.276625173	CNVR_722
5	100568796	100645237	76442	gain	191	26.41770401	CNVR_723
5	100762404	100811051	48648	loss	1	0.138312586	CNVR_724
5	102375978	102695158	319181	both	446	61.68741355	CNVR_725
5	102802312	102809975	7664	gain	1	0.138312586	CNVR_726
5	103105996	103454169	348174	both	304	42.04702628	CNVR_727
5	103644652	103751191	106540	both	9	1.244813278	CNVR_728
5	104146063	104233341	87279	both	2	0.276625173	CNVR_729
5	104610283	104676005	65723	loss	3	0.414937759	CNVR_730
5	104712080	104778902	66823	loss	4	0.553250346	CNVR_731
5	104965099	104979188	14090	gain	1	0.138312586	CNVR_732
5	107012202	107134976	122775	loss	13	1.798063624	CNVR_733
5	108793263	108855369	62107	loss	1	0.138312586	CNVR_734
5	108928189	108958989	30801	loss	2	0.276625173	CNVR_735
5	109089835	109137138	47304	loss	2	0.276625173	CNVR_736
5	109363935	109438620	74686	loss	7	0.968188105	CNVR_737
5	109735896	109767985	32090	loss	1	0.138312586	CNVR_738
5	110473776	110484555	10780	loss	1	0.138312586	CNVR_739
5	110603940	110651707	47768	loss	1	0.138312586	CNVR_740
5	110971930	111139157	167228	gain	1	0.138312586	CNVR_741
5	111229861	111268568	38708	loss	3	0.414937759	CNVR_742
5	111581087	111627196	46110	both	3	0.414937759	CNVR_743
5	112906879	113040432	133554	both	3	0.414937759	CNVR_744
5	113378639	113452117	73479	loss	4	0.553250346	CNVR_745
5	113960044	113987698	27655	loss	1	0.138312586	CNVR_746
5	114359788	114375896	16109	loss	1	0.138312586	CNVR_747
5	114488103	114780701	292599	both	8	1.106500692	CNVR_748
5	115028888	115071972	43085	both	34	4.702627939	CNVR_749
5	115432225	115458848	26624	loss	1	0.138312586	CNVR_750
5	115476006	115573450	97445	both	4	0.553250346	CNVR_751
5	115698996	115737350	38355	loss	1	0.138312586	CNVR_752
5	115782568	115817966	35399	gain	1	0.138312586	CNVR_753
5	115970587	116204843	234257	loss	8	1.106500692	CNVR_754
5	116326403	116401238	74836	loss	13	1.798063624	CNVR_755
5	116468196	116541659	73464	gain	1	0.138312586	CNVR_756
5	116602614	116618305	15692	gain	1	0.138312586	CNVR_757
5	116805792	116854570	48779	gain	1	0.138312586	CNVR_758
5	116924578	117159857	235280	loss	25	3.457814661	CNVR_759
5	117220685	118203101	982417	both	663	91.70124481	CNVR_760
5	118229534	118370569	141036	both	19	2.627939142	CNVR_761
5	118422897	118440306	17410	loss	1	0.138312586	CNVR_762
5	118462788	118477804	15017	gain	1	0.138312586	CNVR_763
5	118550742	118608486	57745	loss	1	0.138312586	CNVR_764
5	118656868	118664132	7265	gain	1	0.138312586	CNVR_765
5	118814962	118836991	22030	loss	2	0.276625173	CNVR_766
5	119269011	119283476	14466	loss	2	0.276625173	CNVR_767
5	119332733	119711474	378742	both	35	4.840940526	CNVR_768
5	119781228	120063370	282143	both	42	5.809128631	CNVR_769
5	120128801	120417647	288847	loss	26	3.596127248	CNVR_770
5	120510861	120573420	62560	loss	2	0.276625173	CNVR_771
5	120657690	121183174	525485	both	29	4.011065007	CNVR_772
6	504190	543116	38927	loss	1	0.138312586	CNVR_773
6	629524	648432	18909	loss	1	0.138312586	CNVR_774
6	1072995	1100413	27419	loss	1	0.138312586	CNVR_775
6	1298793	1442911	144119	loss	9	1.244813278	CNVR_776
6	1520054	1540046	19993	loss	1	0.138312586	CNVR_777
6	1781927	1799319	17393	gain	1	0.138312586	CNVR_778
6	2361996	2394221	32226	loss	1	0.138312586	CNVR_779
6	3181549	3225645	44097	gain	239	33.05670816	CNVR_780
6	3614332	3641139	26808	loss	71	9.820193638	CNVR_781
6	3952313	3973285	20973	gain	6	0.829875519	CNVR_782
6	4131597	4138168	6572	loss	1	0.138312586	CNVR_783
6	5284237	5569392	285156	both	9	1.244813278	CNVR_784
6	5981694	6027009	45316	gain	3	0.414937759	CNVR_785
6	6502610	6680850	178241	gain	45	6.22406639	CNVR_786
6	6691204	6799768	108565	loss	1	0.138312586	CNVR_787
6	7056323	7141648	85326	gain	12	1.659751037	CNVR_788
6	8561035	8605537	44503	loss	4	0.553250346	CNVR_789
6	8948065	8957163	9099	loss	1	0.138312586	CNVR_790
6	9212237	9314885	102649	both	2	0.276625173	CNVR_791
6	9849873	9858742	8870	loss	1	0.138312586	CNVR_792
6	10460630	10480199	19570	loss	3	0.414937759	CNVR_793
6	10550158	10630902	80745	gain	1	0.138312586	CNVR_794
6	10764974	10774168	9195	gain	1	0.138312586	CNVR_795
6	10912072	10919089	7018	gain	1	0.138312586	CNVR_796
6	11491268	11528112	36845	both	3	0.414937759	CNVR_797
6	11664485	11699742	35258	loss	2	0.276625173	CNVR_798
6	12413736	12419530	5795	loss	1	0.138312586	CNVR_799
6	12558447	12602914	44468	loss	1	0.138312586	CNVR_800
6	12665805	12681589	15785	gain	1	0.138312586	CNVR_801
6	18165563	18171234	5672	gain	1	0.138312586	CNVR_802
6	18853810	18875597	21788	gain	9	1.244813278	CNVR_803
6	19590275	19632042	41768	loss	2	0.276625173	CNVR_804
6	19991266	20003503	12238	loss	1	0.138312586	CNVR_805
6	20219333	20259340	40008	loss	1	0.138312586	CNVR_806
6	21567448	21572858	5411	loss	2	0.276625173	CNVR_807
6	22399986	22415086	15101	gain	1	0.138312586	CNVR_808
6	23875288	23882054	6767	loss	1	0.138312586	CNVR_809
6	25925221	25930314	5094	gain	1	0.138312586	CNVR_810
6	26086794	26130263	43470	loss	1	0.138312586	CNVR_811
6	27744179	27764296	20118	gain	1	0.138312586	CNVR_812
6	28043600	28122714	79115	loss	1	0.138312586	CNVR_813
6	28989049	28999522	10474	loss	6	0.829875519	CNVR_814
6	29616910	29633248	16339	loss	2	0.276625173	CNVR_815
6	30266896	30279235	12340	loss	1	0.138312586	CNVR_816
6	30322354	30328940	6587	loss	1	0.138312586	CNVR_817
6	30519405	30553830	34426	gain	1	0.138312586	CNVR_818
6	32909600	33003385	93786	both	8	1.106500692	CNVR_819
6	33113270	33132868	19599	loss	4	0.553250346	CNVR_820
6	33486467	33496920	10454	loss	8	1.106500692	CNVR_821
6	33574496	33585113	10618	gain	1	0.138312586	CNVR_822
6	33717441	33732743	15303	loss	1	0.138312586	CNVR_823
6	34465561	34492386	26826	loss	14	1.93637621	CNVR_824
6	34996588	35006789	10202	loss	1	0.138312586	CNVR_825
6	36159397	36172154	12758	gain	1	0.138312586	CNVR_826
6	38396578	38410258	13681	loss	1	0.138312586	CNVR_827
6	38774879	39034201	259323	both	32	4.426002766	CNVR_828
6	40173306	40208497	35192	gain	1	0.138312586	CNVR_829
6	40263531	40272128	8598	gain	1	0.138312586	CNVR_830
6	40288969	40347189	58221	both	7	0.968188105	CNVR_831
6	42618919	42625437	6519	gain	1	0.138312586	CNVR_832
6	42641806	42655795	13990	gain	1	0.138312586	CNVR_833
6	43014746	43022304	7559	loss	3	0.414937759	CNVR_834
6	49286129	49292771	6643	gain	1	0.138312586	CNVR_835
6	49490597	49510276	19680	loss	2	0.276625173	CNVR_836
6	49522381	49563435	41055	both	3	0.414937759	CNVR_837
6	49580604	49600961	20358	loss	1	0.138312586	CNVR_838
6	49859084	49867501	8418	loss	5	0.691562932	CNVR_839
6	50001968	50025256	23289	loss	1	0.138312586	CNVR_840
6	50433930	50442769	8840	loss	1	0.138312586	CNVR_841
6	50675668	50680745	5078	gain	1	0.138312586	CNVR_842
6	50826657	50840995	14339	gain	1	0.138312586	CNVR_843
6	51044562	51083676	39115	gain	1	0.138312586	CNVR_844
6	52187963	52201969	14007	loss	42	5.809128631	CNVR_845
6	52503084	52565043	61960	both	2	0.276625173	CNVR_846
6	52598628	52655212	56585	loss	3	0.414937759	CNVR_847
6	52997784	53196150	198367	loss	2	0.276625173	CNVR_848
6	53258776	53348714	89939	both	2	0.276625173	CNVR_849
6	53372948	53516416	143469	loss	2	0.276625173	CNVR_850
6	53874264	53893718	19455	gain	1	0.138312586	CNVR_851
6	53925219	53934734	9516	loss	1	0.138312586	CNVR_852
6	54223400	54255402	32003	loss	1	0.138312586	CNVR_853
6	54300342	54340998	40657	gain	3	0.414937759	CNVR_854
6	54495842	54525188	29347	gain	1	0.138312586	CNVR_855
6	54770490	54781297	10808	gain	1	0.138312586	CNVR_856
6	55016372	55099729	83358	loss	2	0.276625173	CNVR_857
6	55543349	55561842	18494	gain	1	0.138312586	CNVR_858
6	55601977	55658930	56954	both	4	0.553250346	CNVR_859
6	55743282	55780374	37093	loss	2	0.276625173	CNVR_860
6	56438996	56606158	167163	loss	6	0.829875519	CNVR_861
6	57194263	57199616	5354	gain	2	0.276625173	CNVR_862
6	57301902	57314624	12723	gain	1	0.138312586	CNVR_863
6	57448716	57464144	15429	loss	3	0.414937759	CNVR_864
6	61514281	61568380	54100	loss	1	0.138312586	CNVR_865
6	63395692	63478230	82539	loss	1	0.138312586	CNVR_866
6	65321612	65338945	17334	loss	4	0.553250346	CNVR_867
6	65491643	65534812	43170	loss	6	0.829875519	CNVR_868
6	65762454	65776367	13914	gain	1	0.138312586	CNVR_869
6	65940020	65961129	21110	loss	1	0.138312586	CNVR_870
6	65988148	66063281	75134	loss	1	0.138312586	CNVR_871
6	66197452	66209350	11899	gain	1	0.138312586	CNVR_872
6	68316330	68327026	10697	gain	12	1.659751037	CNVR_873
6	72245540	72253921	8382	gain	1	0.138312586	CNVR_874
6	73171075	73184986	13912	gain	2	0.276625173	CNVR_875
6	74369501	74386605	17105	gain	1	0.138312586	CNVR_876
6	75303850	75368875	65026	loss	1	0.138312586	CNVR_877
6	75787570	75870698	83129	loss	28	3.87275242	CNVR_878
6	76148957	76169809	20853	loss	1	0.138312586	CNVR_879
6	76905878	76911274	5397	loss	1	0.138312586	CNVR_880
6	77217074	77245936	28863	loss	7	0.968188105	CNVR_881
6	77366314	77405396	39083	loss	1	0.138312586	CNVR_882
6	79289005	79306576	17572	gain	1	0.138312586	CNVR_883
6	79663148	79728889	65742	loss	1	0.138312586	CNVR_884
6	79891880	80038753	146874	both	10	1.383125864	CNVR_885
6	80232706	80256406	23701	loss	139	19.22544952	CNVR_886
6	80303879	80469027	165149	loss	26	3.596127248	CNVR_887
6	80650200	80715093	64894	loss	1	0.138312586	CNVR_888
6	80838850	80944853	106004	both	5	0.691562932	CNVR_889
6	81022324	81186411	164088	loss	26	3.596127248	CNVR_890
6	81241492	81286240	44749	loss	6	0.829875519	CNVR_891
6	81698725	81709047	10323	gain	1	0.138312586	CNVR_892
6	81958317	82031312	72996	gain	7	0.968188105	CNVR_893
6	82321068	82437266	116199	both	9	1.244813278	CNVR_894
6	82478787	82490805	12019	gain	4	0.553250346	CNVR_895
6	82547073	82573841	26769	both	8	1.106500692	CNVR_896
6	82603795	82659262	55468	both	11	1.521438451	CNVR_897
6	84591799	84648859	57061	loss	1	0.138312586	CNVR_898
6	85486799	85537288	50490	loss	2	0.276625173	CNVR_899
6	86046978	86101702	54725	gain	2	0.276625173	CNVR_900
6	86302557	86318956	16400	loss	3	0.414937759	CNVR_901
6	86435522	86443704	8183	loss	1	0.138312586	CNVR_902
6	87199876	87303475	103600	both	15	2.074688797	CNVR_903
6	87499108	87509644	10537	loss	1	0.138312586	CNVR_904
6	88870177	88891318	21142	gain	1	0.138312586	CNVR_905
6	89195585	89224493	28909	gain	1	0.138312586	CNVR_906
6	89707409	89731528	24120	loss	1	0.138312586	CNVR_907
6	92279760	92355457	75698	loss	1	0.138312586	CNVR_908
6	102132978	102189511	56534	loss	3	0.414937759	CNVR_909
6	103230982	103241268	10287	gain	1	0.138312586	CNVR_910
6	103486788	103513369	26582	gain	42	5.809128631	CNVR_911
6	103601463	103627703	26241	gain	74	10.2351314	CNVR_912
6	104225981	104247704	21724	gain	3	0.414937759	CNVR_913
6	107212183	107264239	52057	loss	5	0.691562932	CNVR_914
6	107416040	107428951	12912	loss	1	0.138312586	CNVR_915
6	107652432	107755393	102962	loss	6	0.829875519	CNVR_916
6	107799620	107811008	11389	loss	1	0.138312586	CNVR_917
6	108344314	108391298	46985	loss	1	0.138312586	CNVR_918
6	108455130	108497807	42678	loss	1	0.138312586	CNVR_919
6	108505702	108534605	28904	gain	1	0.138312586	CNVR_920
6	108687086	108719728	32643	loss	4	0.553250346	CNVR_921
6	108769321	108778154	8834	gain	1	0.138312586	CNVR_922
6	108971589	108994275	22687	loss	1	0.138312586	CNVR_923
6	109056666	109158723	102058	loss	11	1.521438451	CNVR_924
6	109240944	109273365	32422	loss	1	0.138312586	CNVR_925
6	109359196	109372956	13761	loss	1	0.138312586	CNVR_926
6	109413296	109467034	53739	loss	1	0.138312586	CNVR_927
6	109580380	109720040	139661	loss	23	3.181189488	CNVR_928
6	109806067	109841151	35085	loss	4	0.553250346	CNVR_929
6	110751000	110779681	28682	gain	12	1.659751037	CNVR_930
6	112039818	112051984	12167	gain	3	0.414937759	CNVR_931
6	114398428	114406073	7646	loss	1	0.138312586	CNVR_932
6	114598277	114646373	48097	gain	1	0.138312586	CNVR_933
6	114705514	114716539	11026	loss	61	8.437067773	CNVR_934
6	114999983	115023689	23707	loss	3	0.414937759	CNVR_935
6	117184032	117199889	15858	loss	2	0.276625173	CNVR_936
6	117814673	117838988	24316	gain	3	0.414937759	CNVR_937
6	119233004	119265972	32969	loss	1	0.138312586	CNVR_938
6	119271376	119301555	30180	loss	2	0.276625173	CNVR_939
6	119343146	119395466	52321	loss	2	0.276625173	CNVR_940
7	983878	989660	5783	loss	108	14.93775934	CNVR_941
7	4871850	4927076	55227	both	8	1.106500692	CNVR_942
7	5651416	5670723	19308	gain	2	0.276625173	CNVR_943
7	5875741	5887192	11452	gain	1	0.138312586	CNVR_944
7	6093103	6127367	34265	loss	3	0.414937759	CNVR_945
7	6247269	6259353	12085	gain	10	1.383125864	CNVR_946
7	6698584	6718398	19815	loss	131	18.11894882	CNVR_947
7	9268905	9282913	14009	gain	1	0.138312586	CNVR_948
7	9409927	9504448	94522	both	84	11.61825726	CNVR_949
7	9626435	10150703	524269	both	442	61.13416321	CNVR_950
7	10289091	10335215	46125	gain	3	0.414937759	CNVR_951
7	10826539	10874375	47837	loss	207	28.63070539	CNVR_952
7	11046787	11097471	50685	gain	1	0.138312586	CNVR_953
7	11247242	11292656	45415	gain	35	4.840940526	CNVR_954
7	11426899	12057433	630535	both	296	40.94052559	CNVR_955
7	12171529	12180583	9055	loss	1	0.138312586	CNVR_956
7	14793990	14859746	65757	gain	180	24.89626556	CNVR_957
7	15234539	15241612	7074	loss	1	0.138312586	CNVR_958
7	15661109	15680253	19145	gain	1	0.138312586	CNVR_959
7	17605951	17612969	7019	loss	1	0.138312586	CNVR_960
7	18518171	18566035	47865	both	136	18.81051176	CNVR_961
7	20071025	20085583	14559	gain	1	0.138312586	CNVR_962
7	20231293	20242041	10749	loss	1	0.138312586	CNVR_963
7	20715012	20726455	11444	loss	1	0.138312586	CNVR_964
7	23690724	23695768	5045	gain	1	0.138312586	CNVR_965
7	23908392	23924069	15678	gain	1	0.138312586	CNVR_966
7	24141118	24149485	8368	loss	1	0.138312586	CNVR_967
7	24513904	24523186	9283	loss	2	0.276625173	CNVR_968
7	28972872	28980635	7764	gain	1	0.138312586	CNVR_969
7	31039307	31055020	15714	loss	1	0.138312586	CNVR_970
7	31462914	31505000	42087	loss	2	0.276625173	CNVR_971
7	31803903	31830848	26946	loss	6	0.829875519	CNVR_972
7	32046272	32063047	16776	loss	1	0.138312586	CNVR_973
7	33746267	33758198	11932	loss	1	0.138312586	CNVR_974
7	34035747	34048742	12996	gain	1	0.138312586	CNVR_975
7	34393283	34411655	18373	loss	1	0.138312586	CNVR_976
7	34839439	34875753	36315	loss	2	0.276625173	CNVR_977
7	35312206	35318219	6014	loss	57	7.883817427	CNVR_978
7	35319744	35343251	23508	loss	1	0.138312586	CNVR_979
7	35690917	35698994	8078	loss	1	0.138312586	CNVR_980
7	38207109	38247642	40534	gain	1	0.138312586	CNVR_981
7	40252757	40268714	15958	gain	2	0.276625173	CNVR_982
7	41223948	41257488	33541	loss	135	18.67219917	CNVR_983
7	42367910	42421638	53729	loss	72	9.958506224	CNVR_984
7	42499283	42530491	31209	loss	1	0.138312586	CNVR_985
7	42659480	42670668	11189	gain	1	0.138312586	CNVR_986
7	42725058	42892053	166996	both	104	14.38450899	CNVR_987
7	42945525	43359066	413542	both	273	37.7593361	CNVR_988
7	43449815	43458607	8793	gain	1	0.138312586	CNVR_989
7	43487164	43501526	14363	loss	206	28.49239281	CNVR_990
7	43529725	43547418	17694	loss	6	0.829875519	CNVR_991
7	43606380	43709405	103026	loss	74	10.2351314	CNVR_992
7	43749590	43769947	20358	gain	44	6.085753804	CNVR_993
7	44169192	44458713	289522	both	569	78.69986169	CNVR_994
7	45265853	45304384	38532	loss	3	0.414937759	CNVR_995
7	51157314	51192659	35346	gain	1	0.138312586	CNVR_996
7	51548882	51584934	36053	loss	5	0.691562932	CNVR_997
7	51936168	51964210	28043	loss	1	0.138312586	CNVR_998
7	53520873	53664924	144052	loss	33	4.564315353	CNVR_999
7	53924858	53951205	26348	loss	2	0.276625173	CNVR_1000
7	53970648	54025611	54964	loss	29	4.011065007	CNVR_1001
7	54103539	54161910	58372	loss	6	0.829875519	CNVR_1002
7	54869130	54920328	51199	gain	1	0.138312586	CNVR_1003
7	63443211	63471857	28647	gain	22	3.042876902	CNVR_1004
7	66158242	66181969	23728	loss	1	0.138312586	CNVR_1005
7	68507662	68518095	10434	gain	1	0.138312586	CNVR_1006
7	69881920	69903599	21680	loss	1	0.138312586	CNVR_1007
7	70159008	70283070	124063	gain	30	4.149377593	CNVR_1008
7	70614678	70735525	120848	gain	1	0.138312586	CNVR_1009
7	70785145	70835000	49856	gain	3	0.414937759	CNVR_1010
7	76447484	76458788	11305	loss	1	0.138312586	CNVR_1011
7	76832611	76853131	20521	gain	1	0.138312586	CNVR_1012
7	76906097	76938402	32306	loss	1	0.138312586	CNVR_1013
7	78984120	79019584	35465	loss	1	0.138312586	CNVR_1014
7	79321034	79331743	10710	loss	1	0.138312586	CNVR_1015
7	79552794	79561662	8869	gain	1	0.138312586	CNVR_1016
7	79791556	79832866	41311	both	4	0.553250346	CNVR_1017
7	81995520	82007778	12259	loss	1	0.138312586	CNVR_1018
7	83752782	83804080	51299	loss	2	0.276625173	CNVR_1019
7	86913331	86918717	5387	loss	1	0.138312586	CNVR_1020
7	87113645	87121627	7983	loss	1	0.138312586	CNVR_1021
7	87544988	87572640	27653	gain	2	0.276625173	CNVR_1022
7	87678127	87719256	41130	gain	2	0.276625173	CNVR_1023
7	87790787	87841173	50387	loss	1	0.138312586	CNVR_1024
7	87922279	87936292	14014	gain	1	0.138312586	CNVR_1025
7	88687048	88696504	9457	gain	2	0.276625173	CNVR_1026
7	89088195	89107890	19696	gain	1	0.138312586	CNVR_1027
7	89514581	89528058	13478	loss	1	0.138312586	CNVR_1028
7	91549544	91556796	7253	loss	1	0.138312586	CNVR_1029
7	92340177	92359510	19334	loss	14	1.93637621	CNVR_1030
7	93863988	93886136	22149	gain	1	0.138312586	CNVR_1031
7	93908906	93930185	21280	loss	1	0.138312586	CNVR_1032
7	94120265	94145291	25027	loss	1	0.138312586	CNVR_1033
7	94607494	94624450	16957	gain	1	0.138312586	CNVR_1034
7	96133992	96159996	26005	loss	2	0.276625173	CNVR_1035
7	98129613	98141168	11556	gain	1	0.138312586	CNVR_1036
7	99040707	99068431	27725	loss	10	1.383125864	CNVR_1037
7	99321502	99328261	6760	loss	71	9.820193638	CNVR_1038
7	99748537	99798476	49940	loss	7	0.968188105	CNVR_1039
7	101091971	101101819	9849	gain	1	0.138312586	CNVR_1040
7	102715271	102746024	30754	gain	1	0.138312586	CNVR_1041
7	105422685	105431584	8900	loss	3	0.414937759	CNVR_1042
7	106429539	106450616	21078	gain	5	0.691562932	CNVR_1043
7	106650902	106683467	32566	gain	1	0.138312586	CNVR_1044
7	107326276	107369489	43214	loss	11	1.521438451	CNVR_1045
7	107575987	107624432	48446	both	6	0.829875519	CNVR_1046
7	107719580	107737643	18064	loss	1	0.138312586	CNVR_1047
7	108116141	108143128	26988	both	16	2.213001383	CNVR_1048
7	109677951	109717145	39195	loss	1	0.138312586	CNVR_1049
7	109968017	109989182	21166	loss	4	0.553250346	CNVR_1050
7	110554761	110568442	13682	loss	1	0.138312586	CNVR_1051
7	110775326	110851248	75923	loss	1	0.138312586	CNVR_1052
7	111723157	111738590	15434	loss	4	0.553250346	CNVR_1053
8	95630	163988	68359	loss	128	17.70401107	CNVR_1054
8	1043919	1058800	14882	loss	1	0.138312586	CNVR_1055
8	1817817	1860542	42726	gain	8	1.106500692	CNVR_1056
8	2848640	2873972	25333	loss	1	0.138312586	CNVR_1057
8	3162087	3169863	7777	gain	1	0.138312586	CNVR_1058
8	3376446	3390348	13903	loss	1	0.138312586	CNVR_1059
8	3746497	3760448	13952	loss	1	0.138312586	CNVR_1060
8	3884804	3890684	5881	loss	4	0.553250346	CNVR_1061
8	4152167	4164471	12305	loss	1	0.138312586	CNVR_1062
8	4340819	4351423	10605	loss	1	0.138312586	CNVR_1063
8	4517561	4553550	35990	loss	1	0.138312586	CNVR_1064
8	11323442	11348493	25052	gain	6	0.829875519	CNVR_1065
8	12216687	12244416	27730	loss	1	0.138312586	CNVR_1066
8	12440991	12498395	57405	both	173	23.92807746	CNVR_1067
8	12714944	12725248	10305	loss	1	0.138312586	CNVR_1068
8	12847101	12856889	9789	gain	1	0.138312586	CNVR_1069
8	12997703	13022351	24649	loss	2	0.276625173	CNVR_1070
8	13077130	13083536	6407	loss	1	0.138312586	CNVR_1071
8	13112932	13151052	38121	loss	3	0.414937759	CNVR_1072
8	13775044	13781558	6515	gain	1	0.138312586	CNVR_1073
8	14126417	14160822	34406	loss	1	0.138312586	CNVR_1074
8	18307118	18315852	8735	gain	1	0.138312586	CNVR_1075
8	18395284	18418213	22930	gain	3	0.414937759	CNVR_1076
8	18587007	18605335	18329	both	5	0.691562932	CNVR_1077
8	18734267	18741857	7591	loss	1	0.138312586	CNVR_1078
8	21435669	21503185	67517	loss	1	0.138312586	CNVR_1079
8	22971795	22978532	6738	loss	2	0.276625173	CNVR_1080
8	23015389	23037571	22183	gain	5	0.691562932	CNVR_1081
8	24043607	24057501	13895	gain	2	0.276625173	CNVR_1082
8	24542822	24548720	5899	loss	1	0.138312586	CNVR_1083
8	26957729	27069921	112193	loss	1	0.138312586	CNVR_1084
8	28125183	28164090	38908	loss	4	0.553250346	CNVR_1085
8	30976866	31042089	65224	loss	1	0.138312586	CNVR_1086
8	32234206	32286373	52168	loss	1	0.138312586	CNVR_1087
8	32618140	32646680	28541	loss	1	0.138312586	CNVR_1088
8	32685681	32745363	59683	loss	2	0.276625173	CNVR_1089
8	32961137	32968374	7238	loss	3	0.414937759	CNVR_1090
8	33046479	33114798	68320	loss	2	0.276625173	CNVR_1091
8	33505593	33511818	6226	gain	2	0.276625173	CNVR_1092
8	33719567	33725198	5632	loss	91	12.58644537	CNVR_1093
8	33729444	33832002	102559	loss	4	0.553250346	CNVR_1094
8	35029964	35074686	44723	both	2	0.276625173	CNVR_1095
8	35274083	35326637	52555	loss	20	2.766251729	CNVR_1096
8	35351167	35365142	13976	gain	1	0.138312586	CNVR_1097
8	35639344	35677766	38423	loss	3	0.414937759	CNVR_1098
8	36225625	36231624	6000	loss	1	0.138312586	CNVR_1099
8	36654305	36670439	16135	gain	3	0.414937759	CNVR_1100
8	37353131	37368440	15310	loss	12	1.659751037	CNVR_1101
8	37655318	37695773	40456	gain	1	0.138312586	CNVR_1102
8	38356510	38543241	186732	gain	72	9.958506224	CNVR_1103
8	38570330	38608474	38145	loss	3	0.414937759	CNVR_1104
8	38700055	38789120	89066	loss	1	0.138312586	CNVR_1105
8	40268791	40273796	5006	loss	2	0.276625173	CNVR_1106
8	43039113	43054694	15582	both	10	1.383125864	CNVR_1107
8	44104691	44123535	18845	gain	2	0.276625173	CNVR_1108
8	44934828	44944671	9844	loss	3	0.414937759	CNVR_1109
8	49992399	50040692	48294	gain	2	0.276625173	CNVR_1110
8	50793491	50801513	8023	gain	1	0.138312586	CNVR_1111
8	53467071	53590531	123461	loss	2	0.276625173	CNVR_1112
8	53621378	53656410	35033	gain	1	0.138312586	CNVR_1113
8	58282234	58469030	186797	loss	1	0.138312586	CNVR_1114
8	60449607	60494968	45362	gain	11	1.521438451	CNVR_1115
8	61614265	61667640	53376	both	63	8.713692946	CNVR_1116
8	63535436	63544304	8869	loss	1	0.138312586	CNVR_1117
8	65330561	65346903	16343	loss	2	0.276625173	CNVR_1118
8	66050356	66071704	21349	gain	1	0.138312586	CNVR_1119
8	66106465	66125640	19176	gain	2	0.276625173	CNVR_1120
8	66656476	66669744	13269	loss	4	0.553250346	CNVR_1121
8	67766874	67791975	25102	gain	1	0.138312586	CNVR_1122
8	75533619	75541181	7563	gain	1	0.138312586	CNVR_1123
8	75837282	75845468	8187	gain	1	0.138312586	CNVR_1124
8	84944078	84960505	16428	gain	2	0.276625173	CNVR_1125
8	85063055	85088715	25661	loss	1	0.138312586	CNVR_1126
8	86982284	87002083	19800	gain	3	0.414937759	CNVR_1127
8	88052609	88068371	15763	loss	6	0.829875519	CNVR_1128
8	89321585	89372398	50814	both	3	0.414937759	CNVR_1129
8	89808746	89856870	48125	loss	1	0.138312586	CNVR_1130
8	93609031	93679686	70656	both	6	0.829875519	CNVR_1131
8	93799746	93835699	35954	both	5	0.691562932	CNVR_1132
8	94687993	94693789	5797	loss	1	0.138312586	CNVR_1133
8	95770318	95803149	32832	loss	1	0.138312586	CNVR_1134
8	95822413	95953799	131387	gain	2	0.276625173	CNVR_1135
8	101087351	101098893	11543	loss	1	0.138312586	CNVR_1136
8	103917356	104033765	116410	loss	6	0.829875519	CNVR_1137
8	105259320	105299787	40468	loss	1	0.138312586	CNVR_1138
9	10049	124480	114432	gain	7	0.968188105	CNVR_1139
9	202816	318351	115536	gain	1	0.138312586	CNVR_1140
9	739763	764836	25074	gain	6	0.829875519	CNVR_1141
9	1396924	1721741	324818	loss	8	1.106500692	CNVR_1142
9	1972538	2028119	55582	loss	1	0.138312586	CNVR_1143
9	2209601	2250122	40522	loss	7	0.968188105	CNVR_1144
9	2400102	2434402	34301	gain	12	1.659751037	CNVR_1145
9	2525040	2534069	9030	gain	4	0.553250346	CNVR_1146
9	2562321	2626145	63825	loss	1	0.138312586	CNVR_1147
9	3327434	3347894	20461	loss	1	0.138312586	CNVR_1148
9	3391152	3426151	35000	loss	1	0.138312586	CNVR_1149
9	3528305	3538048	9744	loss	1	0.138312586	CNVR_1150
9	3830771	3841695	10925	loss	1	0.138312586	CNVR_1151
9	4124162	4132896	8735	gain	1	0.138312586	CNVR_1152
9	4239500	4389366	149867	loss	112	15.49100968	CNVR_1153
9	4395560	4416650	21091	both	4	0.553250346	CNVR_1154
9	4452878	4516636	63759	both	3	0.414937759	CNVR_1155
9	4747495	4774940	27446	gain	1	0.138312586	CNVR_1156
9	4886986	4909296	22311	gain	1	0.138312586	CNVR_1157
9	5103423	5156679	53257	gain	2	0.276625173	CNVR_1158
9	5352694	5365382	12689	loss	1	0.138312586	CNVR_1159
9	5465850	5489326	23477	loss	1	0.138312586	CNVR_1160
9	5610931	5619077	8147	loss	1	0.138312586	CNVR_1161
9	5758781	5787389	28609	loss	1	0.138312586	CNVR_1162
9	5893393	5917409	24017	loss	23	3.181189488	CNVR_1163
9	6239440	6252169	12730	gain	1	0.138312586	CNVR_1164
9	6361128	6404334	43207	loss	1	0.138312586	CNVR_1165
9	6575959	6613991	38033	loss	31	4.28769018	CNVR_1166
9	6741958	6763313	21356	loss	3	0.414937759	CNVR_1167
9	6940642	6977472	36831	loss	11	1.521438451	CNVR_1168
9	7234139	7316340	82202	loss	3	0.414937759	CNVR_1169
9	8967952	8984914	16963	loss	1	0.138312586	CNVR_1170
9	9703050	9740060	37011	loss	1	0.138312586	CNVR_1171
9	13128056	13146038	17983	gain	1	0.138312586	CNVR_1172
9	13964703	13970348	5646	gain	1	0.138312586	CNVR_1173
9	13985299	13992239	6941	loss	32	4.426002766	CNVR_1174
9	14236198	14249791	13594	gain	1	0.138312586	CNVR_1175
9	14535706	14545787	10082	gain	1	0.138312586	CNVR_1176
9	15306379	15518238	211860	both	79	10.92669433	CNVR_1177
9	15538870	15574717	35848	gain	25	3.457814661	CNVR_1178
9	16335825	16374027	38203	loss	7	0.968188105	CNVR_1179
9	16413696	16924662	510967	both	123	17.01244813	CNVR_1180
9	17019870	17036083	16214	both	20	2.766251729	CNVR_1181
9	17075363	17090818	15456	loss	1	0.138312586	CNVR_1182
9	17399375	17413825	14451	loss	3	0.414937759	CNVR_1183
9	17928191	17969459	41269	gain	4	0.553250346	CNVR_1184
9	18380841	18389913	9073	gain	11	1.521438451	CNVR_1185
9	18862613	18871847	9235	loss	1	0.138312586	CNVR_1186
9	19364232	19371411	7180	gain	1	0.138312586	CNVR_1187
9	19606962	19636290	29329	loss	2	0.276625173	CNVR_1188
9	20261274	20282238	20965	gain	1	0.138312586	CNVR_1189
9	23258762	23266573	7812	gain	1	0.138312586	CNVR_1190
9	23301639	23311523	9885	gain	1	0.138312586	CNVR_1191
9	28592450	28674978	82529	loss	1	0.138312586	CNVR_1192
9	28757076	28769087	12012	loss	1	0.138312586	CNVR_1193
9	29680421	29701670	21250	loss	1	0.138312586	CNVR_1194
9	29777528	29789527	12000	loss	3	0.414937759	CNVR_1195
9	30046713	30053145	6433	gain	1	0.138312586	CNVR_1196
9	31056900	31140350	83451	loss	134	18.53388658	CNVR_1197
9	31246546	31385386	138841	loss	2	0.276625173	CNVR_1198
9	31653976	31669195	15220	loss	1	0.138312586	CNVR_1199
9	32505841	32513494	7654	loss	2	0.276625173	CNVR_1200
9	32750969	32760836	9868	loss	1	0.138312586	CNVR_1201
9	35997006	36039363	42358	loss	1	0.138312586	CNVR_1202
9	36102249	36112984	10736	gain	1	0.138312586	CNVR_1203
9	36582897	36595453	12557	gain	1	0.138312586	CNVR_1204
9	38263426	38271056	7631	loss	2	0.276625173	CNVR_1205
9	45716875	45724069	7195	loss	1	0.138312586	CNVR_1206
9	46557145	46567285	10141	gain	1	0.138312586	CNVR_1207
9	47030199	47042970	12772	gain	1	0.138312586	CNVR_1208
9	47536543	47580516	43974	loss	1	0.138312586	CNVR_1209
9	47973519	48225837	252319	loss	3	0.414937759	CNVR_1210
9	48622558	48635329	12772	loss	1	0.138312586	CNVR_1211
9	49931663	50071981	140319	both	17	2.35131397	CNVR_1212
9	52467848	52534064	66217	loss	1	0.138312586	CNVR_1213
9	52873430	52904420	30991	loss	3	0.414937759	CNVR_1214
9	53441705	53453950	12246	loss	1	0.138312586	CNVR_1215
9	53893533	53899150	5618	loss	8	1.106500692	CNVR_1216
9	54421886	54433204	11319	gain	2	0.276625173	CNVR_1217
9	54880305	54887459	7155	loss	1	0.138312586	CNVR_1218
9	55912197	55918793	6597	gain	1	0.138312586	CNVR_1219
9	56093852	56203548	109697	loss	5	0.691562932	CNVR_1220
9	56379141	56508043	128903	loss	11	1.521438451	CNVR_1221
9	57105941	57133215	27275	gain	1	0.138312586	CNVR_1222
9	58013919	58035605	21687	gain	1	0.138312586	CNVR_1223
9	59052321	59073246	20926	loss	2	0.276625173	CNVR_1224
9	59252799	59261494	8696	gain	1	0.138312586	CNVR_1225
9	63896789	63906298	9510	gain	1	0.138312586	CNVR_1226
9	64792131	64848827	56697	loss	2	0.276625173	CNVR_1227
9	66599290	66620995	21706	loss	48	6.639004149	CNVR_1228
9	67167644	67200458	32815	loss	1	0.138312586	CNVR_1229
9	67255948	67265899	9952	gain	1	0.138312586	CNVR_1230
9	68107321	68113648	6328	loss	1	0.138312586	CNVR_1231
9	71525299	71649388	124090	gain	6	0.829875519	CNVR_1232
9	78382738	78404482	21745	loss	2	0.276625173	CNVR_1233
9	78915416	78934912	19497	loss	1	0.138312586	CNVR_1234
9	79123152	79186770	63619	loss	1	0.138312586	CNVR_1235
9	79240560	79261394	20835	gain	1	0.138312586	CNVR_1236
9	79512406	79530093	17688	gain	1	0.138312586	CNVR_1237
9	79801561	79807723	6163	loss	1	0.138312586	CNVR_1238
9	80695906	80715365	19460	loss	1	0.138312586	CNVR_1239
9	84178737	84346982	168246	loss	1	0.138312586	CNVR_1240
9	84653482	84672030	18549	gain	2	0.276625173	CNVR_1241
9	85809578	85868419	58842	both	3	0.414937759	CNVR_1242
9	88295889	88334121	38233	gain	7	0.968188105	CNVR_1243
9	91637171	91708474	71304	loss	2	0.276625173	CNVR_1244
9	92776813	92790097	13285	loss	109	15.07607192	CNVR_1245
9	98638260	98643983	5724	loss	1	0.138312586	CNVR_1246
9	102120377	102135424	15048	loss	1	0.138312586	CNVR_1247
9	103727630	103999259	271630	loss	8	1.106500692	CNVR_1248
9	104094973	104265004	170032	loss	26	3.596127248	CNVR_1249
9	104736942	104871671	134730	loss	11	1.521438451	CNVR_1250
9	104960154	105032974	72821	loss	13	1.798063624	CNVR_1251
9	105083859	105225717	141859	loss	3	0.414937759	CNVR_1252
9	105483220	105573011	89792	loss	3	0.414937759	CNVR_1253
10	121523	144506	22984	gain	1	0.138312586	CNVR_1254
10	285397	361256	75860	gain	1	0.138312586	CNVR_1255
10	1513505	1573751	60247	loss	2	0.276625173	CNVR_1256
10	5066860	5079679	12820	gain	1	0.138312586	CNVR_1257
10	6193103	6204661	11559	loss	8	1.106500692	CNVR_1258
10	6268796	6288477	19682	loss	3	0.414937759	CNVR_1259
10	6310335	6321166	10832	loss	4	0.553250346	CNVR_1260
10	6815725	6824247	8523	loss	97	13.41632089	CNVR_1261
10	9147391	9183041	35651	loss	3	0.414937759	CNVR_1262
10	12965078	12990500	25423	gain	1	0.138312586	CNVR_1263
10	14166481	14173020	6540	gain	1	0.138312586	CNVR_1264
10	14459586	14473896	14311	gain	1	0.138312586	CNVR_1265
10	21914454	21961687	47234	both	101	13.96957123	CNVR_1266
10	22184374	25493882	3309509	both	671	92.8077455	CNVR_1267
10	25519923	25568036	48114	loss	8	1.106500692	CNVR_1268
10	27086857	27117598	30742	loss	87	12.03319502	CNVR_1269
10	27155481	27164220	8740	gain	1	0.138312586	CNVR_1270
10	27359929	27374489	14561	gain	1	0.138312586	CNVR_1271
10	27395234	27453045	57812	loss	1	0.138312586	CNVR_1272
10	27565890	27570949	5060	loss	17	2.35131397	CNVR_1273
10	27907468	27915567	8100	loss	1	0.138312586	CNVR_1274
10	28046636	28077720	31085	loss	1	0.138312586	CNVR_1275
10	30574203	30586870	12668	gain	2	0.276625173	CNVR_1276
10	32147712	32155756	8045	loss	1	0.138312586	CNVR_1277
10	38585097	42143140	3558044	both	53	7.330567082	CNVR_1278
10	42436483	42467266	30784	loss	65	8.990318119	CNVR_1279
10	43488216	43562935	74720	loss	1	0.138312586	CNVR_1280
10	43995539	44011615	16077	gain	1	0.138312586	CNVR_1281
10	48644542	48667002	22461	gain	4	0.553250346	CNVR_1282
10	50189158	50196150	6993	gain	3	0.414937759	CNVR_1283
10	52239250	52284899	45650	loss	1	0.138312586	CNVR_1284
10	53131982	53170611	38630	both	25	3.457814661	CNVR_1285
10	54212670	54253058	40389	loss	1	0.138312586	CNVR_1286
10	55564008	55573333	9326	gain	1	0.138312586	CNVR_1287
10	56564922	56574547	9626	loss	1	0.138312586	CNVR_1288
10	57147770	57161836	14067	loss	2	0.276625173	CNVR_1289
10	58663109	58681199	18091	loss	1	0.138312586	CNVR_1290
10	59073790	59084402	10613	loss	1	0.138312586	CNVR_1291
10	60186587	60214713	28127	both	131	18.11894882	CNVR_1292
10	63325895	63415685	89791	loss	1	0.138312586	CNVR_1293
10	69593419	69609191	15773	loss	19	2.627939142	CNVR_1294
10	70903293	70923311	20019	loss	1	0.138312586	CNVR_1295
10	70972920	70989965	17046	gain	1	0.138312586	CNVR_1296
10	71061443	71071718	10276	gain	1	0.138312586	CNVR_1297
10	72666428	72672229	5802	gain	10	1.383125864	CNVR_1298
10	74209039	74220876	11838	loss	1	0.138312586	CNVR_1299
10	74709995	74718317	8323	loss	22	3.042876902	CNVR_1300
10	74929969	74944716	14748	gain	1	0.138312586	CNVR_1301
10	76526249	76598857	72609	loss	1	0.138312586	CNVR_1302
10	78070976	78088833	17858	loss	1	0.138312586	CNVR_1303
10	79220271	79289765	69495	loss	7	0.968188105	CNVR_1304
10	87167251	87249626	82376	gain	15	2.074688797	CNVR_1305
10	87298246	87316438	18193	loss	6	0.829875519	CNVR_1306
10	87520732	87593205	72474	loss	3	0.414937759	CNVR_1307
10	87818307	87839344	21038	gain	6	0.829875519	CNVR_1308
10	92398284	92405137	6854	loss	4	0.553250346	CNVR_1309
10	93148546	93176596	28051	gain	1	0.138312586	CNVR_1310
10	96663844	96683973	20130	loss	13	1.798063624	CNVR_1311
10	98199547	98210315	10769	loss	1	0.138312586	CNVR_1312
10	98815131	98841343	26213	loss	3	0.414937759	CNVR_1313
10	99603485	99616785	13301	gain	2	0.276625173	CNVR_1314
10	100424854	100519101	94248	gain	1	0.138312586	CNVR_1315
10	100721347	100746173	24827	loss	1	0.138312586	CNVR_1316
10	101181616	101193292	11677	loss	1	0.138312586	CNVR_1317
10	101235860	101265414	29555	loss	2	0.276625173	CNVR_1318
10	101345758	101396406	50649	loss	1	0.138312586	CNVR_1319
10	101915036	101956728	41693	gain	1	0.138312586	CNVR_1320
10	102179992	102187217	7226	loss	1	0.138312586	CNVR_1321
10	103097259	103271265	174007	loss	8	1.106500692	CNVR_1322
10	103453412	103458708	5297	loss	1	0.138312586	CNVR_1323
10	104125868	104136694	10827	gain	1	0.138312586	CNVR_1324
11	14200	124362	110163	gain	34	4.702627939	CNVR_1325
11	293314	300428	7115	loss	1	0.138312586	CNVR_1326
11	897714	904052	6339	gain	1	0.138312586	CNVR_1327
11	1431747	1440227	8481	gain	1	0.138312586	CNVR_1328
11	1801032	1814357	13326	gain	1	0.138312586	CNVR_1329
11	3759136	3765911	6776	loss	1	0.138312586	CNVR_1330
11	5738881	5806008	67128	gain	181	25.03457815	CNVR_1331
11	9329831	9352370	22540	gain	1	0.138312586	CNVR_1332
11	13218348	13234389	16042	gain	1	0.138312586	CNVR_1333
11	14675391	14729472	54082	loss	1	0.138312586	CNVR_1334
11	17445658	17497997	52340	loss	1	0.138312586	CNVR_1335
11	17638965	17648809	9845	loss	11	1.521438451	CNVR_1336
11	17690139	17704130	13992	gain	1	0.138312586	CNVR_1337
11	17966742	18042080	75339	loss	1	0.138312586	CNVR_1338
11	20412610	20475830	63221	gain	2	0.276625173	CNVR_1339
11	21387107	21401204	14098	loss	1	0.138312586	CNVR_1340
11	21560624	21586818	26195	loss	1	0.138312586	CNVR_1341
11	22703470	22709077	5608	loss	1	0.138312586	CNVR_1342
11	23270736	23321532	50797	loss	1	0.138312586	CNVR_1343
11	25908266	25929153	20888	loss	2	0.276625173	CNVR_1344
11	29694867	29721711	26845	loss	1	0.138312586	CNVR_1345
11	33256986	33289363	32378	loss	1	0.138312586	CNVR_1346
11	33632762	33662214	29453	loss	1	0.138312586	CNVR_1347
11	33836685	33866209	29525	gain	1	0.138312586	CNVR_1348
11	34073264	34084906	11643	gain	1	0.138312586	CNVR_1349
11	34189217	34237632	48416	loss	3	0.414937759	CNVR_1350
11	34547272	34554911	7640	loss	1	0.138312586	CNVR_1351
11	34996609	35011933	15325	loss	1	0.138312586	CNVR_1352
11	35079573	35091222	11650	gain	1	0.138312586	CNVR_1353
11	35776881	35790150	13270	loss	2	0.276625173	CNVR_1354
11	35935732	35942878	7147	gain	2	0.276625173	CNVR_1355
11	36121356	36131546	10191	loss	10	1.383125864	CNVR_1356
11	36223995	36252821	28827	loss	1	0.138312586	CNVR_1357
11	36486191	36515590	29400	loss	1	0.138312586	CNVR_1358
11	38937399	38973716	36318	loss	14	1.93637621	CNVR_1359
11	39094259	39107768	13510	loss	1	0.138312586	CNVR_1360
11	39158682	39177211	18530	loss	3	0.414937759	CNVR_1361
11	39554897	39562975	8079	gain	1	0.138312586	CNVR_1362
11	40676773	40693141	16369	loss	1	0.138312586	CNVR_1363
11	42042250	42052789	10540	gain	1	0.138312586	CNVR_1364
11	42764834	42782875	18042	gain	1	0.138312586	CNVR_1365
11	44905185	44918908	13724	gain	2	0.276625173	CNVR_1366
11	47034705	47074624	39920	loss	3	0.414937759	CNVR_1367
11	47430509	47453362	22854	loss	1	0.138312586	CNVR_1368
11	49071385	49093033	21649	loss	1	0.138312586	CNVR_1369
11	51750837	51775258	24422	loss	1	0.138312586	CNVR_1370
11	52034549	52056914	22366	loss	1	0.138312586	CNVR_1371
11	52249669	52262246	12578	loss	2	0.276625173	CNVR_1372
11	52397381	52451698	54318	loss	1	0.138312586	CNVR_1373
11	52596102	52642445	46344	gain	4	0.553250346	CNVR_1374
11	52777275	52896264	118990	loss	1	0.138312586	CNVR_1375
11	52938398	52963991	25594	loss	1	0.138312586	CNVR_1376
11	53316002	53333234	17233	loss	1	0.138312586	CNVR_1377
11	53700704	53715445	14742	loss	1	0.138312586	CNVR_1378
11	53749616	53768736	19121	gain	1	0.138312586	CNVR_1379
11	54339383	54366771	27389	gain	34	4.702627939	CNVR_1380
11	55616285	55621845	5561	loss	1	0.138312586	CNVR_1381
11	56867488	56886565	19078	loss	1	0.138312586	CNVR_1382
11	57639084	57645002	5919	gain	2	0.276625173	CNVR_1383
11	57987178	58089820	102643	loss	4	0.553250346	CNVR_1384
11	58329189	58389923	60735	both	25	3.457814661	CNVR_1385
11	58520732	58562207	41476	gain	2	0.276625173	CNVR_1386
11	58935822	58962936	27115	both	3	0.414937759	CNVR_1387
11	59056369	59093764	37396	loss	1	0.138312586	CNVR_1388
11	59619957	59679589	59633	loss	2	0.276625173	CNVR_1389
11	61749799	61786150	36352	both	4	0.553250346	CNVR_1390
11	65346060	65364513	18454	loss	1	0.138312586	CNVR_1391
11	65804906	65941006	136101	loss	1	0.138312586	CNVR_1392
11	69975117	70555942	580826	loss	4	0.553250346	CNVR_1393
11	74597486	74605265	7780	gain	1	0.138312586	CNVR_1394
11	76579962	76619224	39263	both	2	0.276625173	CNVR_1395
11	77111974	77146061	34088	loss	7	0.968188105	CNVR_1396
11	81409371	81430762	21392	loss	218	30.15214385	CNVR_1397
11	81679175	81684431	5257	loss	6	0.829875519	CNVR_1398
11	89816800	89825074	8275	gain	1	0.138312586	CNVR_1399
11	91740814	91750704	9891	gain	1	0.138312586	CNVR_1400
11	91780064	91795712	15649	gain	3	0.414937759	CNVR_1401
11	93318583	93421685	103103	gain	6	0.829875519	CNVR_1402
11	93454224	93465541	11318	gain	1	0.138312586	CNVR_1403
11	93527989	93551432	23444	gain	1	0.138312586	CNVR_1404
11	93845302	93863828	18527	loss	45	6.22406639	CNVR_1405
11	93900408	93940800	40393	both	223	30.84370678	CNVR_1406
11	99686154	99696769	10616	loss	1	0.138312586	CNVR_1407
11	100912895	100940373	27479	gain	8	1.106500692	CNVR_1408
11	103563827	103578404	14578	loss	1	0.138312586	CNVR_1409
11	103644879	104183113	538235	both	27	3.734439834	CNVR_1410
11	104203201	104227111	23911	gain	4	0.553250346	CNVR_1411
11	104358834	104396099	37266	loss	2	0.276625173	CNVR_1412
11	104464590	104512712	48123	loss	1	0.138312586	CNVR_1413
11	104627067	104670859	43793	loss	1	0.138312586	CNVR_1414
11	104736088	104805379	69292	loss	1	0.138312586	CNVR_1415
11	104921760	104939199	17440	loss	1	0.138312586	CNVR_1416
11	105026461	105032971	6511	gain	2	0.276625173	CNVR_1417
11	105645935	106019172	373238	loss	5	0.691562932	CNVR_1418
11	106133990	106423383	289394	loss	24	3.319502075	CNVR_1419
11	106615442	106716196	100755	loss	6	0.829875519	CNVR_1420
11	107089159	107100431	11273	gain	1	0.138312586	CNVR_1421
12	60758	97774	37017	loss	1	0.138312586	CNVR_1422
12	166654	220568	53915	loss	12	1.659751037	CNVR_1423
12	480555	499746	19192	loss	1	0.138312586	CNVR_1424
12	532190	554012	21823	loss	1	0.138312586	CNVR_1425
12	613262	631466	18205	both	133	18.395574	CNVR_1426
12	794259	801565	7307	gain	1	0.138312586	CNVR_1427
12	936045	947661	11617	both	261	36.09958506	CNVR_1428
12	1020127	1048061	27935	loss	2	0.276625173	CNVR_1429
12	1162140	1189469	27330	loss	208	28.76901798	CNVR_1430
12	1570237	1579468	9232	gain	1	0.138312586	CNVR_1431
12	2186924	2266300	79377	both	11	1.521438451	CNVR_1432
12	2282083	2287414	5332	loss	1	0.138312586	CNVR_1433
12	2405194	2411488	6295	loss	36	4.979253112	CNVR_1434
12	3313344	3331493	18150	loss	2	0.276625173	CNVR_1435
12	3404771	3413906	9136	both	2	0.276625173	CNVR_1436
12	3628355	3643630	15276	loss	1	0.138312586	CNVR_1437
12	3933208	3944561	11354	loss	1	0.138312586	CNVR_1438
12	4293517	4302535	9019	gain	1	0.138312586	CNVR_1439
12	4477103	4484840	7738	gain	1	0.138312586	CNVR_1440
12	4502439	4546010	43572	gain	68	9.405255878	CNVR_1441
12	5413602	5445066	31465	loss	1	0.138312586	CNVR_1442
12	5563755	5587219	23465	loss	1	0.138312586	CNVR_1443
12	5674458	5739333	64876	both	4	0.553250346	CNVR_1444
12	5806821	5825451	18631	loss	2	0.276625173	CNVR_1445
12	6351849	6374949	23101	gain	2	0.276625173	CNVR_1446
12	6761925	6768490	6566	gain	1	0.138312586	CNVR_1447
12	7461104	7499536	38433	gain	8	1.106500692	CNVR_1448
12	7648557	7658832	10276	loss	1	0.138312586	CNVR_1449
12	7839206	7855707	16502	loss	1	0.138312586	CNVR_1450
12	8146207	8153991	7785	loss	7	0.968188105	CNVR_1451
12	8902022	8926999	24978	gain	11	1.521438451	CNVR_1452
12	9123861	9131032	7172	gain	1	0.138312586	CNVR_1453
12	9236464	9273807	37344	loss	1	0.138312586	CNVR_1454
12	9318404	9329498	11095	loss	2	0.276625173	CNVR_1455
12	9469856	9479684	9829	gain	1	0.138312586	CNVR_1456
12	12090641	12110002	19362	loss	1	0.138312586	CNVR_1457
12	12258901	12264224	5324	gain	1	0.138312586	CNVR_1458
12	13159181	13172924	13744	gain	1	0.138312586	CNVR_1459
12	19001088	19087121	86034	loss	1	0.138312586	CNVR_1460
12	21264985	21315343	50359	loss	1	0.138312586	CNVR_1461
12	21537799	21554335	16537	loss	1	0.138312586	CNVR_1462
12	21966622	21988137	21516	gain	2	0.276625173	CNVR_1463
12	22779994	22786782	6789	loss	14	1.93637621	CNVR_1464
12	22855221	22878192	22972	gain	4	0.553250346	CNVR_1465
12	23879995	23890317	10323	loss	1	0.138312586	CNVR_1466
12	25874687	25890155	15469	gain	1	0.138312586	CNVR_1467
12	26316053	26405287	89235	loss	1	0.138312586	CNVR_1468
12	28314627	28348873	34247	both	2	0.276625173	CNVR_1469
12	29463245	29499088	35844	loss	59	8.1604426	CNVR_1470
12	30503903	30518899	14997	gain	9	1.244813278	CNVR_1471
12	32030317	32221753	191437	both	77	10.65006916	CNVR_1472
12	33029223	33049169	19947	loss	1	0.138312586	CNVR_1473
12	33383869	33389994	6126	gain	1	0.138312586	CNVR_1474
12	36612576	36621026	8451	loss	1	0.138312586	CNVR_1475
12	37352977	37499586	146610	both	8	1.106500692	CNVR_1476
12	37541330	37622352	81023	both	30	4.149377593	CNVR_1477
12	38311433	38485373	173941	both	96	13.2780083	CNVR_1478
12	38701630	38818250	116621	loss	8	1.106500692	CNVR_1479
12	38882155	38904964	22810	gain	1	0.138312586	CNVR_1480
12	38970997	39022698	51702	loss	2	0.276625173	CNVR_1481
12	39056074	39090987	34914	loss	5	0.691562932	CNVR_1482
12	39419160	39443074	23915	loss	1	0.138312586	CNVR_1483
12	39734679	39760293	25615	gain	2	0.276625173	CNVR_1484
12	39908764	39925909	17146	gain	1	0.138312586	CNVR_1485
12	41453108	41521738	68631	both	6	0.829875519	CNVR_1486
12	41760710	41768997	8288	both	3	0.414937759	CNVR_1487
12	41970238	42035077	64840	loss	4	0.553250346	CNVR_1488
12	42137657	42229797	92141	gain	7	0.968188105	CNVR_1489
12	42513399	42547666	34268	loss	2	0.276625173	CNVR_1490
12	42581531	42649654	68124	loss	1	0.138312586	CNVR_1491
12	42704768	42788042	83275	loss	4	0.553250346	CNVR_1492
12	43152868	43271072	118205	loss	116	16.04426003	CNVR_1493
12	43667217	43713198	45982	both	2	0.276625173	CNVR_1494
12	43878041	43947769	69729	loss	1	0.138312586	CNVR_1495
12	44935465	45085281	149817	both	6	0.829875519	CNVR_1496
12	45248033	45297046	49014	loss	1	0.138312586	CNVR_1497
12	45557693	45608128	50436	loss	2	0.276625173	CNVR_1498
12	45721077	45752359	31283	loss	1	0.138312586	CNVR_1499
12	45800925	45870499	69575	gain	1	0.138312586	CNVR_1500
12	46011659	46029503	17845	loss	2	0.276625173	CNVR_1501
12	47862158	47897912	35755	loss	2	0.276625173	CNVR_1502
12	47953450	48005081	51632	loss	1	0.138312586	CNVR_1503
12	51280384	51360438	80055	both	3	0.414937759	CNVR_1504
12	55322607	55333531	10925	loss	2	0.276625173	CNVR_1505
12	56286813	56309328	22516	gain	6	0.829875519	CNVR_1506
12	56440779	56493408	52630	both	8	1.106500692	CNVR_1507
12	57003562	57031460	27899	loss	1	0.138312586	CNVR_1508
12	57094160	57237795	143636	loss	2	0.276625173	CNVR_1509
12	57649064	57684714	35651	both	27	3.734439834	CNVR_1510
12	57705015	57781443	76429	both	3	0.414937759	CNVR_1511
12	57907890	57983987	76098	loss	100	13.83125864	CNVR_1512
12	58170769	58193089	22321	gain	1	0.138312586	CNVR_1513
12	58828603	58866062	37460	loss	1	0.138312586	CNVR_1514
12	59422898	59433745	10848	gain	5	0.691562932	CNVR_1515
12	59608049	59802195	194147	loss	4	0.553250346	CNVR_1516
12	60008602	60030780	22179	gain	1	0.138312586	CNVR_1517
12	60211590	60259511	47922	both	3	0.414937759	CNVR_1518
12	60607400	60657478	50079	loss	1	0.138312586	CNVR_1519
12	61156874	61177050	20177	both	3	0.414937759	CNVR_1520
12	61212072	61295976	83905	both	11	1.521438451	CNVR_1521
12	61546461	61620314	73854	both	3	0.414937759	CNVR_1522
12	62053007	62086589	33583	loss	1	0.138312586	CNVR_1523
12	62774302	62792301	18000	gain	4	0.553250346	CNVR_1524
12	62797024	62813820	16797	loss	1	0.138312586	CNVR_1525
12	62940302	62971996	31695	gain	3	0.414937759	CNVR_1526
12	63552567	63560427	7861	gain	1	0.138312586	CNVR_1527
12	63894222	63911867	17646	both	18	2.489626556	CNVR_1528
12	63967025	63973118	6094	gain	9	1.244813278	CNVR_1529
12	64248798	64265529	16732	loss	4	0.553250346	CNVR_1530
12	64485642	64499888	14247	gain	1	0.138312586	CNVR_1531
12	65098388	65131442	33055	both	3	0.414937759	CNVR_1532
12	65602532	65617153	14622	loss	3	0.414937759	CNVR_1533
12	66623659	66633840	10182	loss	1	0.138312586	CNVR_1534
12	66787561	66802839	15279	loss	1	0.138312586	CNVR_1535
12	67869765	67881293	11529	loss	5	0.691562932	CNVR_1536
12	67893526	67906929	13404	gain	1	0.138312586	CNVR_1537
12	67975407	67988132	12726	loss	1	0.138312586	CNVR_1538
12	70260457	70274214	13758	gain	1	0.138312586	CNVR_1539
12	70357278	72147564	1790287	both	675	93.36099585	CNVR_1540
12	72409908	76756892	4346985	both	722	99.86168741	CNVR_1541
12	76881130	76899347	18218	gain	1	0.138312586	CNVR_1542
12	77979451	77989383	9933	gain	8	1.106500692	CNVR_1543
12	79733509	79757037	23529	loss	2	0.276625173	CNVR_1544
12	82637054	82708432	71379	gain	9	1.244813278	CNVR_1545
12	83062026	83067339	5314	gain	1	0.138312586	CNVR_1546
12	86202919	86211589	8671	loss	1	0.138312586	CNVR_1547
12	87582773	87604411	21639	gain	1	0.138312586	CNVR_1548
12	89135899	89184617	48719	loss	2	0.276625173	CNVR_1549
12	89284707	89344542	59836	loss	3	0.414937759	CNVR_1550
12	89495990	89602385	106396	loss	2	0.276625173	CNVR_1551
12	89729720	89750607	20888	loss	4	0.553250346	CNVR_1552
12	90015695	90049212	33518	loss	2	0.276625173	CNVR_1553
12	90121760	90222650	100891	loss	11	1.521438451	CNVR_1554
12	90273762	90281598	7837	loss	3	0.414937759	CNVR_1555
12	90375089	90545697	170609	loss	7	0.968188105	CNVR_1556
12	90610643	90974783	364141	loss	5	0.691562932	CNVR_1557
13	2102273	2145560	43288	loss	4	0.553250346	CNVR_1558
13	7963451	8013473	50023	loss	13	1.798063624	CNVR_1559
13	8777077	8782835	5759	loss	2	0.276625173	CNVR_1560
13	9182722	9255666	72945	loss	46	6.362378976	CNVR_1561
13	9910344	10916046	1005703	loss	1	0.138312586	CNVR_1562
13	11033588	11136867	103280	gain	2	0.276625173	CNVR_1563
13	11226207	11554187	327981	both	12	1.659751037	CNVR_1564
13	12372326	12388357	16032	gain	1	0.138312586	CNVR_1565
13	12536047	12822615	286569	gain	167	23.09820194	CNVR_1566
13	13777929	13790975	13047	gain	1	0.138312586	CNVR_1567
13	14356314	14370272	13959	loss	2	0.276625173	CNVR_1568
13	14525354	14533369	8016	loss	42	5.809128631	CNVR_1569
13	17707081	17794536	87456	gain	2	0.276625173	CNVR_1570
13	21301875	21319097	17223	loss	17	2.35131397	CNVR_1571
13	23699726	23743443	43718	loss	10	1.383125864	CNVR_1572
13	26939052	26945934	6883	loss	1	0.138312586	CNVR_1573
13	27768125	27789191	21067	gain	6	0.829875519	CNVR_1574
13	28268872	28295275	26404	gain	2	0.276625173	CNVR_1575
13	28885029	28897861	12833	loss	2	0.276625173	CNVR_1576
13	33518536	33545975	27440	gain	1	0.138312586	CNVR_1577
13	37395685	37468177	72493	gain	1	0.138312586	CNVR_1578
13	37501842	37514795	12954	gain	1	0.138312586	CNVR_1579
13	42600098	42607081	6984	gain	2	0.276625173	CNVR_1580
13	43893989	43956000	62012	gain	3	0.414937759	CNVR_1581
13	45393735	45404283	10549	gain	3	0.414937759	CNVR_1582
13	51243767	51255426	11660	gain	1	0.138312586	CNVR_1583
13	53838879	53869628	30750	both	19	2.627939142	CNVR_1584
13	53932232	53982995	50764	loss	102	14.10788382	CNVR_1585
13	54061922	54093695	31774	gain	2	0.276625173	CNVR_1586
13	65952520	65976305	23786	gain	1	0.138312586	CNVR_1587
13	67275766	67385717	109952	loss	1	0.138312586	CNVR_1588
13	71590361	71600704	10344	gain	1	0.138312586	CNVR_1589
13	71844178	71931812	87635	loss	92	12.72475795	CNVR_1590
13	74640611	74649794	9184	loss	5	0.691562932	CNVR_1591
13	75044577	75061029	16453	gain	8	1.106500692	CNVR_1592
13	75405945	75429566	23622	loss	2	0.276625173	CNVR_1593
13	78614384	78628457	14074	gain	1	0.138312586	CNVR_1594
13	80824810	80830020	5211	loss	1	0.138312586	CNVR_1595
13	81797024	81814135	17112	gain	22	3.042876902	CNVR_1596
13	81845435	81868064	22630	loss	1	0.138312586	CNVR_1597
13	82803613	82829367	25755	both	2	0.276625173	CNVR_1598
13	82949919	82970173	20255	loss	1	0.138312586	CNVR_1599
13	84160655	84229982	69328	gain	2	0.276625173	CNVR_1600
14	38837	1410699	1371863	both	240	33.19502075	CNVR_1601
14	1557291	1683767	126477	loss	2	0.276625173	CNVR_1602
14	1782056	1849883	67828	loss	5	0.691562932	CNVR_1603
14	2022413	2246868	224456	loss	15	2.074688797	CNVR_1604
14	2273502	2472363	198862	loss	5	0.691562932	CNVR_1605
14	2790501	2833552	43052	loss	1	0.138312586	CNVR_1606
14	3076287	3107359	31073	loss	2	0.276625173	CNVR_1607
14	3555675	3627189	71515	loss	1	0.138312586	CNVR_1608
14	3711806	3750581	38776	loss	5	0.691562932	CNVR_1609
14	3988584	4104913	116330	loss	2	0.276625173	CNVR_1610
14	4498213	4506446	8234	loss	1	0.138312586	CNVR_1611
14	7680952	7733885	52934	loss	1	0.138312586	CNVR_1612
14	8122205	8127812	5608	gain	8	1.106500692	CNVR_1613
14	9716900	9724243	7344	gain	1	0.138312586	CNVR_1614
14	11881261	11899905	18645	loss	1	0.138312586	CNVR_1615
14	12449794	12458342	8549	gain	8	1.106500692	CNVR_1616
14	14506076	14810073	303998	both	62	8.57538036	CNVR_1617
14	15002502	15369444	366943	both	147	20.33195021	CNVR_1618
14	17311104	17343293	32190	loss	180	24.89626556	CNVR_1619
14	17790974	17796479	5506	gain	1	0.138312586	CNVR_1620
14	21400707	21559712	159006	loss	1	0.138312586	CNVR_1621
14	27289973	27439512	149540	loss	1	0.138312586	CNVR_1622
14	32083903	32126151	42249	loss	1	0.138312586	CNVR_1623
14	32297602	32304518	6917	loss	1	0.138312586	CNVR_1624
14	33239621	33367978	128358	loss	1	0.138312586	CNVR_1625
14	35512719	35518739	6021	loss	1	0.138312586	CNVR_1626
14	39719305	39726880	7576	loss	1	0.138312586	CNVR_1627
14	40675602	40693425	17824	gain	1	0.138312586	CNVR_1628
14	40850028	40862047	12020	gain	2	0.276625173	CNVR_1629
14	41658367	41685719	27353	loss	1	0.138312586	CNVR_1630
14	42928164	42944410	16247	both	2	0.276625173	CNVR_1631
14	43104229	43247709	143481	loss	1	0.138312586	CNVR_1632
14	43688444	43706828	18385	both	2	0.276625173	CNVR_1633
14	43727992	43734997	7006	loss	1	0.138312586	CNVR_1634
14	44190882	44201988	11107	loss	1	0.138312586	CNVR_1635
14	44865627	44874611	8985	gain	1	0.138312586	CNVR_1636
14	46619306	46629080	9775	gain	2	0.276625173	CNVR_1637
14	47324798	47338421	13624	gain	3	0.414937759	CNVR_1638
14	51483235	51574743	91509	loss	1	0.138312586	CNVR_1639
14	52051957	52152864	100908	loss	1	0.138312586	CNVR_1640
14	52274537	52303088	28552	loss	2	0.276625173	CNVR_1641
14	53196515	53227684	31170	loss	33	4.564315353	CNVR_1642
14	53267478	53456052	188575	both	2	0.276625173	CNVR_1643
14	53935781	53985987	50207	loss	2	0.276625173	CNVR_1644
14	54108047	54231380	123334	loss	17	2.35131397	CNVR_1645
14	54361708	54419786	58079	loss	1	0.138312586	CNVR_1646
14	54579954	54592800	12847	gain	2	0.276625173	CNVR_1647
14	54809641	54833610	23970	loss	9	1.244813278	CNVR_1648
14	55081679	55104668	22990	gain	3	0.414937759	CNVR_1649
14	55299695	55330791	31097	loss	4	0.553250346	CNVR_1650
14	55379866	55411943	32078	gain	3	0.414937759	CNVR_1651
14	55420250	55442246	21997	loss	1	0.138312586	CNVR_1652
14	55450528	55520375	69848	loss	1	0.138312586	CNVR_1653
14	55625397	55645161	19765	loss	1	0.138312586	CNVR_1654
14	55760524	55818940	58417	loss	1	0.138312586	CNVR_1655
14	57678310	57693920	15611	loss	1	0.138312586	CNVR_1656
14	58397838	58418373	20536	loss	1	0.138312586	CNVR_1657
14	59145420	59175789	30370	loss	1	0.138312586	CNVR_1658
14	60484682	60514091	29410	gain	28	3.87275242	CNVR_1659
14	62692876	62725873	32998	loss	2	0.276625173	CNVR_1660
14	62782571	62811132	28562	gain	1	0.138312586	CNVR_1661
14	65097544	65105811	8268	loss	1	0.138312586	CNVR_1662
14	65294627	65306175	11549	loss	3	0.414937759	CNVR_1663
14	66997150	67419255	422106	both	6	0.829875519	CNVR_1664
14	68926398	68933409	7012	loss	1	0.138312586	CNVR_1665
14	76868601	76879102	10502	loss	1	0.138312586	CNVR_1666
14	76942774	76988091	45318	loss	1	0.138312586	CNVR_1667
14	79328333	79344393	16061	loss	3	0.414937759	CNVR_1668
14	79490690	79628846	138157	gain	28	3.87275242	CNVR_1669
14	79699163	79706075	6913	loss	28	3.87275242	CNVR_1670
14	80458257	80508552	50296	loss	1	0.138312586	CNVR_1671
14	80536842	80543545	6704	loss	1	0.138312586	CNVR_1672
14	80736850	80744738	7889	loss	1	0.138312586	CNVR_1673
14	80862020	80869789	7770	loss	2	0.276625173	CNVR_1674
14	81080187	81097513	17327	loss	1	0.138312586	CNVR_1675
14	81355633	81441054	85422	gain	6	0.829875519	CNVR_1676
14	81638966	81658611	19646	loss	1	0.138312586	CNVR_1677
14	81841283	81883661	42379	gain	18	2.489626556	CNVR_1678
14	81899228	81915831	16604	loss	1	0.138312586	CNVR_1679
14	82329850	82407538	77689	loss	3	0.414937759	CNVR_1680
14	82830026	82865471	35446	loss	1	0.138312586	CNVR_1681
14	83187215	83215213	27999	loss	1	0.138312586	CNVR_1682
14	83308988	83323786	14799	loss	1	0.138312586	CNVR_1683
14	83547949	83574823	26875	loss	1	0.138312586	CNVR_1684
14	83769163	83789548	20386	loss	3	0.414937759	CNVR_1685
14	84095219	84162829	67611	loss	3	0.414937759	CNVR_1686
14	84573559	84606028	32470	gain	2	0.276625173	CNVR_1687
15	43737	133025	89289	gain	3	0.414937759	CNVR_1688
15	198293	420389	222097	both	23	3.181189488	CNVR_1689
15	534856	595401	60546	gain	6	0.829875519	CNVR_1690
15	649945	906174	256230	gain	41	5.670816044	CNVR_1691
15	956291	1026545	70255	gain	22	3.042876902	CNVR_1692
15	1273491	1300338	26848	gain	6	0.829875519	CNVR_1693
15	1328622	1395380	66759	gain	5	0.691562932	CNVR_1694
15	1631224	1665478	34255	loss	1	0.138312586	CNVR_1695
15	2220059	2358555	138497	loss	1	0.138312586	CNVR_1696
15	2397533	4234339	1836807	both	159	21.99170124	CNVR_1697
15	4285360	4339765	54406	both	10	1.383125864	CNVR_1698
15	4478922	4499868	20947	loss	1	0.138312586	CNVR_1699
15	4877570	5027884	150315	gain	2	0.276625173	CNVR_1700
15	5241679	5674820	433142	both	7	0.968188105	CNVR_1701
15	5722286	5769332	47047	both	3	0.414937759	CNVR_1702
15	5845653	5894207	48555	loss	1	0.138312586	CNVR_1703
15	6038531	6094175	55645	both	30	4.149377593	CNVR_1704
15	6142827	6154360	11534	gain	2	0.276625173	CNVR_1705
15	6308989	6320789	11801	loss	3	0.414937759	CNVR_1706
15	6637559	6648462	10904	both	2	0.276625173	CNVR_1707
15	6808535	6813949	5415	gain	1	0.138312586	CNVR_1708
15	7103835	7164753	60919	loss	1	0.138312586	CNVR_1709
15	7236009	7256172	20164	loss	1	0.138312586	CNVR_1710
15	7462035	7527990	65956	gain	1	0.138312586	CNVR_1711
15	7585386	7601846	16461	gain	1	0.138312586	CNVR_1712
15	7894656	7905709	11054	gain	1	0.138312586	CNVR_1713
15	8026303	8110630	84328	both	4	0.553250346	CNVR_1714
15	8232847	8254515	21669	gain	2	0.276625173	CNVR_1715
15	8684757	8735644	50888	loss	2	0.276625173	CNVR_1716
15	9007403	9037980	30578	loss	1	0.138312586	CNVR_1717
15	9119374	9449631	330258	both	23	3.181189488	CNVR_1718
15	9578729	9593751	15023	gain	1	0.138312586	CNVR_1719
15	9640892	9863990	223099	both	26	3.596127248	CNVR_1720
15	9917684	9994155	76472	both	3	0.414937759	CNVR_1721
15	10162561	10255420	92860	loss	1	0.138312586	CNVR_1722
15	10343481	11831722	1488242	both	135	18.67219917	CNVR_1723
15	11980564	13291161	1310598	both	120	16.59751037	CNVR_1724
15	13614796	13639948	25153	gain	75	10.37344398	CNVR_1725
15	14090807	14140653	49847	both	4	0.553250346	CNVR_1726
15	16326808	16362189	35382	loss	3	0.414937759	CNVR_1727
15	16376332	16425264	48933	both	4	0.553250346	CNVR_1728
15	16606678	16625752	19075	loss	1	0.138312586	CNVR_1729
15	16715193	17164953	449761	both	39	5.394190871	CNVR_1730
15	17230426	17280207	49782	loss	2	0.276625173	CNVR_1731
15	17798141	17806725	8585	gain	6	0.829875519	CNVR_1732
15	18565922	18581717	15796	loss	1	0.138312586	CNVR_1733
15	18787388	18798149	10762	gain	4	0.553250346	CNVR_1734
15	18848352	18922386	74035	both	21	2.904564315	CNVR_1735
15	19231170	19306800	75631	loss	1	0.138312586	CNVR_1736
15	19393742	19456307	62566	loss	1	0.138312586	CNVR_1737
15	20277389	20306789	29401	loss	2	0.276625173	CNVR_1738
15	20500282	20518702	18421	loss	1	0.138312586	CNVR_1739
15	20551900	20570528	18629	loss	4	0.553250346	CNVR_1740
15	20623293	20702646	79354	both	6	0.829875519	CNVR_1741
15	21021924	21036465	14542	loss	1	0.138312586	CNVR_1742
15	21854470	21863480	9011	loss	1	0.138312586	CNVR_1743
15	22698920	22706689	7770	gain	1	0.138312586	CNVR_1744
15	23970148	23989149	19002	gain	16	2.213001383	CNVR_1745
15	24365035	24382237	17203	loss	1	0.138312586	CNVR_1746
15	27553751	27647074	93324	loss	1	0.138312586	CNVR_1747
15	27903066	27931559	28494	loss	1	0.138312586	CNVR_1748
15	28256203	28401739	145537	gain	1	0.138312586	CNVR_1749
15	29289359	29380907	91549	loss	1	0.138312586	CNVR_1750
15	30778917	30811180	32264	loss	2	0.276625173	CNVR_1751
15	32951251	33005662	54412	loss	1	0.138312586	CNVR_1752
15	35278441	35308364	29924	loss	2	0.276625173	CNVR_1753
15	35404126	35420878	16753	loss	1	0.138312586	CNVR_1754
15	36498369	36577189	78821	loss	19	2.627939142	CNVR_1755
15	36628891	36803952	175062	both	7	0.968188105	CNVR_1756
15	38009601	38017769	8169	loss	1	0.138312586	CNVR_1757
15	38502506	38562641	60136	gain	1	0.138312586	CNVR_1758
15	38654948	38668026	13079	gain	1	0.138312586	CNVR_1759
15	39526570	39587061	60492	gain	1	0.138312586	CNVR_1760
15	42166652	42202086	35435	gain	8	1.106500692	CNVR_1761
15	43195359	43308530	113172	loss	2	0.276625173	CNVR_1762
15	43770286	43831788	61503	loss	2	0.276625173	CNVR_1763
15	44287527	44347652	60126	gain	4	0.553250346	CNVR_1764
15	44631669	44650850	19182	gain	1	0.138312586	CNVR_1765
15	44813619	44849752	36134	loss	1	0.138312586	CNVR_1766
15	45185659	45225365	39707	both	2	0.276625173	CNVR_1767
15	45293597	45301237	7641	gain	1	0.138312586	CNVR_1768
15	45449141	45586712	137572	both	490	67.77316736	CNVR_1769
15	46523846	46994866	471021	both	331	45.78146611	CNVR_1770
15	47605562	47641955	36394	gain	1	0.138312586	CNVR_1771
15	47784999	48143907	358909	both	307	42.46196404	CNVR_1772
15	48272045	48328528	56484	gain	10	1.383125864	CNVR_1773
15	48446504	48488838	42335	gain	3	0.414937759	CNVR_1774
15	48573003	48612333	39331	loss	1	0.138312586	CNVR_1775
15	49091509	49117674	26166	gain	2	0.276625173	CNVR_1776
15	49245028	49258398	13371	gain	1	0.138312586	CNVR_1777
15	49317730	49329694	11965	gain	2	0.276625173	CNVR_1778
15	49865750	50018652	152903	gain	138	19.08713693	CNVR_1779
15	50148363	50220309	71947	loss	6	0.829875519	CNVR_1780
15	50306131	50692326	386196	both	58	8.022130014	CNVR_1781
15	50725100	50780834	55735	gain	83	11.47994467	CNVR_1782
15	50879753	50916915	37163	both	29	4.011065007	CNVR_1783
15	51571466	51581813	10348	gain	9	1.244813278	CNVR_1784
15	51820127	51831204	11078	loss	1	0.138312586	CNVR_1785
15	52114419	52158886	44468	loss	1	0.138312586	CNVR_1786
15	52219154	52303828	84675	both	12	1.659751037	CNVR_1787
15	53950868	53990196	39329	gain	1	0.138312586	CNVR_1788
15	55935912	55965367	29456	loss	1	0.138312586	CNVR_1789
15	57257150	57294895	37746	loss	2	0.276625173	CNVR_1790
15	57298951	57313879	14929	loss	1	0.138312586	CNVR_1791
15	57576507	57640209	63703	loss	1	0.138312586	CNVR_1792
15	58041269	58058823	17555	gain	1	0.138312586	CNVR_1793
15	58522364	58578366	56003	loss	1	0.138312586	CNVR_1794
15	59653059	59700880	47822	both	3	0.414937759	CNVR_1795
15	60191847	60251120	59274	loss	1	0.138312586	CNVR_1796
15	60412680	60528692	116013	loss	2	0.276625173	CNVR_1797
15	60951374	61077251	125878	both	2	0.276625173	CNVR_1798
15	61411940	61426299	14360	gain	3	0.414937759	CNVR_1799
15	61484531	61512596	28066	gain	5	0.691562932	CNVR_1800
15	63192693	63253454	60762	gain	14	1.93637621	CNVR_1801
15	64523465	64582415	58951	both	56	7.745504841	CNVR_1802
15	67271337	67321942	50606	both	12	1.659751037	CNVR_1803
15	68484765	68597169	112405	both	15	2.074688797	CNVR_1804
15	68631737	68705791	74055	loss	10	1.383125864	CNVR_1805
15	68937940	68988117	50178	loss	56	7.745504841	CNVR_1806
15	69148715	69487947	339233	both	14	1.93637621	CNVR_1807
15	69528323	69633068	104746	both	3	0.414937759	CNVR_1808
15	69852993	69870683	17691	loss	1	0.138312586	CNVR_1809
15	70116700	70144262	27563	both	13	1.798063624	CNVR_1810
15	70256883	70288543	31661	gain	1	0.138312586	CNVR_1811
15	70302264	70495224	192961	loss	3	0.414937759	CNVR_1812
15	70571104	70854192	283089	both	18	2.489626556	CNVR_1813
15	71000246	71049932	49687	gain	7	0.968188105	CNVR_1814
15	71576000	71611544	35545	loss	2	0.276625173	CNVR_1815
15	71637346	71656274	18929	gain	1	0.138312586	CNVR_1816
15	72005122	72074110	68989	gain	1	0.138312586	CNVR_1817
15	73396935	73410014	13080	loss	37	5.117565698	CNVR_1818
15	76788350	76814746	26397	loss	1	0.138312586	CNVR_1819
15	77209798	77280532	70735	loss	3	0.414937759	CNVR_1820
15	77741383	77814064	72682	loss	1	0.138312586	CNVR_1821
15	78239232	78330054	90823	gain	1	0.138312586	CNVR_1822
15	78435283	78465243	29961	loss	1	0.138312586	CNVR_1823
15	78547957	78594842	46886	loss	3	0.414937759	CNVR_1824
15	79252846	79421097	168252	both	88	12.17150761	CNVR_1825
15	79487489	79556198	68710	loss	4	0.553250346	CNVR_1826
15	79562374	79664535	102162	both	35	4.840940526	CNVR_1827
15	79675170	79779670	104501	both	6	0.829875519	CNVR_1828
15	79888253	79960371	72119	gain	15	2.074688797	CNVR_1829
15	80090566	80097824	7259	loss	1	0.138312586	CNVR_1830
15	80260269	80879074	618806	both	487	67.3582296	CNVR_1831
15	80978010	81131105	153096	both	208	28.76901798	CNVR_1832
15	81271720	81339655	67936	both	32	4.426002766	CNVR_1833
15	81373129	81437542	64414	gain	42	5.809128631	CNVR_1834
15	81509814	81529287	19474	loss	2	0.276625173	CNVR_1835
15	81818289	81831257	12969	gain	1	0.138312586	CNVR_1836
15	81993978	82122051	128074	loss	4	0.553250346	CNVR_1837
15	83106162	83144692	38531	gain	21	2.904564315	CNVR_1838
15	83415031	83491752	76722	gain	12	1.659751037	CNVR_1839
15	83618072	83643864	25793	loss	2	0.276625173	CNVR_1840
15	83716990	83852224	135235	gain	7	0.968188105	CNVR_1841
15	83982031	83989963	7933	gain	1	0.138312586	CNVR_1842
15	84043455	84053600	10146	loss	3	0.414937759	CNVR_1843
15	84094641	84142839	48199	loss	1	0.138312586	CNVR_1844
15	84728376	84747487	19112	loss	1	0.138312586	CNVR_1845
15	84852827	85170418	317592	both	28	3.87275242	CNVR_1846
16	364952	440855	75904	gain	15	2.074688797	CNVR_1847
16	3161074	3184614	23541	loss	1	0.138312586	CNVR_1848
16	5447029	6146432	699404	both	310	42.8769018	CNVR_1849
16	6268903	6341695	72793	loss	1	0.138312586	CNVR_1850
16	6643328	6678801	35474	gain	2	0.276625173	CNVR_1851
16	6768972	6897746	128775	loss	1	0.138312586	CNVR_1852
16	6940908	7789533	848626	both	52	7.192254495	CNVR_1853
16	7914017	7946232	32216	gain	5	0.691562932	CNVR_1854
16	8436149	8457522	21374	gain	1	0.138312586	CNVR_1855
16	8578235	8639703	61469	both	366	50.62240664	CNVR_1856
16	8718200	8724808	6609	gain	3	0.414937759	CNVR_1857
16	8737260	9002301	265042	both	46	6.362378976	CNVR_1858
16	9106287	9147278	40992	loss	1	0.138312586	CNVR_1859
16	9264806	9291389	26584	gain	1	0.138312586	CNVR_1860
16	10025301	10042687	17387	gain	23	3.181189488	CNVR_1861
16	10805391	10845800	40410	loss	6	0.829875519	CNVR_1862
16	10921599	10958964	37366	gain	1	0.138312586	CNVR_1863
16	11096101	11110846	14746	gain	1	0.138312586	CNVR_1864
16	11636769	11657032	20264	gain	1	0.138312586	CNVR_1865
16	11686699	11695760	9062	gain	1	0.138312586	CNVR_1866
16	11758931	11792218	33288	loss	4	0.553250346	CNVR_1867
16	14252303	14260740	8438	gain	1	0.138312586	CNVR_1868
16	15066677	15130763	64087	loss	57	7.883817427	CNVR_1869
16	15146573	15243100	96528	loss	3	0.414937759	CNVR_1870
16	15413666	15419475	5810	gain	2	0.276625173	CNVR_1871
16	16460286	16514887	54602	gain	1	0.138312586	CNVR_1872
16	16681455	16722243	40789	loss	3	0.414937759	CNVR_1873
16	16750529	16770033	19505	loss	1	0.138312586	CNVR_1874
16	17786607	17827062	40456	gain	1	0.138312586	CNVR_1875
16	18013796	18023954	10159	loss	1	0.138312586	CNVR_1876
16	18064545	18080348	15804	loss	2	0.276625173	CNVR_1877
16	19093622	19106531	12910	loss	3	0.414937759	CNVR_1878
16	19512633	19536700	24068	loss	2	0.276625173	CNVR_1879
16	21494286	21523728	29443	gain	3	0.414937759	CNVR_1880
16	24311415	24374214	62800	loss	1	0.138312586	CNVR_1881
16	24713430	24721294	7865	loss	3	0.414937759	CNVR_1882
16	25644519	25657354	12836	gain	1	0.138312586	CNVR_1883
16	27056435	27061530	5096	loss	1	0.138312586	CNVR_1884
16	29065242	29086485	21244	gain	1	0.138312586	CNVR_1885
16	29377815	29410325	32511	loss	3	0.414937759	CNVR_1886
16	33425060	33445898	20839	loss	1	0.138312586	CNVR_1887
16	33536332	33564387	28056	gain	2	0.276625173	CNVR_1888
16	35101928	35108436	6509	loss	1	0.138312586	CNVR_1889
16	35786894	35796029	9136	gain	4	0.553250346	CNVR_1890
16	37196505	37217801	21297	loss	5	0.691562932	CNVR_1891
16	38378642	38468601	89960	loss	3	0.414937759	CNVR_1892
16	39558124	39589152	31029	loss	320	44.26002766	CNVR_1893
16	45397943	45610545	212603	loss	1	0.138312586	CNVR_1894
16	46111355	46332376	221022	loss	1	0.138312586	CNVR_1895
16	49081097	49179121	98025	loss	1	0.138312586	CNVR_1896
16	52668780	52726523	57744	gain	51	7.053941909	CNVR_1897
16	53572498	53584099	11602	gain	2	0.276625173	CNVR_1898
16	56458959	56464905	5947	gain	1	0.138312586	CNVR_1899
16	60462670	60515719	53050	gain	47	6.500691563	CNVR_1900
16	65546766	65565059	18294	gain	52	7.192254495	CNVR_1901
16	68684954	68732626	47673	loss	1	0.138312586	CNVR_1902
16	68920589	68931121	10533	gain	1	0.138312586	CNVR_1903
16	68985650	68991706	6057	gain	1	0.138312586	CNVR_1904
16	70394694	70649552	254859	gain	1	0.138312586	CNVR_1905
16	70817117	70956046	138930	loss	3	0.414937759	CNVR_1906
16	71083442	71165517	82076	loss	8	1.106500692	CNVR_1907
16	72389032	72395296	6265	loss	1	0.138312586	CNVR_1908
16	76845204	76850946	5743	gain	1	0.138312586	CNVR_1909
16	80835884	80868405	32522	loss	1	0.138312586	CNVR_1910
16	81541593	81720984	179392	loss	5	0.691562932	CNVR_1911
17	483194	550638	67445	loss	5	0.691562932	CNVR_1912
17	623728	639678	15951	loss	1	0.138312586	CNVR_1913
17	1618278	1631434	13157	loss	3	0.414937759	CNVR_1914
17	1714533	1734597	20065	loss	1	0.138312586	CNVR_1915
17	2393324	2408768	15445	gain	1	0.138312586	CNVR_1916
17	5018949	5092268	73320	loss	3	0.414937759	CNVR_1917
17	6228712	6240830	12119	gain	1	0.138312586	CNVR_1918
17	6719406	6736457	17052	loss	13	1.798063624	CNVR_1919
17	7997532	8158061	160530	loss	1	0.138312586	CNVR_1920
17	8800578	8950629	150052	both	83	11.47994467	CNVR_1921
17	9292998	9299567	6570	loss	1	0.138312586	CNVR_1922
17	10022919	10031138	8220	loss	1	0.138312586	CNVR_1923
17	11616582	11623220	6639	loss	1	0.138312586	CNVR_1924
17	12039734	12057061	17328	gain	43	5.947441217	CNVR_1925
17	12210845	12218477	7633	loss	1	0.138312586	CNVR_1926
17	20179309	20216477	37169	loss	1	0.138312586	CNVR_1927
17	20634031	20655224	21194	gain	1	0.138312586	CNVR_1928
17	21040655	21072086	31432	gain	5	0.691562932	CNVR_1929
17	21236083	21255652	19570	loss	2	0.276625173	CNVR_1930
17	21700459	21708094	7636	gain	1	0.138312586	CNVR_1931
17	22279861	22341152	61292	loss	1	0.138312586	CNVR_1932
17	22637450	22651137	13688	loss	1	0.138312586	CNVR_1933
17	22689014	22736751	47738	both	6	0.829875519	CNVR_1934
17	22835061	22844863	9803	gain	12	1.659751037	CNVR_1935
17	22999443	23014978	15536	loss	27	3.734439834	CNVR_1936
17	23034745	23098928	64184	gain	153	21.16182573	CNVR_1937
17	23412689	23433397	20709	both	2	0.276625173	CNVR_1938
17	23494504	23503643	9140	loss	1	0.138312586	CNVR_1939
17	24723981	24794560	70580	loss	4	0.553250346	CNVR_1940
17	25056695	25119996	63302	loss	1	0.138312586	CNVR_1941
17	25187523	25223056	35534	gain	4	0.553250346	CNVR_1942
17	25625689	25653034	27346	loss	3	0.414937759	CNVR_1943
17	26413710	26430876	17167	loss	3	0.414937759	CNVR_1944
17	26642465	26664273	21809	loss	3	0.414937759	CNVR_1945
17	26726789	26793994	67206	both	3	0.414937759	CNVR_1946
17	27043444	27097698	54255	loss	1	0.138312586	CNVR_1947
17	27301837	27351471	49635	both	39	5.394190871	CNVR_1948
17	27448398	27493762	45365	gain	2	0.276625173	CNVR_1949
17	30252988	30313751	60764	loss	1	0.138312586	CNVR_1950
17	30857878	30888051	30174	gain	1	0.138312586	CNVR_1951
17	31934413	31966201	31789	gain	6	0.829875519	CNVR_1952
17	34159825	34179007	19183	loss	1	0.138312586	CNVR_1953
17	36623898	36672318	48421	loss	1	0.138312586	CNVR_1954
17	36940435	36967833	27399	gain	14	1.93637621	CNVR_1955
17	37596342	37614244	17903	loss	1	0.138312586	CNVR_1956
17	38051004	38075036	24033	gain	1	0.138312586	CNVR_1957
17	38207944	38223759	15816	gain	1	0.138312586	CNVR_1958
17	38475255	38491434	16180	loss	1	0.138312586	CNVR_1959
17	38936985	38999500	62516	loss	5	0.691562932	CNVR_1960
17	39055076	39221405	166330	both	53	7.330567082	CNVR_1961
17	40057304	40092698	35395	both	2	0.276625173	CNVR_1962
17	41567745	41593147	25403	loss	2	0.276625173	CNVR_1963
17	41798518	41820311	21794	gain	1	0.138312586	CNVR_1964
17	42208979	42228973	19995	loss	1	0.138312586	CNVR_1965
17	42613676	42631041	17366	loss	1	0.138312586	CNVR_1966
17	43704176	43716302	12127	gain	1	0.138312586	CNVR_1967
17	45649316	45680173	30858	gain	1	0.138312586	CNVR_1968
17	48049218	48064889	15672	gain	9	1.244813278	CNVR_1969
17	48087876	48094664	6789	gain	1	0.138312586	CNVR_1970
17	50746686	50962760	216075	loss	1	0.138312586	CNVR_1971
17	51115979	51389969	273991	both	4	0.553250346	CNVR_1972
17	60847337	60885707	38371	gain	1	0.138312586	CNVR_1973
17	70725081	70735784	10704	gain	1	0.138312586	CNVR_1974
17	71861979	71884117	22139	loss	1	0.138312586	CNVR_1975
17	72800323	72941663	141341	both	58	8.022130014	CNVR_1976
17	73074567	73093737	19171	gain	1	0.138312586	CNVR_1977
17	73097901	73118011	20111	loss	3	0.414937759	CNVR_1978
17	73171831	73502903	331073	loss	11	1.521438451	CNVR_1979
17	73559752	74229848	670097	loss	30	4.149377593	CNVR_1980
17	74288428	74336500	48073	loss	7	0.968188105	CNVR_1981
17	74381054	75148791	767738	both	39	5.394190871	CNVR_1982
18	889745	895426	5682	loss	1	0.138312586	CNVR_1983
18	1396022	1415748	19727	gain	3	0.414937759	CNVR_1984
18	2310091	2321389	11299	loss	1	0.138312586	CNVR_1985
18	3594188	3602990	8803	loss	1	0.138312586	CNVR_1986
18	6194152	6215660	21509	loss	1	0.138312586	CNVR_1987
18	9739495	9752287	12793	loss	13	1.798063624	CNVR_1988
18	11484200	11517712	33513	loss	4	0.553250346	CNVR_1989
18	13365474	13442089	76616	gain	149	20.60857538	CNVR_1990
18	14478357	14544866	66510	loss	1	0.138312586	CNVR_1991
18	17743587	17757823	14237	gain	1	0.138312586	CNVR_1992
18	19978060	19985713	7654	loss	1	0.138312586	CNVR_1993
18	23896849	23908497	11649	loss	1	0.138312586	CNVR_1994
18	24550360	24794797	244438	loss	1	0.138312586	CNVR_1995
18	30802833	30816769	13937	both	2	0.276625173	CNVR_1996
18	31703875	31728378	24504	loss	4	0.553250346	CNVR_1997
18	32110099	32165114	55016	loss	2	0.276625173	CNVR_1998
18	38645105	38689676	44572	loss	1	0.138312586	CNVR_1999
[truncated: 671 more rows]
