# Supplementary material for: Genome-Wide Detection of CNVs and Their Association with Meat Tenderness in Nelore Cattle
Source: PLoS One. 2016 Jun 27;11(6):e0157711. doi: 10.1371/journal.pone.0157711 (PMC4922624; doi:10.1371/journal.pone.0157711)
Supplement: S3 Table — (CSV) [file pone.0157711.s009.csv]

cnv_overlap_type	cnv_tag	chr	start	end	size	type	chr_known	start_known	end_known	known_studie	size_known	Effective_overlap	nelore_cnv_overlap%	known_overlap%
inside	CNVR_1	chr1	16947	111645	94699	gain	chr1	16947	124021	Hou2012b	107075	94699	100	88
upstream	CNVR_2	chr1	1406152	1630187	224036	gain	chr1	1436504	1646701	Hou2011	210198	193684	86	92
upstream	CNVR_2	chr1	1406152	1630187	224036	gain	chr1	1419261	1636265	Hou2012b	217005	210927	94	97
encompassing	CNVR_3	chr1	1893592	2009127	115536	gain	chr1	1896113	1983903	Hou2011	87791	87791	76	100
encompassing	CNVR_3	chr1	1893592	2009127	115536	gain	chr1	1896112	2004603	Hou2012b	108492	108492	94	100
downstream	CNVR_4	chr1	4139727	4203274	63548	gain	chr1	4076896	4160400	Hou2012b	83505	20674	33	25
upstream	CNVR_4	chr1	4139727	4203274	63548	gain	chr1	4182166	4219292	Hou2012b	37127	21109	33	57
equal	CNVR_7	chr1	6969184	6975308	6125	loss	chr1	6969184	6975308	Hou2012b	6125	6125	100	100
inside	CNVR_11	chr1	11288660	11313150	24491	loss	chr1	11221890	11400266	Hou2011	178377	24491	100	14
inside	CNVR_13	chr1	12346920	12510278	163359	both	chr1	12285135	12524796	Hou2012b	239662	163359	100	68
upstream	CNVR_13	chr1	12346920	12510278	163359	both	chr1	12464145	12741828	Jiang2013	277684	46134	28	17
encompassing	CNVR_14	chr1	12842398	12897409	55012	loss	chr1	12846641	12885445	Hou2012b	38805	38805	71	100
inside	CNVR_15	chr1	12964810	12978297	13488	loss	chr1	12908863	13054495	Jiang2013	145633	13488	100	9
downstream	CNVR_16	chr1	14076997	14138383	61387	loss	chr1	13979317	14102865	Hou2011	123549	25869	42	21
downstream	CNVR_18	chr1	15970854	16000856	30003	loss	chr1	15961582	15996851	Hou2012b	35270	25998	87	74
encompassing	CNVR_19	chr1	16673009	16820845	147837	both	chr1	16734007	16751754	Hou2012b	17748	17748	12	100
upstream	CNVR_20	chr1	17056540	17261602	205063	loss	chr1	17261602	17306893	Hou2012a	45292	1	0	0
upstream	CNVR_20	chr1	17056540	17261602	205063	loss	chr1	17257397	17306893	Hou2012b	49497	4206	2	8
downstream	CNVR_20	chr1	17056540	17261602	205063	loss	chr1	17056540	17072149	Jiang2013	15610	15610	8	100
downstream	CNVR_22	chr1	17504974	17563650	58677	loss	chr1	17502848	17504974	Hou2012b	2127	1	0	0
encompassing	CNVR_22	chr1	17504974	17563650	58677	loss	chr1	17506463	17512193	Hou2012b	5731	5731	10	100
upstream	CNVR_22	chr1	17504974	17563650	58677	loss	chr1	17550728	17572342	Hou2012b	21615	12923	22	60
encompassing	CNVR_23	chr1	17832667	17879651	46985	gain	chr1	17845175	17874778	Hou2012b	29604	29604	63	100
inside	CNVR_24	chr1	18052292	18131757	79466	loss	chr1	18028699	18285473	Bae 2010	256775	79466	100	31
upstream	CNVR_24	chr1	18052292	18131757	79466	loss	chr1	18128103	18141047	Bickhart2012	12945	3655	5	28
inside	CNVR_24	chr1	18052292	18131757	79466	loss	chr1	18052291	18170721	Hou2012c	118431	79466	100	67
downstream	CNVR_25	chr1	18279208	18290041	10834	gain	chr1	18028699	18285473	Bae 2010	256775	6266	58	2
equal	CNVR_26	chr1	18328409	18338247	9839	loss	chr1	18328409	18338247	Hou2012b	9839	9839	100	100
downstream	CNVR_27	chr1	20191425	20244730	53306	loss	chr1	20165565	20213557	Hou2011	47993	22133	42	46
upstream	CNVR_30	chr1	21254912	21331019	76108	loss	chr1	21330327	21393284	Hou2011	62958	693	1	1
encompassing	CNVR_36	chr1	26765752	26809747	43996	loss	chr1	26779388	26786466	Hou2012b	7079	7079	16	100
downstream	CNVR_38	chr1	27057274	27073221	15948	loss	chr1	27057274	27066241	Hou2012b	8968	8968	56	100
downstream	CNVR_39	chr1	27218286	27249385	31100	loss	chr1	27214183	27221009	Hou2012b	6827	2724	9	40
encompassing	CNVR_40	chr1	27379214	27437215	58002	loss	chr1	27390245	27433749	Hou2012b	43505	43505	75	100
inside	CNVR_46	chr1	30136598	30152840	16243	loss	chr1	30101707	30414872	Hou2012c	313166	16243	100	5
inside	CNVR_47	chr1	30221834	30229465	7632	loss	chr1	30101707	30414872	Hou2012c	313166	7632	100	2
downstream	CNVR_48	chr1	30648159	30666824	18666	gain	chr1	30648159	30649769	Hou2012b	1611	1611	9	100
encompassing	CNVR_49	chr1	31195425	31282262	86838	loss	chr1	31241151	31244320	Zhan2011	3170	3170	4	100
encompassing	CNVR_50	chr1	31464320	31513735	49416	loss	chr1	31484190	31498944	Hou2012b	14755	14755	30	100
encompassing	CNVR_51	chr1	31663083	31700738	37656	loss	chr1	31670765	31695808	Hou2012b	25044	25044	67	100
inside	CNVR_55	chr1	32402235	32441481	39247	gain	chr1	32340452	32781615	Hou2011	441164	39247	100	9
inside	CNVR_56	chr1	32462420	32496028	33609	both	chr1	32340452	32781615	Hou2011	441164	33609	100	8
inside	CNVR_57	chr1	32558213	32706660	148448	loss	chr1	32340452	32781615	Hou2011	441164	148448	100	34
downstream	CNVR_57	chr1	32558213	32706660	148448	loss	chr1	32549267	32558213	Hou2012b	8947	1	0	0
encompassing	CNVR_57	chr1	32558213	32706660	148448	loss	chr1	32622814	32656512	Hou2012b	33699	33699	23	100
encompassing	CNVR_57	chr1	32558213	32706660	148448	loss	chr1	32661408	32671011	Hou2012b	9604	9604	6	100
downstream	CNVR_58	chr1	32827128	32841746	14619	loss	chr1	32816221	32835042	Hou2012b	18822	7915	54	42
upstream	CNVR_59	chr1	32950208	32963609	13402	gain	chr1	32961953	33036108	Hou2011	74156	1657	12	2
downstream	CNVR_60	chr1	32993924	33050023	56100	gain	chr1	32961953	33036108	Hou2011	74156	42185	75	57
upstream	CNVR_60	chr1	32993924	33050023	56100	gain	chr1	33032638	33050023	Hou2012b	17386	17386	31	100
encompassing	CNVR_60	chr1	32993924	33050023	56100	gain	chr1	33034467	33037636	Zhan2011	3170	3170	6	100
downstream	CNVR_62	chr1	33413915	33422277	8363	loss	chr1	33413915	33418845	Hou2012b	4931	4931	59	100
encompassing	CNVR_64	chr1	33591126	33673851	82726	loss	chr1	33643282	33644496	Hou2012b	1215	1215	1	100
equal	CNVR_66	chr1	34177683	34217178	39496	loss	chr1	34177683	34217178	Hou2012b	39496	39496	100	100
upstream	CNVR_69	chr1	36675769	36718559	42791	loss	chr1	36703776	36729816	Hou2012a	26041	14784	35	57
encompassing	CNVR_70	chr1	37289127	37313169	24043	loss	chr1	37297430	37303262	Hou2012b	5833	5833	24	100
upstream	CNVR_71	chr1	38306432	38330161	23730	gain	chr1	38307977	38488897	Bae 2010	180921	22185	93	12
inside	CNVR_71	chr1	38306432	38330161	23730	gain	chr1	38302172	38330161	Jiang2013	27990	23730	100	85
equal	CNVR_72	chr1	38613687	38618819	5133	loss	chr1	38613687	38618819	Hou2012b	5133	5133	100	100
inside	CNVR_73	chr1	38706318	38754383	48066	loss	chr1	38649370	38811667	Bae 2010	162298	48066	100	30
downstream	CNVR_73	chr1	38706318	38754383	48066	loss	chr1	38700920	38732656	Bickhart2012	31737	26339	55	83
upstream	CNVR_73	chr1	38706318	38754383	48066	loss	chr1	38748704	38863023	Hou2011	114320	5680	12	5
inside	CNVR_75	chr1	40370442	40397188	26747	loss	chr1	40021469	41939116	Hou2012b	1917648	26747	100	1
inside	CNVR_76	chr1	40830066	40836530	6465	loss	chr1	40021469	41939116	Hou2012b	1917648	6465	100	0
inside	CNVR_77	chr1	40932376	40967217	34842	loss	chr1	40021469	41939116	Hou2012b	1917648	34842	100	2
inside	CNVR_78	chr1	41103772	41121515	17744	loss	chr1	40021469	41939116	Hou2012b	1917648	17744	100	1
inside	CNVR_79	chr1	41517187	41526983	9797	gain	chr1	40021469	41939116	Hou2012b	1917648	9797	100	1
inside	CNVR_80	chr1	42119177	42135600	16424	loss	chr1	42119177	42200489	Hou2012b	81313	16424	100	20
upstream	CNVR_80	chr1	42119177	42135600	16424	loss	chr1	42125128	42190693	Jiang2013	65566	10473	64	16
downstream	CNVR_83	chr1	44897300	44936991	39692	loss	chr1	44841611	44934658	Hou2012b	93048	37359	94	40
encompassing	CNVR_84	chr1	45019582	45126351	106770	gain	chr1	45038244	45105482	Hou2012b	67239	67239	63	100
inside	CNVR_85	chr1	45148191	45156532	8342	gain	chr1	45148191	45201192	Hou2012b	53002	8342	100	16
inside	CNVR_89	chr1	48361372	48425887	64516	loss	chr1	48347265	48425888	Bae 2010	78624	64516	100	82
downstream	CNVR_89	chr1	48361372	48425887	64516	loss	chr1	48361372	48382909	Hou2012b	21538	21538	33	100
downstream	CNVR_89	chr1	48361372	48425887	64516	loss	chr1	48347264	48394374	Jiang2012	47111	33003	51	70
downstream	CNVR_90	chr1	48514883	48542634	27752	gain	chr1	48499242	48514883	Jiang2013	15642	1	0	0
downstream	CNVR_91	chr1	48772543	48874578	102036	loss	chr1	48658686	48866529	Bae 2010	207844	93987	92	45
encompassing	CNVR_91	chr1	48772543	48874578	102036	loss	chr1	48827207	48851987	Hou2012b	24781	24781	24	100
downstream	CNVR_91	chr1	48772543	48874578	102036	loss	chr1	48701613	48866529	Hou2012c	164917	93987	92	57
downstream	CNVR_93	chr1	49218542	49223710	5169	loss	chr1	49218542	49220803	Hou2012b	2262	2262	44	100
inside	CNVR_99	chr1	54814576	54819828	5253	loss	chr1	54739074	54819829	Hou2012c	80756	5253	100	7
upstream	CNVR_103	chr1	59400242	59413545	13304	gain	chr1	59409838	59463783	Hou2011	53946	3708	28	7
upstream	CNVR_103	chr1	59400242	59413545	13304	gain	chr1	59409838	59435635	Hou2012c	25798	3708	28	14
upstream	CNVR_107	chr1	69201417	69219486	18070	loss	chr1	69205418	69219486	Hou2012b	14069	14069	78	100
inside	CNVR_110	chr1	76681320	76691638	10319	gain	chr1	76670243	76792694	Hou2011	122452	10319	100	8
inside	CNVR_110	chr1	76681320	76691638	10319	gain	chr1	76505436	76739279	Hou2012c	233844	10319	100	4
equal	CNVR_112	chr1	83218713	83238102	19390	loss	chr1	83218713	83238102	Hou2012b	19390	19390	100	100
inside	CNVR_113	chr1	84655658	84664967	9310	loss	chr1	84650094	84790849	Hou2012c	140756	9310	100	7
inside	CNVR_115	chr1	87332538	87383092	50555	both	chr1	87327186	87383092	Hou2012b	55907	50555	100	90
equal	CNVR_118	chr1	93730576	93819471	88896	both	chr1	93730576	93819471	Hou2012b	88896	88896	100	100
equal	CNVR_118	chr1	93730576	93819471	88896	both	chr1	93730576	93819471	Jiang2013	88896	88896	100	100
upstream	CNVR_119	chr1	93949896	93961196	11301	gain	chr1	93957123	94357120	Hou2012a	399998	4074	36	1
upstream	CNVR_119	chr1	93949896	93961196	11301	gain	chr1	93954887	94357120	Hou2012b	402234	6310	56	2
upstream	CNVR_119	chr1	93949896	93961196	11301	gain	chr1	93954886	94335884	Hou2012c	380999	6311	56	2
inside	CNVR_120	chr1	94199961	94218072	18112	gain	chr1	94053201	94367294	Hou2011	314094	18112	100	6
inside	CNVR_120	chr1	94199961	94218072	18112	gain	chr1	93957123	94357120	Hou2012a	399998	18112	100	5
inside	CNVR_120	chr1	94199961	94218072	18112	gain	chr1	93954887	94357120	Hou2012b	402234	18112	100	5
inside	CNVR_120	chr1	94199961	94218072	18112	gain	chr1	93954886	94335884	Hou2012c	380999	18112	100	5
encompassing	CNVR_121	chr1	95456352	95542310	85959	loss	chr1	95472704	95489622	Hou2012b	16919	16919	20	100
encompassing	CNVR_121	chr1	95456352	95542310	85959	loss	chr1	95517810	95529576	Hou2012b	11767	11767	14	100
inside	CNVR_125	chr1	101177709	101192369	14661	loss	chr1	101175816	101192369	Hou2012b	16554	14661	100	89
inside	CNVR_126	chr1	101422901	101451255	28355	gain	chr1	101366447	101583259	Bae 2010	216813	28355	100	13
downstream	CNVR_128	chr1	102713934	102724911	10978	gain	chr1	102700027	102715187	Hou2012b	15161	1254	11	8
inside	CNVR_128	chr1	102713934	102724911	10978	gain	chr1	102674519	103034521	Hou2012c	360003	10978	100	3
encompassing	CNVR_129	chr1	102778825	102944861	166037	both	chr1	102903978	102942640	Hou2012b	38663	38663	23	100
inside	CNVR_129	chr1	102778825	102944861	166037	both	chr1	102674519	103034521	Hou2012c	360003	166037	100	46
downstream	CNVR_130	chr1	103096811	103183564	86754	both	chr1	103084221	103119944	Hou2012b	35724	23134	27	65
upstream	CNVR_130	chr1	103096811	103183564	86754	both	chr1	103154830	103183564	Hou2012b	28735	28735	33	100
downstream	CNVR_130	chr1	103096811	103183564	86754	both	chr1	103078859	103168693	Jiang2013	89835	71883	83	80
inside	CNVR_131	chr1	103262934	103275245	12312	loss	chr1	103213070	103275245	Hou2012b	62176	12312	100	20
encompassing	CNVR_132	chr1	103616985	103647890	30906	gain	chr1	103636944	103639097	Hou2012b	2154	2154	7	100
encompassing	CNVR_136	chr1	105001726	105319404	317679	loss	chr1	105033937	105264358	Hou2012b	230422	230422	73	100
encompassing	CNVR_137	chr1	105477614	105611561	133948	loss	chr1	105544439	105570832	Hou2012b	26394	26394	20	100
encompassing	CNVR_137	chr1	105477614	105611561	133948	loss	chr1	105554904	105558232	Zhan2011	3329	3329	2	100
equal	CNVR_140	chr1	106115420	106129669	14250	loss	chr1	106115420	106129669	Hou2012b	14250	14250	100	100
encompassing	CNVR_141	chr1	107731246	108077109	345864	loss	chr1	108002481	108021565	Bickhart2012	19085	19085	6	100
upstream	CNVR_143	chr1	113141963	113147431	5469	loss	chr1	113145967	113147431	Hou2012b	1465	1465	27	100
inside	CNVR_144	chr1	113647157	113667077	19921	loss	chr1	113536960	113709531	Fadista2010	172572	19921	100	12
inside	CNVR_146	chr1	115105220	115121327	16108	loss	chr1	115077988	115139729	Hou2012b	61742	16108	100	26
upstream	CNVR_151	chr1	119075847	119084241	8395	loss	chr1	119076708	119084241	Hou2012b	7534	7534	90	100
inside	CNVR_154	chr1	124162321	124191812	29492	gain	chr1	123608599	125195909	Hou2012b	1587311	29492	100	2
inside	CNVR_154	chr1	124162321	124191812	29492	gain	chr1	124118724	124191812	Jiang2013	73089	29492	100	40
inside	CNVR_155	chr1	124236556	124290864	54309	both	chr1	123608599	125195909	Hou2012b	1587311	54309	100	3
inside	CNVR_156	chr1	124767628	124783274	15647	gain	chr1	123608599	125195909	Hou2012b	1587311	15647	100	1
equal	CNVR_157	chr1	125859036	125876092	17057	loss	chr1	125859036	125876092	Hou2012b	17057	17057	100	100
equal	CNVR_159	chr1	127515185	127527614	12430	loss	chr1	127515185	127527614	Hou2012b	12430	12430	100	100
encompassing	CNVR_162	chr1	132011695	132057978	46284	gain	chr1	132022909	132051224	Hou2012b	28316	28316	61	100
equal	CNVR_164	chr1	137738258	137746382	8125	gain	chr1	137738258	137746382	Hou2012b	8125	8125	100	100
equal	CNVR_165	chr1	139575087	139584276	9190	loss	chr1	139575087	139584276	Hou2012b	9190	9190	100	100
downstream	CNVR_168	chr1	140471865	140491284	19420	loss	chr1	140468259	140483441	Hou2012b	15183	11577	60	76
upstream	CNVR_169	chr1	144140520	144145621	5102	loss	chr1	144142683	144145621	Hou2012b	2939	2939	58	100
inside	CNVR_171	chr1	146993125	147025687	32563	loss	chr1	146949494	147110229	Jiang2013	160736	32563	100	20
encompassing	CNVR_172	chr1	147301032	147431624	130593	loss	chr1	147337528	147429091	Jiang2013	91564	91564	70	100
encompassing	CNVR_173	chr1	150035953	150087316	51364	both	chr1	150050992	150065547	Hou2012b	14556	14556	28	100
upstream	CNVR_176	chr1	153510060	153518409	8350	loss	chr1	153515193	153518409	Hou2012b	3217	3217	39	100
downstream	CNVR_179	chr1	154620341	156900139	2279799	both	chr1	154567742	154638003	Hou2011	70262	17663	1	25
encompassing	CNVR_179	chr1	154620341	156900139	2279799	both	chr1	154907480	154980467	Hou2012b	72988	72988	3	100
encompassing	CNVR_179	chr1	154620341	156900139	2279799	both	chr1	156291585	156332180	Hou2012b	40596	40596	2	100
inside	CNVR_1254	chr10	121523	144506	22984	gain	chr10	6391	238014	Hou2012b	231624	22984	100	10
upstream	CNVR_1255	chr10	285397	361256	75860	gain	chr10	339154	486141	Hou2012b	146988	22103	29	15
inside	CNVR_1256	chr10	1513505	1573751	60247	loss	chr10	1467376	1761414	Choi2013	294039	60247	100	20
inside	CNVR_1256	chr10	1513505	1573751	60247	loss	chr10	1509060	1578664	Hou2012a	69605	60247	100	87
inside	CNVR_1256	chr10	1513505	1573751	60247	loss	chr10	1513505	1578664	Hou2012b	65160	60247	100	92
equal	CNVR_1256	chr10	1513505	1573751	60247	loss	chr10	1513505	1573751	Jiang2013	60247	60247	100	100
upstream	CNVR_1256	chr10	1513505	1573751	60247	loss	chr10	1518205	1575631	Liu2010	57427	55547	92	97
encompassing	CNVR_1256	chr10	1513505	1573751	60247	loss	chr10	1523721	1528603	Stothard2011	4883	4883	8	100
encompassing	CNVR_1256	chr10	1513505	1573751	60247	loss	chr10	1531922	1534748	Stothard2011	2827	2827	5	100
encompassing	CNVR_1256	chr10	1513505	1573751	60247	loss	chr10	1548628	1552482	Stothard2011	3855	3855	6	100
encompassing	CNVR_1256	chr10	1513505	1573751	60247	loss	chr10	1552740	1555308	Stothard2011	2569	2569	4	100
encompassing	CNVR_1256	chr10	1513505	1573751	60247	loss	chr10	1565332	1568416	Stothard2011	3085	3085	5	100
encompassing	CNVR_1256	chr10	1513505	1573751	60247	loss	chr10	1569958	1573042	Stothard2011	3085	3085	5	100
equal	CNVR_1257	chr10	5066860	5079679	12820	gain	chr10	5066860	5079679	Hou2012a	12820	12820	100	100
equal	CNVR_1257	chr10	5066860	5079679	12820	gain	chr10	5066860	5079679	Hou2012b	12820	12820	100	100
equal	CNVR_1259	chr10	6268796	6288477	19682	loss	chr10	6268796	6288477	Hou2012b	19682	19682	100	100
encompassing	CNVR_1260	chr10	6310335	6321166	10832	loss	chr10	6315517	6319715	Hou2012b	4199	4199	39	100
equal	CNVR_1261	chr10	6815725	6824247	8523	loss	chr10	6815725	6824247	Hou2012b	8523	8523	100	100
inside	CNVR_1262	chr10	9147391	9183041	35651	loss	chr10	9147391	9225692	Hou2012b	78302	35651	100	46
inside	CNVR_1264	chr10	14166481	14173020	6540	gain	chr10	14129664	14288476	Hou2011	158813	6540	100	4
downstream	CNVR_1265	chr10	14459586	14473896	14311	gain	chr10	14459586	14469014	Hou2012b	9429	9429	66	100
upstream	CNVR_1266	chr10	21914454	21961687	47234	both	chr10	21938238	21961687	Hou2012b	23450	23450	50	100
encompassing	CNVR_1267	chr10	22184374	25493882	3309509	both	chr10	22807779	22898957	Bickhart2012	91179	91179	3	100
encompassing	CNVR_1267	chr10	22184374	25493882	3309509	both	chr10	22899723	22926502	Bickhart2012	26780	26780	1	100
downstream	CNVR_1267	chr10	22184374	25493882	3309509	both	chr10	22106909	23304334	Choi2013	1197426	1119961	34	94
encompassing	CNVR_1267	chr10	22184374	25493882	3309509	both	chr10	23221370	23221949	Choi2013	580	580	0	100
encompassing	CNVR_1267	chr10	22184374	25493882	3309509	both	chr10	23407963	23408414	Choi2013	452	452	0	100
encompassing	CNVR_1267	chr10	22184374	25493882	3309509	both	chr10	23549339	23549910	Choi2013	572	572	0	100
encompassing	CNVR_1267	chr10	22184374	25493882	3309509	both	chr10	23577090	23577668	Choi2013	579	579	0	100
encompassing	CNVR_1267	chr10	22184374	25493882	3309509	both	chr10	23727119	23727821	Choi2013	703	703	0	100
encompassing	CNVR_1267	chr10	22184374	25493882	3309509	both	chr10	24062422	24062915	Choi2013	494	494	0	100
encompassing	CNVR_1267	chr10	22184374	25493882	3309509	both	chr10	24105131	24105633	Choi2013	503	503	0	100
encompassing	CNVR_1267	chr10	22184374	25493882	3309509	both	chr10	24109643	24110226	Choi2013	584	584	0	100
encompassing	CNVR_1267	chr10	22184374	25493882	3309509	both	chr10	24111827	24112287	Choi2013	461	461	0	100
encompassing	CNVR_1267	chr10	22184374	25493882	3309509	both	chr10	24115721	24116278	Choi2013	558	558	0	100
encompassing	CNVR_1267	chr10	22184374	25493882	3309509	both	chr10	24120162	24120630	Choi2013	469	469	0	100
encompassing	CNVR_1267	chr10	22184374	25493882	3309509	both	chr10	24242924	24243386	Choi2013	463	463	0	100
encompassing	CNVR_1267	chr10	22184374	25493882	3309509	both	chr10	23592376	23593078	Choi2013	703	703	0	100
encompassing	CNVR_1267	chr10	22184374	25493882	3309509	both	chr10	24680225	24680776	Choi2013	552	552	0	100
encompassing	CNVR_1267	chr10	22184374	25493882	3309509	both	chr10	24263354	24285616	Hou2012a	22263	22263	1	100
encompassing	CNVR_1267	chr10	22184374	25493882	3309509	both	chr10	24351001	24357706	Hou2012a	6706	6706	0	100
downstream	CNVR_1267	chr10	22184374	25493882	3309509	both	chr10	22159956	25370474	Hou2012b	3210519	3186101	96	99
upstream	CNVR_1267	chr10	22184374	25493882	3309509	both	chr10	25457947	25561945	Hou2012b	103999	35936	1	35
encompassing	CNVR_1267	chr10	22184374	25493882	3309509	both	chr10	22492853	24223514	Jiang2013	1730662	1730662	52	100
encompassing	CNVR_1267	chr10	22184374	25493882	3309509	both	chr10	22225140	22227966	Stothard2011	2827	2827	0	100
encompassing	CNVR_1267	chr10	22184374	25493882	3309509	both	chr10	22867304	22871158	Stothard2011	3855	3855	0	100
encompassing	CNVR_1267	chr10	22184374	25493882	3309509	both	chr10	22707938	22710764	Stothard2011	2827	2827	0	100
encompassing	CNVR_1267	chr10	22184374	25493882	3309509	both	chr10	24191028	24195396	Stothard2011	4369	4369	0	100
encompassing	CNVR_1267	chr10	22184374	25493882	3309509	both	chr10	24198482	24201822	Stothard2011	3341	3341	0	100
encompassing	CNVR_1267	chr10	22184374	25493882	3309509	both	chr10	24061696	24065036	Stothard2011	3341	3341	0	100
encompassing	CNVR_1267	chr10	22184374	25493882	3309509	both	chr10	24084588	24087671	Stothard2011	3084	3084	0	100
encompassing	CNVR_1267	chr10	22184374	25493882	3309509	both	chr10	24850305	24860447	Zhan2011	10143	10143	0	100
encompassing	CNVR_1267	chr10	22184374	25493882	3309509	both	chr10	24579299	24583096	Zhan2011	3798	3798	0	100
downstream	CNVR_1268	chr10	25519923	25568036	48114	loss	chr10	25457947	25561945	Hou2012b	103999	42023	87	40
downstream	CNVR_1269	chr10	27086857	27117598	30742	loss	chr10	27061809	27095664	Hou2012a	33856	8808	29	26
inside	CNVR_1269	chr10	27086857	27117598	30742	loss	chr10	27058080	27117598	Hou2012b	59519	30742	100	52
downstream	CNVR_1269	chr10	27086857	27117598	30742	loss	chr10	27061809	27095664	Jiang2013	33856	8808	29	26
encompassing	CNVR_1271	chr10	27359929	27374489	14561	gain	chr10	27362585	27364366	Choi2013	1782	1782	12	100
upstream	CNVR_1271	chr10	27359929	27374489	14561	gain	chr10	27368613	27387673	Hou2012b	19061	5877	40	31
encompassing	CNVR_1272	chr10	27395234	27453045	57812	loss	chr10	27410550	27421756	Hou2012b	11207	11207	19	100
upstream	CNVR_1272	chr10	27395234	27453045	57812	loss	chr10	27443844	27455188	Hou2012b	11345	9202	16	81
equal	CNVR_1273	chr10	27565890	27570949	5060	loss	chr10	27565890	27570949	Hou2012b	5060	5060	100	100
encompassing	CNVR_1278	chr10	38585097	42143140	3558044	both	chr10	40518459	40530571	Bickhart2012	12113	12113	0	100
encompassing	CNVR_1278	chr10	38585097	42143140	3558044	both	chr10	38844858	38848444	Fadista2010	3587	3587	0	100
encompassing	CNVR_1278	chr10	38585097	42143140	3558044	both	chr10	41582993	41599641	Fadista2010	16649	16649	0	100
encompassing	CNVR_1278	chr10	38585097	42143140	3558044	both	chr10	41584872	41596729	Hou2012a	11858	11858	0	100
encompassing	CNVR_1278	chr10	38585097	42143140	3558044	both	chr10	42106950	42141669	Hou2012a	34720	34720	1	100
encompassing	CNVR_1278	chr10	38585097	42143140	3558044	both	chr10	38835155	38847379	Hou2012b	12225	12225	0	100
encompassing	CNVR_1278	chr10	38585097	42143140	3558044	both	chr10	39691689	39696344	Hou2012b	4656	4656	0	100
encompassing	CNVR_1278	chr10	38585097	42143140	3558044	both	chr10	39839384	39846476	Hou2012b	7093	7093	0	100
encompassing	CNVR_1278	chr10	38585097	42143140	3558044	both	chr10	40432090	40462616	Hou2012b	30527	30527	1	100
encompassing	CNVR_1278	chr10	38585097	42143140	3558044	both	chr10	40746954	40794738	Hou2012b	47785	47785	1	100
encompassing	CNVR_1278	chr10	38585097	42143140	3558044	both	chr10	40844133	40860581	Hou2012b	16449	16449	0	100
encompassing	CNVR_1278	chr10	38585097	42143140	3558044	both	chr10	40955011	41009932	Hou2012b	54922	54922	2	100
encompassing	CNVR_1278	chr10	38585097	42143140	3558044	both	chr10	41283859	41361189	Hou2012b	77331	77331	2	100
encompassing	CNVR_1278	chr10	38585097	42143140	3558044	both	chr10	41424995	41429809	Hou2012b	4815	4815	0	100
encompassing	CNVR_1278	chr10	38585097	42143140	3558044	both	chr10	41557884	41609884	Hou2012b	52001	52001	1	100
encompassing	CNVR_1278	chr10	38585097	42143140	3558044	both	chr10	41768908	41804629	Hou2012b	35722	35722	1	100
encompassing	CNVR_1278	chr10	38585097	42143140	3558044	both	chr10	42106950	42137031	Hou2012b	30082	30082	1	100
encompassing	CNVR_1278	chr10	38585097	42143140	3558044	both	chr10	39440840	39607612	Hou2012c	166773	166773	5	100
encompassing	CNVR_1278	chr10	38585097	42143140	3558044	both	chr10	39907694	39910258	Stothard2011	2565	2565	0	100
encompassing	CNVR_1278	chr10	38585097	42143140	3558044	both	chr10	38844783	38848636	Stothard2011	3854	3854	0	100
encompassing	CNVR_1278	chr10	38585097	42143140	3558044	both	chr10	38844858	38848444	Zhan2011	3587	3587	0	100
encompassing	CNVR_1278	chr10	38585097	42143140	3558044	both	chr10	41583464	41599245	Zhan2011	15782	15782	0	100
encompassing	CNVR_1278	chr10	38585097	42143140	3558044	both	chr10	40140128	40144475	Zhan2011	4348	4348	0	100
equal	CNVR_1279	chr10	42436483	42467266	30784	loss	chr10	42436483	42467266	Hou2012b	30784	30784	100	100
inside	CNVR_1286	chr10	54212670	54253058	40389	loss	chr10	54187633	54253058	Jiang2013	65426	40389	100	62
inside	CNVR_1287	chr10	55564008	55573333	9326	gain	chr10	55562883	55621677	Hou2012b	58795	9326	100	16
equal	CNVR_1288	chr10	56564922	56574547	9626	loss	chr10	56564922	56574547	Hou2012b	9626	9626	100	100
inside	CNVR_1289	chr10	57147770	57161836	14067	loss	chr10	57074317	57495250	Hou2012b	420934	14067	100	3
encompassing	CNVR_1292	chr10	60186587	60214713	28127	both	chr10	60195930	60201542	Hou2012b	5613	5613	20	100
inside	CNVR_1294	chr10	69593419	69609191	15773	loss	chr10	69557468	69658257	Hou2011	100790	15773	100	16
inside	CNVR_1295	chr10	70903293	70923311	20019	loss	chr10	70774856	70973402	Jiang2012	198547	20019	100	10
downstream	CNVR_1296	chr10	70972920	70989965	17046	gain	chr10	70774856	70973402	Jiang2012	198547	483	3	0
upstream	CNVR_1298	chr10	72666428	72672229	5802	gain	chr10	72667071	72672229	Hou2012b	5159	5159	89	100
upstream	CNVR_1300	chr10	74709995	74718317	8323	loss	chr10	74712863	74718317	Hou2012b	5455	5455	66	100
encompassing	CNVR_1305	chr10	87167251	87249626	82376	gain	chr10	87188148	87200281	Bickhart2012	12134	12134	15	100
upstream	CNVR_1305	chr10	87167251	87249626	82376	gain	chr10	87173025	87268791	Hou2012b	95767	76602	93	80
encompassing	CNVR_1308	chr10	87818307	87839344	21038	gain	chr10	87826550	87835464	Hou2012b	8915	8915	42	100
equal	CNVR_1309	chr10	92398284	92405137	6854	loss	chr10	92398284	92405137	Hou2012b	6854	6854	100	100
equal	CNVR_1311	chr10	96663844	96683973	20130	loss	chr10	96663844	96683973	Hou2012b	20130	20130	100	100
encompassing	CNVR_1315	chr10	100424854	100519101	94248	gain	chr10	100482371	100490201	Hou2012b	7831	7831	8	100
encompassing	CNVR_1322	chr10	103097259	103271265	174007	loss	chr10	103122890	103178024	Bae 2010	55135	55135	32	100
encompassing	CNVR_1322	chr10	103097259	103271265	174007	loss	chr10	103156854	103171282	Hou2012b	14429	14429	8	100
encompassing	CNVR_1325	chr11	14200	124362	110163	gain	chr11	35180	119675	Hou2012b	84496	84496	77	100
upstream	CNVR_1330	chr11	3759136	3765911	6776	loss	chr11	3765381	3971532	Bae 2010	206152	531	8	0
encompassing	CNVR_1331	chr11	5738881	5806008	67128	gain	chr11	5745177	5800039	Hou2012b	54863	54863	82	100
inside	CNVR_1333	chr11	13218348	13234389	16042	gain	chr11	13218348	13246135	Hou2012a	27788	16042	100	58
inside	CNVR_1333	chr11	13218348	13234389	16042	gain	chr11	13160135	13246135	Hou2012b	86001	16042	100	19
downstream	CNVR_1336	chr11	17638965	17648809	9845	loss	chr11	17638965	17644809	Hou2012b	5845	5845	59	100
downstream	CNVR_1342	chr11	22703470	22709077	5608	loss	chr11	22703470	22704974	Hou2012b	1505	1505	27	100
encompassing	CNVR_1343	chr11	23270736	23321532	50797	loss	chr11	23298373	23315765	Hou2012b	17393	17393	34	100
upstream	CNVR_1344	chr11	25908266	25929153	20888	loss	chr11	25914552	25929153	Hou2012b	14602	14602	70	100
upstream	CNVR_1348	chr11	33836685	33866209	29525	gain	chr11	33857688	33869583	Hou2012b	11896	8522	29	72
downstream	CNVR_1350	chr11	34189217	34237632	48416	loss	chr11	34119825	34205858	Hou2012c	86034	16642	34	19
encompassing	CNVR_1352	chr11	34996609	35011933	15325	loss	chr11	35004834	35008003	Zhan2011	3170	3170	21	100
equal	CNVR_1356	chr11	36121356	36131546	10191	loss	chr11	36121356	36131546	Hou2012b	10191	10191	100	100
downstream	CNVR_1359	chr11	38937399	38973716	36318	loss	chr11	38937399	38942740	Hou2012b	5342	5342	15	100
inside	CNVR_1361	chr11	39158682	39177211	18530	loss	chr11	39151084	39177211	Hou2012b	26128	18530	100	71
equal	CNVR_1366	chr11	44905185	44918908	13724	gain	chr11	44905185	44918908	Hou2012b	13724	13724	100	100
downstream	CNVR_1367	chr11	47034705	47074624	39920	loss	chr11	47032976	47047937	Bickhart2012	14962	13233	33	88
inside	CNVR_1367	chr11	47034705	47074624	39920	loss	chr11	47034705	47088943	Hou2012b	54239	39920	100	74
inside	CNVR_1369	chr11	49071385	49093033	21649	loss	chr11	49055002	49109272	Hou2012b	54271	21649	100	40
upstream	CNVR_1374	chr11	52596102	52642445	46344	gain	chr11	52636244	52642510	Fadista2010	6267	6202	13	99
encompassing	CNVR_1374	chr11	52596102	52642445	46344	gain	chr11	52598500	52603570	Zhan2011	5071	5071	11	100
downstream	CNVR_1380	chr11	54339383	54366771	27389	gain	chr11	54339383	54348554	Hou2012b	9172	9172	33	100
downstream	CNVR_1381	chr11	55616285	55621845	5561	loss	chr11	55616285	55619578	Hou2012b	3294	3294	59	100
equal	CNVR_1383	chr11	57639084	57645002	5919	gain	chr11	57639084	57645002	Hou2012a	5919	5919	100	100
inside	CNVR_1383	chr11	57639084	57645002	5919	gain	chr11	57639084	57652696	Hou2012b	13613	5919	100	43
downstream	CNVR_1385	chr11	58329189	58389923	60735	both	chr11	58279740	58362788	Bae 2010	83049	33600	55	40
upstream	CNVR_1385	chr11	58329189	58389923	60735	both	chr11	58362787	58389923	Hou2012b	27137	27137	45	100
inside	CNVR_1385	chr11	58329189	58389923	60735	both	chr11	58279740	58419388	Hou2012c	139649	60735	100	43
downstream	CNVR_1390	chr11	61749799	61786150	36352	both	chr11	61700871	61786149	Hou2012c	85279	36351	100	43
encompassing	CNVR_1393	chr11	69975117	70555942	580826	loss	chr11	70016399	70438903	Hou2011	422505	422505	73	100
encompassing	CNVR_1393	chr11	69975117	70555942	580826	loss	chr11	70507376	70513602	Hou2012b	6227	6227	1	100
encompassing	CNVR_1396	chr11	77111974	77146061	34088	loss	chr11	77114248	77140304	Hou2012b	26057	26057	76	100
encompassing	CNVR_1397	chr11	81409371	81430762	21392	loss	chr11	81414106	81425393	Hou2012b	11288	11288	53	100
inside	CNVR_1398	chr11	81679175	81684431	5257	loss	chr11	81679175	81778880	Hou2012b	99706	5257	100	5
inside	CNVR_1403	chr11	93454224	93465541	11318	gain	chr11	93432996	93467609	Hou2012b	34614	11318	100	33
inside	CNVR_1403	chr11	93454224	93465541	11318	gain	chr11	93445185	93467609	Jiang2013	22425	11318	100	50
inside	CNVR_1404	chr11	93527989	93551432	23444	gain	chr11	93527989	93571781	Hou2012b	43793	23444	100	54
inside	CNVR_1404	chr11	93527989	93551432	23444	gain	chr11	93501322	93571781	Jiang2013	70460	23444	100	33
upstream	CNVR_1405	chr11	93845302	93863828	18527	loss	chr11	93849514	93868404	Hou2012b	18891	14315	77	76
upstream	CNVR_1406	chr11	93900408	93940800	40393	both	chr11	93922790	93950085	Bickhart2012	27296	18011	45	66
downstream	CNVR_1406	chr11	93900408	93940800	40393	both	chr11	93896609	93922796	Hou2012b	26188	22389	55	85
inside	CNVR_1409	chr11	103563827	103578404	14578	loss	chr11	103555169	103687378	Bae 2010	132210	14578	100	11
upstream	CNVR_1409	chr11	103563827	103578404	14578	loss	chr11	103572295	103607342	Choi2013	35048	6110	42	17
downstream	CNVR_1410	chr11	103644879	104183113	538235	both	chr11	103555169	103687378	Bae 2010	132210	42500	8	32
encompassing	CNVR_1410	chr11	103644879	104183113	538235	both	chr11	103663570	103879334	Bae 2010	215765	215765	40	100
upstream	CNVR_1410	chr11	103644879	104183113	538235	both	chr11	104179968	104192985	Bickhart2012	13018	3146	1	24
encompassing	CNVR_1410	chr11	103644879	104183113	538235	both	chr11	103802443	103822759	Choi2013	20317	20317	4	100
encompassing	CNVR_1410	chr11	103644879	104183113	538235	both	chr11	103840005	103869617	Choi2013	29613	29613	6	100
encompassing	CNVR_1410	chr11	103644879	104183113	538235	both	chr11	103874072	103875832	Choi2013	1761	1761	0	100
encompassing	CNVR_1410	chr11	103644879	104183113	538235	both	chr11	103876015	103883072	Choi2013	7058	7058	1	100
encompassing	CNVR_1410	chr11	103644879	104183113	538235	both	chr11	103884749	103905548	Choi2013	20800	20800	4	100
encompassing	CNVR_1410	chr11	103644879	104183113	538235	both	chr11	103986874	104030692	Choi2013	43819	43819	8	100
encompassing	CNVR_1410	chr11	103644879	104183113	538235	both	chr11	104130864	104131233	Choi2013	370	370	0	100
encompassing	CNVR_1410	chr11	103644879	104183113	538235	both	chr11	104131409	104131481	Choi2013	73	73	0	100
encompassing	CNVR_1410	chr11	103644879	104183113	538235	both	chr11	104176568	104180741	Choi2013	4174	4174	1	100
encompassing	CNVR_1410	chr11	103644879	104183113	538235	both	chr11	103851247	103911798	Hou2012a	60552	60552	11	100
encompassing	CNVR_1410	chr11	103644879	104183113	538235	both	chr11	104091220	104118281	Hou2012a	27062	27062	5	100
encompassing	CNVR_1410	chr11	103644879	104183113	538235	both	chr11	103727930	103797685	Hou2012b	69756	69756	13	100
encompassing	CNVR_1410	chr11	103644879	104183113	538235	both	chr11	103821456	103914314	Hou2012b	92859	92859	17	100
encompassing	CNVR_1410	chr11	103644879	104183113	538235	both	chr11	104057720	104100041	Hou2012b	42322	42322	8	100
downstream	CNVR_1410	chr11	103644879	104183113	538235	both	chr11	103615734	103799584	Hou2012c	183851	154706	29	84
encompassing	CNVR_1410	chr11	103644879	104183113	538235	both	chr11	103825803	103920689	Jiang2013	94887	94887	18	100
upstream	CNVR_1411	chr11	104203201	104227111	23911	gain	chr11	104207338	104227111	Hou2012b	19774	19774	83	100
downstream	CNVR_1412	chr11	104358834	104396099	37266	loss	chr11	104341438	104358922	Choi2013	17485	89	0	1
encompassing	CNVR_1412	chr11	104358834	104396099	37266	loss	chr11	104359430	104367667	Choi2013	8238	8238	22	100
upstream	CNVR_1412	chr11	104358834	104396099	37266	loss	chr11	104392567	104396099	Hou2012b	3533	3533	9	100
inside	CNVR_1412	chr11	104358834	104396099	37266	loss	chr11	104325454	104607391	Hou2012c	281938	37266	100	13
downstream	CNVR_1413	chr11	104464590	104512712	48123	loss	chr11	104415460	104493463	Bae 2010	78004	28874	60	37
inside	CNVR_1413	chr11	104464590	104512712	48123	loss	chr11	104415460	104856816	Bae 2010	441357	48123	100	11
encompassing	CNVR_1413	chr11	104464590	104512712	48123	loss	chr11	104474620	104505740	Choi2013	31121	31121	65	100
inside	CNVR_1413	chr11	104464590	104512712	48123	loss	chr11	104325454	104607391	Hou2012c	281938	48123	100	17
inside	CNVR_1414	chr11	104627067	104670859	43793	loss	chr11	104415460	104856816	Bae 2010	441357	43793	100	10
upstream	CNVR_1414	chr11	104627067	104670859	43793	loss	chr11	104633268	104706710	Hou2011	73443	37592	86	51
inside	CNVR_1415	chr11	104736088	104805379	69292	loss	chr11	104415460	104856816	Bae 2010	441357	69292	100	16
downstream	CNVR_1418	chr11	105645935	106019172	373238	loss	chr11	105598761	105673200	Choi2013	74440	27266	7	37
encompassing	CNVR_1418	chr11	105645935	106019172	373238	loss	chr11	105673837	105681394	Choi2013	7558	7558	2	100
encompassing	CNVR_1418	chr11	105645935	106019172	373238	loss	chr11	105698114	105702610	Choi2013	4497	4497	1	100
encompassing	CNVR_1418	chr11	105645935	106019172	373238	loss	chr11	105702496	105711512	Choi2013	9017	9017	2	100
encompassing	CNVR_1418	chr11	105645935	106019172	373238	loss	chr11	105728961	105770612	Choi2013	41652	41652	11	100
encompassing	CNVR_1418	chr11	105645935	106019172	373238	loss	chr11	105837853	105839073	Choi2013	1221	1221	0	100
encompassing	CNVR_1418	chr11	105645935	106019172	373238	loss	chr11	105843377	105850401	Choi2013	7025	7025	2	100
encompassing	CNVR_1418	chr11	105645935	106019172	373238	loss	chr11	105856512	105860113	Choi2013	3602	3602	1	100
encompassing	CNVR_1418	chr11	105645935	106019172	373238	loss	chr11	105860110	105862549	Choi2013	2440	2440	1	100
encompassing	CNVR_1418	chr11	105645935	106019172	373238	loss	chr11	105866118	105869982	Choi2013	3865	3865	1	100
encompassing	CNVR_1418	chr11	105645935	106019172	373238	loss	chr11	105872249	105872719	Choi2013	471	471	0	100
encompassing	CNVR_1418	chr11	105645935	106019172	373238	loss	chr11	105874695	105875699	Choi2013	1005	1005	0	100
encompassing	CNVR_1418	chr11	105645935	106019172	373238	loss	chr11	105878864	105879664	Choi2013	801	801	0	100
encompassing	CNVR_1418	chr11	105645935	106019172	373238	loss	chr11	105883825	105892426	Choi2013	8602	8602	2	100
encompassing	CNVR_1418	chr11	105645935	106019172	373238	loss	chr11	105896916	105903699	Choi2013	6784	6784	2	100
encompassing	CNVR_1418	chr11	105645935	106019172	373238	loss	chr11	105904770	105905783	Choi2013	1014	1014	0	100
encompassing	CNVR_1418	chr11	105645935	106019172	373238	loss	chr11	105907058	105913137	Choi2013	6080	6080	2	100
encompassing	CNVR_1418	chr11	105645935	106019172	373238	loss	chr11	105915064	105916356	Choi2013	1293	1293	0	100
encompassing	CNVR_1418	chr11	105645935	106019172	373238	loss	chr11	105918626	105920031	Choi2013	1406	1406	0	100
encompassing	CNVR_1418	chr11	105645935	106019172	373238	loss	chr11	105920720	105921669	Choi2013	950	950	0	100
encompassing	CNVR_1418	chr11	105645935	106019172	373238	loss	chr11	105922299	105945800	Choi2013	23502	23502	6	100
encompassing	CNVR_1418	chr11	105645935	106019172	373238	loss	chr11	105990344	106015000	Choi2013	24657	24657	7	100
encompassing	CNVR_1418	chr11	105645935	106019172	373238	loss	chr11	105698763	105724825	Hou2012b	26063	26063	7	100
encompassing	CNVR_1418	chr11	105645935	106019172	373238	loss	chr11	105791903	105837590	Hou2012b	45688	45688	12	100
encompassing	CNVR_1418	chr11	105645935	106019172	373238	loss	chr11	105707007	105750553	Jiang2013	43547	43547	12	100
encompassing	CNVR_1419	chr11	106133990	106423383	289394	loss	chr11	106245831	106348963	Bae 2010	103133	103133	36	100
upstream	CNVR_1419	chr11	106133990	106423383	289394	loss	chr11	106348963	106432831	Bae 2010	83869	74421	26	89
encompassing	CNVR_1419	chr11	106133990	106423383	289394	loss	chr11	106168109	106172938	Choi2013	4830	4830	2	100
encompassing	CNVR_1419	chr11	106133990	106423383	289394	loss	chr11	106183598	106189094	Choi2013	5497	5497	2	100
encompassing	CNVR_1419	chr11	106133990	106423383	289394	loss	chr11	106192006	106194241	Choi2013	2236	2236	1	100
encompassing	CNVR_1419	chr11	106133990	106423383	289394	loss	chr11	106201875	106202759	Choi2013	885	885	0	100
encompassing	CNVR_1419	chr11	106133990	106423383	289394	loss	chr11	106209227	106222883	Choi2013	13657	13657	5	100
encompassing	CNVR_1419	chr11	106133990	106423383	289394	loss	chr11	106229012	106233455	Choi2013	4444	4444	2	100
encompassing	CNVR_1419	chr11	106133990	106423383	289394	loss	chr11	106231444	106233013	Choi2013	1570	1570	1	100
encompassing	CNVR_1419	chr11	106133990	106423383	289394	loss	chr11	106244291	106246501	Choi2013	2211	2211	1	100
encompassing	CNVR_1419	chr11	106133990	106423383	289394	loss	chr11	106247577	106250629	Choi2013	3053	3053	1	100
encompassing	CNVR_1419	chr11	106133990	106423383	289394	loss	chr11	106276096	106279698	Choi2013	3603	3603	1	100
encompassing	CNVR_1419	chr11	106133990	106423383	289394	loss	chr11	106284927	106286380	Choi2013	1454	1454	1	100
encompassing	CNVR_1419	chr11	106133990	106423383	289394	loss	chr11	106287254	106291495	Choi2013	4242	4242	1	100
encompassing	CNVR_1419	chr11	106133990	106423383	289394	loss	chr11	106296537	106311429	Choi2013	14893	14893	5	100
encompassing	CNVR_1419	chr11	106133990	106423383	289394	loss	chr11	106320380	106324288	Choi2013	3909	3909	1	100
encompassing	CNVR_1419	chr11	106133990	106423383	289394	loss	chr11	106325456	106332942	Choi2013	7487	7487	3	100
encompassing	CNVR_1419	chr11	106133990	106423383	289394	loss	chr11	106334245	106335688	Choi2013	1444	1444	0	100
encompassing	CNVR_1419	chr11	106133990	106423383	289394	loss	chr11	106338334	106341261	Choi2013	2928	2928	1	100
encompassing	CNVR_1419	chr11	106133990	106423383	289394	loss	chr11	106344498	106363593	Choi2013	19096	19096	7	100
encompassing	CNVR_1419	chr11	106133990	106423383	289394	loss	chr11	106364117	106372245	Choi2013	8129	8129	3	100
encompassing	CNVR_1419	chr11	106133990	106423383	289394	loss	chr11	106375058	106376837	Choi2013	1780	1780	1	100
encompassing	CNVR_1419	chr11	106133990	106423383	289394	loss	chr11	106387777	106389024	Choi2013	1248	1248	0	100
encompassing	CNVR_1419	chr11	106133990	106423383	289394	loss	chr11	106391056	106393576	Choi2013	2521	2521	1	100
encompassing	CNVR_1419	chr11	106133990	106423383	289394	loss	chr11	106397537	106399302	Choi2013	1766	1766	1	100
upstream	CNVR_1419	chr11	106133990	106423383	289394	loss	chr11	106308480	106543261	Hou2011	234782	114904	40	49
downstream	CNVR_1419	chr11	106133990	106423383	289394	loss	chr11	106122391	106224443	Hou2012b	102053	90454	31	89
encompassing	CNVR_1419	chr11	106133990	106423383	289394	loss	chr11	106291424	106361843	Hou2012b	70420	70420	24	100
encompassing	CNVR_1419	chr11	106133990	106423383	289394	loss	chr11	106384921	106399415	Hou2012b	14495	14495	5	100
encompassing	CNVR_1419	chr11	106133990	106423383	289394	loss	chr11	106196578	106294494	Jiang2013	97917	97917	34	100
upstream	CNVR_1420	chr11	106615442	106716196	100755	loss	chr11	106643346	106716196	Jiang2013	72851	72851	72	100
inside	CNVR_1421	chr11	107089159	107100431	11273	gain	chr11	107089159	107136891	Hou2012b	47733	11273	100	24
inside	CNVR_1422	chr12	60758	97774	37017	loss	chr12	6351	192762	Hou2012b	186412	37017	100	20
downstream	CNVR_1423	chr12	166654	220568	53915	loss	chr12	6351	192762	Hou2012b	186412	26109	48	14
upstream	CNVR_1424	chr12	480555	499746	19192	loss	chr12	499746	509423	Hou2012b	9678	1	0	0
inside	CNVR_1426	chr12	613262	631466	18205	both	chr12	613262	646875	Hou2012b	33614	18205	100	54
inside	CNVR_1427	chr12	794259	801565	7307	gain	chr12	768457	809826	Jiang2013	41370	7307	100	18
equal	CNVR_1428	chr12	936045	947661	11617	both	chr12	936045	947661	Hou2012b	11617	11617	100	100
upstream	CNVR_1429	chr12	1020127	1048061	27935	loss	chr12	1025666	1048061	Hou2012b	22396	22396	80	100
upstream	CNVR_1430	chr12	1162140	1189469	27330	loss	chr12	1167394	1189469	Hou2012b	22076	22076	81	100
inside	CNVR_1431	chr12	1570237	1579468	9232	gain	chr12	1543278	1598406	Hou2012b	55129	9232	100	17
downstream	CNVR_1432	chr12	2186924	2266300	79377	both	chr12	2186924	2203849	Hou2012b	16926	16926	21	100
encompassing	CNVR_1432	chr12	2186924	2266300	79377	both	chr12	2254109	2259098	Hou2012b	4990	4990	6	100
upstream	CNVR_1432	chr12	2186924	2266300	79377	both	chr12	2192168	2329348	Jiang2013	137181	74133	93	54
upstream	CNVR_1433	chr12	2282083	2287414	5332	loss	chr12	2283984	2287414	Hou2012b	3431	3431	64	100
inside	CNVR_1433	chr12	2282083	2287414	5332	loss	chr12	2192168	2329348	Jiang2013	137181	5332	100	4
equal	CNVR_1434	chr12	2405194	2411488	6295	loss	chr12	2405194	2411488	Hou2012b	6295	6295	100	100
downstream	CNVR_1435	chr12	3313344	3331493	18150	loss	chr12	3313344	3317931	Hou2012b	4588	4588	25	100
inside	CNVR_1436	chr12	3404771	3413906	9136	both	chr12	3357144	3440243	Hou2012c	83100	9136	100	11
inside	CNVR_1437	chr12	3628355	3643630	15276	loss	chr12	3623407	3812241	Bae 2010	188835	15276	100	8
inside	CNVR_1438	chr12	3933208	3944561	11354	loss	chr12	3828427	4154835	Hou2012b	326409	11354	100	3
encompassing	CNVR_1441	chr12	4502439	4546010	43572	gain	chr12	4515574	4525500	Hou2012b	9927	9927	23	100
encompassing	CNVR_1441	chr12	4502439	4546010	43572	gain	chr12	4534357	4539398	Zhan2011	5042	5042	12	100
inside	CNVR_1442	chr12	5413602	5445066	31465	loss	chr12	5299075	5459979	Hou2012c	160905	31465	100	20
inside	CNVR_1444	chr12	5674458	5739333	64876	both	chr12	5674458	5756322	Hou2012b	81865	64876	100	79
upstream	CNVR_1444	chr12	5674458	5739333	64876	both	chr12	5693314	5772578	Jiang2013	79265	46020	71	58
upstream	CNVR_1445	chr12	5806821	5825451	18631	loss	chr12	5819970	5867832	Hou2012b	47863	5482	29	11
downstream	CNVR_1446	chr12	6351849	6374949	23101	gain	chr12	6337780	6351849	Hou2012b	14070	1	0	0
upstream	CNVR_1448	chr12	7461104	7499536	38433	gain	chr12	7475353	7499536	Hou2012a	24184	24184	63	100
inside	CNVR_1449	chr12	7648557	7658832	10276	loss	chr12	7648557	7663730	Hou2012b	15174	10276	100	68
equal	CNVR_1451	chr12	8146207	8153991	7785	loss	chr12	8146207	8153991	Hou2012b	7785	7785	100	100
inside	CNVR_1451	chr12	8146207	8153991	7785	loss	chr12	8146207	8267715	Jiang2013	121509	7785	100	6
equal	CNVR_1452	chr12	8902022	8926999	24978	gain	chr12	8902022	8926999	Hou2012b	24978	24978	100	100
downstream	CNVR_1453	chr12	9123861	9131032	7172	gain	chr12	8987625	9127501	Hou2011	139877	3641	51	3
inside	CNVR_1453	chr12	9123861	9131032	7172	gain	chr12	8987625	9165633	Hou2012c	178009	7172	100	4
inside	CNVR_1468	chr12	26316053	26405287	89235	loss	chr12	25934954	26434682	Hou2011	499729	89235	100	18
equal	CNVR_1470	chr12	29463245	29499088	35844	loss	chr12	29463245	29499088	Hou2012b	35844	35844	100	100
inside	CNVR_1472	chr12	32030317	32221753	191437	both	chr12	32030317	32232492	Hou2012b	202176	191437	100	95
encompassing	CNVR_1472	chr12	32030317	32221753	191437	both	chr12	32054331	32218347	Jiang2013	164017	164017	86	100
upstream	CNVR_1476	chr12	37352977	37499586	146610	both	chr12	37383025	37588238	Hou2012b	205214	116562	80	57
downstream	CNVR_1477	chr12	37541330	37622352	81023	both	chr12	37383025	37588238	Hou2012b	205214	46909	58	23
encompassing	CNVR_1477	chr12	37541330	37622352	81023	both	chr12	37594269	37606728	Hou2012b	12460	12460	15	100
encompassing	CNVR_1478	chr12	38311433	38485373	173941	both	chr12	38354924	38413506	Hou2012b	58583	58583	34	100
upstream	CNVR_1478	chr12	38311433	38485373	173941	both	chr12	38479853	38485373	Hou2012b	5521	5521	3	100
downstream	CNVR_1479	chr12	38701630	38818250	116621	loss	chr12	38692248	38747104	Bickhart2012	54857	45475	39	83
downstream	CNVR_1482	chr12	39056074	39090987	34914	loss	chr12	39056074	39084885	Hou2012b	28812	28812	83	100
inside	CNVR_1485	chr12	39908764	39925909	17146	gain	chr12	39801281	39972337	Hou2011	171057	17146	100	10
upstream	CNVR_1486	chr12	41453108	41521738	68631	both	chr12	41490327	41521738	Hou2012b	31412	31412	46	100
downstream	CNVR_1488	chr12	41970238	42035077	64840	loss	chr12	41947274	41976705	Hou2012b	29432	6468	10	22
encompassing	CNVR_1488	chr12	41970238	42035077	64840	loss	chr12	41992061	42022492	Hou2012b	30432	30432	47	100
encompassing	CNVR_1490	chr12	42513399	42547666	34268	loss	chr12	42519574	42529103	Hou2012b	9530	9530	28	100
encompassing	CNVR_1492	chr12	42704768	42788042	83275	loss	chr12	42752600	42784397	Hou2012b	31798	31798	38	100
downstream	CNVR_1493	chr12	43152868	43271072	118205	loss	chr12	43139063	43156708	Hou2012b	17646	3841	3	22
encompassing	CNVR_1493	chr12	43152868	43271072	118205	loss	chr12	43164746	43196111	Hou2012b	31366	31366	27	100
encompassing	CNVR_1496	chr12	44935465	45085281	149817	both	chr12	45002071	45073425	Bae 2010	71355	71355	48	100
encompassing	CNVR_1496	chr12	44935465	45085281	149817	both	chr12	45060521	45082780	Fadista2010	22260	22260	15	100
upstream	CNVR_1496	chr12	44935465	45085281	149817	both	chr12	45002071	45135481	Hou2011	133411	83211	56	62
encompassing	CNVR_1496	chr12	44935465	45085281	149817	both	chr12	45063392	45080528	Hou2012a	17137	17137	11	100
downstream	CNVR_1496	chr12	44935465	45085281	149817	both	chr12	44926448	45011812	Hou2012b	85365	76348	51	89
encompassing	CNVR_1496	chr12	44935465	45085281	149817	both	chr12	45046667	45080528	Hou2012b	33862	33862	23	100
upstream	CNVR_1496	chr12	44935465	45085281	149817	both	chr12	45002071	45409288	Hou2012c	407218	83211	56	20
inside	CNVR_1497	chr12	45248033	45297046	49014	loss	chr12	45002071	45409288	Hou2012c	407218	49014	100	12
upstream	CNVR_1499	chr12	45721077	45752359	31283	loss	chr12	45752358	45919458	Hou2011	167101	2	0	0
upstream	CNVR_1499	chr12	45721077	45752359	31283	loss	chr12	45752358	45896607	Hou2012c	144250	2	0	0
inside	CNVR_1500	chr12	45800925	45870499	69575	gain	chr12	45752358	45919458	Hou2011	167101	69575	100	42
inside	CNVR_1500	chr12	45800925	45870499	69575	gain	chr12	45752358	45896607	Hou2012c	144250	69575	100	48
upstream	CNVR_1506	chr12	56286813	56309328	22516	gain	chr12	56288622	56309328	Hou2012b	20707	20707	92	100
encompassing	CNVR_1507	chr12	56440779	56493408	52630	both	chr12	56458558	56473279	Hou2012b	14722	14722	28	100
downstream	CNVR_1508	chr12	57003562	57031460	27899	loss	chr12	56993517	57013468	Hou2012b	19952	9907	36	50
inside	CNVR_1509	chr12	57094160	57237795	143636	loss	chr12	57077253	57803745	Hou2011	726493	143636	100	20
downstream	CNVR_1509	chr12	57094160	57237795	143636	loss	chr12	57077252	57177344	Hou2012b	100093	83185	58	83
inside	CNVR_1509	chr12	57094160	57237795	143636	loss	chr12	57077253	57803745	Hou2012c	726493	143636	100	20
inside	CNVR_1510	chr12	57649064	57684714	35651	both	chr12	57077253	57803745	Hou2011	726493	35651	100	5
upstream	CNVR_1510	chr12	57649064	57684714	35651	both	chr12	57655612	57684714	Hou2012b	29103	29103	82	100
inside	CNVR_1510	chr12	57649064	57684714	35651	both	chr12	57077253	57803745	Hou2012c	726493	35651	100	5
inside	CNVR_1510	chr12	57649064	57684714	35651	both	chr12	57644408	57684714	Jiang2013	40307	35651	100	88
inside	CNVR_1511	chr12	57705015	57781443	76429	both	chr12	57077253	57803745	Hou2011	726493	76429	100	11
downstream	CNVR_1511	chr12	57705015	57781443	76429	both	chr12	57694076	57720361	Hou2012a	26286	15347	20	58
downstream	CNVR_1511	chr12	57705015	57781443	76429	both	chr12	57694076	57738215	Hou2012b	44140	33201	43	75
inside	CNVR_1511	chr12	57705015	57781443	76429	both	chr12	57077253	57803745	Hou2012c	726493	76429	100	11
encompassing	CNVR_1512	chr12	57907890	57983987	76098	loss	chr12	57943842	57968051	Hou2012b	24210	24210	32	100
inside	CNVR_1513	chr12	58170769	58193089	22321	gain	chr12	58071071	58426901	Hou2012b	355831	22321	100	6
upstream	CNVR_1516	chr12	59608049	59802195	194147	loss	chr12	59609816	59802195	Hou2012b	192380	192380	99	100
downstream	CNVR_1518	chr12	60211590	60259511	47922	both	chr12	60210227	60213095	Hou2012b	2869	1506	3	52
upstream	CNVR_1519	chr12	60607400	60657478	50079	loss	chr12	60646198	60664504	Hou2012a	18307	11281	23	62
upstream	CNVR_1519	chr12	60607400	60657478	50079	loss	chr12	60640448	60664504	Hou2012b	24057	17031	34	71
downstream	CNVR_1519	chr12	60607400	60657478	50079	loss	chr12	60605586	60610023	Zhan2011	4438	2624	5	59
downstream	CNVR_1520	chr12	61156874	61177050	20177	both	chr12	61150952	61162753	Hou2012b	11802	5880	29	50
encompassing	CNVR_1521	chr12	61212072	61295976	83905	both	chr12	61217014	61234845	Hou2012a	17832	17832	21	100
upstream	CNVR_1522	chr12	61546461	61620314	73854	both	chr12	61573516	61667024	Hou2012c	93509	46799	63	50
downstream	CNVR_1523	chr12	62053007	62086589	33583	loss	chr12	62051868	62054847	Hou2012b	2980	1841	5	62
inside	CNVR_1528	chr12	63894222	63911867	17646	both	chr12	63894222	64017262	Hou2012b	123041	17646	100	14
inside	CNVR_1529	chr12	63967025	63973118	6094	gain	chr12	63894222	64017262	Hou2012b	123041	6094	100	5
equal	CNVR_1530	chr12	64248798	64265529	16732	loss	chr12	64248798	64265529	Hou2012b	16732	16732	100	100
inside	CNVR_1532	chr12	65098388	65131442	33055	both	chr12	65031774	65138085	Hou2012b	106312	33055	100	31
inside	CNVR_1533	chr12	65602532	65617153	14622	loss	chr12	65602532	65624989	Hou2012b	22458	14622	100	65
equal	CNVR_1535	chr12	66787561	66802839	15279	loss	chr12	66787561	66802839	Hou2012b	15279	15279	100	100
encompassing	CNVR_1540	chr12	70357278	72147564	1790287	both	chr12	70437057	70447557	Bickhart2012	10501	10501	1	100
encompassing	CNVR_1540	chr12	70357278	72147564	1790287	both	chr12	72132265	72147087	Bickhart2012	14823	14823	1	100
encompassing	CNVR_1540	chr12	70357278	72147564	1790287	both	chr12	71822642	71987841	Choi2013	165200	165200	9	100
encompassing	CNVR_1540	chr12	70357278	72147564	1790287	both	chr12	70595321	70615333	Hou2012a	20013	20013	1	100
downstream	CNVR_1540	chr12	70357278	72147564	1790287	both	chr12	70348202	72130065	Hou2012b	1781864	1772788	99	99
encompassing	CNVR_1540	chr12	70357278	72147564	1790287	both	chr12	70458250	71274536	Jiang2013	816287	816287	46	100
encompassing	CNVR_1540	chr12	70357278	72147564	1790287	both	chr12	71440002	72123747	Jiang2013	683746	683746	38	100
encompassing	CNVR_1540	chr12	70357278	72147564	1790287	both	chr12	70402597	70413370	Zhan2011	10774	10774	1	100
encompassing	CNVR_1540	chr12	70357278	72147564	1790287	both	chr12	70612977	70618048	Zhan2011	5072	5072	0	100
encompassing	CNVR_1540	chr12	70357278	72147564	1790287	both	chr12	72111041	72138911	Zhan2011	27871	27871	2	100
encompassing	CNVR_1541	chr12	72409908	76756892	4346985	both	chr12	72508069	72525195	Bickhart2012	17127	17127	0	100
encompassing	CNVR_1541	chr12	72409908	76756892	4346985	both	chr12	72525270	72550651	Bickhart2012	25382	25382	1	100
encompassing	CNVR_1541	chr12	72409908	76756892	4346985	both	chr12	73574462	73704802	Choi2013	130341	130341	3	100
encompassing	CNVR_1541	chr12	72409908	76756892	4346985	both	chr12	73890112	73977633	Choi2013	87522	87522	2	100
encompassing	CNVR_1541	chr12	72409908	76756892	4346985	both	chr12	74198712	74199129	Choi2013	418	418	0	100
encompassing	CNVR_1541	chr12	72409908	76756892	4346985	both	chr12	74816045	74978179	Choi2013	162135	162135	4	100
encompassing	CNVR_1541	chr12	72409908	76756892	4346985	both	chr12	75457897	75536848	Choi2013	78952	78952	2	100
encompassing	CNVR_1541	chr12	72409908	76756892	4346985	both	chr12	75664652	75870596	Choi2013	205945	205945	5	100
encompassing	CNVR_1541	chr12	72409908	76756892	4346985	both	chr12	72529374	72690449	Choi2013	161076	161076	4	100
encompassing	CNVR_1541	chr12	72409908	76756892	4346985	both	chr12	72439441	72551996	Hou2012a	112556	112556	3	100
equal	CNVR_1541	chr12	72409908	76756892	4346985	both	chr12	72409908	76756892	Hou2012b	4346985	4346985	100	100
encompassing	CNVR_1541	chr12	72409908	76756892	4346985	both	chr12	72432362	75238779	Jiang2013	2806418	2806418	65	100
encompassing	CNVR_1541	chr12	72409908	76756892	4346985	both	chr12	75374251	75946247	Jiang2013	571997	571997	13	100
encompassing	CNVR_1541	chr12	72409908	76756892	4346985	both	chr12	72517582	72520643	Stothard2011	3062	3062	0	100
encompassing	CNVR_1541	chr12	72409908	76756892	4346985	both	chr12	73412271	73438911	Stothard2011	26641	26641	1	100
encompassing	CNVR_1541	chr12	72409908	76756892	4346985	both	chr12	73482749	73488025	Stothard2011	5277	5277	0	100
encompassing	CNVR_1541	chr12	72409908	76756892	4346985	both	chr12	73523820	73527156	Stothard2011	3337	3337	0	100
encompassing	CNVR_1541	chr12	72409908	76756892	4346985	both	chr12	73552462	73555798	Stothard2011	3337	3337	0	100
encompassing	CNVR_1541	chr12	72409908	76756892	4346985	both	chr12	73567387	73570167	Stothard2011	2781	2781	0	100
encompassing	CNVR_1541	chr12	72409908	76756892	4346985	both	chr12	73740553	73744723	Stothard2011	4171	4171	0	100
encompassing	CNVR_1541	chr12	72409908	76756892	4346985	both	chr12	73765055	73769188	Stothard2011	4134	4134	0	100
encompassing	CNVR_1541	chr12	72409908	76756892	4346985	both	chr12	76134879	76140158	Stothard2011	5280	5280	0	100
encompassing	CNVR_1541	chr12	72409908	76756892	4346985	both	chr12	76128489	76132933	Stothard2011	4445	4445	0	100
encompassing	CNVR_1541	chr12	72409908	76756892	4346985	both	chr12	76120629	76128211	Stothard2011	7583	7583	0	100
encompassing	CNVR_1541	chr12	72409908	76756892	4346985	both	chr12	76450541	76456928	Stothard2011	6388	6388	0	100
encompassing	CNVR_1541	chr12	72409908	76756892	4346985	both	chr12	76332325	76335105	Stothard2011	2781	2781	0	100
encompassing	CNVR_1541	chr12	72409908	76756892	4346985	both	chr12	76719234	76722568	Stothard2011	3335	3335	0	100
encompassing	CNVR_1541	chr12	72409908	76756892	4346985	both	chr12	72532616	72549849	Zhan2011	17234	17234	0	100
inside	CNVR_1542	chr12	76881130	76899347	18218	gain	chr12	76867834	76922959	Choi2013	55126	18218	100	33
downstream	CNVR_1543	chr12	77979451	77989383	9933	gain	chr12	77979451	77987890	Hou2012b	8440	8440	85	100
upstream	CNVR_1553	chr12	90015695	90049212	33518	loss	chr12	90015696	90101328	Hou2011	85633	33517	100	39
encompassing	CNVR_1554	chr12	90121760	90222650	100891	loss	chr12	90214868	90215966	Hou2012b	1099	1099	1	100
upstream	CNVR_1555	chr12	90273762	90281598	7837	loss	chr12	90280721	90412385	Bae 2010	131665	878	11	1
upstream	CNVR_1555	chr12	90273762	90281598	7837	loss	chr12	90280721	90412385	Hou2011	131665	878	11	1
upstream	CNVR_1555	chr12	90273762	90281598	7837	loss	chr12	90280721	90412385	Hou2012c	131665	878	11	1
downstream	CNVR_1556	chr12	90375089	90545697	170609	loss	chr12	90280721	90412385	Bae 2010	131665	37297	22	28
encompassing	CNVR_1556	chr12	90375089	90545697	170609	loss	chr12	90438591	90504948	Choi2013	66358	66358	39	100
encompassing	CNVR_1556	chr12	90375089	90545697	170609	loss	chr12	90508105	90514384	Choi2013	6280	6280	4	100
encompassing	CNVR_1556	chr12	90375089	90545697	170609	loss	chr12	90516721	90530178	Choi2013	13458	13458	8	100
downstream	CNVR_1556	chr12	90375089	90545697	170609	loss	chr12	90280721	90412385	Hou2011	131665	37297	22	28
downstream	CNVR_1556	chr12	90375089	90545697	170609	loss	chr12	90280721	90412385	Hou2012c	131665	37297	22	28
encompassing	CNVR_1557	chr12	90610643	90974783	364141	loss	chr12	90738265	90754997	Choi2013	16733	16733	5	100
encompassing	CNVR_1557	chr12	90610643	90974783	364141	loss	chr12	90821803	90850163	Choi2013	28361	28361	8	100
encompassing	CNVR_1557	chr12	90610643	90974783	364141	loss	chr12	90906360	90915170	Choi2013	8811	8811	2	100
upstream	CNVR_1557	chr12	90610643	90974783	364141	loss	chr12	90916421	90995694	Choi2013	79274	58363	16	74
equal	CNVR_1558	chr13	2102273	2145560	43288	loss	chr13	2102273	2145560	Hou2012b	43288	43288	100	100
inside	CNVR_1559	chr13	7963451	8013473	50023	loss	chr13	7907724	8021503	Hou2012b	113780	50023	100	44
encompassing	CNVR_1559	chr13	7963451	8013473	50023	loss	chr13	7993665	7996225	Stothard2011	2561	2561	5	100
downstream	CNVR_1561	chr13	9182722	9255666	72945	loss	chr13	9062781	9185803	Hou2012b	123023	3082	4	3
downstream	CNVR_1562	chr13	9910344	10916046	1005703	loss	chr13	9835625	10043048	Choi2013	207424	132705	13	64
downstream	CNVR_1562	chr13	9910344	10916046	1005703	loss	chr13	9910344	9918512	Hou2012b	8169	8169	1	100
encompassing	CNVR_1562	chr13	9910344	10916046	1005703	loss	chr13	10076404	10086163	Hou2012b	9760	9760	1	100
inside	CNVR_1563	chr13	11033588	11136867	103280	gain	chr13	11033588	11226207	Hou2012b	192620	103280	100	54
downstream	CNVR_1564	chr13	11226207	11554187	327981	both	chr13	11033588	11226207	Hou2012b	192620	1	0	0
encompassing	CNVR_1564	chr13	11226207	11554187	327981	both	chr13	11315563	11378528	Hou2012b	62966	62966	19	100
equal	CNVR_1565	chr13	12372326	12388357	16032	gain	chr13	12372326	12388357	Hou2012b	16032	16032	100	100
encompassing	CNVR_1566	chr13	12536047	12822615	286569	gain	chr13	12543348	12820186	Hou2012b	276839	276839	97	100
inside	CNVR_1568	chr13	14356314	14370272	13959	loss	chr13	14355272	14373363	Fadista2010	18092	13959	100	77
upstream	CNVR_1568	chr13	14356314	14370272	13959	loss	chr13	14356315	14443022	Hou2011	86708	13958	100	16
equal	CNVR_1568	chr13	14356314	14370272	13959	loss	chr13	14356314	14370272	Hou2012b	13959	13959	100	100
inside	CNVR_1569	chr13	14525354	14533369	8016	loss	chr13	14522185	14533369	Hou2012b	11185	8016	100	72
encompassing	CNVR_1570	chr13	17707081	17794536	87456	gain	chr13	17742124	17783203	Choi2013	41080	41080	47	100
inside	CNVR_1571	chr13	21301875	21319097	17223	loss	chr13	21279388	21360881	Hou2012b	81494	17223	100	21
equal	CNVR_1573	chr13	26939052	26945934	6883	loss	chr13	26939052	26945934	Hou2012b	6883	6883	100	100
upstream	CNVR_1578	chr13	37395685	37468177	72493	gain	chr13	37420524	37482045	Bickhart2012	61522	47654	66	77
upstream	CNVR_1581	chr13	43893989	43956000	62012	gain	chr13	43900913	44046977	Bickhart2012	146065	55088	89	38
downstream	CNVR_1581	chr13	43893989	43956000	62012	gain	chr13	43874035	43896069	Hou2012b	22035	2081	3	9
encompassing	CNVR_1581	chr13	43893989	43956000	62012	gain	chr13	43918547	43923223	Hou2012b	4677	4677	8	100
upstream	CNVR_1584	chr13	53838879	53869628	30750	both	chr13	53846444	53869628	Hou2012b	23185	23185	75	100
upstream	CNVR_1585	chr13	53932232	53982995	50764	loss	chr13	53971744	53985157	Bickhart2012	13414	11252	22	84
inside	CNVR_1585	chr13	53932232	53982995	50764	loss	chr13	53903061	53988803	Choi2013	85743	50764	100	59
inside	CNVR_1585	chr13	53932232	53982995	50764	loss	chr13	53929538	53984540	Fadista2010	55003	50764	100	92
upstream	CNVR_1585	chr13	53932232	53982995	50764	loss	chr13	53935291	53985223	Hou2012a	49933	47705	94	96
upstream	CNVR_1585	chr13	53932232	53982995	50764	loss	chr13	53933240	53990117	Hou2012b	56878	49756	98	87
upstream	CNVR_1585	chr13	53932232	53982995	50764	loss	chr13	53936899	53982997	Liu2010	46099	46097	91	100
inside	CNVR_1588	chr13	67275766	67385717	109952	loss	chr13	67257419	67431111	Choi2013	173693	109952	100	63
encompassing	CNVR_1590	chr13	71844178	71931812	87635	loss	chr13	71860089	71919585	Hou2011	59497	59497	68	100
upstream	CNVR_1590	chr13	71844178	71931812	87635	loss	chr13	71850682	71931812	Hou2012b	81131	81131	93	100
equal	CNVR_1591	chr13	74640611	74649794	9184	loss	chr13	74640611	74649794	Hou2012b	9184	9184	100	100
downstream	CNVR_1592	chr13	75044577	75061029	16453	gain	chr13	75036437	75044577	Hou2012b	8141	1	0	0
upstream	CNVR_1594	chr13	78614384	78628457	14074	gain	chr13	78617997	78632695	Hou2012b	14699	10461	74	71
equal	CNVR_1596	chr13	81797024	81814135	17112	gain	chr13	81797024	81814135	Hou2012b	17112	17112	100	100
encompassing	CNVR_1600	chr13	84160655	84229982	69328	gain	chr13	84195576	84220376	Bickhart2012	24801	24801	36	100
encompassing	CNVR_1601	chr14	38837	1410699	1371863	both	chr14	249366	249486	Choi2013	121	121	0	100
encompassing	CNVR_1601	chr14	38837	1410699	1371863	both	chr14	1187654	1206709	Hou2012b	19056	19056	1	100
encompassing	CNVR_1601	chr14	38837	1410699	1371863	both	chr14	1279261	1385301	Hou2012b	106041	106041	8	100
encompassing	CNVR_1602	chr14	1557291	1683767	126477	loss	chr14	1563866	1600378	Choi2013	36513	36513	29	100
encompassing	CNVR_1602	chr14	1557291	1683767	126477	loss	chr14	1602474	1605012	Choi2013	2539	2539	2	100
encompassing	CNVR_1602	chr14	1557291	1683767	126477	loss	chr14	1604105	1609477	Choi2013	5373	5373	4	100
encompassing	CNVR_1602	chr14	1557291	1683767	126477	loss	chr14	1610263	1613725	Choi2013	3463	3463	3	100
encompassing	CNVR_1602	chr14	1557291	1683767	126477	loss	chr14	1614027	1620509	Choi2013	6483	6483	5	100
encompassing	CNVR_1602	chr14	1557291	1683767	126477	loss	chr14	1620570	1622643	Choi2013	2074	2074	2	100
encompassing	CNVR_1602	chr14	1557291	1683767	126477	loss	chr14	1623903	1626907	Choi2013	3005	3005	2	100
encompassing	CNVR_1602	chr14	1557291	1683767	126477	loss	chr14	1628814	1633988	Choi2013	5175	5175	4	100
encompassing	CNVR_1602	chr14	1557291	1683767	126477	loss	chr14	1654701	1656256	Choi2013	1556	1556	1	100
encompassing	CNVR_1602	chr14	1557291	1683767	126477	loss	chr14	1656950	1663804	Choi2013	6855	6855	5	100
encompassing	CNVR_1602	chr14	1557291	1683767	126477	loss	chr14	1663923	1677519	Choi2013	13597	13597	11	100
upstream	CNVR_1602	chr14	1557291	1683767	126477	loss	chr14	1681494	1692498	Choi2013	11005	2274	2	21
encompassing	CNVR_1603	chr14	1782056	1849883	67828	loss	chr14	1795351	1804562	Choi2013	9212	9212	14	100
encompassing	CNVR_1603	chr14	1782056	1849883	67828	loss	chr14	1806081	1825793	Choi2013	19713	19713	29	100
encompassing	CNVR_1603	chr14	1782056	1849883	67828	loss	chr14	1825982	1844587	Choi2013	18606	18606	27	100
encompassing	CNVR_1603	chr14	1782056	1849883	67828	loss	chr14	1838135	1840081	Choi2013	1947	1947	3	100
upstream	CNVR_1603	chr14	1782056	1849883	67828	loss	chr14	1844664	1894424	Choi2013	49761	5220	8	10
encompassing	CNVR_1604	chr14	2022413	2246868	224456	loss	chr14	2133892	2147655	Bickhart2012	13764	13764	6	100
encompassing	CNVR_1604	chr14	2022413	2246868	224456	loss	chr14	2054917	2088261	Choi2013	33345	33345	15	100
encompassing	CNVR_1604	chr14	2022413	2246868	224456	loss	chr14	2071851	2071925	Choi2013	75	75	0	100
encompassing	CNVR_1604	chr14	2022413	2246868	224456	loss	chr14	2133425	2146844	Choi2013	13420	13420	6	100
encompassing	CNVR_1604	chr14	2022413	2246868	224456	loss	chr14	2152612	2159648	Choi2013	7037	7037	3	100
encompassing	CNVR_1604	chr14	2022413	2246868	224456	loss	chr14	2164999	2177241	Choi2013	12243	12243	5	100
encompassing	CNVR_1604	chr14	2022413	2246868	224456	loss	chr14	2178232	2201042	Choi2013	22811	22811	10	100
downstream	CNVR_1604	chr14	2022413	2246868	224456	loss	chr14	2022413	2089613	Jiang2013	67201	67201	30	100
encompassing	CNVR_1604	chr14	2022413	2246868	224456	loss	chr14	2139566	2147101	Zhan2011	7536	7536	3	100
encompassing	CNVR_1605	chr14	2273502	2472363	198862	loss	chr14	2301587	2309099	Choi2013	7513	7513	4	100
encompassing	CNVR_1605	chr14	2273502	2472363	198862	loss	chr14	2311790	2313733	Choi2013	1944	1944	1	100
encompassing	CNVR_1605	chr14	2273502	2472363	198862	loss	chr14	2317971	2326718	Choi2013	8748	8748	4	100
encompassing	CNVR_1605	chr14	2273502	2472363	198862	loss	chr14	2327870	2331019	Choi2013	3150	3150	2	100
encompassing	CNVR_1605	chr14	2273502	2472363	198862	loss	chr14	2332751	2337785	Choi2013	5035	5035	3	100
encompassing	CNVR_1605	chr14	2273502	2472363	198862	loss	chr14	2341290	2346302	Choi2013	5013	5013	3	100
encompassing	CNVR_1605	chr14	2273502	2472363	198862	loss	chr14	2354390	2418557	Choi2013	64168	64168	32	100
encompassing	CNVR_1605	chr14	2273502	2472363	198862	loss	chr14	2462544	2471434	Choi2013	8891	8891	4	100
encompassing	CNVR_1605	chr14	2273502	2472363	198862	loss	chr14	2395671	2401335	Hou2012b	5665	5665	3	100
encompassing	CNVR_1606	chr14	2790501	2833552	43052	loss	chr14	2829285	2831334	Choi2013	2050	2050	5	100
upstream	CNVR_1606	chr14	2790501	2833552	43052	loss	chr14	2793419	2885790	Hou2012b	92372	40134	93	43
inside	CNVR_1606	chr14	2790501	2833552	43052	loss	chr14	2758369	2841522	Jiang2013	83154	43052	100	52
inside	CNVR_1607	chr14	3076287	3107359	31073	loss	chr14	3054763	3171546	Choi2013	116784	31073	100	27
downstream	CNVR_1608	chr14	3555675	3627189	71515	loss	chr14	3554062	3564952	Choi2013	10891	9278	13	85
encompassing	CNVR_1608	chr14	3555675	3627189	71515	loss	chr14	3578346	3586015	Choi2013	7670	7670	11	100
upstream	CNVR_1610	chr14	3988584	4104913	116330	loss	chr14	3994680	4438266	Hou2011	443587	110234	95	25
inside	CNVR_1610	chr14	3988584	4104913	116330	loss	chr14	3961384	4449095	Hou2012b	487712	116330	100	24
equal	CNVR_1617	chr14	14506076	14810073	303998	both	chr14	14506076	14810073	Hou2012b	303998	303998	100	100
encompassing	CNVR_1617	chr14	14506076	14810073	303998	both	chr14	14546706	14555214	Stothard2011	8509	8509	3	100
encompassing	CNVR_1617	chr14	14506076	14810073	303998	both	chr14	14565306	14575398	Stothard2011	10093	10093	3	100
upstream	CNVR_1618	chr14	15002502	15369444	366943	both	chr14	15010939	15423765	Hou2012b	412827	358506	98	87
encompassing	CNVR_1618	chr14	15002502	15369444	366943	both	chr14	15269979	15286902	Stothard2011	16924	16924	5	100
downstream	CNVR_1619	chr14	17311104	17343293	32190	loss	chr14	17197523	17322659	Bae 2010	125137	11556	36	9
encompassing	CNVR_1619	chr14	17311104	17343293	32190	loss	chr14	17329297	17336372	Hou2012b	7076	7076	22	100
downstream	CNVR_1622	chr14	27289973	27439512	149540	loss	chr14	27155255	27428073	Hou2012c	272819	138101	92	51
downstream	CNVR_1622	chr14	27289973	27439512	149540	loss	chr14	27198716	27428072	Jiang2012	229357	138100	92	60
encompassing	CNVR_1622	chr14	27289973	27439512	149540	loss	chr14	27315855	27319658	Zhan2011	3804	3804	3	100
inside	CNVR_1623	chr14	32083903	32126151	42249	loss	chr14	32079548	32153694	Hou2012c	74147	42249	100	57
inside	CNVR_1624	chr14	32297602	32304518	6917	loss	chr14	32289384	32319380	Hou2012b	29997	6917	100	23
encompassing	CNVR_1625	chr14	33239621	33367978	128358	loss	chr14	33246785	33267059	Hou2012b	20275	20275	16	100
upstream	CNVR_1626	chr14	35512719	35518739	6021	loss	chr14	35518738	35590231	Hou2011	71494	2	0	0
equal	CNVR_1626	chr14	35512719	35518739	6021	loss	chr14	35512719	35518739	Hou2012b	6021	6021	100	100
upstream	CNVR_1630	chr14	41658367	41685719	27353	loss	chr14	41681838	41686275	Zhan2011	4438	3882	14	87
downstream	CNVR_1634	chr14	43727992	43734997	7006	loss	chr14	43727992	43732838	Hou2012b	4847	4847	69	100
downstream	CNVR_1636	chr14	44865627	44874611	8985	gain	chr14	44856371	44866089	Fadista2010	9719	463	5	5
downstream	CNVR_1636	chr14	44865627	44874611	8985	gain	chr14	44862013	44868983	Hou2012b	6971	3357	37	48
downstream	CNVR_1636	chr14	44865627	44874611	8985	gain	chr14	44861819	44866374	Stothard2011	4556	748	8	16
upstream	CNVR_1639	chr14	51483235	51574743	91509	loss	chr14	51540634	51696608	Bae 2010	155975	34110	37	22
upstream	CNVR_1639	chr14	51483235	51574743	91509	loss	chr14	51516955	51637875	Jiang2013	120921	57789	63	48
inside	CNVR_1640	chr14	52051957	52152864	100908	loss	chr14	52049001	52192580	Hou2011	143580	100908	100	70
downstream	CNVR_1640	chr14	52051957	52152864	100908	loss	chr14	52029599	52066038	Jiang2013	36440	14082	14	39
inside	CNVR_1642	chr14	53196515	53227684	31170	loss	chr14	53023930	53436762	Bae 2010	412833	31170	100	8
inside	CNVR_1642	chr14	53196515	53227684	31170	loss	chr14	53023930	53324857	Hou2011	300928	31170	100	10
upstream	CNVR_1642	chr14	53196515	53227684	31170	loss	chr14	53212076	53227684	Hou2012b	15609	15609	50	100
inside	CNVR_1642	chr14	53196515	53227684	31170	loss	chr14	53023930	53371541	Hou2012c	347612	31170	100	9
downstream	CNVR_1643	chr14	53267478	53456052	188575	both	chr14	53023930	53436762	Bae 2010	412833	169285	90	41
downstream	CNVR_1643	chr14	53267478	53456052	188575	both	chr14	53023930	53324857	Hou2011	300928	57380	30	19
downstream	CNVR_1643	chr14	53267478	53456052	188575	both	chr14	53023930	53371541	Hou2012c	347612	104064	55	30
downstream	CNVR_1645	chr14	54108047	54231380	123334	loss	chr14	54108047	54126508	Hou2012b	18462	18462	15	100
upstream	CNVR_1645	chr14	54108047	54231380	123334	loss	chr14	54221422	54242413	Hou2012b	20992	9959	8	47
inside	CNVR_1648	chr14	54809641	54833610	23970	loss	chr14	54779832	54875899	Hou2011	96068	23970	100	25
inside	CNVR_1648	chr14	54809641	54833610	23970	loss	chr14	54805630	54836816	Hou2012b	31187	23970	100	77
equal	CNVR_1651	chr14	55379866	55411943	32078	gain	chr14	55379866	55411943	Hou2012b	32078	32078	100	100
upstream	CNVR_1652	chr14	55420250	55442246	21997	loss	chr14	55421400	55450528	Hou2012b	29129	20847	95	72
downstream	CNVR_1653	chr14	55450528	55520375	69848	loss	chr14	55421400	55450528	Hou2012b	29129	1	0	0
downstream	CNVR_1654	chr14	55625397	55645161	19765	loss	chr14	55592244	55638744	Hou2011	46501	13348	68	29
inside	CNVR_1655	chr14	55760524	55818940	58417	loss	chr14	55720232	55910670	Hou2012c	190439	58417	100	31
upstream	CNVR_1659	chr14	60484682	60514091	29410	gain	chr14	60489273	60514091	Hou2012b	24819	24819	84	100
inside	CNVR_1660	chr14	62692876	62725873	32998	loss	chr14	62601500	62887921	Bae 2010	286422	32998	100	12
upstream	CNVR_1660	chr14	62692876	62725873	32998	loss	chr14	62710391	62830899	Hou2012b	120509	15483	47	13
inside	CNVR_1661	chr14	62782571	62811132	28562	gain	chr14	62601500	62887921	Bae 2010	286422	28562	100	10
inside	CNVR_1661	chr14	62782571	62811132	28562	gain	chr14	62710391	62830899	Hou2012b	120509	28562	100	24
inside	CNVR_1663	chr14	65294627	65306175	11549	loss	chr14	65293216	65306175	Hou2012b	12960	11549	100	89
upstream	CNVR_1664	chr14	66997150	67419255	422106	both	chr14	67349630	67419255	Hou2012b	69626	69626	16	100
upstream	CNVR_1664	chr14	66997150	67419255	422106	both	chr14	67314952	67419255	Jiang2013	104304	104304	25	100
inside	CNVR_1668	chr14	79328333	79344393	16061	loss	chr14	79154092	79359744	Fadista2010	205653	16061	100	8
downstream	CNVR_1668	chr14	79328333	79344393	16061	loss	chr14	79161833	79328333	Hou2012a	166501	1	0	0
downstream	CNVR_1668	chr14	79328333	79344393	16061	loss	chr14	79161833	79339265	Hou2012b	177433	10933	68	6
downstream	CNVR_1668	chr14	79328333	79344393	16061	loss	chr14	79161833	79333815	Jiang2013	171983	5483	34	3
upstream	CNVR_1669	chr14	79490690	79628846	138157	gain	chr14	79504830	79628846	Hou2012b	124017	124017	90	100
equal	CNVR_1670	chr14	79699163	79706075	6913	loss	chr14	79699163	79706075	Hou2012b	6913	6913	100	100
upstream	CNVR_1671	chr14	80458257	80508552	50296	loss	chr14	80498520	80508552	Hou2012b	10033	10033	20	100
downstream	CNVR_1678	chr14	81841283	81883661	42379	gain	chr14	81841283	81878266	Hou2012b	36984	36984	87	100
encompassing	CNVR_1685	chr14	83769163	83789548	20386	loss	chr14	83771093	83781322	Hou2012b	10230	10230	50	100
downstream	CNVR_1687	chr14	84573559	84606028	32470	gain	chr14	84548983	84583584	Hou2012b	34602	10026	31	29
downstream	CNVR_1687	chr14	84573559	84606028	32470	gain	chr14	84546009	84585145	Liu2010	39137	11587	36	30
downstream	CNVR_1688	chr15	43737	133025	89289	gain	chr15	43737	70433	Hou2012b	26697	26697	30	100
upstream	CNVR_1688	chr15	43737	133025	89289	gain	chr15	54738	373904	Jiang2013	319167	78288	88	25
encompassing	CNVR_1689	chr15	198293	420389	222097	both	chr15	215270	258140	Hou2012b	42871	42871	19	100
encompassing	CNVR_1689	chr15	198293	420389	222097	both	chr15	267912	315079	Hou2012b	47168	47168	21	100
encompassing	CNVR_1689	chr15	198293	420389	222097	both	chr15	373904	390683	Hou2012b	16780	16780	8	100
downstream	CNVR_1689	chr15	198293	420389	222097	both	chr15	54738	373904	Jiang2013	319167	175612	79	55
upstream	CNVR_1690	chr15	534856	595401	60546	gain	chr15	547375	843231	Hou2012b	295857	48027	79	16
downstream	CNVR_1691	chr15	649945	906174	256230	gain	chr15	547375	843231	Hou2012b	295857	193287	75	65
encompassing	CNVR_1691	chr15	649945	906174	256230	gain	chr15	650515	695497	Jiang2013	44983	44983	18	100
downstream	CNVR_1692	chr15	956291	1026545	70255	gain	chr15	947955	978547	Hou2012b	30593	22257	32	73
upstream	CNVR_1692	chr15	956291	1026545	70255	gain	chr15	1012884	1175902	Hou2012b	163019	13662	19	8
downstream	CNVR_1693	chr15	1273491	1300338	26848	gain	chr15	1259162	1283623	Hou2012b	24462	10133	38	41
upstream	CNVR_1693	chr15	1273491	1300338	26848	gain	chr15	1300338	1527542	Hou2012b	227205	1	0	0
encompassing	CNVR_1694	chr15	1328622	1395380	66759	gain	chr15	1359557	1386089	Bickhart2012	26533	26533	40	100
inside	CNVR_1694	chr15	1328622	1395380	66759	gain	chr15	1300338	1527542	Hou2012b	227205	66759	100	29
encompassing	CNVR_1696	chr15	2220059	2358555	138497	loss	chr15	2307176	2319165	Hou2012b	11990	11990	9	100
encompassing	CNVR_1697	chr15	2397533	4234339	1836807	both	chr15	3212854	3369566	Bae 2010	156713	156713	9	100
encompassing	CNVR_1697	chr15	2397533	4234339	1836807	both	chr15	3286453	3369566	Bae 2010	83114	83114	5	100
encompassing	CNVR_1697	chr15	2397533	4234339	1836807	both	chr15	3286453	3416020	Bae 2010	129568	129568	7	100
encompassing	CNVR_1697	chr15	2397533	4234339	1836807	both	chr15	3335650	3416020	Bae 2010	80371	80371	4	100
encompassing	CNVR_1697	chr15	2397533	4234339	1836807	both	chr15	3504725	3507574	Fadista2010	2850	2850	0	100
encompassing	CNVR_1697	chr15	2397533	4234339	1836807	both	chr15	3084119	3416020	Hou2011	331902	331902	18	100
encompassing	CNVR_1697	chr15	2397533	4234339	1836807	both	chr15	2547001	2576339	Hou2012b	29339	29339	2	100
encompassing	CNVR_1697	chr15	2397533	4234339	1836807	both	chr15	2743941	2780959	Hou2012b	37019	37019	2	100
encompassing	CNVR_1697	chr15	2397533	4234339	1836807	both	chr15	3042073	3269662	Hou2012b	227590	227590	12	100
encompassing	CNVR_1697	chr15	2397533	4234339	1836807	both	chr15	3271611	3280326	Hou2012b	8716	8716	0	100
encompassing	CNVR_1697	chr15	2397533	4234339	1836807	both	chr15	3349243	3378092	Hou2012b	28850	28850	2	100
encompassing	CNVR_1697	chr15	2397533	4234339	1836807	both	chr15	3599570	3634808	Hou2012b	35239	35239	2	100
encompassing	CNVR_1697	chr15	2397533	4234339	1836807	both	chr15	4168764	4178382	Hou2012b	9619	9619	1	100
encompassing	CNVR_1697	chr15	2397533	4234339	1836807	both	chr15	3397987	3420608	Jiang2013	22622	22622	1	100
encompassing	CNVR_1697	chr15	2397533	4234339	1836807	both	chr15	3599570	3615124	Jiang2013	15555	15555	1	100
encompassing	CNVR_1697	chr15	2397533	4234339	1836807	both	chr15	3348248	3353472	Stothard2011	5225	5225	0	100
encompassing	CNVR_1697	chr15	2397533	4234339	1836807	both	chr15	3353972	3356710	Stothard2011	2739	2739	0	100
encompassing	CNVR_1697	chr15	2397533	4234339	1836807	both	chr15	3358952	3362436	Stothard2011	3485	3485	0	100
encompassing	CNVR_1697	chr15	2397533	4234339	1836807	both	chr15	3362686	3368910	Stothard2011	6225	6225	0	100
encompassing	CNVR_1697	chr15	2397533	4234339	1836807	both	chr15	3369160	3372147	Stothard2011	2988	2988	0	100
encompassing	CNVR_1697	chr15	2397533	4234339	1836807	both	chr15	3372895	3381358	Stothard2011	8464	8464	0	100
encompassing	CNVR_1698	chr15	4285360	4339765	54406	both	chr15	4325630	4333142	Hou2012b	7513	7513	14	100
encompassing	CNVR_1700	chr15	4877570	5027884	150315	gain	chr15	4944845	5001245	Hou2011	56401	56401	38	100
encompassing	CNVR_1701	chr15	5241679	5674820	433142	both	chr15	5394413	5396213	Hou2012b	1801	1801	0	100
encompassing	CNVR_1701	chr15	5241679	5674820	433142	both	chr15	5482977	5485467	Stothard2011	2491	2491	1	100
downstream	CNVR_1704	chr15	6038531	6094175	55645	both	chr15	6033134	6061417	Bickhart2012	28284	22887	41	81
encompassing	CNVR_1704	chr15	6038531	6094175	55645	both	chr15	6053064	6086317	Hou2012b	33254	33254	60	100
encompassing	CNVR_1714	chr15	8026303	8110630	84328	both	chr15	8065049	8082350	Hou2012b	17302	17302	21	100
equal	CNVR_1715	chr15	8232847	8254515	21669	gain	chr15	8232847	8254515	Hou2012b	21669	21669	100	100
downstream	CNVR_1716	chr15	8684757	8735644	50888	loss	chr15	8684757	8689537	Hou2012b	4781	4781	9	100
encompassing	CNVR_1720	chr15	9640892	9863990	223099	both	chr15	9789792	9792023	Hou2012a	2232	2232	1	100
encompassing	CNVR_1720	chr15	9640892	9863990	223099	both	chr15	9783385	9790670	Hou2012b	7286	7286	3	100
encompassing	CNVR_1720	chr15	9640892	9863990	223099	both	chr15	9831133	9842462	Hou2012b	11330	11330	5	100
encompassing	CNVR_1723	chr15	10343481	11831722	1488242	both	chr15	11604686	11784950	Bae 2010	180265	180265	12	100
encompassing	CNVR_1723	chr15	10343481	11831722	1488242	both	chr15	11681143	11747881	Bae 2010	66739	66739	4	100
downstream	CNVR_1723	chr15	10343481	11831722	1488242	both	chr15	10320166	10401852	Hou2012b	81687	58372	4	71
encompassing	CNVR_1723	chr15	10343481	11831722	1488242	both	chr15	10453998	10561310	Hou2012b	107313	107313	7	100
encompassing	CNVR_1723	chr15	10343481	11831722	1488242	both	chr15	10601061	10686515	Hou2012b	85455	85455	6	100
encompassing	CNVR_1723	chr15	10343481	11831722	1488242	both	chr15	10792635	10803080	Hou2012b	10446	10446	1	100
encompassing	CNVR_1723	chr15	10343481	11831722	1488242	both	chr15	10810594	10893213	Hou2012b	82620	82620	6	100
encompassing	CNVR_1723	chr15	10343481	11831722	1488242	both	chr15	11260421	11299252	Hou2012b	38832	38832	3	100
encompassing	CNVR_1723	chr15	10343481	11831722	1488242	both	chr15	11321038	11328647	Hou2012b	7610	7610	1	100
encompassing	CNVR_1723	chr15	10343481	11831722	1488242	both	chr15	11388165	11395733	Hou2012b	7569	7569	1	100
encompassing	CNVR_1723	chr15	10343481	11831722	1488242	both	chr15	11522524	11527906	Hou2012b	5383	5383	0	100
encompassing	CNVR_1723	chr15	10343481	11831722	1488242	both	chr15	11531149	11543635	Hou2012b	12487	12487	1	100
encompassing	CNVR_1723	chr15	10343481	11831722	1488242	both	chr15	10393559	10404967	Zhan2011	11409	11409	1	100
encompassing	CNVR_1723	chr15	10343481	11831722	1488242	both	chr15	11283654	11287458	Zhan2011	3805	3805	0	100
encompassing	CNVR_1723	chr15	10343481	11831722	1488242	both	chr15	11381455	11385258	Zhan2011	3804	3804	0	100
encompassing	CNVR_1724	chr15	11980564	13291161	1310598	both	chr15	12371865	12520481	Bae 2010	148617	148617	11	100
encompassing	CNVR_1724	chr15	11980564	13291161	1310598	both	chr15	12077430	12083672	Hou2012b	6243	6243	0	100
encompassing	CNVR_1724	chr15	11980564	13291161	1310598	both	chr15	12102337	12111800	Hou2012b	9464	9464	1	100
encompassing	CNVR_1724	chr15	11980564	13291161	1310598	both	chr15	12204899	12250574	Hou2012b	45676	45676	3	100
encompassing	CNVR_1724	chr15	11980564	13291161	1310598	both	chr15	12821177	12828229	Hou2012b	7053	7053	1	100
encompassing	CNVR_1724	chr15	11980564	13291161	1310598	both	chr15	13071346	13077556	Hou2012b	6211	6211	0	100
encompassing	CNVR_1724	chr15	11980564	13291161	1310598	both	chr15	13202638	13265723	Hou2012b	63086	63086	5	100
encompassing	CNVR_1724	chr15	11980564	13291161	1310598	both	chr15	12289193	12451208	Hou2012c	162016	162016	12	100
encompassing	CNVR_1725	chr15	13614796	13639948	25153	gain	chr15	13623551	13637220	Hou2012b	13670	13670	54	100
downstream	CNVR_1730	chr15	16715193	17164953	449761	both	chr15	16655252	16752426	Hou2011	97175	37234	8	38
encompassing	CNVR_1730	chr15	16715193	17164953	449761	both	chr15	17042871	17080803	Hou2012b	37933	37933	8	100
encompassing	CNVR_1730	chr15	16715193	17164953	449761	both	chr15	17087216	17107459	Hou2012b	20244	20244	5	100
downstream	CNVR_1730	chr15	16715193	17164953	449761	both	chr15	16655252	16752426	Hou2012c	97175	37234	8	38
encompassing	CNVR_1730	chr15	16715193	17164953	449761	both	chr15	16883922	16893782	Zhan2011	9861	9861	2	100
encompassing	CNVR_1735	chr15	18848352	18922386	74035	both	chr15	18888858	18896114	Hou2012b	7257	7257	10	100
downstream	CNVR_1741	chr15	20623293	20702646	79354	both	chr15	20610553	20673131	Hou2011	62579	49839	63	80
encompassing	CNVR_1741	chr15	20623293	20702646	79354	both	chr15	20652041	20656452	Hou2012b	4412	4412	6	100
equal	CNVR_1742	chr15	21021924	21036465	14542	loss	chr15	21021924	21036465	Hou2012b	14542	14542	100	100
downstream	CNVR_1744	chr15	22698920	22706689	7770	gain	chr15	22694343	22700985	Hou2012b	6643	2066	27	31
encompassing	CNVR_1745	chr15	23970148	23989149	19002	gain	chr15	23974420	23985008	Hou2012b	10589	10589	56	100
encompassing	CNVR_1748	chr15	27903066	27931559	28494	loss	chr15	27918877	27928336	Hou2012b	9460	9460	33	100
upstream	CNVR_1748	chr15	27903066	27931559	28494	loss	chr15	27905645	27954091	Jiang2013	48447	25915	91	53
encompassing	CNVR_1749	chr15	28256203	28401739	145537	gain	chr15	28339657	28345135	Stothard2011	5479	5479	4	100
encompassing	CNVR_1751	chr15	30778917	30811180	32264	loss	chr15	30803173	30809679	Hou2012b	6507	6507	20	100
encompassing	CNVR_1756	chr15	36628891	36803952	175062	both	chr15	36770372	36773540	Zhan2011	3169	3169	2	100
inside	CNVR_1757	chr15	38009601	38017769	8169	loss	chr15	38007483	38017769	Hou2012b	10287	8169	100	79
upstream	CNVR_1762	chr15	43195359	43308530	113172	loss	chr15	43276817	43361685	Jiang2012	84869	31714	28	37
inside	CNVR_1766	chr15	44813619	44849752	36134	loss	chr15	44737295	44850861	Hou2012c	113567	36134	100	32
upstream	CNVR_1767	chr15	45185659	45225365	39707	both	chr15	45212140	45237605	Bickhart2012	25466	13226	33	52
upstream	CNVR_1768	chr15	45293597	45301237	7641	gain	chr15	45295788	45301237	Hou2012b	5450	5450	71	100
encompassing	CNVR_1769	chr15	45449141	45586712	137572	both	chr15	45463063	45542956	Hou2012b	79894	79894	58	100
encompassing	CNVR_1769	chr15	45449141	45586712	137572	both	chr15	45546094	45554117	Hou2012b	8024	8024	6	100
encompassing	CNVR_1770	chr15	46523846	46994866	471021	both	chr15	46539222	46559996	Hou2012a	20775	20775	4	100
downstream	CNVR_1770	chr15	46523846	46994866	471021	both	chr15	46523846	46987386	Hou2012b	463541	463541	98	100
upstream	CNVR_1771	chr15	47605562	47641955	36394	gain	chr15	47636404	47641955	Hou2012b	5552	5552	15	100
encompassing	CNVR_1772	chr15	47784999	48143907	358909	both	chr15	47825109	47862000	Bickhart2012	36892	36892	10	100
encompassing	CNVR_1772	chr15	47784999	48143907	358909	both	chr15	47823966	47824907	Choi2013	942	942	0	100
encompassing	CNVR_1772	chr15	47784999	48143907	358909	both	chr15	47841805	47842770	Choi2013	966	966	0	100
encompassing	CNVR_1772	chr15	47784999	48143907	358909	both	chr15	47819771	47853412	Hou2012a	33642	33642	9	100
encompassing	CNVR_1772	chr15	47784999	48143907	358909	both	chr15	48011891	48039946	Hou2012a	28056	28056	8	100
encompassing	CNVR_1772	chr15	47784999	48143907	358909	both	chr15	47811444	48094043	Hou2012b	282600	282600	79	100
encompassing	CNVR_1772	chr15	47784999	48143907	358909	both	chr15	47873132	47968279	Jiang2013	95148	95148	27	100
equal	CNVR_1773	chr15	48272045	48328528	56484	gain	chr15	48272045	48328528	Hou2012b	56484	56484	100	100
inside	CNVR_1774	chr15	48446504	48488838	42335	gain	chr15	48420999	48497054	Hou2012b	76056	42335	100	56
upstream	CNVR_1776	chr15	49091509	49117674	26166	gain	chr15	49101373	49117674	Hou2012a	16302	16302	62	100
inside	CNVR_1776	chr15	49091509	49117674	26166	gain	chr15	49083048	49140663	Hou2012b	57616	26166	100	45
upstream	CNVR_1777	chr15	49245028	49258398	13371	gain	chr15	49257178	49321720	Hou2012b	64543	1221	9	2
downstream	CNVR_1778	chr15	49317730	49329694	11965	gain	chr15	49257178	49321720	Hou2012b	64543	3991	33	6
encompassing	CNVR_1779	chr15	49865750	50018652	152903	gain	chr15	49928614	49941763	Bickhart2012	13150	13150	9	100
encompassing	CNVR_1779	chr15	49865750	50018652	152903	gain	chr15	49894984	49916502	Hou2012a	21519	21519	14	100
encompassing	CNVR_1779	chr15	49865750	50018652	152903	gain	chr15	49866672	49940983	Hou2012b	74312	74312	49	100
encompassing	CNVR_1779	chr15	49865750	50018652	152903	gain	chr15	49980000	49984434	Zhan2011	4435	4435	3	100
upstream	CNVR_1780	chr15	50148363	50220309	71947	loss	chr15	50176539	50270234	Bae 2010	93696	43771	61	47
encompassing	CNVR_1781	chr15	50306131	50692326	386196	both	chr15	50672580	50688696	Bickhart2012	16117	16117	4	100
upstream	CNVR_1781	chr15	50306131	50692326	386196	both	chr15	50679882	50700283	Bickhart2012	20402	12445	3	61
encompassing	CNVR_1781	chr15	50306131	50692326	386196	both	chr15	50500916	50503589	Hou2012a	2674	2674	1	100
encompassing	CNVR_1781	chr15	50306131	50692326	386196	both	chr15	50377621	50430340	Hou2012b	52720	52720	14	100
encompassing	CNVR_1781	chr15	50306131	50692326	386196	both	chr15	50491730	50533299	Hou2012b	41570	41570	11	100
encompassing	CNVR_1781	chr15	50306131	50692326	386196	both	chr15	50619664	50648702	Hou2012b	29039	29039	8	100
upstream	CNVR_1781	chr15	50306131	50692326	386196	both	chr15	50678576	50692326	Hou2012b	13751	13751	4	100
upstream	CNVR_1781	chr15	50306131	50692326	386196	both	chr15	50607183	50864779	Liu2010	257597	85144	22	33
encompassing	CNVR_1781	chr15	50306131	50692326	386196	both	chr15	50598248	50600738	Stothard2011	2491	2491	1	100
encompassing	CNVR_1781	chr15	50306131	50692326	386196	both	chr15	50629913	50632651	Stothard2011	2739	2739	1	100
equal	CNVR_1782	chr15	50725100	50780834	55735	gain	chr15	50725100	50780834	Hou2012b	55735	55735	100	100
inside	CNVR_1782	chr15	50725100	50780834	55735	gain	chr15	50607183	50864779	Liu2010	257597	55735	100	22
downstream	CNVR_1783	chr15	50879753	50916915	37163	both	chr15	50874476	50908540	Bickhart2012	34065	28788	77	85
inside	CNVR_1783	chr15	50879753	50916915	37163	both	chr15	50879247	50916915	Hou2012b	37669	37163	100	99
equal	CNVR_1784	chr15	51571466	51581813	10348	gain	chr15	51571466	51581813	Hou2012b	10348	10348	100	100
downstream	CNVR_1784	chr15	51571466	51581813	10348	gain	chr15	51570592	51576931	Zhan2011	6340	5466	53	86
downstream	CNVR_1785	chr15	51820127	51831204	11078	loss	chr15	51800593	51828442	Hou2012b	27850	8316	75	30
encompassing	CNVR_1786	chr15	52114419	52158886	44468	loss	chr15	52125370	52146053	Bickhart2012	20684	20684	47	100
encompassing	CNVR_1787	chr15	52219154	52303828	84675	both	chr15	52268975	52271899	Choi2013	2925	2925	3	100
inside	CNVR_1788	chr15	53950868	53990196	39329	gain	chr15	53950868	54079592	Hou2012b	128725	39329	100	31
upstream	CNVR_1790	chr15	57257150	57294895	37746	loss	chr15	57260971	57333895	Hou2012c	72925	33925	90	47
inside	CNVR_1791	chr15	57298951	57313879	14929	loss	chr15	57260971	57333895	Hou2012c	72925	14929	100	20
inside	CNVR_1792	chr15	57576507	57640209	63703	loss	chr15	57537539	57715199	Hou2011	177661	63703	100	36
inside	CNVR_1792	chr15	57576507	57640209	63703	loss	chr15	57434388	57715199	Hou2012c	280812	63703	100	23
downstream	CNVR_1793	chr15	58041269	58058823	17555	gain	chr15	57938461	58050244	Hou2012c	111784	8976	51	8
encompassing	CNVR_1795	chr15	59653059	59700880	47822	both	chr15	59661438	59669144	Hou2012b	7707	7707	16	100
inside	CNVR_1795	chr15	59653059	59700880	47822	both	chr15	59574483	59789153	Hou2012c	214671	47822	100	22
encompassing	CNVR_1795	chr15	59653059	59700880	47822	both	chr15	59669475	59673278	Zhan2011	3804	3804	8	100
encompassing	CNVR_1797	chr15	60412680	60528692	116013	loss	chr15	60482196	60497433	Hou2012b	15238	15238	13	100
downstream	CNVR_1799	chr15	61411940	61426299	14360	gain	chr15	61411940	61414953	Hou2012b	3014	3014	21	100
downstream	CNVR_1803	chr15	67271337	67321942	50606	both	chr15	67271337	67280833	Hou2012b	9497	9497	19	100
upstream	CNVR_1804	chr15	68484765	68597169	112405	both	chr15	68585733	68608786	Hou2012b	23054	11437	10	50
encompassing	CNVR_1804	chr15	68484765	68597169	112405	both	chr15	68559019	68561509	Stothard2011	2491	2491	2	100
downstream	CNVR_1806	chr15	68937940	68988117	50178	loss	chr15	68937940	68959756	Hou2012b	21817	21817	43	100
upstream	CNVR_1807	chr15	69148715	69487947	339233	both	chr15	69441351	69552204	Hou2011	110854	46597	14	42
downstream	CNVR_1807	chr15	69148715	69487947	339233	both	chr15	69138692	69188527	Hou2012b	49836	39813	12	80
encompassing	CNVR_1807	chr15	69148715	69487947	339233	both	chr15	69303345	69307197	Hou2012b	3853	3853	1	100
encompassing	CNVR_1807	chr15	69148715	69487947	339233	both	chr15	69336454	69390574	Hou2012b	54121	54121	16	100
upstream	CNVR_1807	chr15	69148715	69487947	339233	both	chr15	69441351	69663710	Hou2012c	222360	46597	14	21
downstream	CNVR_1808	chr15	69528323	69633068	104746	both	chr15	69441351	69552204	Hou2011	110854	23882	23	22
inside	CNVR_1808	chr15	69528323	69633068	104746	both	chr15	69441351	69663710	Hou2012c	222360	104746	100	47
encompassing	CNVR_1808	chr15	69528323	69633068	104746	both	chr15	69618637	69622682	Zhan2011	4046	4046	4	100
encompassing	CNVR_1812	chr15	70302264	70495224	192961	loss	chr15	70395589	70412614	Hou2012b	17026	17026	9	100
encompassing	CNVR_1813	chr15	70571104	70854192	283089	both	chr15	70706907	70850436	Hou2011	143530	143530	51	100
encompassing	CNVR_1813	chr15	70571104	70854192	283089	both	chr15	70725250	70747191	Hou2012b	21942	21942	8	100
upstream	CNVR_1813	chr15	70571104	70854192	283089	both	chr15	70824008	70921853	Hou2012c	97846	30185	11	31
encompassing	CNVR_1817	chr15	72005122	72074110	68989	gain	chr15	72020472	72026675	Hou2012b	6204	6204	9	100
inside	CNVR_1818	chr15	73396935	73410014	13080	loss	chr15	73393350	73411036	Hou2012b	17687	13080	100	74
encompassing	CNVR_1819	chr15	76788350	76814746	26397	loss	chr15	76794436	76813776	Choi2013	19341	19341	73	100
encompassing	CNVR_1819	chr15	76788350	76814746	26397	loss	chr15	76813867	76814512	Choi2013	646	646	2	100
encompassing	CNVR_1820	chr15	77209798	77280532	70735	loss	chr15	77236630	77248138	Choi2013	11509	11509	16	100
inside	CNVR_1821	chr15	77741383	77814064	72682	loss	chr15	77724540	77934185	Hou2012b	209646	72682	100	35
inside	CNVR_1824	chr15	78547957	78594842	46886	loss	chr15	78544865	78646101	Bae 2010	101237	46886	100	46
encompassing	CNVR_1825	chr15	79252846	79421097	168252	both	chr15	79308556	79324678	Bickhart2012	16123	16123	10	100
encompassing	CNVR_1825	chr15	79252846	79421097	168252	both	chr15	79381686	79388462	Hou2012a	6777	6777	4	100
encompassing	CNVR_1825	chr15	79252846	79421097	168252	both	chr15	79263122	79317375	Hou2012b	54254	54254	32	100
encompassing	CNVR_1825	chr15	79252846	79421097	168252	both	chr15	79349770	79364748	Hou2012b	14979	14979	9	100
encompassing	CNVR_1825	chr15	79252846	79421097	168252	both	chr15	79377763	79388462	Hou2012b	10700	10700	6	100
encompassing	CNVR_1826	chr15	79487489	79556198	68710	loss	chr15	79498508	79525723	Hou2012a	27216	27216	40	100
encompassing	CNVR_1826	chr15	79487489	79556198	68710	loss	chr15	79493807	79542160	Hou2012b	48354	48354	70	100
encompassing	CNVR_1826	chr15	79487489	79556198	68710	loss	chr15	79499062	79516754	Zhan2011	17693	17693	26	100
encompassing	CNVR_1826	chr15	79487489	79556198	68710	loss	chr15	79495302	79519605	Zhan2011	24304	24304	35	100
upstream	CNVR_1827	chr15	79562374	79664535	102162	both	chr15	79571924	79727955	Bickhart2012	156032	92612	91	59
downstream	CNVR_1827	chr15	79562374	79664535	102162	both	chr15	79562374	79619775	Hou2012b	57402	57402	56	100
downstream	CNVR_1828	chr15	79675170	79779670	104501	both	chr15	79571924	79727955	Bickhart2012	156032	52786	51	34
upstream	CNVR_1828	chr15	79675170	79779670	104501	both	chr15	79762229	79782511	Bickhart2012	20283	17442	17	86
upstream	CNVR_1828	chr15	79675170	79779670	104501	both	chr15	79763209	79779670	Hou2012b	16462	16462	16	100
downstream	CNVR_1829	chr15	79888253	79960371	72119	gain	chr15	79843368	79889015	Jiang2013	45648	763	1	2
inside	CNVR_1830	chr15	80090566	80097824	7259	loss	chr15	80050695	80109979	Hou2012b	59285	7259	100	12
encompassing	CNVR_1831	chr15	80260269	80879074	618806	both	chr15	80428509	80536614	Bickhart2012	108106	108106	17	100
encompassing	CNVR_1831	chr15	80260269	80879074	618806	both	chr15	80428257	80536383	Bickhart2012	108127	108127	17	100
encompassing	CNVR_1831	chr15	80260269	80879074	618806	both	chr15	80714924	80765368	Bickhart2012	50445	50445	8	100
encompassing	CNVR_1831	chr15	80260269	80879074	618806	both	chr15	80677443	80709078	Bickhart2012	31636	31636	5	100
encompassing	CNVR_1831	chr15	80260269	80879074	618806	both	chr15	80266292	80299924	Hou2012b	33633	33633	5	100
encompassing	CNVR_1831	chr15	80260269	80879074	618806	both	chr15	80369812	80866396	Hou2012b	496585	496585	80	100
encompassing	CNVR_1831	chr15	80260269	80879074	618806	both	chr15	80316180	80831076	Jiang2013	514897	514897	83	100
encompassing	CNVR_1831	chr15	80260269	80879074	618806	both	chr15	80452236	80454974	Stothard2011	2739	2739	0	100
encompassing	CNVR_1831	chr15	80260269	80879074	618806	both	chr15	80479127	80481865	Stothard2011	2739	2739	0	100
encompassing	CNVR_1831	chr15	80260269	80879074	618806	both	chr15	80491581	80494071	Stothard2011	2491	2491	0	100
encompassing	CNVR_1831	chr15	80260269	80879074	618806	both	chr15	80452491	80454979	Stothard2011	2489	2489	0	100
encompassing	CNVR_1831	chr15	80260269	80879074	618806	both	chr15	80789466	80794445	Stothard2011	4980	4980	1	100
encompassing	CNVR_1831	chr15	80260269	80879074	618806	both	chr15	80785234	80787722	Stothard2011	2489	2489	0	100
encompassing	CNVR_1831	chr15	80260269	80879074	618806	both	chr15	80755113	80757851	Stothard2011	2739	2739	0	100
encompassing	CNVR_1831	chr15	80260269	80879074	618806	both	chr15	80597148	80599634	Stothard2011	2487	2487	0	100
encompassing	CNVR_1831	chr15	80260269	80879074	618806	both	chr15	80565739	80568725	Stothard2011	2987	2987	0	100
encompassing	CNVR_1831	chr15	80260269	80879074	618806	both	chr15	80717556	80732142	Zhan2011	14587	14587	2	100
encompassing	CNVR_1831	chr15	80260269	80879074	618806	both	chr15	80687417	80691854	Zhan2011	4438	4438	1	100
encompassing	CNVR_1831	chr15	80260269	80879074	618806	both	chr15	80665225	80671562	Zhan2011	6338	6338	1	100
encompassing	CNVR_1832	chr15	80978010	81131105	153096	both	chr15	81018176	81113269	Hou2012b	95094	95094	62	100
upstream	CNVR_1832	chr15	80978010	81131105	153096	both	chr15	81121829	81136963	Hou2012b	15135	9277	6	61
encompassing	CNVR_1832	chr15	80978010	81131105	153096	both	chr15	81018176	81079571	Jiang2013	61396	61396	40	100
encompassing	CNVR_1833	chr15	81271720	81339655	67936	both	chr15	81300439	81308916	Fadista2010	8478	8478	12	100
encompassing	CNVR_1833	chr15	81271720	81339655	67936	both	chr15	81298654	81311743	Hou2012a	13090	13090	19	100
downstream	CNVR_1833	chr15	81271720	81339655	67936	both	chr15	81271720	81298654	Hou2012b	26935	26935	40	100
encompassing	CNVR_1833	chr15	81271720	81339655	67936	both	chr15	81301329	81312446	Hou2012b	11118	11118	16	100
encompassing	CNVR_1833	chr15	81271720	81339655	67936	both	chr15	81300658	81308916	Zhan2011	8259	8259	12	100
encompassing	CNVR_1834	chr15	81373129	81437542	64414	gain	chr15	81389701	81401374	Bickhart2012	11674	11674	18	100
equal	CNVR_1834	chr15	81373129	81437542	64414	gain	chr15	81373129	81437542	Hou2012b	64414	64414	100	100
upstream	CNVR_1838	chr15	83106162	83144692	38531	gain	chr15	83130077	83147976	Hou2012b	17900	14616	38	82
upstream	CNVR_1839	chr15	83415031	83491752	76722	gain	chr15	83487417	83514349	Bickhart2012	26933	4336	6	16
encompassing	CNVR_1839	chr15	83415031	83491752	76722	gain	chr15	83431620	83485062	Hou2012b	53443	53443	70	100
downstream	CNVR_1840	chr15	83618072	83643864	25793	loss	chr15	83618072	83641239	Hou2012b	23168	23168	90	100
upstream	CNVR_1841	chr15	83716990	83852224	135235	gain	chr15	83738002	83913099	Bickhart2012	175098	114223	84	65
upstream	CNVR_1841	chr15	83716990	83852224	135235	gain	chr15	83724568	83880223	Hou2012b	155656	127657	94	82
downstream	CNVR_1843	chr15	84043455	84053600	10146	loss	chr15	84032117	84050676	Fadista2010	18560	7222	71	39
downstream	CNVR_1843	chr15	84043455	84053600	10146	loss	chr15	84037597	84046192	Hou2012a	8596	2738	27	32
inside	CNVR_1843	chr15	84043455	84053600	10146	loss	chr15	84037597	84053600	Hou2012b	16004	10146	100	63
downstream	CNVR_1845	chr15	84728376	84747487	19112	loss	chr15	84614251	84730977	Hou2011	116727	2602	14	2
encompassing	CNVR_1846	chr15	84852827	85170418	317592	both	chr15	84972313	85011313	Choi2013	39001	39001	12	100
encompassing	CNVR_1846	chr15	84852827	85170418	317592	both	chr15	85014888	85023350	Choi2013	8463	8463	3	100
upstream	CNVR_1846	chr15	84852827	85170418	317592	both	chr15	85158334	85189714	Hou2012b	31381	12085	4	39
encompassing	CNVR_1847	chr16	364952	440855	75904	gain	chr16	424692	425632	Choi2013	941	941	1	100
encompassing	CNVR_1847	chr16	364952	440855	75904	gain	chr16	387363	400679	Hou2012b	13317	13317	18	100
encompassing	CNVR_1849	chr16	5447029	6146432	699404	both	chr16	6097501	6136697	Bickhart2012	39197	39197	6	100
encompassing	CNVR_1849	chr16	5447029	6146432	699404	both	chr16	6077876	6093762	Hou2012a	15887	15887	2	100
encompassing	CNVR_1849	chr16	5447029	6146432	699404	both	chr16	5977138	5989632	Hou2012a	12495	12495	2	100
encompassing	CNVR_1849	chr16	5447029	6146432	699404	both	chr16	5540018	5768249	Hou2012b	228232	228232	33	100
encompassing	CNVR_1849	chr16	5447029	6146432	699404	both	chr16	5777715	5785506	Hou2012b	7792	7792	1	100
encompassing	CNVR_1849	chr16	5447029	6146432	699404	both	chr16	5799919	6135133	Hou2012b	335215	335215	48	100
encompassing	CNVR_1849	chr16	5447029	6146432	699404	both	chr16	5540018	5743889	Jiang2013	203872	203872	29	100
encompassing	CNVR_1849	chr16	5447029	6146432	699404	both	chr16	5908813	6027593	Jiang2013	118781	118781	17	100
encompassing	CNVR_1849	chr16	5447029	6146432	699404	both	chr16	5812461	5820464	Zhan2011	8004	8004	1	100
upstream	CNVR_1851	chr16	6643328	6678801	35474	gain	chr16	6657262	6681712	Bickhart2012	24451	21540	61	88
upstream	CNVR_1852	chr16	6768972	6897746	128775	loss	chr16	6802376	6903875	Bickhart2012	101500	95371	74	94
encompassing	CNVR_1853	chr16	6940908	7789533	848626	both	chr16	7055245	7642628	Hou2012b	587384	587384	69	100
encompassing	CNVR_1853	chr16	6940908	7789533	848626	both	chr16	7685266	7765175	Hou2012b	79910	79910	9	100
encompassing	CNVR_1853	chr16	6940908	7789533	848626	both	chr16	7064614	7068406	Zhan2011	3793	3793	0	100
encompassing	CNVR_1853	chr16	6940908	7789533	848626	both	chr16	7074216	7190745	Zhan2011	116530	116530	14	100
downstream	CNVR_1855	chr16	8436149	8457522	21374	gain	chr16	8412479	8449187	Bickhart2012	36709	13039	61	36
inside	CNVR_1855	chr16	8436149	8457522	21374	gain	chr16	8405022	8457522	Hou2012b	52501	21374	100	41
inside	CNVR_1855	chr16	8436149	8457522	21374	gain	chr16	8411635	8468342	Jiang2013	56708	21374	100	38
upstream	CNVR_1856	chr16	8578235	8639703	61469	both	chr16	8582055	8639703	Hou2012b	57649	57649	94	100
downstream	CNVR_1856	chr16	8578235	8639703	61469	both	chr16	8578046	8582155	Stothard2011	4110	3921	6	95
upstream	CNVR_1858	chr16	8737260	9002301	265042	both	chr16	8868237	9016132	Hou2011	147896	134065	51	91
downstream	CNVR_1858	chr16	8737260	9002301	265042	both	chr16	8737260	8873744	Hou2012b	136485	136485	51	100
encompassing	CNVR_1858	chr16	8737260	9002301	265042	both	chr16	8980507	8997118	Hou2012b	16612	16612	6	100
inside	CNVR_1861	chr16	10025301	10042687	17387	gain	chr16	9945204	10202454	Hou2012b	257251	17387	100	7
inside	CNVR_1861	chr16	10025301	10042687	17387	gain	chr16	9997507	10474014	Jiang2012	476508	17387	100	4
inside	CNVR_1861	chr16	10025301	10042687	17387	gain	chr16	9945204	10186082	Jiang2013	240879	17387	100	7
inside	CNVR_1862	chr16	10805391	10845800	40410	loss	chr16	10805390	11058002	Hou2011	252613	40410	100	16
encompassing	CNVR_1862	chr16	10805391	10845800	40410	loss	chr16	10815791	10841146	Hou2012b	25356	25356	63	100
encompassing	CNVR_1862	chr16	10805391	10845800	40410	loss	chr16	10815929	10835408	Stothard2011	19480	19480	48	100
inside	CNVR_1863	chr16	10921599	10958964	37366	gain	chr16	10805390	11058002	Hou2011	252613	37366	100	15
inside	CNVR_1863	chr16	10921599	10958964	37366	gain	chr16	10859069	10975736	Hou2012a	116668	37366	100	32
inside	CNVR_1863	chr16	10921599	10958964	37366	gain	chr16	10859069	10975736	Hou2012b	116668	37366	100	32
inside	CNVR_1863	chr16	10921599	10958964	37366	gain	chr16	10859069	10975736	Jiang2013	116668	37366	100	32
upstream	CNVR_1864	chr16	11096101	11110846	14746	gain	chr16	11096102	11166331	Hou2011	70230	14745	100	21
upstream	CNVR_1864	chr16	11096101	11110846	14746	gain	chr16	11096102	11166331	Hou2012c	70230	14745	100	21
equal	CNVR_1869	chr16	15066677	15130763	64087	loss	chr16	15066677	15130763	Hou2012b	64087	64087	100	100
equal	CNVR_1870	chr16	15146573	15243100	96528	loss	chr16	15146573	15243100	Hou2012b	96528	96528	100	100
inside	CNVR_1871	chr16	15413666	15419475	5810	gain	chr16	15407563	15423266	Hou2012b	15704	5810	100	37
downstream	CNVR_1872	chr16	16460286	16514887	54602	gain	chr16	16452744	16466359	Hou2012b	13616	6074	11	45
downstream	CNVR_1877	chr16	18064545	18080348	15804	loss	chr16	18062381	18074268	Hou2012a	11888	9724	62	82
inside	CNVR_1886	chr16	29377815	29410325	32511	loss	chr16	29238992	29442791	Choi2013	203800	32511	100	16
equal	CNVR_1886	chr16	29377815	29410325	32511	loss	chr16	29377815	29410325	Hou2012b	32511	32511	100	100
equal	CNVR_1890	chr16	35786894	35796029	9136	gain	chr16	35786894	35796029	Hou2012b	9136	9136	100	100
upstream	CNVR_1891	chr16	37196505	37217801	21297	loss	chr16	37210407	37229378	Hou2012b	18972	7395	35	39
downstream	CNVR_1892	chr16	38378642	38468601	89960	loss	chr16	38368137	38392255	Hou2012b	24119	13614	15	56
equal	CNVR_1893	chr16	39558124	39589152	31029	loss	chr16	39558124	39589152	Hou2012b	31029	31029	100	100
encompassing	CNVR_1894	chr16	45397943	45610545	212603	loss	chr16	45505611	45552538	Hou2012b	46928	46928	22	100
encompassing	CNVR_1897	chr16	52668780	52726523	57744	gain	chr16	52674207	52712338	Choi2013	38132	38132	66	100
upstream	CNVR_1897	chr16	52668780	52726523	57744	gain	chr16	52678339	52731126	Hou2012b	52788	48185	83	91
inside	CNVR_1898	chr16	53572498	53584099	11602	gain	chr16	53567767	53584099	Hou2012b	16333	11602	100	71
inside	CNVR_1899	chr16	56458959	56464905	5947	gain	chr16	56458959	56468532	Hou2012b	9574	5947	100	62
upstream	CNVR_1901	chr16	65546766	65565059	18294	gain	chr16	65553784	65565059	Hou2012b	11276	11276	62	100
downstream	CNVR_1906	chr16	70817117	70956046	138930	loss	chr16	70815223	70823936	Choi2013	8714	6820	5	78
encompassing	CNVR_1906	chr16	70817117	70956046	138930	loss	chr16	70826736	70830809	Choi2013	4074	4074	3	100
encompassing	CNVR_1906	chr16	70817117	70956046	138930	loss	chr16	70886830	70890746	Choi2013	3917	3917	3	100
encompassing	CNVR_1906	chr16	70817117	70956046	138930	loss	chr16	70894434	70900751	Choi2013	6318	6318	5	100
encompassing	CNVR_1906	chr16	70817117	70956046	138930	loss	chr16	70902206	70917245	Choi2013	15040	15040	11	100
encompassing	CNVR_1906	chr16	70817117	70956046	138930	loss	chr16	70925149	70928253	Choi2013	3105	3105	2	100
upstream	CNVR_1906	chr16	70817117	70956046	138930	loss	chr16	70932238	71016271	Choi2013	84034	23809	17	28
downstream	CNVR_1907	chr16	71083442	71165517	82076	loss	chr16	71062132	71137463	Choi2013	75332	54022	66	72
encompassing	CNVR_1907	chr16	71083442	71165517	82076	loss	chr16	71149231	71153633	Choi2013	4403	4403	5	100
inside	CNVR_1908	chr16	72389032	72395296	6265	loss	chr16	72365973	72480415	Hou2012c	114443	6265	100	5
encompassing	CNVR_1911	chr16	81541593	81720984	179392	loss	chr16	81545843	81552388	Choi2013	6546	6546	4	100
encompassing	CNVR_1911	chr16	81541593	81720984	179392	loss	chr16	81604665	81641464	Choi2013	36800	36800	21	100
encompassing	CNVR_1911	chr16	81541593	81720984	179392	loss	chr16	81683387	81720203	Choi2013	36817	36817	21	100
upstream	CNVR_1916	chr17	2393324	2408768	15445	gain	chr17	2400716	2408768	Hou2012b	8053	8053	52	100
equal	CNVR_1919	chr17	6719406	6736457	17052	loss	chr17	6719406	6736457	Hou2012b	17052	17052	100	100
inside	CNVR_1919	chr17	6719406	6736457	17052	loss	chr17	6696497	6736777	Liu2010	40281	17052	100	42
encompassing	CNVR_1921	chr17	8800578	8950629	150052	both	chr17	8880524	8891738	Choi2013	11215	11215	7	100
upstream	CNVR_1921	chr17	8800578	8950629	150052	both	chr17	8815216	8950629	Hou2012b	135414	135414	90	100
inside	CNVR_1924	chr17	11616582	11623220	6639	loss	chr17	11518116	11638349	Ensembl-biomart	120234	6639	100	6
inside	CNVR_1924	chr17	11616582	11623220	6639	loss	chr17	11518116	11638349	Hou2011	120234	6639	100	6
downstream	CNVR_1925	chr17	12039734	12057061	17328	gain	chr17	12039734	12054127	Hou2012b	14394	14394	83	100
downstream	CNVR_1929	chr17	21040655	21072086	31432	gain	chr17	20960661	21052871	Hou2012b	92211	12217	39	13
inside	CNVR_1930	chr17	21236083	21255652	19570	loss	chr17	21236083	21270241	Hou2012b	34159	19570	100	57
inside	CNVR_1933	chr17	22637450	22651137	13688	loss	chr17	22421754	27855633	Ensembl-biomart	5433880	13688	100	0
inside	CNVR_1933	chr17	22637450	22651137	13688	loss	chr17	22442123	25131024	Hou2012b	2688902	13688	100	1
upstream	CNVR_1933	chr17	22637450	22651137	13688	loss	chr17	22643383	22715447	Jiang2013	72065	7755	57	11
inside	CNVR_1934	chr17	22689014	22736751	47738	both	chr17	22421754	27855633	Ensembl-biomart	5433880	47738	100	1
inside	CNVR_1934	chr17	22689014	22736751	47738	both	chr17	22442123	25131024	Hou2012b	2688902	47738	100	2
downstream	CNVR_1934	chr17	22689014	22736751	47738	both	chr17	22643383	22715447	Jiang2013	72065	26434	55	37
inside	CNVR_1935	chr17	22835061	22844863	9803	gain	chr17	22421754	27855633	Ensembl-biomart	5433880	9803	100	0
inside	CNVR_1935	chr17	22835061	22844863	9803	gain	chr17	22820345	23393206	Ensembl-biomart	572862	9803	100	2
inside	CNVR_1935	chr17	22835061	22844863	9803	gain	chr17	22442123	25131024	Hou2012b	2688902	9803	100	0
inside	CNVR_1935	chr17	22835061	22844863	9803	gain	chr17	22820345	23431641	Hou2012c	611297	9803	100	2
inside	CNVR_1936	chr17	22999443	23014978	15536	loss	chr17	22421754	27855633	Ensembl-biomart	5433880	15536	100	0
inside	CNVR_1936	chr17	22999443	23014978	15536	loss	chr17	22820345	23393206	Ensembl-biomart	572862	15536	100	3
inside	CNVR_1936	chr17	22999443	23014978	15536	loss	chr17	22442123	25131024	Hou2012b	2688902	15536	100	1
inside	CNVR_1936	chr17	22999443	23014978	15536	loss	chr17	22820345	23431641	Hou2012c	611297	15536	100	3
inside	CNVR_1937	chr17	23034745	23098928	64184	gain	chr17	22421754	27855633	Ensembl-biomart	5433880	64184	100	1
inside	CNVR_1937	chr17	23034745	23098928	64184	gain	chr17	22820345	23393206	Ensembl-biomart	572862	64184	100	11
inside	CNVR_1937	chr17	23034745	23098928	64184	gain	chr17	22442123	25131024	Hou2012b	2688902	64184	100	2
inside	CNVR_1937	chr17	23034745	23098928	64184	gain	chr17	22820345	23431641	Hou2012c	611297	64184	100	10
downstream	CNVR_1938	chr17	23412689	23433397	20709	both	chr17	23200227	23431641	Bae 2010	231415	18953	92	8
inside	CNVR_1938	chr17	23412689	23433397	20709	both	chr17	22421754	27855633	Ensembl-biomart	5433880	20709	100	0
downstream	CNVR_1938	chr17	23412689	23433397	20709	both	chr17	23200227	23431641	Ensembl-biomart	231415	18953	92	8
inside	CNVR_1938	chr17	23412689	23433397	20709	both	chr17	22442123	25131024	Hou2012b	2688902	20709	100	1
downstream	CNVR_1938	chr17	23412689	23433397	20709	both	chr17	22820345	23431641	Hou2012c	611297	18953	92	3
upstream	CNVR_1938	chr17	23412689	23433397	20709	both	chr17	23430444	23454233	Jiang2013	23790	2954	14	12
inside	CNVR_1939	chr17	23494504	23503643	9140	loss	chr17	22421754	27855633	Ensembl-biomart	5433880	9140	100	0
inside	CNVR_1939	chr17	23494504	23503643	9140	loss	chr17	22442123	25131024	Hou2012b	2688902	9140	100	0
inside	CNVR_1940	chr17	24723981	24794560	70580	loss	chr17	22421754	27855633	Ensembl-biomart	5433880	70580	100	1
inside	CNVR_1940	chr17	24723981	24794560	70580	loss	chr17	22442123	25131024	Hou2012b	2688902	70580	100	3
encompassing	CNVR_1940	chr17	24723981	24794560	70580	loss	chr17	24724341	24728144	Zhan2011	3804	3804	5	100
inside	CNVR_1941	chr17	25056695	25119996	63302	loss	chr17	22421754	27855633	Ensembl-biomart	5433880	63302	100	1
inside	CNVR_1941	chr17	25056695	25119996	63302	loss	chr17	22442123	25131024	Hou2012b	2688902	63302	100	2
inside	CNVR_1942	chr17	25187523	25223056	35534	gain	chr17	22421754	27855633	Ensembl-biomart	5433880	35534	100	1
inside	CNVR_1942	chr17	25187523	25223056	35534	gain	chr17	25133180	27859325	Hou2012b	2726146	35534	100	1
inside	CNVR_1943	chr17	25625689	25653034	27346	loss	chr17	22421754	27855633	Ensembl-biomart	5433880	27346	100	1
inside	CNVR_1943	chr17	25625689	25653034	27346	loss	chr17	25133180	27859325	Hou2012b	2726146	27346	100	1
inside	CNVR_1944	chr17	26413710	26430876	17167	loss	chr17	22421754	27855633	Ensembl-biomart	5433880	17167	100	0
inside	CNVR_1944	chr17	26413710	26430876	17167	loss	chr17	25133180	27859325	Hou2012b	2726146	17167	100	1
downstream	CNVR_1944	chr17	26413710	26430876	17167	loss	chr17	26372625	26425220	Jiang2013	52596	11511	67	22
inside	CNVR_1945	chr17	26642465	26664273	21809	loss	chr17	22421754	27855633	Ensembl-biomart	5433880	21809	100	0
inside	CNVR_1945	chr17	26642465	26664273	21809	loss	chr17	25133180	27859325	Hou2012b	2726146	21809	100	1
inside	CNVR_1946	chr17	26726789	26793994	67206	both	chr17	22421754	27855633	Ensembl-biomart	5433880	67206	100	1
inside	CNVR_1946	chr17	26726789	26793994	67206	both	chr17	25133180	27859325	Hou2012b	2726146	67206	100	2
inside	CNVR_1947	chr17	27043444	27097698	54255	loss	chr17	22421754	27855633	Ensembl-biomart	5433880	54255	100	1
inside	CNVR_1947	chr17	27043444	27097698	54255	loss	chr17	25133180	27859325	Hou2012b	2726146	54255	100	2
inside	CNVR_1948	chr17	27301837	27351471	49635	both	chr17	22421754	27855633	Ensembl-biomart	5433880	49635	100	1
inside	CNVR_1948	chr17	27301837	27351471	49635	both	chr17	25133180	27859325	Hou2012b	2726146	49635	100	2
inside	CNVR_1949	chr17	27448398	27493762	45365	gain	chr17	22421754	27855633	Ensembl-biomart	5433880	45365	100	1
inside	CNVR_1949	chr17	27448398	27493762	45365	gain	chr17	25133180	27859325	Hou2012b	2726146	45365	100	2
upstream	CNVR_1952	chr17	31934413	31966201	31789	gain	chr17	31961280	32228217	Hou2012b	266938	4922	15	2
upstream	CNVR_1954	chr17	36623898	36672318	48421	loss	chr17	36643873	36703403	Ensembl-biomart	59531	28446	59	48
upstream	CNVR_1954	chr17	36623898	36672318	48421	loss	chr17	36643873	36703403	Hou2012c	59531	28446	59	48
upstream	CNVR_1955	chr17	36940435	36967833	27399	gain	chr17	36966060	36970273	Hou2012b	4214	1774	6	42
encompassing	CNVR_1958	chr17	38207944	38223759	15816	gain	chr17	38217076	38219903	Hou2012b	2828	2828	18	100
upstream	CNVR_1960	chr17	38936985	38999500	62516	loss	chr17	38999211	39002380	Zhan2011	3170	290	0	9
encompassing	CNVR_1961	chr17	39055076	39221405	166330	both	chr17	39123586	39150288	Hou2012b	26703	26703	16	100
inside	CNVR_1962	chr17	40057304	40092698	35395	both	chr17	39963958	40127810	Bae 2010	163853	35395	100	22
downstream	CNVR_1962	chr17	40057304	40092698	35395	both	chr17	39963958	40071627	Ensembl-biomart	107670	14324	40	13
downstream	CNVR_1962	chr17	40057304	40092698	35395	both	chr17	39963958	40071627	Hou2012c	107670	14324	40	13
inside	CNVR_1967	chr17	43704176	43716302	12127	gain	chr17	43597713	44469781	Ensembl-biomart	872069	12127	100	1
downstream	CNVR_1967	chr17	43704176	43716302	12127	gain	chr17	43621922	43716301	Ensembl-biomart	94380	12126	100	13
downstream	CNVR_1967	chr17	43704176	43716302	12127	gain	chr17	43621922	43716301	Hou2012c	94380	12126	100	13
equal	CNVR_1971	chr17	50746686	50962760	216075	loss	chr17	50746686	50962760	Hou2012b	216075	216075	100	100
equal	CNVR_1971	chr17	50746686	50962760	216075	loss	chr17	50746686	50962760	Jiang2013	216075	216075	100	100
inside	CNVR_1972	chr17	51115979	51389969	273991	both	chr17	51115979	51433906	Hou2012b	317928	273991	100	86
upstream	CNVR_1976	chr17	72800323	72941663	141341	both	chr17	72826680	73152862	Choi2013	326183	114984	81	35
encompassing	CNVR_1976	chr17	72800323	72941663	141341	both	chr17	72849360	72849927	Choi2013	568	568	0	100
upstream	CNVR_1976	chr17	72800323	72941663	141341	both	chr17	72876780	73234132	Ensembl-biomart	357353	64884	46	18
upstream	CNVR_1976	chr17	72800323	72941663	141341	both	chr17	72812473	72942592	Hou2012b	130120	129191	91	99
inside	CNVR_1977	chr17	73074567	73093737	19171	gain	chr17	72826680	73152862	Choi2013	326183	19171	100	6
inside	CNVR_1977	chr17	73074567	73093737	19171	gain	chr17	73021527	73118012	Ensembl-biomart	96486	19171	100	20
inside	CNVR_1977	chr17	73074567	73093737	19171	gain	chr17	72942593	73118012	Ensembl-biomart	175420	19171	100	11
inside	CNVR_1977	chr17	73074567	73093737	19171	gain	chr17	72876780	73234132	Ensembl-biomart	357353	19171	100	5
upstream	CNVR_1977	chr17	73074567	73093737	19171	gain	chr17	73088087	73093737	Hou2012a	5651	5651	29	100
downstream	CNVR_1977	chr17	73074567	73093737	19171	gain	chr17	73065070	73081635	Hou2012b	16566	7069	37	43
upstream	CNVR_1977	chr17	73074567	73093737	19171	gain	chr17	73085398	73118011	Hou2012b	32614	8340	44	26
inside	CNVR_1978	chr17	73097901	73118011	20111	loss	chr17	72826680	73152862	Choi2013	326183	20111	100	6
inside	CNVR_1978	chr17	73097901	73118011	20111	loss	chr17	73021527	73118012	Ensembl-biomart	96486	20111	100	21
inside	CNVR_1978	chr17	73097901	73118011	20111	loss	chr17	72942593	73118012	Ensembl-biomart	175420	20111	100	11
inside	CNVR_1978	chr17	73097901	73118011	20111	loss	chr17	72876780	73234132	Ensembl-biomart	357353	20111	100	6
inside	CNVR_1978	chr17	73097901	73118011	20111	loss	chr17	73085398	73118011	Hou2012b	32614	20111	100	62
encompassing	CNVR_1979	chr17	73171831	73502903	331073	loss	chr17	73332328	73399148	Choi2013	66821	66821	20	100
downstream	CNVR_1979	chr17	73171831	73502903	331073	loss	chr17	72876780	73234132	Ensembl-biomart	357353	62302	19	17
encompassing	CNVR_1979	chr17	73171831	73502903	331073	loss	chr17	73275111	73315120	Hou2012b	40010	40010	12	100
upstream	CNVR_1980	chr17	73559752	74229848	670097	loss	chr17	74154356	74234278	Bae 2010	79923	75493	11	94
encompassing	CNVR_1980	chr17	73559752	74229848	670097	loss	chr17	73799588	73847910	Choi2013	48323	48323	7	100
encompassing	CNVR_1980	chr17	73559752	74229848	670097	loss	chr17	73812707	73828749	Choi2013	16043	16043	2	100
encompassing	CNVR_1980	chr17	73559752	74229848	670097	loss	chr17	74154046	74158785	Choi2013	4740	4740	1	100
encompassing	CNVR_1980	chr17	73559752	74229848	670097	loss	chr17	74183420	74186418	Choi2013	2999	2999	0	100
inside	CNVR_1980	chr17	73559752	74229848	670097	loss	chr17	73559751	75058716	Ensembl-biomart	1498966	670097	100	45
encompassing	CNVR_1980	chr17	73559752	74229848	670097	loss	chr17	73858134	73908321	Hou2012a	50188	50188	7	100
encompassing	CNVR_1980	chr17	73559752	74229848	670097	loss	chr17	73915069	73917742	Hou2012a	2674	2674	0	100
encompassing	CNVR_1980	chr17	73559752	74229848	670097	loss	chr17	73784090	73807529	Hou2012b	23440	23440	3	100
encompassing	CNVR_1980	chr17	73559752	74229848	670097	loss	chr17	73858134	73917742	Hou2012b	59609	59609	9	100
encompassing	CNVR_1980	chr17	73559752	74229848	670097	loss	chr17	73863557	73917742	Jiang2013	54186	54186	8	100
encompassing	CNVR_1981	chr17	74288428	74336500	48073	loss	chr17	74319809	74331832	Choi2013	12024	12024	25	100
inside	CNVR_1981	chr17	74288428	74336500	48073	loss	chr17	73559751	75058716	Ensembl-biomart	1498966	48073	100	3
upstream	CNVR_1981	chr17	74288428	74336500	48073	loss	chr17	74325362	75058716	Ensembl-biomart	733355	11139	23	2
encompassing	CNVR_1982	chr17	74381054	75148791	767738	both	chr17	74663544	74697337	Choi2013	33794	33794	4	100
encompassing	CNVR_1982	chr17	74381054	75148791	767738	both	chr17	74852397	74880531	Choi2013	28135	28135	4	100
encompassing	CNVR_1982	chr17	74381054	75148791	767738	both	chr17	74929359	74945937	Choi2013	16579	16579	2	100
downstream	CNVR_1982	chr17	74381054	75148791	767738	both	chr17	73559751	75058716	Ensembl-biomart	1498966	677663	88	45
encompassing	CNVR_1982	chr17	74381054	75148791	767738	both	chr17	74769220	74802442	Ensembl-biomart	33223	33223	4	100
downstream	CNVR_1982	chr17	74381054	75148791	767738	both	chr17	74325362	75058716	Ensembl-biomart	733355	677663	88	92
encompassing	CNVR_1982	chr17	74381054	75148791	767738	both	chr17	74391888	74405029	Hou2012b	13142	13142	2	100
encompassing	CNVR_1982	chr17	74381054	75148791	767738	both	chr17	74441401	74459588	Hou2012b	18188	18188	2	100
upstream	CNVR_1982	chr17	74381054	75148791	767738	both	chr17	74794960	75148791	Hou2012b	353832	353832	46	100
encompassing	CNVR_1982	chr17	74381054	75148791	767738	both	chr17	74878327	74948921	Jiang2013	70595	70595	9	100
encompassing	CNVR_1982	chr17	74381054	75148791	767738	both	chr17	75053442	75057342	Zhan2011	3901	3901	1	100
upstream	CNVR_1983	chr18	889745	895426	5682	loss	chr18	893211	895426	Hou2012b	2216	2216	39	100
upstream	CNVR_1988	chr18	9739495	9752287	12793	loss	chr18	9741954	9752399	Fadista2010	10446	10334	81	99
upstream	CNVR_1988	chr18	9739495	9752287	12793	loss	chr18	9741999	9752287	Hou2012a	10289	10289	80	100
upstream	CNVR_1988	chr18	9739495	9752287	12793	loss	chr18	9741999	9752287	Hou2012b	10289	10289	80	100
downstream	CNVR_1990	chr18	13365474	13442089	76616	gain	chr18	13360873	13441022	Fadista2010	80150	75549	99	94
encompassing	CNVR_1990	chr18	13365474	13442089	76616	gain	chr18	13370006	13436491	Hou2012a	66486	66486	87	100
downstream	CNVR_1990	chr18	13365474	13442089	76616	gain	chr18	13365474	13439223	Hou2012b	73750	73750	96	100
downstream	CNVR_1990	chr18	13365474	13442089	76616	gain	chr18	13365474	13421111	Jiang2013	55638	55638	73	100
downstream	CNVR_1990	chr18	13365474	13442089	76616	gain	chr18	13354552	13436880	Liu2010	82329	71407	93	87
downstream	CNVR_1990	chr18	13365474	13442089	76616	gain	chr18	13362361	13438769	Zhan2011	76409	73296	96	96
downstream	CNVR_1996	chr18	30802833	30816769	13937	both	chr18	30802833	30812669	Hou2012b	9837	9837	71	100
downstream	CNVR_2001	chr18	45300008	45372094	72087	loss	chr18	45278501	45302369	Bickhart2012	23869	2362	3	10
downstream	CNVR_2001	chr18	45300008	45372094	72087	loss	chr18	45300008	45330206	Hou2012b	30199	30199	42	100
upstream	CNVR_2001	chr18	45300008	45372094	72087	loss	chr18	45362160	45372094	Hou2012b	9935	9935	14	100
upstream	CNVR_2003	chr18	46637708	46649429	11722	gain	chr18	46644681	46678946	Hou2012b	34266	4749	41	14
upstream	CNVR_2004	chr18	47083384	47097772	14389	gain	chr18	47085303	47111948	Hou2012a	26646	12470	87	47
upstream	CNVR_2004	chr18	47083384	47097772	14389	gain	chr18	47089076	47125082	Hou2012b	36007	8697	60	24
equal	CNVR_2005	chr18	49075655	49109287	33633	loss	chr18	49075655	49109287	Hou2012b	33633	33633	100	100
equal	CNVR_2006	chr18	49534810	49547073	12264	loss	chr18	49534810	49547073	Hou2012a	12264	12264	100	100
inside	CNVR_2006	chr18	49534810	49547073	12264	loss	chr18	49534810	49554417	Hou2012b	19608	12264	100	63
inside	CNVR_2008	chr18	51002527	51122954	120428	gain	chr18	50901301	51153495	Ensembl-biomart	252195	120428	100	48
downstream	CNVR_2008	chr18	51002527	51122954	120428	gain	chr18	50909881	51106279	Ensembl-biomart	196399	103753	86	53
upstream	CNVR_2008	chr18	51002527	51122954	120428	gain	chr18	51021650	51122954	Hou2012b	101305	101305	84	100
encompassing	CNVR_2008	chr18	51002527	51122954	120428	gain	chr18	51077699	51095652	Zhan2011	17954	17954	15	100
encompassing	CNVR_2009	chr18	51829714	51847047	17334	gain	chr18	51835112	51843424	Hou2012b	8313	8313	48	100
inside	CNVR_2010	chr18	53153931	53172451	18521	gain	chr18	53132013	53224639	Bae 2010	92627	18521	100	20
encompassing	CNVR_2013	chr18	56225665	56273509	47845	gain	chr18	56229124	56266937	Bickhart2012	37814	37814	79	100
encompassing	CNVR_2013	chr18	56225665	56273509	47845	gain	chr18	56252633	56265935	Hou2012a	13303	13303	28	100
encompassing	CNVR_2013	chr18	56225665	56273509	47845	gain	chr18	56238540	56265935	Hou2012b	27396	27396	57	100
encompassing	CNVR_2016	chr18	58452729	58509437	56709	gain	chr18	58479631	58495003	Bickhart2012	15373	15373	27	100
encompassing	CNVR_2016	chr18	58452729	58509437	56709	gain	chr18	58478126	58496609	Hou2012b	18484	18484	33	100
encompassing	CNVR_2017	chr18	58559347	58575085	15739	loss	chr18	58571817	58572767	Choi2013	951	951	6	100
equal	CNVR_2017	chr18	58559347	58575085	15739	loss	chr18	58559347	58575085	Hou2012b	15739	15739	100	100
encompassing	CNVR_2017	chr18	58559347	58575085	15739	loss	chr18	58569935	58573359	Stothard2011	3425	3425	22	100
upstream	CNVR_2018	chr18	58751697	59504728	753032	gain	chr18	59372102	59526232	Bickhart2012	154131	132627	18	86
encompassing	CNVR_2018	chr18	58751697	59504728	753032	gain	chr18	58767516	59362003	Ensembl-biomart	594488	594488	79	100
encompassing	CNVR_2018	chr18	58751697	59504728	753032	gain	chr18	58776687	58792480	Hou2012b	15794	15794	2	100
encompassing	CNVR_2018	chr18	58751697	59504728	753032	gain	chr18	58921752	59014754	Hou2012b	93003	93003	12	100
encompassing	CNVR_2018	chr18	58751697	59504728	753032	gain	chr18	59168825	59365539	Hou2012b	196715	196715	26	100
downstream	CNVR_2019	chr18	59522396	59583006	60611	loss	chr18	59372102	59526232	Bickhart2012	154131	3837	6	2
encompassing	CNVR_2020	chr18	59730855	59890631	159777	gain	chr18	59750535	59766299	Bickhart2012	15765	15765	10	100
downstream	CNVR_2020	chr18	59730855	59890631	159777	gain	chr18	59730855	59756010	Hou2012b	25156	25156	16	100
inside	CNVR_2021	chr18	60511867	60687984	176118	gain	chr18	60449318	60743373	Ensembl-biomart	294056	176118	100	60
encompassing	CNVR_2021	chr18	60511867	60687984	176118	gain	chr18	60524323	60683611	Hou2012b	159289	159289	90	100
upstream	CNVR_2022	chr18	60880996	61007478	126483	both	chr18	60888274	61054592	Ensembl-biomart	166319	119205	94	72
encompassing	CNVR_2022	chr18	60880996	61007478	126483	both	chr18	60897085	60939823	Hou2012b	42739	42739	34	100
inside	CNVR_2023	chr18	61338985	61438762	99778	both	chr18	61076481	61693820	Ensembl-biomart	617340	99778	100	16
inside	CNVR_2023	chr18	61338985	61438762	99778	both	chr18	61324032	61861778	Ensembl-biomart	537747	99778	100	19
upstream	CNVR_2023	chr18	61338985	61438762	99778	both	chr18	61384747	61835029	Hou2012b	450283	54016	54	12
encompassing	CNVR_2024	chr18	61597742	61835029	237288	both	chr18	61680432	61686814	Choi2013	6383	6383	3	100
encompassing	CNVR_2024	chr18	61597742	61835029	237288	both	chr18	61714020	61719354	Choi2013	5335	5335	2	100
downstream	CNVR_2024	chr18	61597742	61835029	237288	both	chr18	61076481	61693820	Ensembl-biomart	617340	96079	40	16
inside	CNVR_2024	chr18	61597742	61835029	237288	both	chr18	61324032	61861778	Ensembl-biomart	537747	237288	100	44
inside	CNVR_2024	chr18	61597742	61835029	237288	both	chr18	61384747	61835029	Hou2012b	450283	237288	100	53
inside	CNVR_2024	chr18	61597742	61835029	237288	both	chr18	61508908	61835029	Jiang2013	326122	237288	100	73
encompassing	CNVR_2024	chr18	61597742	61835029	237288	both	chr18	61752622	61756691	Stothard2011	4070	4070	2	100
encompassing	CNVR_2024	chr18	61597742	61835029	237288	both	chr18	61790466	61793248	Stothard2011	2783	2783	1	100
encompassing	CNVR_2024	chr18	61597742	61835029	237288	both	chr18	61803732	61807584	Stothard2011	3853	3853	2	100
encompassing	CNVR_2024	chr18	61597742	61835029	237288	both	chr18	61808440	61811650	Stothard2011	3211	3211	1	100
encompassing	CNVR_2024	chr18	61597742	61835029	237288	both	chr18	61811864	61814004	Stothard2011	2141	2141	1	100
encompassing	CNVR_2024	chr18	61597742	61835029	237288	both	chr18	61819625	61823263	Stothard2011	3639	3639	2	100
encompassing	CNVR_2024	chr18	61597742	61835029	237288	both	chr18	61702627	61730577	Zhan2011	27951	27951	12	100
encompassing	CNVR_2024	chr18	61597742	61835029	237288	both	chr18	61719166	61722336	Zhan2011	3171	3171	1	100
inside	CNVR_2025	chr18	61894649	61929947	35299	both	chr18	61855985	61929947	Hou2012b	73963	35299	100	48
upstream	CNVR_2027	chr18	62951284	62960238	8955	gain	chr18	62955761	62983689	Hou2012b	27929	4478	50	16
downstream	CNVR_2028	chr18	63226272	63357772	131501	gain	chr18	63225954	63228134	Choi2013	2181	1863	1	85
equal	CNVR_2028	chr18	63226272	63357772	131501	gain	chr18	63226272	63357772	Hou2012b	131501	131501	100	100
inside	CNVR_2029	chr18	63500311	63552781	52471	gain	chr18	63486188	63600217	Bickhart2012	114030	52471	100	46
inside	CNVR_2029	chr18	63500311	63552781	52471	gain	chr18	63493564	63579376	Fadista2010	85813	52471	100	61
upstream	CNVR_2029	chr18	63500311	63552781	52471	gain	chr18	63512359	63552781	Hou2012a	40423	40423	77	100
inside	CNVR_2029	chr18	63500311	63552781	52471	gain	chr18	63487011	63572848	Hou2012b	85838	52471	100	61
inside	CNVR_2029	chr18	63500311	63552781	52471	gain	chr18	63486480	63592643	Liu2010	106164	52471	100	49
upstream	CNVR_2029	chr18	63500311	63552781	52471	gain	chr18	63512615	63563373	Zhan2011	50759	40167	77	79
upstream	CNVR_2029	chr18	63500311	63552781	52471	gain	chr18	63508183	63555729	Zhan2011	47547	44599	85	94
upstream	CNVR_2030	chr18	64545513	64577452	31940	gain	chr18	64546948	64577452	Hou2012b	30505	30505	96	100
encompassing	CNVR_2031	chr18	64675830	64861079	185250	gain	chr18	64751130	64763764	Bickhart2012	12635	12635	7	100
encompassing	CNVR_2031	chr18	64675830	64861079	185250	gain	chr18	64799994	64804480	Hou2012b	4487	4487	2	100
encompassing	CNVR_2031	chr18	64675830	64861079	185250	gain	chr18	64811257	64813355	Hou2012b	2099	2099	1	100
encompassing	CNVR_2032	chr18	64917590	64973741	56152	both	chr18	64919064	64922303	Hou2012a	3240	3240	6	100
encompassing	CNVR_2032	chr18	64917590	64973741	56152	both	chr18	64919064	64922303	Hou2012b	3240	3240	6	100
inside	CNVR_2033	chr18	65766249	65771834	5586	loss	chr18	65762109	65772970	Fadista2010	10862	5586	100	51
equal	CNVR_2033	chr18	65766249	65771834	5586	loss	chr18	65766249	65771834	Hou2012a	5586	5586	100	100
equal	CNVR_2033	chr18	65766249	65771834	5586	loss	chr18	65766249	65771834	Hou2012b	5586	5586	100	100
inside	CNVR_2033	chr18	65766249	65771834	5586	loss	chr18	65762109	65772437	Zhan2011	10329	5586	100	54
inside	CNVR_2035	chr19	913635	942500	28866	gain	chr19	627558	1472951	Choi2013	845394	28866	100	3
upstream	CNVR_2035	chr19	913635	942500	28866	gain	chr19	920237	1044214	Hou2012b	123978	22264	77	18
inside	CNVR_2036	chr19	1348304	1367940	19637	loss	chr19	627558	1472951	Choi2013	845394	19637	100	2
encompassing	CNVR_2037	chr19	1562568	1691733	129166	loss	chr19	1650918	1658718	Fadista2010	7801	7801	6	100
upstream	CNVR_2037	chr19	1562568	1691733	129166	loss	chr19	1581347	1691733	Hou2012b	110387	110387	85	100
encompassing	CNVR_2037	chr19	1562568	1691733	129166	loss	chr19	1651102	1658718	Zhan2011	7617	7617	6	100
encompassing	CNVR_2038	chr19	1769782	1808238	38457	both	chr19	1774600	1791489	Hou2012b	16890	16890	44	100
encompassing	CNVR_2038	chr19	1769782	1808238	38457	both	chr19	1794705	1801674	Hou2012b	6970	6970	18	100
upstream	CNVR_2038	chr19	1769782	1808238	38457	both	chr19	1808238	1848032	Hou2012b	39795	1	0	0
upstream	CNVR_2039	chr19	1872426	1893446	21021	loss	chr19	1878255	1893446	Hou2012b	15192	15192	72	100
encompassing	CNVR_2040	chr19	2214973	2437110	222138	both	chr19	2270929	2344351	Hou2012b	73423	73423	33	100
upstream	CNVR_2040	chr19	2214973	2437110	222138	both	chr19	2410207	2470561	Hou2012b	60355	26904	12	45
inside	CNVR_2041	chr19	2551336	2575861	24526	loss	chr19	2544638	2646238	Hou2012b	101601	24526	100	24
downstream	CNVR_2042	chr19	2599454	2637013	37560	gain	chr19	2583962	2610893	Fadista2010	26932	11440	30	42
inside	CNVR_2042	chr19	2599454	2637013	37560	gain	chr19	2544638	2646238	Hou2012b	101601	37560	100	37
downstream	CNVR_2042	chr19	2599454	2637013	37560	gain	chr19	2598496	2600984	Stothard2011	2489	1531	4	62
downstream	CNVR_2042	chr19	2599454	2637013	37560	gain	chr19	2586563	2610893	Zhan2011	24331	11440	30	47
downstream	CNVR_2042	chr19	2599454	2637013	37560	gain	chr19	2596399	2602738	Zhan2011	6340	3285	9	52
encompassing	CNVR_2043	chr19	2839323	2889922	50600	gain	chr19	2840421	2857734	Hou2012b	17314	17314	34	100
upstream	CNVR_2043	chr19	2839323	2889922	50600	gain	chr19	2867928	2889922	Hou2012b	21995	21995	43	100
inside	CNVR_2045	chr19	2983137	3096815	113679	loss	chr19	2983137	3131559	Hou2012b	148423	113679	100	77
inside	CNVR_2046	chr19	3913240	3920746	7507	loss	chr19	3895190	3930324	Hou2012b	35135	7507	100	21
downstream	CNVR_2047	chr19	4329626	4372145	42520	loss	chr19	4328257	4332843	Zhan2011	4587	3218	8	70
encompassing	CNVR_2049	chr19	5614851	5625283	10433	loss	chr19	5616821	5622026	Hou2012b	5206	5206	50	100
inside	CNVR_2050	chr19	5883281	5897198	13918	gain	chr19	5763143	5934294	Ensembl-biomart	171152	13918	100	8
upstream	CNVR_2051	chr19	6267671	6324535	56865	both	chr19	6294793	6368737	Ensembl-biomart	73945	29743	52	40
inside	CNVR_2051	chr19	6267671	6324535	56865	both	chr19	6258370	6329989	Hou2012b	71620	56865	100	79
downstream	CNVR_2052	chr19	6344221	6394118	49898	gain	chr19	6294793	6368737	Ensembl-biomart	73945	24517	49	33
downstream	CNVR_2053	chr19	6630971	6689776	58806	loss	chr19	6616740	6658760	Bickhart2012	42021	27790	47	66
upstream	CNVR_2053	chr19	6630971	6689776	58806	loss	chr19	6658926	6696681	Hou2012b	37756	30851	52	82
downstream	CNVR_2056	chr19	9328977	9355948	26972	gain	chr19	9324675	9354917	Bickhart2012	30243	25941	96	86
upstream	CNVR_2056	chr19	9328977	9355948	26972	gain	chr19	9349389	9355948	Hou2012b	6560	6560	24	100
inside	CNVR_2058	chr19	11938743	11950007	11265	loss	chr19	11863652	11998873	Ensembl-biomart	135222	11265	100	8
inside	CNVR_2058	chr19	11938743	11950007	11265	loss	chr19	11863652	11998873	Hou2011	135222	11265	100	8
upstream	CNVR_2060	chr19	13127201	13154786	27586	gain	chr19	13140675	13174587	Jiang2013	33913	14112	51	42
inside	CNVR_2062	chr19	19830985	19946729	115745	both	chr19	19758764	19956549	Choi2013	197786	115745	100	59
encompassing	CNVR_2062	chr19	19830985	19946729	115745	both	chr19	19833725	19875946	Choi2013	42222	42222	36	100
encompassing	CNVR_2062	chr19	19830985	19946729	115745	both	chr19	19885026	19898292	Choi2013	13267	13267	11	100
upstream	CNVR_2062	chr19	19830985	19946729	115745	both	chr19	19937602	19947884	Choi2013	10283	9128	8	89
equal	CNVR_2062	chr19	19830985	19946729	115745	both	chr19	19830985	19946729	Hou2012b	115745	115745	100	100
inside	CNVR_2064	chr19	23356622	23400125	43504	loss	chr19	23098239	23477517	Bae 2010	379279	43504	100	11
upstream	CNVR_2065	chr19	24112803	24145526	32724	loss	chr19	24117888	24159383	Hou2012b	41496	27639	84	67
upstream	CNVR_2066	chr19	24520318	24525423	5106	loss	chr19	24521970	24525423	Hou2012a	3454	3454	68	100
inside	CNVR_2066	chr19	24520318	24525423	5106	loss	chr19	24518588	24525423	Hou2012b	6836	5106	100	75
encompassing	CNVR_2067	chr19	24547395	24584463	37069	gain	chr19	24557396	24582735	Hou2012a	25340	25340	68	100
downstream	CNVR_2067	chr19	24547395	24584463	37069	gain	chr19	24540165	24582735	Hou2012b	42571	35341	95	83
inside	CNVR_2068	chr19	24753009	24758560	5552	gain	chr19	24711249	24806260	Bickhart2012	95012	5552	100	6
inside	CNVR_2069	chr19	25667539	25681445	13907	gain	chr19	25654961	25743114	Bae 2010	88154	13907	100	16
encompassing	CNVR_2071	chr19	30053256	30146732	93477	gain	chr19	30093882	30133057	Bickhart2012	39176	39176	42	100
inside	CNVR_2071	chr19	30053256	30146732	93477	gain	chr19	29999031	30250871	Hou2012c	251841	93477	100	37
downstream	CNVR_2073	chr19	35241630	35269979	28350	gain	chr19	35102614	35253852	Bae 2010	151239	12223	43	8
downstream	CNVR_2073	chr19	35241630	35269979	28350	gain	chr19	35234637	35250672	Choi2013	16036	9043	32	56
encompassing	CNVR_2073	chr19	35241630	35269979	28350	gain	chr19	35249052	35249145	Choi2013	94	94	0	100
encompassing	CNVR_2073	chr19	35241630	35269979	28350	gain	chr19	35252242	35263546	Choi2013	11305	11305	40	100
downstream	CNVR_2073	chr19	35241630	35269979	28350	gain	chr19	35191658	35253852	Ensembl-biomart	62195	12223	43	20
inside	CNVR_2073	chr19	35241630	35269979	28350	gain	chr19	35183314	35269979	Hou2012b	86666	28350	100	33
inside	CNVR_2074	chr19	36863374	36880586	17213	loss	chr19	36808033	37193091	Bae 2010	385059	17213	100	4
upstream	CNVR_2075	chr19	37699961	37712499	12539	loss	chr19	37706714	37712499	Hou2012b	5786	5786	46	100
inside	CNVR_2078	chr19	48864290	48906422	42133	gain	chr19	48856604	48914520	Bickhart2012	57917	42133	100	73
downstream	CNVR_2078	chr19	48864290	48906422	42133	gain	chr19	48864290	48899301	Hou2012b	35012	35012	83	100
downstream	CNVR_2079	chr19	52776058	52853663	77606	loss	chr19	52734012	52801332	Bickhart2012	67321	25275	33	38
inside	CNVR_2079	chr19	52776058	52853663	77606	loss	chr19	52776058	52895540	Hou2012b	119483	77606	100	65
upstream	CNVR_2079	chr19	52776058	52853663	77606	loss	chr19	52832402	52883732	Jiang2013	51331	21262	27	41
downstream	CNVR_2080	chr19	55099310	55127646	28337	gain	chr19	55047896	55099310	Hou2012b	51415	1	0	0
encompassing	CNVR_2080	chr19	55099310	55127646	28337	gain	chr19	55102419	55121955	Hou2012b	19537	19537	69	100
upstream	CNVR_2081	chr19	55895701	55915600	19900	gain	chr19	55907681	55915600	Hou2012b	7920	7920	40	100
equal	CNVR_2082	chr19	57545384	57557142	11759	gain	chr19	57545384	57557142	Hou2012b	11759	11759	100	100
equal	CNVR_2084	chr19	61030359	61041791	11433	gain	chr19	61030359	61041791	Hou2012b	11433	11433	100	100
equal	CNVR_2085	chr19	61098555	61109916	11362	gain	chr19	61098555	61109916	Hou2012b	11362	11362	100	100
upstream	CNVR_2086	chr19	61359193	61364952	5760	gain	chr19	61362411	61364952	Hou2012b	2542	2542	44	100
inside	CNVR_2088	chr19	62314941	62333442	18502	loss	chr19	62314940	62533474	Ensembl-biomart	218535	18502	100	8
inside	CNVR_2089	chr19	62449493	62479875	30383	loss	chr19	62314940	62533474	Ensembl-biomart	218535	30383	100	14
downstream	CNVR_2089	chr19	62449493	62479875	30383	loss	chr19	62428661	62469241	Jiang2013	40581	19749	65	49
inside	CNVR_2093	chr19	63757340	63769488	12149	loss	chr19	63742270	63774253	Hou2012b	31984	12149	100	38
inside	CNVR_181	chr2	116567	136345	19779	loss	chr2	1	185569	Bickhart2012	185569	19779	100	11
equal	CNVR_181	chr2	116567	136345	19779	loss	chr2	116567	136345	Hou2012a	19779	19779	100	100
equal	CNVR_181	chr2	116567	136345	19779	loss	chr2	116567	136345	Hou2012b	19779	19779	100	100
upstream	CNVR_182	chr2	634538	671620	37083	gain	chr2	645637	671620	Hou2012b	25984	25984	70	100
downstream	CNVR_183	chr2	2527718	2551343	23626	loss	chr2	2527718	2535261	Hou2012b	7544	7544	32	100
inside	CNVR_187	chr2	8933349	9025164	91816	loss	chr2	8788218	9113367	Hou2011	325150	91816	100	28
encompassing	CNVR_187	chr2	8933349	9025164	91816	loss	chr2	8979837	9014640	Hou2012b	34804	34804	38	100
inside	CNVR_187	chr2	8933349	9025164	91816	loss	chr2	8788218	9040719	Hou2012c	252502	91816	100	36
equal	CNVR_188	chr2	9113368	9121911	8544	gain	chr2	9113368	9121911	Hou2012b	8544	8544	100	100
inside	CNVR_191	chr2	11203976	11219472	15497	gain	chr2	11196342	11229866	Bickhart2012	33525	15497	100	46
downstream	CNVR_192	chr2	12138830	12191246	52417	gain	chr2	12138830	12141698	Hou2012b	2869	2869	5	100
inside	CNVR_194	chr2	15014502	15021561	7060	loss	chr2	15012094	15027079	Hou2012b	14986	7060	100	47
downstream	CNVR_197	chr2	16893307	16926792	33486	loss	chr2	16893307	16913116	Hou2012a	19810	19810	59	100
upstream	CNVR_197	chr2	16893307	16926792	33486	loss	chr2	16905544	16926792	Hou2012b	21249	21249	63	100
downstream	CNVR_197	chr2	16893307	16926792	33486	loss	chr2	16658175	16893308	Hou2012c	235134	2	0	0
upstream	CNVR_199	chr2	17811825	17866452	54628	loss	chr2	17857542	17974888	Hou2012c	117347	8911	16	8
upstream	CNVR_200	chr2	18708775	18728344	19570	loss	chr2	18712647	18728344	Hou2012b	15698	15698	80	100
downstream	CNVR_201	chr2	28242514	28255680	13167	gain	chr2	28242514	28246133	Hou2012b	3620	3620	27	100
encompassing	CNVR_202	chr2	31121446	31303127	181682	both	chr2	31240056	31249628	Hou2012b	9573	9573	5	100
downstream	CNVR_202	chr2	31121446	31303127	181682	both	chr2	30992556	31287499	Hou2012c	294944	166054	91	56
equal	CNVR_203	chr2	31819240	31829541	10302	loss	chr2	31819240	31829541	Hou2012a	10302	10302	100	100
downstream	CNVR_207	chr2	33798764	33816581	17818	loss	chr2	33678861	33798765	Hou2012c	119905	2	0	0
inside	CNVR_215	chr2	40518998	40540747	21750	gain	chr2	40292266	40647925	Hou2012a	355660	21750	100	6
encompassing	CNVR_216	chr2	40876760	40943926	67167	loss	chr2	40881031	40939433	Hou2012c	58403	58403	87	100
downstream	CNVR_219	chr2	43874620	43886100	11481	gain	chr2	43865985	43874620	Hou2012b	8636	1	0	0
encompassing	CNVR_220	chr2	45584050	45592982	8933	loss	chr2	45585488	45591707	Hou2012b	6220	6220	70	100
downstream	CNVR_226	chr2	53991194	54092246	101053	loss	chr2	53907395	54051243	Bae 2010	143849	60050	59	42
downstream	CNVR_226	chr2	53991194	54092246	101053	loss	chr2	53991194	53999598	Hou2012b	8405	8405	8	100
inside	CNVR_226	chr2	53991194	54092246	101053	loss	chr2	53907395	54130293	Hou2012c	222899	101053	100	45
downstream	CNVR_228	chr2	54502437	54537783	35347	loss	chr2	54487231	54519796	Hou2011	32566	17360	49	53
upstream	CNVR_230	chr2	55335634	55350560	14927	loss	chr2	55350560	55368419	Hou2012b	17860	1	0	0
encompassing	CNVR_234	chr2	56875553	56882834	7282	gain	chr2	56878588	56882391	Zhan2011	3804	3804	52	100
upstream	CNVR_235	chr2	56966172	56979919	13748	loss	chr2	56969132	56991220	Bickhart2012	22089	10788	78	49
inside	CNVR_238	chr2	60222461	60256316	33856	loss	chr2	59750109	60547022	Choi2013	796914	33856	100	4
inside	CNVR_238	chr2	60222461	60256316	33856	loss	chr2	60179831	60257231	Jiang2012	77401	33856	100	44
equal	CNVR_241	chr2	65760135	65809181	49047	loss	chr2	65760135	65809181	Hou2012b	49047	49047	100	100
upstream	CNVR_242	chr2	67081283	67143933	62651	loss	chr2	67130856	67147853	Hou2012b	16998	13078	21	77
inside	CNVR_243	chr2	67942400	67960636	18237	loss	chr2	67847790	67971112	Bae 2010	123323	18237	100	15
inside	CNVR_243	chr2	67942400	67960636	18237	loss	chr2	67847790	67971112	Hou2011	123323	18237	100	15
inside	CNVR_243	chr2	67942400	67960636	18237	loss	chr2	67847791	67971113	Jiang2012	123323	18237	100	15
encompassing	CNVR_245	chr2	68129258	68154640	25383	loss	chr2	68130472	68142932	Hou2012b	12461	12461	49	100
encompassing	CNVR_245	chr2	68129258	68154640	25383	loss	chr2	68147005	68150651	Hou2012b	3647	3647	14	100
inside	CNVR_247	chr2	69307337	69336818	29482	loss	chr2	69216843	69415938	Hou2012c	199096	29482	100	15
inside	CNVR_248	chr2	69362584	69370499	7916	gain	chr2	69216843	69415938	Hou2012c	199096	7916	100	4
inside	CNVR_249	chr2	69389035	69395952	6918	loss	chr2	69216843	69415938	Hou2012c	199096	6918	100	3
inside	CNVR_252	chr2	75430998	75457980	26983	loss	chr2	75425008	75464316	Hou2012b	39309	26983	100	69
equal	CNVR_253	chr2	77565218	77571523	6306	gain	chr2	77565218	77571523	Hou2012b	6306	6306	100	100
upstream	CNVR_254	chr2	77606741	77620108	13368	loss	chr2	77620107	77719507	Bae 2010	99401	2	0	0
upstream	CNVR_254	chr2	77606741	77620108	13368	loss	chr2	77615416	77634339	Hou2012a	18924	4693	35	25
upstream	CNVR_254	chr2	77606741	77620108	13368	loss	chr2	77613086	77634339	Hou2012b	21254	7023	53	33
downstream	CNVR_255	chr2	77884998	77920620	35623	both	chr2	77832114	77900294	Hou2011	68181	15297	43	22
downstream	CNVR_255	chr2	77884998	77920620	35623	both	chr2	77817228	77905337	Hou2012b	88110	20340	57	23
downstream	CNVR_255	chr2	77884998	77920620	35623	both	chr2	77668963	77900294	Hou2012c	231332	15297	43	7
equal	CNVR_256	chr2	78205113	78226011	20899	gain	chr2	78205113	78226011	Hou2012b	20899	20899	100	100
downstream	CNVR_257	chr2	78601140	78628109	26970	loss	chr2	78433730	78604520	Hou2011	170791	3381	13	2
encompassing	CNVR_259	chr2	81674401	81877152	202752	both	chr2	81844987	81866621	Hou2012b	21635	21635	11	100
upstream	CNVR_259	chr2	81674401	81877152	202752	both	chr2	81749541	81877152	Jiang2013	127612	127612	63	100
upstream	CNVR_260	chr2	82088872	82097094	8223	loss	chr2	82097094	82114870	Hou2012b	17777	1	0	0
upstream	CNVR_263	chr2	86643014	86696957	53944	gain	chr2	86664030	86696957	Hou2012b	32928	32928	61	100
inside	CNVR_264	chr2	87872337	87886590	14254	loss	chr2	87872336	88162562	Hou2011	290227	14254	100	5
inside	CNVR_264	chr2	87872337	87886590	14254	loss	chr2	87745839	87944721	Hou2012c	198883	14254	100	7
inside	CNVR_266	chr2	89577166	89587500	10335	loss	chr2	89566592	89598211	Bickhart2012	31620	10335	100	33
equal	CNVR_266	chr2	89577166	89587500	10335	loss	chr2	89577166	89587500	Hou2012b	10335	10335	100	100
downstream	CNVR_269	chr2	91673462	91690226	16765	loss	chr2	91664983	91687244	Bickhart2012	22262	13783	82	62
inside	CNVR_269	chr2	91673462	91690226	16765	loss	chr2	91673462	91697776	Hou2012b	24315	16765	100	69
encompassing	CNVR_272	chr2	97873404	97901619	28216	loss	chr2	97882695	97893002	Hou2012b	10308	10308	37	100
equal	CNVR_273	chr2	99064877	99086526	21650	gain	chr2	99064877	99086526	Hou2012b	21650	21650	100	100
upstream	CNVR_274	chr2	100267727	100286699	18973	gain	chr2	100273809	100311544	Hou2012b	37736	12891	68	34
upstream	CNVR_274	chr2	100267727	100286699	18973	gain	chr2	100273809	100311544	Jiang2013	37736	12891	68	34
inside	CNVR_277	chr2	102708820	102778163	69344	loss	chr2	102611373	102825866	Hou2012c	214494	69344	100	32
inside	CNVR_281	chr2	108092020	108104635	12616	loss	chr2	108056709	108216685	Hou2012c	159977	12616	100	8
upstream	CNVR_283	chr2	110787287	110798965	11679	gain	chr2	110791970	110798965	Hou2012b	6996	6996	60	100
equal	CNVR_287	chr2	124177025	124211492	34468	loss	chr2	124177025	124211492	Hou2012a	34468	34468	100	100
equal	CNVR_287	chr2	124177025	124211492	34468	loss	chr2	124177025	124211492	Hou2012b	34468	34468	100	100
inside	CNVR_287	chr2	124177025	124211492	34468	loss	chr2	124168169	124211492	Jiang2013	43324	34468	100	80
encompassing	CNVR_287	chr2	124177025	124211492	34468	loss	chr2	124180673	124209387	Liu2010	28715	28715	83	100
downstream	CNVR_287	chr2	124177025	124211492	34468	loss	chr2	124176902	124181898	Stothard2011	4997	4874	14	98
encompassing	CNVR_287	chr2	124177025	124211492	34468	loss	chr2	124182424	124185054	Stothard2011	2631	2631	8	100
encompassing	CNVR_287	chr2	124177025	124211492	34468	loss	chr2	124185318	124190840	Stothard2011	5523	5523	16	100
encompassing	CNVR_287	chr2	124177025	124211492	34468	loss	chr2	124192936	124196354	Stothard2011	3419	3419	10	100
encompassing	CNVR_287	chr2	124177025	124211492	34468	loss	chr2	124203982	124208452	Stothard2011	4471	4471	13	100
upstream	CNVR_287	chr2	124177025	124211492	34468	loss	chr2	124208716	124211608	Stothard2011	2893	2777	8	96
encompassing	CNVR_288	chr2	124245089	124266796	21708	loss	chr2	124253346	124260812	Hou2012b	7467	7467	34	100
equal	CNVR_289	chr2	124330343	124398570	68228	loss	chr2	124330343	124398570	Hou2012b	68228	68228	100	100
equal	CNVR_289	chr2	124330343	124398570	68228	loss	chr2	124330343	124398570	Jiang2013	68228	68228	100	100
encompassing	CNVR_289	chr2	124330343	124398570	68228	loss	chr2	124349950	124354420	Stothard2011	4471	4471	7	100
encompassing	CNVR_289	chr2	124330343	124398570	68228	loss	chr2	124364519	124370829	Stothard2011	6311	6311	9	100
upstream	CNVR_291	chr2	130197949	130204643	6695	loss	chr2	130200917	130204643	Hou2012a	3727	3727	56	100
equal	CNVR_291	chr2	130197949	130204643	6695	loss	chr2	130197949	130204643	Hou2012b	6695	6695	100	100
upstream	CNVR_293	chr2	133191925	133232598	40674	loss	chr2	133209366	133236851	Jiang2013	27486	23233	57	85
upstream	CNVR_295	chr2	135089138	135617581	528444	gain	chr2	135557345	135672091	Choi2013	114747	60237	11	52
encompassing	CNVR_295	chr2	135089138	135617581	528444	gain	chr2	135096060	135470166	Hou2012b	374107	374107	71	100
encompassing	CNVR_295	chr2	135089138	135617581	528444	gain	chr2	135482732	135497028	Hou2012b	14297	14297	3	100
encompassing	CNVR_295	chr2	135089138	135617581	528444	gain	chr2	135516140	135584976	Hou2012b	68837	68837	13	100
upstream	CNVR_295	chr2	135089138	135617581	528444	gain	chr2	135577686	135617581	Jiang2013	39896	39896	8	100
encompassing	CNVR_297	chr2	136149029	136253635	104607	loss	chr2	136162616	136182586	Choi2013	19971	19971	19	100
encompassing	CNVR_297	chr2	136149029	136253635	104607	loss	chr2	136187693	136192151	Choi2013	4459	4459	4	100
encompassing	CNVR_297	chr2	136149029	136253635	104607	loss	chr2	136221793	136231862	Hou2012a	10070	10070	10	100
upstream	CNVR_297	chr2	136149029	136253635	104607	loss	chr2	136248228	136253635	Hou2012b	5408	5408	5	100
inside	CNVR_2095	chr20	10974062	10981208	7147	gain	chr20	10974062	11008679	Hou2012b	34618	7147	100	21
inside	CNVR_2096	chr20	13453133	13473863	20731	loss	chr20	13453133	13478245	Hou2012b	25113	20731	100	83
equal	CNVR_2097	chr20	15371013	15381710	10698	loss	chr20	15371013	15381710	Hou2012b	10698	10698	100	100
inside	CNVR_2103	chr20	27530784	27537440	6657	gain	chr20	27490611	27608013	Hou2012b	117403	6657	100	6
encompassing	CNVR_2110	chr20	34550537	34579611	29075	both	chr20	34556532	34559974	Hou2012a	3443	3443	12	100
downstream	CNVR_2110	chr20	34550537	34579611	29075	both	chr20	34546462	34559974	Hou2012b	13513	9438	32	70
equal	CNVR_2111	chr20	34703574	34728244	24671	loss	chr20	34703574	34728244	Hou2012b	24671	24671	100	100
inside	CNVR_2115	chr20	39593945	39691234	97290	loss	chr20	39404718	39691235	Ensembl-biomart	286518	97290	100	34
encompassing	CNVR_2115	chr20	39593945	39691234	97290	loss	chr20	39616620	39633921	Fadista2010	17302	17302	18	100
inside	CNVR_2115	chr20	39593945	39691234	97290	loss	chr20	39320419	39709651	Hou2012b	389233	97290	100	25
equal	CNVR_2117	chr20	40687006	40708745	21740	both	chr20	40687006	40708745	Hou2012b	21740	21740	100	100
inside	CNVR_2118	chr20	43055922	43081692	25771	loss	chr20	43004104	43511649	Ensembl-biomart	507546	25771	100	5
inside	CNVR_2118	chr20	43055922	43081692	25771	loss	chr20	43004104	43313426	Ensembl-biomart	309323	25771	100	8
inside	CNVR_2118	chr20	43055922	43081692	25771	loss	chr20	42970238	43217537	Ensembl-biomart	247300	25771	100	10
equal	CNVR_2119	chr20	43612963	43618159	5197	gain	chr20	43612963	43618159	Hou2012b	5197	5197	100	100
inside	CNVR_2120	chr20	44011780	44017591	5812	loss	chr20	43878779	44040878	Bae 2010	162100	5812	100	4
inside	CNVR_2120	chr20	44011780	44017591	5812	loss	chr20	43878779	44077305	Bae 2010	198527	5812	100	3
inside	CNVR_2120	chr20	44011780	44017591	5812	loss	chr20	43878779	44077305	Ensembl-biomart	198527	5812	100	3
inside	CNVR_2120	chr20	44011780	44017591	5812	loss	chr20	43934068	44077305	Ensembl-biomart	143238	5812	100	4
inside	CNVR_2120	chr20	44011780	44017591	5812	loss	chr20	43878779	44077305	Hou2011	198527	5812	100	3
inside	CNVR_2124	chr20	45771079	45790269	19191	gain	chr20	45734508	46272250	Ensembl-biomart	537743	19191	100	4
inside	CNVR_2124	chr20	45771079	45790269	19191	gain	chr20	45734508	46272250	Hou2011	537743	19191	100	4
inside	CNVR_2125	chr20	45918839	45990206	71368	loss	chr20	45734508	46272250	Ensembl-biomart	537743	71368	100	13
inside	CNVR_2125	chr20	45918839	45990206	71368	loss	chr20	45734508	46272250	Hou2011	537743	71368	100	13
downstream	CNVR_2125	chr20	45918839	45990206	71368	loss	chr20	45841760	45967820	Hou2012b	126061	48982	69	39
equal	CNVR_2126	chr20	46332518	46344264	11747	loss	chr20	46332518	46344264	Hou2012b	11747	11747	100	100
inside	CNVR_2129	chr20	47046446	47061176	14731	gain	chr20	46787180	47226501	Ensembl-biomart	439322	14731	100	3
inside	CNVR_2129	chr20	47046446	47061176	14731	gain	chr20	46787180	47226501	Hou2011	439322	14731	100	3
downstream	CNVR_2130	chr20	47780344	47844499	64156	loss	chr20	47718102	47813524	Ensembl-biomart	95423	33181	52	35
upstream	CNVR_2130	chr20	47780344	47844499	64156	loss	chr20	47834984	47844499	Hou2012b	9516	9516	15	100
encompassing	CNVR_2132	chr20	48628002	48648878	20877	gain	chr20	48636181	48638567	Hou2012b	2387	2387	11	100
upstream	CNVR_2133	chr20	48698701	48731590	32890	loss	chr20	48715589	48772206	Bae 2010	56618	16002	49	28
upstream	CNVR_2133	chr20	48698701	48731590	32890	loss	chr20	48715589	48772206	Hou2012c	56618	16002	49	28
inside	CNVR_2135	chr20	49166152	49190161	24010	gain	chr20	49053596	49190162	Bae 2010	136567	24010	100	18
downstream	CNVR_2135	chr20	49166152	49190161	24010	gain	chr20	49160849	49182194	Hou2012b	21346	16043	67	75
upstream	CNVR_2136	chr20	49467473	49547190	79718	both	chr20	49531156	49631381	Bae 2010	100226	16035	20	16
encompassing	CNVR_2136	chr20	49467473	49547190	79718	both	chr20	49485763	49491391	Hou2012b	5629	5629	7	100
upstream	CNVR_2136	chr20	49467473	49547190	79718	both	chr20	49531156	49631381	Hou2012c	100226	16035	20	16
encompassing	CNVR_2136	chr20	49467473	49547190	79718	both	chr20	49480597	49543757	Jiang2013	63161	63161	79	100
inside	CNVR_2137	chr20	49555563	49561926	6364	gain	chr20	49531156	49631381	Bae 2010	100226	6364	100	6
inside	CNVR_2137	chr20	49555563	49561926	6364	gain	chr20	49531156	49631381	Hou2012c	100226	6364	100	6
downstream	CNVR_2138	chr20	49611797	49659719	47923	both	chr20	49531156	49631381	Bae 2010	100226	19585	41	20
downstream	CNVR_2138	chr20	49611797	49659719	47923	both	chr20	49531156	49631381	Hou2012c	100226	19585	41	20
inside	CNVR_2140	chr20	51260822	51272280	11459	loss	chr20	51100077	51285755	Hou2012b	185679	11459	100	6
inside	CNVR_2141	chr20	51964382	51976844	12463	loss	chr20	51422911	52011465	Ensembl-biomart	588555	12463	100	2
downstream	CNVR_2143	chr20	53522716	53528485	5770	loss	chr20	53522716	53527102	Hou2012b	4387	4387	76	100
upstream	CNVR_2144	chr20	53780223	53808090	27868	gain	chr20	53798274	54052767	Ensembl-biomart	254494	9817	35	4
upstream	CNVR_2144	chr20	53780223	53808090	27868	gain	chr20	53798274	54052767	Hou2011	254494	9817	35	4
upstream	CNVR_2144	chr20	53780223	53808090	27868	gain	chr20	53798275	53808090	Hou2012a	9816	9816	35	100
inside	CNVR_2145	chr20	53950122	53959277	9156	gain	chr20	53798274	54052767	Ensembl-biomart	254494	9156	100	4
inside	CNVR_2145	chr20	53950122	53959277	9156	gain	chr20	53798274	54052767	Hou2011	254494	9156	100	4
inside	CNVR_2148	chr20	57526223	57545372	19150	loss	chr20	57349621	57638808	Bae 2010	289188	19150	100	7
equal	CNVR_2148	chr20	57526223	57545372	19150	loss	chr20	57526223	57545372	Hou2012b	19150	19150	100	100
inside	CNVR_2150	chr20	60343893	60369556	25664	gain	chr20	60340309	60369556	Hou2012b	29248	25664	100	88
upstream	CNVR_2151	chr20	60447656	60496754	49099	gain	chr20	60473408	60525562	Hou2012b	52155	23347	48	45
upstream	CNVR_2151	chr20	60447656	60496754	49099	gain	chr20	60470161	60525562	Jiang2013	55402	26594	54	48
upstream	CNVR_2153	chr20	60902173	60928704	26532	loss	chr20	60902174	60954991	Bae 2010	52818	26531	100	50
upstream	CNVR_2153	chr20	60902173	60928704	26532	loss	chr20	60908597	60928704	Hou2012b	20108	20108	76	100
downstream	CNVR_2156	chr20	64868102	64894316	26215	gain	chr20	64868102	64881938	Hou2012b	13837	13837	53	100
downstream	CNVR_2156	chr20	64868102	64894316	26215	gain	chr20	64806091	64887253	Liu2010	81163	19152	73	24
encompassing	CNVR_2158	chr20	66590823	66641751	50929	loss	chr20	66631436	66634968	Hou2012a	3533	3533	7	100
encompassing	CNVR_2158	chr20	66590823	66641751	50929	loss	chr20	66631436	66634968	Hou2012b	3533	3533	7	100
encompassing	CNVR_2163	chr20	71084975	71489686	404712	both	chr20	71182950	71208407	Choi2013	25458	25458	6	100
encompassing	CNVR_2163	chr20	71084975	71489686	404712	both	chr20	71263287	71279911	Choi2013	16625	16625	4	100
encompassing	CNVR_2163	chr20	71084975	71489686	404712	both	chr20	71284703	71299686	Choi2013	14984	14984	4	100
encompassing	CNVR_2163	chr20	71084975	71489686	404712	both	chr20	71302633	71318130	Choi2013	15498	15498	4	100
encompassing	CNVR_2163	chr20	71084975	71489686	404712	both	chr20	71395142	71420351	Choi2013	25210	25210	6	100
encompassing	CNVR_2163	chr20	71084975	71489686	404712	both	chr20	71427335	71446013	Choi2013	18679	18679	5	100
downstream	CNVR_2163	chr20	71084975	71489686	404712	both	chr20	71067703	71433872	Ensembl-biomart	366170	348898	86	95
encompassing	CNVR_2163	chr20	71084975	71489686	404712	both	chr20	71228942	71433871	Jiang2013	204930	204930	51	100
encompassing	CNVR_2164	chr20	71522096	71571246	49151	loss	chr20	71565056	71570576	Choi2013	5521	5521	11	100
downstream	CNVR_2165	chr20	71880061	71896856	16796	gain	chr20	71797891	71882980	Choi2013	85090	2920	17	3
encompassing	CNVR_2166	chr21	1270468	2085345	814878	gain	chr21	1306299	1306417	Choi2013	119	119	0	100
encompassing	CNVR_2166	chr21	1270468	2085345	814878	gain	chr21	1309835	1309954	Choi2013	120	120	0	100
encompassing	CNVR_2166	chr21	1270468	2085345	814878	gain	chr21	1632141	1649614	Choi2013	17474	17474	2	100
encompassing	CNVR_2166	chr21	1270468	2085345	814878	gain	chr21	1899414	1917513	Choi2013	18100	18100	2	100
encompassing	CNVR_2166	chr21	1270468	2085345	814878	gain	chr21	1443301	1465204	Hou2012b	21904	21904	3	100
encompassing	CNVR_2166	chr21	1270468	2085345	814878	gain	chr21	1511625	1552444	Hou2012b	40820	40820	5	100
encompassing	CNVR_2169	chr21	5293149	5311687	18539	gain	chr21	5297930	5306174	Hou2012b	8245	8245	44	100
equal	CNVR_2170	chr21	9873823	9881385	7563	gain	chr21	9873823	9881385	Hou2012b	7563	7563	100	100
encompassing	CNVR_2172	chr21	20062038	20178454	116417	both	chr21	20082490	20103922	Choi2013	21433	21433	18	100
upstream	CNVR_2172	chr21	20062038	20178454	116417	both	chr21	20084904	20193047	Choi2013	108144	93551	80	87
encompassing	CNVR_2172	chr21	20062038	20178454	116417	both	chr21	20128501	20132903	Choi2013	4403	4403	4	100
encompassing	CNVR_2172	chr21	20062038	20178454	116417	both	chr21	20144494	20144827	Choi2013	334	334	0	100
upstream	CNVR_2172	chr21	20062038	20178454	116417	both	chr21	20110566	20683450	Ensembl-biomart	572885	67889	58	12
equal	CNVR_2172	chr21	20062038	20178454	116417	both	chr21	20062038	20178454	Hou2012b	116417	116417	100	100
encompassing	CNVR_2172	chr21	20062038	20178454	116417	both	chr21	20162438	20164898	Stothard2011	2461	2461	2	100
encompassing	CNVR_2172	chr21	20062038	20178454	116417	both	chr21	20078342	20084047	Zhan2011	5706	5706	5	100
inside	CNVR_2173	chr21	20215691	20231373	15683	gain	chr21	20110566	20683450	Ensembl-biomart	572885	15683	100	3
inside	CNVR_2173	chr21	20215691	20231373	15683	gain	chr21	20194634	20389415	Ensembl-biomart	194782	15683	100	8
inside	CNVR_2173	chr21	20215691	20231373	15683	gain	chr21	20204462	20248628	Hou2012b	44167	15683	100	36
inside	CNVR_2174	chr21	20341438	20361362	19925	gain	chr21	20110566	20683450	Ensembl-biomart	572885	19925	100	3
inside	CNVR_2174	chr21	20341438	20361362	19925	gain	chr21	20194634	20389415	Ensembl-biomart	194782	19925	100	10
inside	CNVR_2174	chr21	20341438	20361362	19925	gain	chr21	20266091	20364045	Hou2012b	97955	19925	100	20
inside	CNVR_2175	chr21	20390960	20413221	22262	gain	chr21	20388410	20435387	Bickhart2012	46978	22262	100	47
inside	CNVR_2175	chr21	20390960	20413221	22262	gain	chr21	20110566	20683450	Ensembl-biomart	572885	22262	100	4
downstream	CNVR_2175	chr21	20390960	20413221	22262	gain	chr21	20382056	20390960	Hou2012b	8905	1	0	0
inside	CNVR_2176	chr21	20491178	20506287	15110	gain	chr21	20476390	20517198	Bickhart2012	40809	15110	100	37
inside	CNVR_2176	chr21	20491178	20506287	15110	gain	chr21	20110566	20683450	Ensembl-biomart	572885	15110	100	3
upstream	CNVR_2176	chr21	20491178	20506287	15110	gain	chr21	20493215	20506287	Hou2012b	13073	13073	87	100
inside	CNVR_2177	chr21	20532341	20583579	51239	gain	chr21	20110566	20683450	Ensembl-biomart	572885	51239	100	9
encompassing	CNVR_2177	chr21	20532341	20583579	51239	gain	chr21	20534831	20558489	Hou2012b	23659	23659	46	100
encompassing	CNVR_2177	chr21	20532341	20583579	51239	gain	chr21	20551313	20555535	Zhan2011	4223	4223	8	100
downstream	CNVR_2180	chr21	25635604	25644436	8833	gain	chr21	25608847	25636624	Bickhart2012	27778	1021	12	4
inside	CNVR_2182	chr21	35222315	35242705	20391	loss	chr21	35207757	35242705	Hou2012b	34949	20391	100	58
inside	CNVR_2182	chr21	35222315	35242705	20391	loss	chr21	35206337	35258118	Jiang2013	51782	20391	100	39
encompassing	CNVR_2183	chr21	35328865	35458695	129831	gain	chr21	35393718	35400366	Hou2012b	6649	6649	5	100
encompassing	CNVR_2183	chr21	35328865	35458695	129831	gain	chr21	35424722	35454532	Hou2012b	29811	29811	23	100
upstream	CNVR_2188	chr21	40155122	40192726	37605	gain	chr21	40166849	40591365	Ensembl-biomart	424517	25878	69	6
upstream	CNVR_2188	chr21	40155122	40192726	37605	gain	chr21	40166849	40591365	Hou2011	424517	25878	69	6
encompassing	CNVR_2192	chr21	48018965	48193707	174743	loss	chr21	48108342	48133063	Hou2012b	24722	24722	14	100
upstream	CNVR_2194	chr21	48767166	48779603	12438	loss	chr21	48773929	48779603	Hou2012b	5675	5675	46	100
upstream	CNVR_2195	chr21	49016436	49021848	5413	loss	chr21	49017997	49021848	Hou2012b	3852	3852	71	100
upstream	CNVR_2198	chr21	51125564	51149585	24022	both	chr21	51136678	51456011	Hou2012b	319334	12908	54	4
inside	CNVR_2199	chr21	51599975	51611106	11132	loss	chr21	51556380	51780362	Ensembl-biomart	223983	11132	100	5
inside	CNVR_2199	chr21	51599975	51611106	11132	loss	chr21	51599975	51622784	Hou2012b	22810	11132	100	49
inside	CNVR_2200	chr21	51677918	51698254	20337	loss	chr21	51556380	51780362	Ensembl-biomart	223983	20337	100	9
encompassing	CNVR_2202	chr21	52956942	53019611	62670	gain	chr21	52971607	52990840	Hou2012b	19234	19234	31	100
downstream	CNVR_2204	chr21	53281585	53333369	51785	both	chr21	53281585	53313666	Hou2012b	32082	32082	62	100
encompassing	CNVR_2205	chr21	53450276	53555870	105595	loss	chr21	53500340	53552468	Ensembl-biomart	52129	52129	49	100
encompassing	CNVR_2205	chr21	53450276	53555870	105595	loss	chr21	53500340	53552468	Hou2011	52129	52129	49	100
inside	CNVR_2205	chr21	53450276	53555870	105595	loss	chr21	53342905	54370708	Hou2012b	1027804	105595	100	10
downstream	CNVR_2206	chr21	55492097	55512990	20894	gain	chr21	55492097	55508592	Hou2012b	16496	16496	79	100
inside	CNVR_2208	chr21	59279537	59291824	12288	gain	chr21	59276655	59291824	Hou2012b	15170	12288	100	81
downstream	CNVR_2211	chr21	60514625	60594860	80236	gain	chr21	60508324	60533792	Bickhart2012	25469	19168	24	75
encompassing	CNVR_2211	chr21	60514625	60594860	80236	gain	chr21	60520424	60545084	Hou2012b	24661	24661	31	100
encompassing	CNVR_2211	chr21	60514625	60594860	80236	gain	chr21	60560357	60579349	Hou2012b	18993	18993	24	100
upstream	CNVR_2213	chr21	60911634	60969464	57831	both	chr21	60939498	60969464	Hou2012b	29967	29967	52	100
upstream	CNVR_2214	chr21	62489322	62495241	5920	loss	chr21	62492760	62506299	Fadista2010	13540	2482	42	18
upstream	CNVR_2214	chr21	62489322	62495241	5920	loss	chr21	62493300	62506299	Zhan2011	13000	1942	33	15
upstream	CNVR_2214	chr21	62489322	62495241	5920	loss	chr21	62491850	62499456	Zhan2011	7607	3392	57	45
downstream	CNVR_2216	chr21	63970044	63975124	5081	gain	chr21	63970044	63974099	Hou2012b	4056	4056	80	100
downstream	CNVR_2221	chr21	69955674	69987537	31864	loss	chr21	69788339	69972342	Bae 2010	184004	16669	52	9
encompassing	CNVR_2221	chr21	69955674	69987537	31864	loss	chr21	69960277	69967811	Choi2013	7535	7535	24	100
encompassing	CNVR_2221	chr21	69955674	69987537	31864	loss	chr21	69978023	69980890	Choi2013	2868	2868	9	100
upstream	CNVR_2221	chr21	69955674	69987537	31864	loss	chr21	69982291	70077426	Choi2013	95136	5247	16	6
encompassing	CNVR_2222	chr21	70093917	70360098	266182	both	chr21	70269910	70292666	Choi2013	22757	22757	9	100
encompassing	CNVR_2222	chr21	70093917	70360098	266182	both	chr21	70313782	70351845	Choi2013	38064	38064	14	100
encompassing	CNVR_2222	chr21	70093917	70360098	266182	both	chr21	70272221	70294301	Hou2012b	22081	22081	8	100
encompassing	CNVR_2223	chr21	70694793	70759096	64304	loss	chr21	70707408	70715785	Choi2013	8378	8378	13	100
encompassing	CNVR_2223	chr21	70694793	70759096	64304	loss	chr21	70717761	70727303	Choi2013	9543	9543	15	100
encompassing	CNVR_2224	chr21	70773020	70901743	128724	loss	chr21	70827525	70839732	Choi2013	12208	12208	9	100
encompassing	CNVR_2224	chr21	70773020	70901743	128724	loss	chr21	70845971	70861972	Choi2013	16002	16002	12	100
encompassing	CNVR_2224	chr21	70773020	70901743	128724	loss	chr21	70870027	70874415	Choi2013	4389	4389	3	100
encompassing	CNVR_2224	chr21	70773020	70901743	128724	loss	chr21	70878138	70895537	Choi2013	17400	17400	14	100
encompassing	CNVR_2224	chr21	70773020	70901743	128724	loss	chr21	70779690	70818428	Hou2012b	38739	38739	30	100
encompassing	CNVR_2224	chr21	70773020	70901743	128724	loss	chr21	70823120	70833173	Hou2012b	10054	10054	8	100
encompassing	CNVR_2225	chr21	71025601	71389313	363713	loss	chr21	71041900	71047128	Choi2013	5229	5229	1	100
encompassing	CNVR_2225	chr21	71025601	71389313	363713	loss	chr21	71077800	71078924	Choi2013	1125	1125	0	100
encompassing	CNVR_2225	chr21	71025601	71389313	363713	loss	chr21	71145150	71156637	Choi2013	11488	11488	3	100
encompassing	CNVR_2225	chr21	71025601	71389313	363713	loss	chr21	71160886	71167980	Choi2013	7095	7095	2	100
encompassing	CNVR_2225	chr21	71025601	71389313	363713	loss	chr21	71187494	71234136	Choi2013	46643	46643	13	100
encompassing	CNVR_2225	chr21	71025601	71389313	363713	loss	chr21	71189271	71383753	Choi2013	194483	194483	53	100
encompassing	CNVR_2225	chr21	71025601	71389313	363713	loss	chr21	71291846	71316837	Choi2013	24992	24992	7	100
encompassing	CNVR_2225	chr21	71025601	71389313	363713	loss	chr21	71352590	71373975	Choi2013	21386	21386	6	100
encompassing	CNVR_2225	chr21	71025601	71389313	363713	loss	chr21	71154085	71187494	Hou2012b	33410	33410	9	100
encompassing	CNVR_2225	chr21	71025601	71389313	363713	loss	chr21	71359883	71384115	Hou2012b	24233	24233	7	100
encompassing	CNVR_2226	chr21	71505398	71539342	33945	gain	chr21	71530013	71531441	Choi2013	1429	1429	4	100
inside	CNVR_2226	chr21	71505398	71539342	33945	gain	chr21	71487101	71559870	Hou2012b	72770	33945	100	47
downstream	CNVR_2229	chr22	1760990	1791623	30634	loss	chr22	1747986	1774337	Hou2012b	26352	13348	44	51
encompassing	CNVR_2230	chr22	5457737	5548263	90527	gain	chr22	5475849	5536270	Hou2012b	60422	60422	67	100
inside	CNVR_2230	chr22	5457737	5548263	90527	gain	chr22	5431431	5694882	Hou2012c	263452	90527	100	34
upstream	CNVR_2231	chr22	7091262	7106548	15287	loss	chr22	7099677	7113509	Bickhart2012	13833	6872	45	50
downstream	CNVR_2233	chr22	9404197	9438878	34682	loss	chr22	9404197	9428951	Hou2012b	24755	24755	71	100
upstream	CNVR_2234	chr22	11344539	11372709	28171	loss	chr22	11344540	11454574	Bae 2010	110035	28170	100	26
inside	CNVR_2235	chr22	19414385	19422241	7857	loss	chr22	18740484	19647747	Choi2013	907264	7857	100	1
inside	CNVR_2235	chr22	19414385	19422241	7857	loss	chr22	19409001	19588937	Ensembl-biomart	179937	7857	100	4
inside	CNVR_2235	chr22	19414385	19422241	7857	loss	chr22	19401713	19422241	Hou2012b	20529	7857	100	38
downstream	CNVR_2240	chr22	25551133	25601130	49998	loss	chr22	25321073	25598781	Hou2012c	277709	47649	95	17
inside	CNVR_2241	chr22	26467884	26473227	5344	loss	chr22	26464331	26476310	Fadista2010	11980	5344	100	45
equal	CNVR_2241	chr22	26467884	26473227	5344	loss	chr22	26467884	26473227	Hou2012b	5344	5344	100	100
inside	CNVR_2241	chr22	26467884	26473227	5344	loss	chr22	26464331	26474456	Zhan2011	10126	5344	100	53
downstream	CNVR_2243	chr22	28835247	28857122	21876	both	chr22	28835247	28839506	Hou2012b	4260	4260	19	100
upstream	CNVR_2250	chr22	41305888	41314139	8252	loss	chr22	41307268	41314139	Hou2012b	6872	6872	83	100
downstream	CNVR_2250	chr22	41305888	41314139	8252	loss	chr22	41256252	41314138	Hou2012c	57887	8251	100	14
inside	CNVR_2253	chr22	59327220	59375673	48454	loss	chr22	59204395	59524892	Ensembl-biomart	320498	48454	100	15
upstream	CNVR_2253	chr22	59327220	59375673	48454	loss	chr22	59352442	59415156	Jiang2013	62715	23232	48	37
inside	CNVR_2254	chr22	59487979	59527116	39138	loss	chr22	59460406	59549010	Choi2013	88605	39138	100	44
downstream	CNVR_2254	chr22	59487979	59527116	39138	loss	chr22	59387582	59524892	Ensembl-biomart	137311	36914	94	27
downstream	CNVR_2254	chr22	59487979	59527116	39138	loss	chr22	59204395	59524892	Ensembl-biomart	320498	36914	94	12
downstream	CNVR_2254	chr22	59487979	59527116	39138	loss	chr22	59387582	59524892	Hou2011	137311	36914	94	27
encompassing	CNVR_2256	chr22	59951940	60169718	217779	both	chr22	59952594	59965985	Choi2013	13392	13392	6	100
encompassing	CNVR_2256	chr22	59951940	60169718	217779	both	chr22	60039910	60040605	Choi2013	696	696	0	100
upstream	CNVR_2256	chr22	59951940	60169718	217779	both	chr22	60063340	60172924	Choi2013	109585	106379	49	97
encompassing	CNVR_2256	chr22	59951940	60169718	217779	both	chr22	59984066	60105534	Ensembl-biomart	121469	121469	56	100
encompassing	CNVR_2256	chr22	59951940	60169718	217779	both	chr22	60056908	60130491	Ensembl-biomart	73584	73584	34	100
encompassing	CNVR_2256	chr22	59951940	60169718	217779	both	chr22	60029005	60092865	Hou2012b	63861	63861	29	100
downstream	CNVR_2257	chr22	60198815	60240998	42184	loss	chr22	60179708	60211026	Choi2013	31319	12212	29	39
encompassing	CNVR_2257	chr22	60198815	60240998	42184	loss	chr22	60217808	60229341	Choi2013	11534	11534	27	100
upstream	CNVR_2259	chr22	60452969	60484032	31064	loss	chr22	60475321	60565515	Bae 2010	90195	8712	28	10
upstream	CNVR_2259	chr22	60452969	60484032	31064	loss	chr22	60459452	60565515	Ensembl-biomart	106064	24581	79	23
encompassing	CNVR_2260	chr22	60632553	60732803	100251	loss	chr22	60685502	60713519	Jiang2013	28018	28018	28	100
downstream	CNVR_2261	chr22	60919411	60989319	69909	loss	chr22	60913459	60946157	Choi2013	32699	26747	38	82
upstream	CNVR_2261	chr22	60919411	60989319	69909	loss	chr22	60960190	61060022	Choi2013	99833	29130	42	29
encompassing	CNVR_2261	chr22	60919411	60989319	69909	loss	chr22	60922481	60987720	Jiang2013	65240	65240	93	100
upstream	CNVR_2262	chr22	61114914	61255073	140160	loss	chr22	61199664	61342773	Bae 2010	143110	55410	40	39
upstream	CNVR_2262	chr22	61114914	61255073	140160	loss	chr22	61199664	61258858	Bae 2010	59195	55410	40	94
encompassing	CNVR_2262	chr22	61114914	61255073	140160	loss	chr22	61118758	61122753	Choi2013	3996	3996	3	100
encompassing	CNVR_2262	chr22	61114914	61255073	140160	loss	chr22	61123420	61130341	Choi2013	6922	6922	5	100
encompassing	CNVR_2262	chr22	61114914	61255073	140160	loss	chr22	61133594	61160689	Choi2013	27096	27096	19	100
encompassing	CNVR_2262	chr22	61114914	61255073	140160	loss	chr22	61167346	61188874	Choi2013	21529	21529	15	100
encompassing	CNVR_2262	chr22	61114914	61255073	140160	loss	chr22	61189669	61201147	Choi2013	11479	11479	8	100
upstream	CNVR_2262	chr22	61114914	61255073	140160	loss	chr22	61199664	61378198	Hou2011	178535	55410	40	31
upstream	CNVR_2262	chr22	61114914	61255073	140160	loss	chr22	61238410	61342773	Hou2012c	104364	16664	12	16
downstream	CNVR_2265	chr23	4342494	4359518	17025	loss	chr23	4340872	4346660	Hou2012b	5789	4167	24	72
upstream	CNVR_2267	chr23	5137488	5147226	9739	gain	chr23	5140931	5147226	Hou2012b	6296	6296	65	100
inside	CNVR_2268	chr23	5531341	5547603	16263	gain	chr23	5473539	5614837	Hou2012b	141299	16263	100	12
inside	CNVR_2269	chr23	5554205	5573452	19248	loss	chr23	5473539	5614837	Hou2012b	141299	19248	100	14
upstream	CNVR_2272	chr23	17981624	18012853	31230	loss	chr23	17997691	18012853	Hou2012b	15163	15163	49	100
upstream	CNVR_2273	chr23	18284914	18311117	26204	gain	chr23	18294438	18327428	Hou2012b	32991	16680	64	51
encompassing	CNVR_2274	chr23	20834346	20847845	13500	gain	chr23	20837051	20843832	Hou2012b	6782	6782	50	100
downstream	CNVR_2278	chr23	24227721	24286409	58689	gain	chr23	23795772	24250799	Choi2013	455028	23079	39	5
inside	CNVR_2278	chr23	24227721	24286409	58689	gain	chr23	24222559	24289782	Hou2012b	67224	58689	100	87
encompassing	CNVR_2279	chr23	25255521	25450746	195226	both	chr23	25351283	25356959	Choi2013	5677	5677	3	100
encompassing	CNVR_2279	chr23	25255521	25450746	195226	both	chr23	25375270	25388620	Choi2013	13351	13351	7	100
encompassing	CNVR_2279	chr23	25255521	25450746	195226	both	chr23	25404020	25411643	Choi2013	7624	7624	4	100
upstream	CNVR_2279	chr23	25255521	25450746	195226	both	chr23	25315725	25452180	Hou2012b	136456	135022	69	99
encompassing	CNVR_2279	chr23	25255521	25450746	195226	both	chr23	25329895	25442124	Jiang2013	112230	112230	57	100
encompassing	CNVR_2279	chr23	25255521	25450746	195226	both	chr23	25378957	25381706	Stothard2011	2750	2750	1	100
encompassing	CNVR_2279	chr23	25255521	25450746	195226	both	chr23	25386457	25390956	Stothard2011	4500	4500	2	100
encompassing	CNVR_2280	chr23	25626467	26663258	1036792	both	chr23	25966734	25980368	Choi2013	13635	13635	1	100
encompassing	CNVR_2280	chr23	25626467	26663258	1036792	both	chr23	26490342	26594334	Ensembl-biomart	103993	103993	10	100
encompassing	CNVR_2280	chr23	25626467	26663258	1036792	both	chr23	25710273	25917286	Ensembl-biomart	207014	207014	20	100
encompassing	CNVR_2280	chr23	25626467	26663258	1036792	both	chr23	25673780	25794233	Ensembl-biomart	120454	120454	12	100
upstream	CNVR_2280	chr23	25626467	26663258	1036792	both	chr23	25632620	26663258	Hou2012b	1030639	1030639	99	100
encompassing	CNVR_2280	chr23	25626467	26663258	1036792	both	chr23	25669376	26337243	Jiang2013	667868	667868	64	100
encompassing	CNVR_2280	chr23	25626467	26663258	1036792	both	chr23	25628187	25631187	Stothard2011	3001	3001	0	100
encompassing	CNVR_2280	chr23	25626467	26663258	1036792	both	chr23	25755409	25757639	Stothard2011	2231	2231	0	100
encompassing	CNVR_2280	chr23	25626467	26663258	1036792	both	chr23	25711948	25714400	Stothard2011	2453	2453	0	100
upstream	CNVR_2281	chr23	26836195	26855288	19094	loss	chr23	26853861	26868929	Hou2012b	15069	1428	7	9
encompassing	CNVR_2282	chr23	26902904	26953748	50845	both	chr23	26932957	26938287	Choi2013	5331	5331	10	100
encompassing	CNVR_2282	chr23	26902904	26953748	50845	both	chr23	26936134	26944677	Hou2012a	8544	8544	17	100
encompassing	CNVR_2282	chr23	26902904	26953748	50845	both	chr23	26913683	26919318	Hou2012b	5636	5636	11	100
encompassing	CNVR_2282	chr23	26902904	26953748	50845	both	chr23	26928623	26948831	Hou2012b	20209	20209	40	100
inside	CNVR_2283	chr23	27650286	27733214	82929	both	chr23	27644219	27857561	Ensembl-biomart	213343	82929	100	39
equal	CNVR_2283	chr23	27650286	27733214	82929	both	chr23	27650286	27733214	Hou2012b	82929	82929	100	100
encompassing	CNVR_2283	chr23	27650286	27733214	82929	both	chr23	27712447	27718786	Zhan2011	6340	6340	8	100
inside	CNVR_2284	chr23	28339945	28380703	40759	both	chr23	28333806	28394868	Bickhart2012	61063	40759	100	67
upstream	CNVR_2284	chr23	28339945	28380703	40759	both	chr23	28355659	28380703	Hou2012b	25045	25045	61	100
upstream	CNVR_2284	chr23	28339945	28380703	40759	both	chr23	28375167	28444044	Liu2010	68878	5537	14	8
downstream	CNVR_2285	chr23	28431174	28563533	132360	both	chr23	28411709	28472856	Bickhart2012	61148	41683	31	68
equal	CNVR_2285	chr23	28431174	28563533	132360	both	chr23	28431174	28563533	Hou2012b	132360	132360	100	100
downstream	CNVR_2285	chr23	28431174	28563533	132360	both	chr23	28375167	28444044	Liu2010	68878	12871	10	19
encompassing	CNVR_2285	chr23	28431174	28563533	132360	both	chr23	28481392	28485122	Stothard2011	3731	3731	3	100
encompassing	CNVR_2285	chr23	28431174	28563533	132360	both	chr23	28520598	28528839	Zhan2011	8242	8242	6	100
encompassing	CNVR_2286	chr23	28568611	28581361	12751	gain	chr23	28573214	28578501	Hou2012b	5288	5288	41	100
downstream	CNVR_2288	chr23	28822051	28870776	48726	both	chr23	28815453	28864572	Bickhart2012	49120	42522	87	87
encompassing	CNVR_2288	chr23	28822051	28870776	48726	both	chr23	28828555	28829049	Choi2013	495	495	1	100
inside	CNVR_2288	chr23	28822051	28870776	48726	both	chr23	28819117	28902560	Ensembl-biomart	83444	48726	100	58
downstream	CNVR_2288	chr23	28822051	28870776	48726	both	chr23	28781023	28852191	Fadista2010	71169	30141	62	42
inside	CNVR_2288	chr23	28822051	28870776	48726	both	chr23	28822051	28873605	Hou2012a	51555	48726	100	95
inside	CNVR_2288	chr23	28822051	28870776	48726	both	chr23	28818476	28873605	Hou2012b	55130	48726	100	88
upstream	CNVR_2288	chr23	28822051	28870776	48726	both	chr23	28828468	28870776	Jiang2013	42309	42309	87	100
inside	CNVR_2288	chr23	28822051	28870776	48726	both	chr23	28820150	28875490	Liu2010	55341	48726	100	88
encompassing	CNVR_2288	chr23	28822051	28870776	48726	both	chr23	28822526	28825025	Stothard2011	2500	2500	5	100
encompassing	CNVR_2288	chr23	28822051	28870776	48726	both	chr23	28825776	28837775	Stothard2011	12000	12000	25	100
encompassing	CNVR_2288	chr23	28822051	28870776	48726	both	chr23	28840776	28844275	Stothard2011	3500	3500	7	100
encompassing	CNVR_2288	chr23	28822051	28870776	48726	both	chr23	28845276	28851025	Stothard2011	5750	5750	12	100
encompassing	CNVR_2289	chr23	29016234	29113538	97305	both	chr23	29061846	29062781	Choi2013	936	936	1	100
encompassing	CNVR_2289	chr23	29016234	29113538	97305	both	chr23	29071805	29072731	Choi2013	927	927	1	100
encompassing	CNVR_2289	chr23	29016234	29113538	97305	both	chr23	29078533	29079824	Choi2013	1292	1292	1	100
encompassing	CNVR_2289	chr23	29016234	29113538	97305	both	chr23	29092562	29093488	Choi2013	927	927	1	100
encompassing	CNVR_2289	chr23	29016234	29113538	97305	both	chr23	29106708	29110560	Choi2013	3853	3853	4	100
inside	CNVR_2289	chr23	29016234	29113538	97305	both	chr23	29010903	29120205	Hou2012b	109303	97305	100	89
inside	CNVR_2290	chr23	29263908	29285952	22045	gain	chr23	29257358	29301499	Bickhart2012	44142	22045	100	50
inside	CNVR_2290	chr23	29263908	29285952	22045	gain	chr23	29263908	29322660	Hou2012b	58753	22045	100	38
inside	CNVR_2290	chr23	29263908	29285952	22045	gain	chr23	29263908	29320903	Jiang2013	56996	22045	100	39
encompassing	CNVR_2290	chr23	29263908	29285952	22045	gain	chr23	29268259	29271508	Stothard2011	3250	3250	15	100
encompassing	CNVR_2290	chr23	29263908	29285952	22045	gain	chr23	29280508	29285257	Stothard2011	4750	4750	22	100
encompassing	CNVR_2290	chr23	29263908	29285952	22045	gain	chr23	29265520	29272492	Zhan2011	6973	6973	32	100
inside	CNVR_2291	chr23	29385602	29430671	45070	both	chr23	29380837	29489851	Hou2012b	109015	45070	100	41
downstream	CNVR_2292	chr23	29464782	29504335	39554	loss	chr23	29380837	29489851	Hou2012b	109015	25070	63	23
downstream	CNVR_2293	chr23	29679684	29797002	117319	both	chr23	29656663	29740672	Hou2012b	84010	60989	52	73
encompassing	CNVR_2293	chr23	29679684	29797002	117319	both	chr23	29761696	29775945	Hou2012b	14250	14250	12	100
upstream	CNVR_2293	chr23	29679684	29797002	117319	both	chr23	29788998	29808818	Hou2012b	19821	8005	7	40
inside	CNVR_2294	chr23	30399641	30404750	5110	gain	chr23	30343749	30492469	Ensembl-biomart	148721	5110	100	3
inside	CNVR_2294	chr23	30399641	30404750	5110	gain	chr23	30399641	30472870	Hou2012b	73230	5110	100	7
inside	CNVR_2295	chr23	30441844	30472870	31027	both	chr23	30343749	30492469	Ensembl-biomart	148721	31027	100	21
inside	CNVR_2295	chr23	30441844	30472870	31027	both	chr23	30399641	30472870	Hou2012b	73230	31027	100	42
upstream	CNVR_2297	chr23	31517089	31527723	10635	loss	chr23	31525617	31535698	Bickhart2012	10082	2107	20	21
upstream	CNVR_2299	chr23	32089991	32105304	15314	loss	chr23	32097893	32105304	Hou2012b	7412	7412	48	100
downstream	CNVR_2302	chr23	33495291	33504111	8821	loss	chr23	33494389	33501309	Hou2012b	6921	6019	68	87
upstream	CNVR_2304	chr23	34496662	34866601	369940	gain	chr23	34735735	35015034	Bickhart2012	279300	130867	35	47
upstream	CNVR_2304	chr23	34496662	34866601	369940	gain	chr23	34811201	34935333	Ensembl-biomart	124133	55401	15	45
encompassing	CNVR_2304	chr23	34496662	34866601	369940	gain	chr23	34575024	34589899	Hou2012b	14876	14876	4	100
encompassing	CNVR_2304	chr23	34496662	34866601	369940	gain	chr23	34664911	34698858	Hou2012b	33948	33948	9	100
upstream	CNVR_2304	chr23	34496662	34866601	369940	gain	chr23	34811201	35249335	Hou2012c	438135	55401	15	13
inside	CNVR_2305	chr23	35005034	35011159	6126	gain	chr23	34735735	35015034	Bickhart2012	279300	6126	100	2
upstream	CNVR_2305	chr23	35005034	35011159	6126	gain	chr23	35007295	35014918	Hou2012b	7624	3865	63	51
inside	CNVR_2305	chr23	35005034	35011159	6126	gain	chr23	34811201	35249335	Hou2012c	438135	6126	100	1
inside	CNVR_2306	chr23	35705275	35725328	20054	gain	chr23	35691668	35738769	Bickhart2012	47102	20054	100	43
encompassing	CNVR_2309	chr23	40689087	40706884	17798	gain	chr23	40692048	40703070	Hou2012b	11023	11023	62	100
inside	CNVR_2310	chr23	41169767	41185718	15952	loss	chr23	41165798	41302731	Choi2013	136934	15952	100	12
upstream	CNVR_2311	chr23	43042174	43053055	10882	loss	chr23	43052892	43647528	Choi2013	594637	164	2	0
inside	CNVR_2312	chr23	43440113	43471404	31292	loss	chr23	43052892	43647528	Choi2013	594637	31292	100	5
equal	CNVR_2312	chr23	43440113	43471404	31292	loss	chr23	43440113	43471404	Hou2012b	31292	31292	100	100
inside	CNVR_2313	chr23	43511953	43517459	5507	gain	chr23	43052892	43647528	Choi2013	594637	5507	100	1
equal	CNVR_2313	chr23	43511953	43517459	5507	gain	chr23	43511953	43517459	Hou2012b	5507	5507	100	100
encompassing	CNVR_2314	chr23	48556943	48621755	64813	gain	chr23	48564538	48586299	Hou2012b	21762	21762	34	100
encompassing	CNVR_2314	chr23	48556943	48621755	64813	gain	chr23	48594824	48612260	Hou2012b	17437	17437	27	100
upstream	CNVR_2319	chr23	50069034	50095212	26179	loss	chr23	50089204	50226296	Hou2012b	137093	6009	23	4
inside	CNVR_2320	chr23	50110742	50156511	45770	gain	chr23	50089204	50226296	Hou2012b	137093	45770	100	33
inside	CNVR_2322	chr23	50377231	50388461	11231	gain	chr23	50358078	50392208	Hou2012b	34131	11231	100	33
upstream	CNVR_2326	chr23	51446390	51562642	116253	loss	chr23	51456429	51719828	Ensembl-biomart	263400	106214	91	40
upstream	CNVR_2326	chr23	51446390	51562642	116253	loss	chr23	51456429	51695979	Ensembl-biomart	239551	106214	91	44
inside	CNVR_2327	chr23	51651466	51673498	22033	loss	chr23	51456429	51719828	Ensembl-biomart	263400	22033	100	8
inside	CNVR_2327	chr23	51651466	51673498	22033	loss	chr23	51456429	51695979	Ensembl-biomart	239551	22033	100	9
downstream	CNVR_2328	chr23	51691023	51741009	49987	loss	chr23	51456429	51719828	Ensembl-biomart	263400	28806	58	11
downstream	CNVR_2328	chr23	51691023	51741009	49987	loss	chr23	51456429	51695979	Ensembl-biomart	239551	4957	10	2
upstream	CNVR_2329	chr23	51960916	51977468	16553	loss	chr23	51969634	51977468	Hou2012b	7835	7835	47	100
encompassing	CNVR_2330	chr23	52258805	52357663	98859	both	chr23	52306110	52320267	Hou2012b	14158	14158	14	100
upstream	CNVR_2331	chr23	52365741	52428934	63194	gain	chr23	52372492	52458364	Hou2012b	85873	56443	89	66
equal	CNVR_2332	chr24	54398	95056	40659	loss	chr24	54398	95056	Hou2012b	40659	40659	100	100
upstream	CNVR_2333	chr24	210553	383949	173397	gain	chr24	318334	399441	Hou2012b	81108	65616	38	81
encompassing	CNVR_2334	chr24	797195	1135333	338139	loss	chr24	966054	1069680	Bae 2010	103627	103627	31	100
upstream	CNVR_2334	chr24	797195	1135333	338139	loss	chr24	966054	1137517	Ensembl-biomart	171464	169280	50	99
upstream	CNVR_2334	chr24	797195	1135333	338139	loss	chr24	966054	1137517	Hou2011	171464	169280	50	99
encompassing	CNVR_2339	chr24	2478775	2647509	168735	loss	chr24	2535941	2574957	Hou2012b	39017	39017	23	100
downstream	CNVR_2343	chr24	4946951	4981624	34674	gain	chr24	4888853	4948695	Ensembl-biomart	59843	1745	5	3
downstream	CNVR_2343	chr24	4946951	4981624	34674	gain	chr24	4888853	4948695	Hou2012c	59843	1745	5	3
upstream	CNVR_2344	chr24	5108026	5148029	40004	loss	chr24	5116355	5148029	Hou2012b	31675	31675	79	100
encompassing	CNVR_2349	chr24	7902607	7992535	89929	gain	chr24	7906908	7959874	Hou2012b	52967	52967	59	100
equal	CNVR_2353	chr24	13787148	13794903	7756	gain	chr24	13787148	13794903	Hou2012b	7756	7756	100	100
equal	CNVR_2354	chr24	14494725	14515490	20766	loss	chr24	14494725	14515490	Hou2012b	20766	20766	100	100
encompassing	CNVR_2357	chr24	15754245	16042728	288484	loss	chr24	16003688	16017526	Hou2012a	13839	13839	5	100
encompassing	CNVR_2357	chr24	15754245	16042728	288484	loss	chr24	15901378	15918719	Hou2012b	17342	17342	6	100
encompassing	CNVR_2357	chr24	15754245	16042728	288484	loss	chr24	15994857	16017526	Hou2012b	22670	22670	8	100
downstream	CNVR_2359	chr24	17022179	17242604	220426	loss	chr24	17020194	17022179	Hou2012b	1986	1	0	0
inside	CNVR_2360	chr24	17417283	17430864	13582	gain	chr24	17374215	17513134	Ensembl-biomart	138920	13582	100	10
encompassing	CNVR_2361	chr24	17744035	17765093	21059	loss	chr24	17748211	17763166	Hou2012a	14956	14956	71	100
upstream	CNVR_2366	chr24	24426181	24434451	8271	both	chr24	24432820	24434451	Hou2012b	1632	1632	20	100
inside	CNVR_2367	chr24	27299265	27312364	13100	gain	chr24	27207445	27535610	Bae 2010	328166	13100	100	4
inside	CNVR_2370	chr24	28855179	28861624	6446	gain	chr24	28724668	28877546	Ensembl-biomart	152879	6446	100	4
encompassing	CNVR_2370	chr24	28855179	28861624	6446	gain	chr24	28856173	28858380	Hou2012b	2208	2208	34	100
inside	CNVR_2370	chr24	28855179	28861624	6446	gain	chr24	28724668	28877546	Hou2012c	152879	6446	100	4
encompassing	CNVR_2371	chr24	29784261	29818366	34106	loss	chr24	29792032	29806673	Hou2012b	14642	14642	43	100
inside	CNVR_2372	chr24	31728598	31737924	9327	gain	chr24	31728598	31738402	Hou2012b	9805	9327	100	95
encompassing	CNVR_2373	chr24	33291018	33302347	11330	loss	chr24	33291654	33301713	Hou2012b	10060	10060	89	100
inside	CNVR_2374	chr24	37551330	37556654	5325	loss	chr24	37542074	37581537	Jiang2013	39464	5325	100	13
upstream	CNVR_2377	chr24	45933554	45960260	26707	loss	chr24	45949303	45960260	Hou2012b	10958	10958	41	100
downstream	CNVR_2378	chr24	46406960	46441563	34604	loss	chr24	46267485	46406961	Hou2012c	139477	2	0	0
inside	CNVR_2383	chr24	51997881	52067683	69803	loss	chr24	51959190	52068375	Ensembl-biomart	109186	69803	100	64
encompassing	CNVR_2383	chr24	51997881	52067683	69803	loss	chr24	52045179	52048302	Hou2012b	3124	3124	4	100
encompassing	CNVR_2384	chr24	53310437	53328928	18492	loss	chr24	53311413	53320848	Hou2012b	9436	9436	51	100
upstream	CNVR_2384	chr24	53310437	53328928	18492	loss	chr24	53324484	53328928	Hou2012b	4445	4445	24	100
upstream	CNVR_2385	chr24	58338561	58425438	86878	gain	chr24	58342430	58425438	Hou2012b	83009	83009	96	100
inside	CNVR_2387	chr24	60457625	60476719	19095	gain	chr24	60432727	60522858	Ensembl-biomart	90132	19095	100	21
inside	CNVR_2387	chr24	60457625	60476719	19095	gain	chr24	60432727	60642881	Hou2012c	210155	19095	100	9
upstream	CNVR_2390	chr24	62359531	62448399	88869	both	chr24	62427625	62451599	Choi2013	23975	20775	23	87
encompassing	CNVR_2390	chr24	62359531	62448399	88869	both	chr24	62364703	62384881	Choi2013	20179	20179	23	100
encompassing	CNVR_2390	chr24	62359531	62448399	88869	both	chr24	62379392	62384881	Choi2013	5490	5490	6	100
encompassing	CNVR_2390	chr24	62359531	62448399	88869	both	chr24	62394583	62406502	Choi2013	11920	11920	13	100
upstream	CNVR_2390	chr24	62359531	62448399	88869	both	chr24	62444509	62448746	Fadista2010	4238	3891	4	92
inside	CNVR_2390	chr24	62359531	62448399	88869	both	chr24	62359531	62484150	Hou2012b	124620	88869	100	71
encompassing	CNVR_2390	chr24	62359531	62448399	88869	both	chr24	62361758	62365671	Stothard2011	3914	3914	4	100
upstream	CNVR_2390	chr24	62359531	62448399	88869	both	chr24	62444509	62448746	Zhan2011	4238	3891	4	92
encompassing	CNVR_2391	chr25	87980	712127	624148	both	chr25	279529	579795	Bae 2010	300267	300267	48	100
encompassing	CNVR_2391	chr25	87980	712127	624148	both	chr25	472459	579795	Bae 2010	107337	107337	17	100
encompassing	CNVR_2391	chr25	87980	712127	624148	both	chr25	139604	139695	Choi2013	92	92	0	100
encompassing	CNVR_2391	chr25	87980	712127	624148	both	chr25	139711	146961	Choi2013	7251	7251	1	100
encompassing	CNVR_2391	chr25	87980	712127	624148	both	chr25	147447	179877	Choi2013	32431	32431	5	100
encompassing	CNVR_2391	chr25	87980	712127	624148	both	chr25	292324	299280	Choi2013	6957	6957	1	100
encompassing	CNVR_2391	chr25	87980	712127	624148	both	chr25	307203	309684	Choi2013	2482	2482	0	100
encompassing	CNVR_2391	chr25	87980	712127	624148	both	chr25	309841	312520	Choi2013	2680	2680	0	100
encompassing	CNVR_2391	chr25	87980	712127	624148	both	chr25	313214	347325	Choi2013	34112	34112	5	100
encompassing	CNVR_2391	chr25	87980	712127	624148	both	chr25	478495	484110	Choi2013	5616	5616	1	100
encompassing	CNVR_2391	chr25	87980	712127	624148	both	chr25	493355	495342	Choi2013	1988	1988	0	100
encompassing	CNVR_2391	chr25	87980	712127	624148	both	chr25	497908	498318	Choi2013	411	411	0	100
encompassing	CNVR_2391	chr25	87980	712127	624148	both	chr25	502771	511059	Choi2013	8289	8289	1	100
encompassing	CNVR_2391	chr25	87980	712127	624148	both	chr25	517559	539514	Choi2013	21956	21956	4	100
encompassing	CNVR_2391	chr25	87980	712127	624148	both	chr25	540854	543387	Choi2013	2534	2534	0	100
encompassing	CNVR_2391	chr25	87980	712127	624148	both	chr25	543806	545583	Choi2013	1778	1778	0	100
encompassing	CNVR_2391	chr25	87980	712127	624148	both	chr25	547440	552281	Choi2013	4842	4842	1	100
encompassing	CNVR_2391	chr25	87980	712127	624148	both	chr25	569058	605515	Choi2013	36458	36458	6	100
encompassing	CNVR_2391	chr25	87980	712127	624148	both	chr25	578685	583777	Choi2013	5093	5093	1	100
encompassing	CNVR_2391	chr25	87980	712127	624148	both	chr25	584211	598822	Choi2013	14612	14612	2	100
encompassing	CNVR_2391	chr25	87980	712127	624148	both	chr25	613234	615345	Choi2013	2112	2112	0	100
encompassing	CNVR_2391	chr25	87980	712127	624148	both	chr25	618418	619923	Choi2013	1506	1506	0	100
encompassing	CNVR_2391	chr25	87980	712127	624148	both	chr25	620322	623768	Choi2013	3447	3447	1	100
encompassing	CNVR_2391	chr25	87980	712127	624148	both	chr25	624818	627214	Choi2013	2397	2397	0	100
encompassing	CNVR_2391	chr25	87980	712127	624148	both	chr25	627456	633977	Choi2013	6522	6522	1	100
encompassing	CNVR_2391	chr25	87980	712127	624148	both	chr25	649253	652835	Choi2013	3583	3583	1	100
encompassing	CNVR_2391	chr25	87980	712127	624148	both	chr25	653105	660655	Choi2013	7551	7551	1	100
encompassing	CNVR_2391	chr25	87980	712127	624148	both	chr25	665058	668257	Choi2013	3200	3200	1	100
encompassing	CNVR_2391	chr25	87980	712127	624148	both	chr25	668529	676616	Choi2013	8088	8088	1	100
encompassing	CNVR_2391	chr25	87980	712127	624148	both	chr25	472459	636275	Ensembl-biomart	163817	163817	26	100
encompassing	CNVR_2391	chr25	87980	712127	624148	both	chr25	472459	609242	Ensembl-biomart	136784	136784	22	100
encompassing	CNVR_2391	chr25	87980	712127	624148	both	chr25	192750	207447	Fadista2010	14698	14698	2	100
encompassing	CNVR_2391	chr25	87980	712127	624148	both	chr25	579794	639795	Hou2012b	60002	60002	10	100
encompassing	CNVR_2391	chr25	87980	712127	624148	both	chr25	653371	659538	Hou2012b	6168	6168	1	100
encompassing	CNVR_2391	chr25	87980	712127	624148	both	chr25	330893	376323	Jiang2013	45431	45431	7	100
encompassing	CNVR_2391	chr25	87980	712127	624148	both	chr25	571753	703653	Jiang2013	131901	131901	21	100
encompassing	CNVR_2391	chr25	87980	712127	624148	both	chr25	192750	206207	Zhan2011	13458	13458	2	100
encompassing	CNVR_2392	chr25	729458	1388598	659141	both	chr25	1158416	1171030	Bickhart2012	12615	12615	2	100
encompassing	CNVR_2392	chr25	729458	1388598	659141	both	chr25	865752	867111	Choi2013	1360	1360	0	100
encompassing	CNVR_2392	chr25	729458	1388598	659141	both	chr25	959758	984950	Choi2013	25193	25193	4	100
encompassing	CNVR_2392	chr25	729458	1388598	659141	both	chr25	987390	989247	Choi2013	1858	1858	0	100
encompassing	CNVR_2392	chr25	729458	1388598	659141	both	chr25	1054501	1066815	Choi2013	12315	12315	2	100
encompassing	CNVR_2392	chr25	729458	1388598	659141	both	chr25	1126769	1133966	Choi2013	7198	7198	1	100
encompassing	CNVR_2392	chr25	729458	1388598	659141	both	chr25	1135571	1156102	Choi2013	20532	20532	3	100
encompassing	CNVR_2392	chr25	729458	1388598	659141	both	chr25	1172266	1181534	Choi2013	9269	9269	1	100
encompassing	CNVR_2392	chr25	729458	1388598	659141	both	chr25	1182105	1237269	Choi2013	55165	55165	8	100
encompassing	CNVR_2392	chr25	729458	1388598	659141	both	chr25	1194760	1207350	Choi2013	12591	12591	2	100
encompassing	CNVR_2392	chr25	729458	1388598	659141	both	chr25	1304435	1348409	Choi2013	43975	43975	7	100
encompassing	CNVR_2392	chr25	729458	1388598	659141	both	chr25	1348415	1349600	Choi2013	1186	1186	0	100
encompassing	CNVR_2392	chr25	729458	1388598	659141	both	chr25	1349893	1351145	Choi2013	1253	1253	0	100
encompassing	CNVR_2392	chr25	729458	1388598	659141	both	chr25	1351233	1354061	Choi2013	2829	2829	0	100
encompassing	CNVR_2392	chr25	729458	1388598	659141	both	chr25	1354553	1360122	Choi2013	5570	5570	1	100
encompassing	CNVR_2392	chr25	729458	1388598	659141	both	chr25	1360579	1365802	Choi2013	5224	5224	1	100
encompassing	CNVR_2392	chr25	729458	1388598	659141	both	chr25	1366647	1368479	Choi2013	1833	1833	0	100
encompassing	CNVR_2392	chr25	729458	1388598	659141	both	chr25	897040	983760	Ensembl-biomart	86721	86721	13	100
encompassing	CNVR_2392	chr25	729458	1388598	659141	both	chr25	736465	813456	Ensembl-biomart	76992	76992	12	100
upstream	CNVR_2392	chr25	729458	1388598	659141	both	chr25	1303461	1404931	Ensembl-biomart	101471	85138	13	84
upstream	CNVR_2392	chr25	729458	1388598	659141	both	chr25	1303461	1431882	Ensembl-biomart	128422	85138	13	66
encompassing	CNVR_2392	chr25	729458	1388598	659141	both	chr25	785641	983760	Ensembl-biomart	198120	198120	30	100
encompassing	CNVR_2392	chr25	729458	1388598	659141	both	chr25	736465	813456	Hou2011	76992	76992	12	100
encompassing	CNVR_2392	chr25	729458	1388598	659141	both	chr25	739054	785640	Hou2012b	46587	46587	7	100
encompassing	CNVR_2392	chr25	729458	1388598	659141	both	chr25	1033457	1064238	Hou2012b	30782	30782	5	100
upstream	CNVR_2392	chr25	729458	1388598	659141	both	chr25	1365841	1461253	Hou2012b	95413	22758	3	24
encompassing	CNVR_2392	chr25	729458	1388598	659141	both	chr25	1037083	1157645	Jiang2013	120563	120563	18	100
encompassing	CNVR_2393	chr25	1461253	1830351	369099	both	chr25	1529747	1535805	Choi2013	6059	6059	2	100
encompassing	CNVR_2393	chr25	1461253	1830351	369099	both	chr25	1536097	1538058	Choi2013	1962	1962	1	100
encompassing	CNVR_2393	chr25	1461253	1830351	369099	both	chr25	1596730	1626967	Choi2013	30238	30238	8	100
encompassing	CNVR_2393	chr25	1461253	1830351	369099	both	chr25	1627978	1666088	Choi2013	38111	38111	10	100
encompassing	CNVR_2393	chr25	1461253	1830351	369099	both	chr25	1628447	1628539	Choi2013	93	93	0	100
encompassing	CNVR_2393	chr25	1461253	1830351	369099	both	chr25	1702116	1712907	Choi2013	10792	10792	3	100
encompassing	CNVR_2393	chr25	1461253	1830351	369099	both	chr25	1714641	1725252	Choi2013	10612	10612	3	100
encompassing	CNVR_2393	chr25	1461253	1830351	369099	both	chr25	1753636	1762994	Choi2013	9359	9359	3	100
encompassing	CNVR_2393	chr25	1461253	1830351	369099	both	chr25	1763777	1766831	Choi2013	3055	3055	1	100
downstream	CNVR_2393	chr25	1461253	1830351	369099	both	chr25	1365841	1461253	Hou2012b	95413	1	0	0
encompassing	CNVR_2393	chr25	1461253	1830351	369099	both	chr25	1665328	1771426	Hou2012c	106099	106099	29	100
encompassing	CNVR_2393	chr25	1461253	1830351	369099	both	chr25	1713126	1716929	Zhan2011	3804	3804	1	100
encompassing	CNVR_2394	chr25	1935338	2206323	270986	both	chr25	2155735	2170752	Bickhart2012	15018	15018	6	100
encompassing	CNVR_2394	chr25	1935338	2206323	270986	both	chr25	1977342	1979953	Choi2013	2612	2612	1	100
encompassing	CNVR_2394	chr25	1935338	2206323	270986	both	chr25	1981117	2004112	Choi2013	22996	22996	8	100
encompassing	CNVR_2394	chr25	1935338	2206323	270986	both	chr25	2126944	2133828	Choi2013	6885	6885	3	100
encompassing	CNVR_2396	chr25	2325172	2435109	109938	loss	chr25	2331921	2348246	Bickhart2012	16326	16326	15	100
encompassing	CNVR_2396	chr25	2325172	2435109	109938	loss	chr25	2386901	2402939	Bickhart2012	16039	16039	15	100
encompassing	CNVR_2396	chr25	2325172	2435109	109938	loss	chr25	2378553	2382039	Choi2013	3487	3487	3	100
encompassing	CNVR_2396	chr25	2325172	2435109	109938	loss	chr25	2382052	2386318	Choi2013	4267	4267	4	100
downstream	CNVR_2398	chr25	3465726	3610785	145060	both	chr25	3322777	3503433	Bae 2010	180657	37708	26	21
encompassing	CNVR_2398	chr25	3465726	3610785	145060	both	chr25	3508280	3561345	Choi2013	53066	53066	37	100
encompassing	CNVR_2398	chr25	3465726	3610785	145060	both	chr25	3521520	3532204	Choi2013	10685	10685	7	100
encompassing	CNVR_2399	chr25	3724553	3837304	112752	loss	chr25	3754935	3791613	Choi2013	36679	36679	33	100
encompassing	CNVR_2399	chr25	3724553	3837304	112752	loss	chr25	3802677	3810372	Choi2013	7696	7696	7	100
encompassing	CNVR_2399	chr25	3724553	3837304	112752	loss	chr25	3805395	3818912	Choi2013	13518	13518	12	100
encompassing	CNVR_2400	chr25	3942206	3982703	40498	loss	chr25	3953528	3964526	Bickhart2012	10999	10999	27	100
upstream	CNVR_2400	chr25	3942206	3982703	40498	loss	chr25	3943093	4110251	Ensembl-biomart	167159	39611	98	24
upstream	CNVR_2400	chr25	3942206	3982703	40498	loss	chr25	3943093	4110251	Hou2012c	167159	39611	98	24
downstream	CNVR_2401	chr25	4102021	4123118	21098	loss	chr25	3943093	4110251	Ensembl-biomart	167159	8231	39	5
downstream	CNVR_2401	chr25	4102021	4123118	21098	loss	chr25	3943093	4110251	Hou2012c	167159	8231	39	5
upstream	CNVR_2403	chr25	6828807	6837839	9033	gain	chr25	6834501	6837839	Hou2012b	3339	3339	37	100
inside	CNVR_2406	chr25	9230487	9290691	60205	loss	chr25	9215468	9366543	Ensembl-biomart	151076	60205	100	40
downstream	CNVR_2406	chr25	9230487	9290691	60205	loss	chr25	9218880	9267137	Hou2012a	48258	36651	61	76
downstream	CNVR_2406	chr25	9230487	9290691	60205	loss	chr25	9214045	9267137	Hou2012b	53093	36651	61	69
inside	CNVR_2408	chr25	9642768	9659967	17200	gain	chr25	9604334	9662902	Choi2013	58569	17200	100	29
inside	CNVR_2408	chr25	9642768	9659967	17200	gain	chr25	9621092	9695347	Ensembl-biomart	74256	17200	100	23
inside	CNVR_2408	chr25	9642768	9659967	17200	gain	chr25	9621092	9695347	Hou2011	74256	17200	100	23
inside	CNVR_2408	chr25	9642768	9659967	17200	gain	chr25	9615561	9664651	Hou2012a	49091	17200	100	35
inside	CNVR_2408	chr25	9642768	9659967	17200	gain	chr25	9607383	9664651	Hou2012b	57269	17200	100	30
inside	CNVR_2408	chr25	9642768	9659967	17200	gain	chr25	9615561	9664651	Jiang2013	49091	17200	100	35
inside	CNVR_2408	chr25	9642768	9659967	17200	gain	chr25	9615550	9661387	Liu2010	45838	17200	100	38
downstream	CNVR_2411	chr25	11193753	11211148	17396	loss	chr25	11193753	11209094	Jiang2013	15342	15342	88	100
encompassing	CNVR_2415	chr25	12583236	13161870	578635	loss	chr25	13040125	13156945	Ensembl-biomart	116821	116821	20	100
encompassing	CNVR_2415	chr25	12583236	13161870	578635	loss	chr25	12910966	12917070	Hou2012a	6105	6105	1	100
encompassing	CNVR_2415	chr25	12583236	13161870	578635	loss	chr25	12713865	12747915	Hou2012b	34051	34051	6	100
encompassing	CNVR_2415	chr25	12583236	13161870	578635	loss	chr25	12910966	12917070	Hou2012b	6105	6105	1	100
encompassing	CNVR_2415	chr25	12583236	13161870	578635	loss	chr25	13003930	13156945	Hou2012c	153016	153016	26	100
upstream	CNVR_2419	chr25	19512297	19568709	56413	loss	chr25	19542681	19615140	Hou2012b	72460	26029	46	36
inside	CNVR_2419	chr25	19512297	19568709	56413	loss	chr25	19290404	19724506	Hou2012c	434103	56413	100	13
upstream	CNVR_2423	chr25	25266159	25318051	51893	loss	chr25	25309845	25380329	Hou2012b	70485	8207	16	12
encompassing	CNVR_2427	chr25	27226216	27323163	96948	gain	chr25	27280973	27293201	Hou2012b	12229	12229	13	100
downstream	CNVR_2430	chr25	33464782	33594161	129380	gain	chr25	33414265	33493476	Choi2013	79212	28695	22	36
encompassing	CNVR_2435	chr25	35190097	35263566	73470	loss	chr25	35192687	35204610	Choi2013	11924	11924	16	100
upstream	CNVR_2435	chr25	35190097	35263566	73470	loss	chr25	35244849	35342491	Jiang2013	97643	18718	25	19
encompassing	CNVR_2436	chr25	36037864	36207875	170012	gain	chr25	36110341	36118004	Hou2012b	7664	7664	5	100
upstream	CNVR_2438	chr25	36432709	36453635	20927	loss	chr25	36448530	36493459	Bae 2010	44930	5106	24	11
upstream	CNVR_2438	chr25	36432709	36453635	20927	loss	chr25	36448530	36514995	Ensembl-biomart	66466	5106	24	8
upstream	CNVR_2438	chr25	36432709	36453635	20927	loss	chr25	36448530	36514995	Hou2011	66466	5106	24	8
encompassing	CNVR_2445	chr25	38269953	38360348	90396	loss	chr25	38281392	38287463	Choi2013	6072	6072	7	100
encompassing	CNVR_2449	chr25	39379833	39837973	458141	loss	chr25	39544406	39785036	Ensembl-biomart	240631	240631	53	100
encompassing	CNVR_2449	chr25	39379833	39837973	458141	loss	chr25	39544406	39785036	Hou2011	240631	240631	53	100
encompassing	CNVR_2449	chr25	39379833	39837973	458141	loss	chr25	39607591	39644287	Hou2012b	36697	36697	8	100
encompassing	CNVR_2449	chr25	39379833	39837973	458141	loss	chr25	39424764	39632068	Hou2012c	207305	207305	45	100
equal	CNVR_2452	chr25	40600650	40615964	15315	loss	chr25	40600650	40615964	Hou2012b	15315	15315	100	100
encompassing	CNVR_2453	chr25	41045423	42771101	1725679	both	chr25	41191026	41331939	Bae 2010	140914	140914	8	100
encompassing	CNVR_2453	chr25	41045423	42771101	1725679	both	chr25	41213863	41331939	Bae 2010	118077	118077	7	100
encompassing	CNVR_2453	chr25	41045423	42771101	1725679	both	chr25	41234473	41331939	Bae 2010	97467	97467	6	100
encompassing	CNVR_2453	chr25	41045423	42771101	1725679	both	chr25	41274780	41398075	Bae 2010	123296	123296	7	100
encompassing	CNVR_2453	chr25	41045423	42771101	1725679	both	chr25	41309843	41370242	Bae 2010	60400	60400	4	100
encompassing	CNVR_2453	chr25	41045423	42771101	1725679	both	chr25	41273562	41295884	Choi2013	22323	22323	1	100
encompassing	CNVR_2453	chr25	41045423	42771101	1725679	both	chr25	41304501	41313035	Choi2013	8535	8535	0	100
encompassing	CNVR_2453	chr25	41045423	42771101	1725679	both	chr25	41535263	41778055	Choi2013	242793	242793	14	100
encompassing	CNVR_2453	chr25	41045423	42771101	1725679	both	chr25	41817962	41820367	Choi2013	2406	2406	0	100
encompassing	CNVR_2453	chr25	41045423	42771101	1725679	both	chr25	41946139	41956711	Choi2013	10573	10573	1	100
encompassing	CNVR_2453	chr25	41045423	42771101	1725679	both	chr25	41960757	41961974	Choi2013	1218	1218	0	100
encompassing	CNVR_2453	chr25	41045423	42771101	1725679	both	chr25	41983696	42007511	Choi2013	23816	23816	1	100
encompassing	CNVR_2453	chr25	41045423	42771101	1725679	both	chr25	42015483	42035250	Choi2013	19768	19768	1	100
encompassing	CNVR_2453	chr25	41045423	42771101	1725679	both	chr25	42245836	42303133	Choi2013	57298	57298	3	100
encompassing	CNVR_2453	chr25	41045423	42771101	1725679	both	chr25	42272935	42282988	Choi2013	10054	10054	1	100
encompassing	CNVR_2453	chr25	41045423	42771101	1725679	both	chr25	42306360	42310487	Choi2013	4128	4128	0	100
encompassing	CNVR_2453	chr25	41045423	42771101	1725679	both	chr25	42330026	42362918	Choi2013	32893	32893	2	100
encompassing	CNVR_2453	chr25	41045423	42771101	1725679	both	chr25	42518065	42548418	Choi2013	30354	30354	2	100
encompassing	CNVR_2453	chr25	41045423	42771101	1725679	both	chr25	42269093	42343346	Ensembl-biomart	74254	74254	4	100
encompassing	CNVR_2453	chr25	41045423	42771101	1725679	both	chr25	41213863	41370242	Ensembl-biomart	156380	156380	9	100
encompassing	CNVR_2453	chr25	41045423	42771101	1725679	both	chr25	41213863	41370242	Hou2011	156380	156380	9	100
encompassing	CNVR_2453	chr25	41045423	42771101	1725679	both	chr25	42269093	42343346	Hou2011	74254	74254	4	100
encompassing	CNVR_2453	chr25	41045423	42771101	1725679	both	chr25	41201961	41371975	Hou2012b	170015	170015	10	100
encompassing	CNVR_2453	chr25	41045423	42771101	1725679	both	chr25	41629302	41750980	Hou2012b	121679	121679	7	100
encompassing	CNVR_2453	chr25	41045423	42771101	1725679	both	chr25	41953370	41975360	Hou2012b	21991	21991	1	100
encompassing	CNVR_2453	chr25	41045423	42771101	1725679	both	chr25	41991431	42019979	Hou2012b	28549	28549	2	100
encompassing	CNVR_2453	chr25	41045423	42771101	1725679	both	chr25	42179355	42200511	Hou2012b	21157	21157	1	100
encompassing	CNVR_2453	chr25	41045423	42771101	1725679	both	chr25	42521383	42538839	Hou2012b	17457	17457	1	100
encompassing	CNVR_2453	chr25	41045423	42771101	1725679	both	chr25	41970283	42189452	Hou2012c	219170	219170	13	100
encompassing	CNVR_2453	chr25	41045423	42771101	1725679	both	chr25	41250992	41289518	Jiang2013	38527	38527	2	100
encompassing	CNVR_2453	chr25	41045423	42771101	1725679	both	chr25	41762107	41857434	Jiang2013	95328	95328	6	100
encompassing	CNVR_2453	chr25	41045423	42771101	1725679	both	chr25	41953370	41991431	Jiang2013	38062	38062	2	100
encompassing	CNVR_2453	chr25	41045423	42771101	1725679	both	chr25	42606233	42652301	Jiang2013	46069	46069	3	100
downstream	CNVR_2454	chr25	42845682	42879707	34026	loss	chr25	42799941	42875469	Bickhart2012	75529	29788	88	39
equal	CNVR_2454	chr25	42845682	42879707	34026	loss	chr25	42845682	42879707	Hou2012b	34026	34026	100	100
downstream	CNVR_2455	chr26	18457	106864	88408	gain	chr26	16185	70668	Bickhart2012	54484	52212	59	96
downstream	CNVR_2456	chr26	414578	489090	74513	gain	chr26	379533	424729	Bickhart2012	45197	10152	14	22
upstream	CNVR_2457	chr26	850949	930863	79915	loss	chr26	868943	930863	Hou2012b	61921	61921	77	100
encompassing	CNVR_2457	chr26	850949	930863	79915	loss	chr26	874878	915108	Liu2010	40231	40231	50	100
inside	CNVR_2459	chr26	2367887	2383663	15777	gain	chr26	1537375	2915576	Ensembl-biomart	1378202	15777	100	1
inside	CNVR_2459	chr26	2367887	2383663	15777	gain	chr26	2097464	2768799	Hou2012b	671336	15777	100	2
inside	CNVR_2460	chr26	2686350	2778267	91918	loss	chr26	1537375	2915576	Ensembl-biomart	1378202	91918	100	7
downstream	CNVR_2460	chr26	2686350	2778267	91918	loss	chr26	2097464	2768799	Hou2012b	671336	82450	90	12
downstream	CNVR_2461	chr26	2910814	2989918	79105	both	chr26	1537375	2915576	Ensembl-biomart	1378202	4763	6	0
downstream	CNVR_2461	chr26	2910814	2989918	79105	both	chr26	2909797	2957258	Hou2012b	47462	46445	59	98
upstream	CNVR_2462	chr26	3005370	3046047	40678	loss	chr26	3010799	3139604	Ensembl-biomart	128806	35249	87	27
upstream	CNVR_2462	chr26	3005370	3046047	40678	loss	chr26	3010799	3139604	Hou2011	128806	35249	87	27
downstream	CNVR_2462	chr26	3005370	3046047	40678	loss	chr26	3005370	3010798	Hou2012b	5429	5429	13	100
encompassing	CNVR_2462	chr26	3005370	3046047	40678	loss	chr26	3017024	3021461	Zhan2011	4438	4438	11	100
downstream	CNVR_2465	chr26	3516826	3528745	11920	loss	chr26	3516826	3526375	Hou2012b	9550	9550	80	100
equal	CNVR_2466	chr26	3545737	3553866	8130	gain	chr26	3545737	3553866	Hou2012b	8130	8130	100	100
upstream	CNVR_2466	chr26	3545737	3553866	8130	gain	chr26	3548057	3618350	Hou2012c	70294	5810	71	8
encompassing	CNVR_2467	chr26	3598988	3645061	46074	loss	chr26	3618349	3637430	Hou2012b	19082	19082	41	100
downstream	CNVR_2467	chr26	3598988	3645061	46074	loss	chr26	3548057	3618350	Hou2012c	70294	19363	42	28
upstream	CNVR_2467	chr26	3598988	3645061	46074	loss	chr26	3618349	3689522	Jiang2013	71174	26713	58	38
encompassing	CNVR_2467	chr26	3598988	3645061	46074	loss	chr26	3628306	3630514	Stothard2011	2209	2209	5	100
inside	CNVR_2468	chr26	4004822	4018853	14032	gain	chr26	3955268	4160852	Ensembl-biomart	205585	14032	100	7
downstream	CNVR_2469	chr26	5084596	5129234	44639	loss	chr26	5084596	5092128	Hou2012b	7533	7533	17	100
equal	CNVR_2470	chr26	5298978	5304848	5871	gain	chr26	5298978	5304848	Hou2012b	5871	5871	100	100
inside	CNVR_2470	chr26	5298978	5304848	5871	gain	chr26	5258081	5504270	Hou2012c	246190	5871	100	2
inside	CNVR_2471	chr26	5383118	5402160	19043	loss	chr26	5364727	5504270	Ensembl-biomart	139544	19043	100	14
inside	CNVR_2471	chr26	5383118	5402160	19043	loss	chr26	5315169	5504270	Ensembl-biomart	189102	19043	100	10
inside	CNVR_2471	chr26	5383118	5402160	19043	loss	chr26	5364727	5504270	Hou2011	139544	19043	100	14
inside	CNVR_2471	chr26	5383118	5402160	19043	loss	chr26	5258081	5504270	Hou2012c	246190	19043	100	8
inside	CNVR_2472	chr26	5431294	5455336	24043	both	chr26	5364727	5504270	Ensembl-biomart	139544	24043	100	17
inside	CNVR_2472	chr26	5431294	5455336	24043	both	chr26	5424155	5504270	Ensembl-biomart	80116	24043	100	30
inside	CNVR_2472	chr26	5431294	5455336	24043	both	chr26	5315169	5504270	Ensembl-biomart	189102	24043	100	13
inside	CNVR_2472	chr26	5431294	5455336	24043	both	chr26	5364727	5504270	Hou2011	139544	24043	100	17
downstream	CNVR_2472	chr26	5431294	5455336	24043	both	chr26	5424156	5447900	Hou2012b	23745	16607	69	70
inside	CNVR_2472	chr26	5431294	5455336	24043	both	chr26	5258081	5504270	Hou2012c	246190	24043	100	10
inside	CNVR_2473	chr26	5472360	5483737	11378	loss	chr26	5364727	5504270	Ensembl-biomart	139544	11378	100	8
inside	CNVR_2473	chr26	5472360	5483737	11378	loss	chr26	5424155	5504270	Ensembl-biomart	80116	11378	100	14
inside	CNVR_2473	chr26	5472360	5483737	11378	loss	chr26	5315169	5504270	Ensembl-biomart	189102	11378	100	6
inside	CNVR_2473	chr26	5472360	5483737	11378	loss	chr26	5364727	5504270	Hou2011	139544	11378	100	8
equal	CNVR_2473	chr26	5472360	5483737	11378	loss	chr26	5472360	5483737	Hou2012b	11378	11378	100	100
inside	CNVR_2473	chr26	5472360	5483737	11378	loss	chr26	5258081	5504270	Hou2012c	246190	11378	100	5
downstream	CNVR_2477	chr26	7923592	7950991	27400	gain	chr26	7915953	7950051	Hou2012b	34099	26460	97	78
downstream	CNVR_2481	chr26	10348174	10367383	19210	loss	chr26	10348174	10360949	Hou2012b	12776	12776	67	100
equal	CNVR_2482	chr26	10938674	10954932	16259	loss	chr26	10938674	10954932	Hou2012b	16259	16259	100	100
encompassing	CNVR_2483	chr26	16287928	16339735	51808	gain	chr26	16305059	16315378	Hou2012b	10320	10320	20	100
inside	CNVR_2484	chr26	16440432	16491608	51177	loss	chr26	16414804	16516752	Bickhart2012	101949	51177	100	50
inside	CNVR_2484	chr26	16440432	16491608	51177	loss	chr26	16431410	16491608	Hou2012b	60199	51177	100	85
encompassing	CNVR_2487	chr26	23633113	23774974	141862	gain	chr26	23642541	23665209	Bickhart2012	22669	22669	16	100
encompassing	CNVR_2487	chr26	23633113	23774974	141862	gain	chr26	23668006	23690266	Hou2012b	22261	22261	16	100
encompassing	CNVR_2487	chr26	23633113	23774974	141862	gain	chr26	23647739	23701794	Liu2010	54056	54056	38	100
encompassing	CNVR_2489	chr26	25881159	25984269	103111	loss	chr26	25944197	25958640	Choi2013	14444	14444	14	100
encompassing	CNVR_2489	chr26	25881159	25984269	103111	loss	chr26	25960809	25972557	Choi2013	11749	11749	11	100
encompassing	CNVR_2489	chr26	25881159	25984269	103111	loss	chr26	25927481	25957491	Hou2012b	30011	30011	29	100
inside	CNVR_2490	chr26	29624604	29636521	11918	loss	chr26	29568739	29658790	Ensembl-biomart	90052	11918	100	13
inside	CNVR_2490	chr26	29624604	29636521	11918	loss	chr26	29568739	29658790	Hou2011	90052	11918	100	13
encompassing	CNVR_2495	chr26	32878925	33610418	731494	gain	chr26	33127805	33146245	Bickhart2012	18441	18441	3	100
encompassing	CNVR_2495	chr26	32878925	33610418	731494	gain	chr26	33234820	33306960	Ensembl-biomart	72141	72141	10	100
encompassing	CNVR_2495	chr26	32878925	33610418	731494	gain	chr26	33234820	33306960	Hou2011	72141	72141	10	100
encompassing	CNVR_2497	chr26	33887097	34283671	396575	gain	chr26	34242608	34256047	Bickhart2012	13440	13440	3	100
upstream	CNVR_2497	chr26	33887097	34283671	396575	gain	chr26	34257546	34296558	Liu2010	39013	26126	7	67
encompassing	CNVR_2499	chr26	34557964	34662361	104398	gain	chr26	34620243	34623412	Zhan2011	3170	3170	3	100
downstream	CNVR_2500	chr26	34671883	34684912	13030	gain	chr26	34671883	34682561	Hou2012b	10679	10679	82	100
upstream	CNVR_2505	chr26	36166048	36182539	16492	loss	chr26	36172763	36182539	Hou2012b	9777	9777	59	100
inside	CNVR_2507	chr26	44556847	44597748	40902	loss	chr26	44556847	44630586	Jiang2013	73740	40902	100	55
downstream	CNVR_2508	chr26	46748118	46762554	14437	loss	chr26	46580361	46748118	Jiang2013	167758	1	0	0
encompassing	CNVR_2511	chr26	49682670	49775137	92468	loss	chr26	49740880	49744044	Zhan2011	3165	3165	3	100
inside	CNVR_2513	chr26	50795857	50819491	23635	loss	chr26	50793561	50837647	Choi2013	44087	23635	100	54
downstream	CNVR_2513	chr26	50795857	50819491	23635	loss	chr26	50795857	50815282	Hou2012b	19426	19426	82	100
encompassing	CNVR_2515	chr26	51104225	51284945	180721	loss	chr26	51126574	51200732	Choi2013	74159	74159	41	100
inside	CNVR_2515	chr26	51104225	51284945	180721	loss	chr26	51032220	51284959	Ensembl-biomart	252740	180721	100	72
encompassing	CNVR_2515	chr26	51104225	51284945	180721	loss	chr26	51238255	51272203	Hou2012b	33949	33949	19	100
encompassing	CNVR_2515	chr26	51104225	51284945	180721	loss	chr26	51112725	51115894	Zhan2011	3170	3170	2	100
encompassing	CNVR_2516	chr26	51460945	51680135	219191	loss	chr26	51567535	51638649	Bae 2010	71115	71115	32	100
downstream	CNVR_2516	chr26	51460945	51680135	219191	loss	chr26	51450395	51504242	Choi2013	53848	43298	20	80
encompassing	CNVR_2516	chr26	51460945	51680135	219191	loss	chr26	51520775	51535696	Choi2013	14922	14922	7	100
encompassing	CNVR_2516	chr26	51460945	51680135	219191	loss	chr26	51537509	51609090	Choi2013	71582	71582	33	100
encompassing	CNVR_2516	chr26	51460945	51680135	219191	loss	chr26	51657461	51674652	Choi2013	17192	17192	8	100
encompassing	CNVR_2516	chr26	51460945	51680135	219191	loss	chr26	51599789	51625550	Hou2012b	25762	25762	12	100
inside	CNVR_2517	chr27	257489	278972	21484	loss	chr27	238583	318690	Hou2012b	80108	21484	100	27
upstream	CNVR_2518	chr27	1648057	1667921	19865	gain	chr27	1663708	1673599	Hou2012b	9892	4214	21	43
downstream	CNVR_2519	chr27	4900406	4913946	13541	loss	chr27	4787131	4910966	Bickhart2012	123836	10561	78	9
downstream	CNVR_2519	chr27	4900406	4913946	13541	loss	chr27	4787132	4910967	Ensembl-biomart	123836	10562	78	9
encompassing	CNVR_2520	chr27	5194236	5375338	181103	gain	chr27	5219284	5223726	Choi2013	4443	4443	2	100
encompassing	CNVR_2520	chr27	5194236	5375338	181103	gain	chr27	5221877	5227956	Choi2013	6080	6080	3	100
inside	CNVR_2520	chr27	5194236	5375338	181103	gain	chr27	5114098	6484696	Ensembl-biomart	1370599	181103	100	13
upstream	CNVR_2520	chr27	5194236	5375338	181103	gain	chr27	5203620	6221038	Ensembl-biomart	1017419	171719	95	17
inside	CNVR_2520	chr27	5194236	5375338	181103	gain	chr27	5188313	6230546	Ensembl-biomart	1042234	181103	100	17
encompassing	CNVR_2520	chr27	5194236	5375338	181103	gain	chr27	5238701	5278587	Hou2012b	39887	39887	22	100
encompassing	CNVR_2521	chr27	5444267	6009276	565010	gain	chr27	5483408	5539158	Choi2013	55751	55751	10	100
encompassing	CNVR_2521	chr27	5444267	6009276	565010	gain	chr27	5560976	5564586	Choi2013	3611	3611	1	100
inside	CNVR_2521	chr27	5444267	6009276	565010	gain	chr27	5114098	6484696	Ensembl-biomart	1370599	565010	100	41
encompassing	CNVR_2521	chr27	5444267	6009276	565010	gain	chr27	5678929	5760437	Ensembl-biomart	81509	81509	14	100
encompassing	CNVR_2521	chr27	5444267	6009276	565010	gain	chr27	5519649	5690431	Ensembl-biomart	170783	170783	30	100
downstream	CNVR_2521	chr27	5444267	6009276	565010	gain	chr27	5434378	5916575	Ensembl-biomart	482198	472309	84	98
inside	CNVR_2521	chr27	5444267	6009276	565010	gain	chr27	5203620	6221038	Ensembl-biomart	1017419	565010	100	56
inside	CNVR_2521	chr27	5444267	6009276	565010	gain	chr27	5188313	6230546	Ensembl-biomart	1042234	565010	100	54
encompassing	CNVR_2521	chr27	5444267	6009276	565010	gain	chr27	5973103	5981358	Hou2012a	8256	8256	1	100
inside	CNVR_2521	chr27	5444267	6009276	565010	gain	chr27	5444267	6223886	Hou2012b	779620	565010	100	72
encompassing	CNVR_2521	chr27	5444267	6009276	565010	gain	chr27	5962781	5983074	Zhan2011	20294	20294	4	100
inside	CNVR_2523	chr27	9029055	9096031	66977	both	chr27	7744814	9383925	Ensembl-biomart	1639112	66977	100	4
inside	CNVR_2523	chr27	9029055	9096031	66977	both	chr27	8994108	9564451	Ensembl-biomart	570344	66977	100	12
equal	CNVR_2523	chr27	9029055	9096031	66977	both	chr27	9029055	9096031	Hou2012b	66977	66977	100	100
encompassing	CNVR_2524	chr27	9658310	9705259	46950	loss	chr27	9693525	9697962	Zhan2011	4438	4438	9	100
equal	CNVR_2526	chr27	14959042	14964739	5698	loss	chr27	14959042	14964739	Hou2012b	5698	5698	100	100
upstream	CNVR_2528	chr27	19544813	19552733	7921	loss	chr27	19551286	19558089	Fadista2010	6804	1448	18	21
equal	CNVR_2528	chr27	19544813	19552733	7921	loss	chr27	19544813	19552733	Hou2012b	7921	7921	100	100
downstream	CNVR_2529	chr27	20272021	20314406	42386	loss	chr27	20272021	20284184	Hou2012b	12164	12164	29	100
upstream	CNVR_2529	chr27	20272021	20314406	42386	loss	chr27	20303581	20315544	Hou2012b	11964	10826	26	90
equal	CNVR_2530	chr27	20385474	20409400	23927	loss	chr27	20385474	20409400	Hou2012b	23927	23927	100	100
equal	CNVR_2531	chr27	22019117	22028230	9114	loss	chr27	22019117	22028230	Hou2012b	9114	9114	100	100
inside	CNVR_2535	chr27	26393469	26448272	54804	loss	chr27	26263003	26449795	Choi2013	186793	54804	100	29
upstream	CNVR_2535	chr27	26393469	26448272	54804	loss	chr27	26444012	26448272	Hou2012b	4261	4261	8	100
upstream	CNVR_2537	chr27	26870687	26888701	18015	gain	chr27	26874253	26942891	Hou2012c	68639	14449	80	21
downstream	CNVR_2538	chr27	26926499	26967436	40938	gain	chr27	26874253	26942891	Hou2012c	68639	16393	40	24
equal	CNVR_2539	chr27	27446887	27459548	12662	gain	chr27	27446887	27459548	Hou2012b	12662	12662	100	100
equal	CNVR_2546	chr27	38352825	38410209	57385	gain	chr27	38352825	38410209	Hou2012b	57385	57385	100	100
equal	CNVR_2551	chr28	708303	715174	6872	loss	chr28	708303	715174	Hou2012b	6872	6872	100	100
encompassing	CNVR_2552	chr28	867588	1073738	206151	loss	chr28	971603	984322	Hou2012b	12720	12720	6	100
downstream	CNVR_2554	chr28	1644820	1667559	22740	gain	chr28	1644820	1648309	Hou2012b	3490	3490	15	100
upstream	CNVR_2555	chr28	1669866	1679197	9332	gain	chr28	1679197	1697129	Hou2012b	17933	1	0	0
encompassing	CNVR_2556	chr28	1955833	2860512	904680	both	chr28	2556212	2557192	Choi2013	981	981	0	100
encompassing	CNVR_2556	chr28	1955833	2860512	904680	both	chr28	2592873	2594981	Choi2013	2109	2109	0	100
encompassing	CNVR_2556	chr28	1955833	2860512	904680	both	chr28	2606215	2607156	Choi2013	942	942	0	100
encompassing	CNVR_2556	chr28	1955833	2860512	904680	both	chr28	2710494	2711438	Choi2013	945	945	0	100
encompassing	CNVR_2556	chr28	1955833	2860512	904680	both	chr28	2751060	2751974	Choi2013	915	915	0	100
encompassing	CNVR_2556	chr28	1955833	2860512	904680	both	chr28	2840520	2841803	Choi2013	1284	1284	0	100
encompassing	CNVR_2556	chr28	1955833	2860512	904680	both	chr28	2854635	2855792	Choi2013	1158	1158	0	100
encompassing	CNVR_2556	chr28	1955833	2860512	904680	both	chr28	2318772	2320528	Hou2012b	1757	1757	0	100
encompassing	CNVR_2556	chr28	1955833	2860512	904680	both	chr28	2324740	2411978	Hou2012b	87239	87239	10	100
upstream	CNVR_2556	chr28	1955833	2860512	904680	both	chr28	2468624	2860512	Hou2012b	391889	391889	43	100
upstream	CNVR_2556	chr28	1955833	2860512	904680	both	chr28	2475524	2860512	Jiang2013	384989	384989	43	100
upstream	CNVR_2562	chr28	6445573	6499231	53659	gain	chr28	6491786	6499231	Hou2012b	7446	7446	14	100
upstream	CNVR_2564	chr28	11037011	11338585	301575	loss	chr28	11082524	11543386	Ensembl-biomart	460863	256062	85	56
encompassing	CNVR_2564	chr28	11037011	11338585	301575	loss	chr28	11082523	11187832	Hou2012b	105310	105310	35	100
inside	CNVR_2565	chr28	14098066	14107138	9073	gain	chr28	14097387	14137651	Liu2010	40265	9073	100	23
downstream	CNVR_2566	chr28	14129075	14374948	245874	loss	chr28	14097387	14137651	Liu2010	40265	8577	3	21
equal	CNVR_2575	chr28	20361748	20368006	6259	loss	chr28	20361748	20368006	Hou2012b	6259	6259	100	100
encompassing	CNVR_2576	chr28	20792415	20808457	16043	gain	chr28	20801365	20806099	Hou2012b	4735	4735	30	100
equal	CNVR_2577	chr28	21095317	21101833	6517	loss	chr28	21095317	21101833	Hou2012b	6517	6517	100	100
inside	CNVR_2577	chr28	21095317	21101833	6517	loss	chr28	20886524	21137220	Jiang2012	250697	6517	100	3
downstream	CNVR_2578	chr28	22347096	22355840	8745	loss	chr28	22314452	22351997	Hou2012b	37546	4902	56	13
inside	CNVR_2579	chr28	23640684	23655456	14773	loss	chr28	22419203	24270401	Choi2013	1851199	14773	100	1
inside	CNVR_2580	chr28	23800844	23810303	9460	loss	chr28	22419203	24270401	Choi2013	1851199	9460	100	1
[truncated: 1,110 more rows]
