# Supplementary material for: Genome-Wide Detection of CNVs and Their Association with Meat Tenderness in Nelore Cattle
Source: PLoS One. 2016 Jun 27;11(6):e0157711. doi: 10.1371/journal.pone.0157711 (PMC4922624; doi:10.1371/journal.pone.0157711)
Supplement: S4 Table — (CSV) [file pone.0157711.s010.csv]

cnv_overlap_type	cnv_tag	chr	start	end	size	type	CNV_samples	frequency	Primers_qPCR	chr.1	start_qtl	end_qtl	QTL_ID	QTL_Name	QTL_Abb	Article	Trait_ID
inside	CNVR_2	chr1	1406152	1630187	224036	gain	18	2.4896266		chr1	1210923	2025255	QTL_ID=10632	Name=Marbling score (EBV)	Abbrev=MARBL	PUBMED_ID=20477797	trait_ID=1258
inside	CNVR_2	chr1	1406152	1630187	224036	gain	18	2.4896266		chr1	1210923	7251540	QTL_ID=10631	Name=Body weight (weaning)	Abbrev=WWT	PUBMED_ID=20477797	trait_ID=1063
inside	CNVR_2	chr1	1406152	1630187	224036	gain	18	2.4896266		chr1	1210923	2025255	QTL_ID=10630	Name=Weaning weight-maternal milk	Abbrev=MILK	PUBMED_ID=20477797	trait_ID=1273
downstream	CNVR_2	chr1	1406152	1630187	224036	gain	18	2.4896266		chr1	1315324	1524127	QTL_ID=18764	Name=M. paratuberculosis susceptibility	Abbrev=MPARA	PUBMED_ID=21597988	trait_ID=1167
inside	CNVR_3	chr1	1893592	2009127	115536	gain	218	30.1521439		chr1	1210923	2025255	QTL_ID=10632	Name=Marbling score (EBV)	Abbrev=MARBL	PUBMED_ID=20477797	trait_ID=1258
inside	CNVR_3	chr1	1893592	2009127	115536	gain	218	30.1521439		chr1	1210923	7251540	QTL_ID=10631	Name=Body weight (weaning)	Abbrev=WWT	PUBMED_ID=20477797	trait_ID=1063
inside	CNVR_3	chr1	1893592	2009127	115536	gain	218	30.1521439		chr1	1210923	2025255	QTL_ID=10630	Name=Weaning weight-maternal milk	Abbrev=MILK	PUBMED_ID=20477797	trait_ID=1273
inside	CNVR_4	chr1	4139727	4203274	63548	gain	1	0.1383126		chr1	1210923	7251540	QTL_ID=10631	Name=Body weight (weaning)	Abbrev=WWT	PUBMED_ID=20477797	trait_ID=1063
inside	CNVR_4	chr1	4139727	4203274	63548	gain	1	0.1383126		chr1	2150537	9435488	QTL_ID=5265	Name=Residual feed intake	Abbrev=RFI	PUBMED_ID=18791150	trait_ID=1164
inside	CNVR_4	chr1	4139727	4203274	63548	gain	1	0.1383126		chr1	2555350	50444332	QTL_ID=10211	Name=Milk yield (daughter deviation)	Abbrev=DDMY	PUBMED_ID=7713441	trait_ID=1158
inside	CNVR_4	chr1	4139727	4203274	63548	gain	1	0.1383126		chr1	2555350	50444332	QTL_ID=10212	Name=Milk protein yield (daughter deviation)	Abbrev=DDPY	PUBMED_ID=7713441	trait_ID=1157
inside	CNVR_4	chr1	4139727	4203274	63548	gain	1	0.1383126		chr1	2555350	19367110	QTL_ID=2507	Name=Milk fat percentage	Abbrev=FP	PUBMED_ID=11178740	trait_ID=1037
inside	CNVR_4	chr1	4139727	4203274	63548	gain	1	0.1383126		chr1	2555350	19367110	QTL_ID=2509	Name=Milk yield	Abbrev=MY	PUBMED_ID=11178740	trait_ID=1044
inside	CNVR_4	chr1	4139727	4203274	63548	gain	1	0.1383126		chr1	2555350	19367110	QTL_ID=2510	Name=Milk protein yield	Abbrev=PY	PUBMED_ID=11178740	trait_ID=1042
inside	CNVR_4	chr1	4139727	4203274	63548	gain	1	0.1383126		chr1	2555350	19367110	QTL_ID=2504	Name=Milk fat yield	Abbrev=FY	PUBMED_ID=11178740	trait_ID=1039
inside	CNVR_4	chr1	4139727	4203274	63548	gain	1	0.1383126		chr1	2555350	19367110	QTL_ID=2505	Name=Milk protein percentage	Abbrev=PP	PUBMED_ID=11178740	trait_ID=1041
inside	CNVR_4	chr1	4139727	4203274	63548	gain	1	0.1383126		chr1	2555350	19367110	QTL_ID=2506	Name=Milk fat percentage	Abbrev=FP	PUBMED_ID=11178740	trait_ID=1037
inside	CNVR_4	chr1	4139727	4203274	63548	gain	1	0.1383126		chr1	2555350	23349382	QTL_ID=10380	Name=Milk fat percentage (daughter deviation)	Abbrev=DD%F	PUBMED_ID=14762092	trait_ID=1034
inside	CNVR_4	chr1	4139727	4203274	63548	gain	1	0.1383126		chr1	2701298	50444332	QTL_ID=2728	Name=Milk protein yield	Abbrev=PY	PUBMED_ID=9691050	trait_ID=1042
inside	CNVR_5	chr1	4554832	4591202	36371	gain	23	3.1811895		chr1	1210923	7251540	QTL_ID=10631	Name=Body weight (weaning)	Abbrev=WWT	PUBMED_ID=20477797	trait_ID=1063
inside	CNVR_5	chr1	4554832	4591202	36371	gain	23	3.1811895		chr1	2150537	9435488	QTL_ID=5265	Name=Residual feed intake	Abbrev=RFI	PUBMED_ID=18791150	trait_ID=1164
inside	CNVR_5	chr1	4554832	4591202	36371	gain	23	3.1811895		chr1	2555350	50444332	QTL_ID=10211	Name=Milk yield (daughter deviation)	Abbrev=DDMY	PUBMED_ID=7713441	trait_ID=1158
inside	CNVR_5	chr1	4554832	4591202	36371	gain	23	3.1811895		chr1	2555350	50444332	QTL_ID=10212	Name=Milk protein yield (daughter deviation)	Abbrev=DDPY	PUBMED_ID=7713441	trait_ID=1157
inside	CNVR_5	chr1	4554832	4591202	36371	gain	23	3.1811895		chr1	2555350	19367110	QTL_ID=2507	Name=Milk fat percentage	Abbrev=FP	PUBMED_ID=11178740	trait_ID=1037
inside	CNVR_5	chr1	4554832	4591202	36371	gain	23	3.1811895		chr1	2555350	19367110	QTL_ID=2509	Name=Milk yield	Abbrev=MY	PUBMED_ID=11178740	trait_ID=1044
inside	CNVR_5	chr1	4554832	4591202	36371	gain	23	3.1811895		chr1	2555350	19367110	QTL_ID=2510	Name=Milk protein yield	Abbrev=PY	PUBMED_ID=11178740	trait_ID=1042
inside	CNVR_5	chr1	4554832	4591202	36371	gain	23	3.1811895		chr1	2555350	19367110	QTL_ID=2504	Name=Milk fat yield	Abbrev=FY	PUBMED_ID=11178740	trait_ID=1039
inside	CNVR_5	chr1	4554832	4591202	36371	gain	23	3.1811895		chr1	2555350	19367110	QTL_ID=2505	Name=Milk protein percentage	Abbrev=PP	PUBMED_ID=11178740	trait_ID=1041
inside	CNVR_5	chr1	4554832	4591202	36371	gain	23	3.1811895		chr1	2555350	19367110	QTL_ID=2506	Name=Milk fat percentage	Abbrev=FP	PUBMED_ID=11178740	trait_ID=1037
inside	CNVR_5	chr1	4554832	4591202	36371	gain	23	3.1811895		chr1	2555350	23349382	QTL_ID=10380	Name=Milk fat percentage (daughter deviation)	Abbrev=DD%F	PUBMED_ID=14762092	trait_ID=1034
inside	CNVR_5	chr1	4554832	4591202	36371	gain	23	3.1811895		chr1	2701298	50444332	QTL_ID=2728	Name=Milk protein yield	Abbrev=PY	PUBMED_ID=9691050	trait_ID=1042
inside	CNVR_6	chr1	6844137	6849639	5503	gain	1	0.1383126		chr1	1210923	7251540	QTL_ID=10631	Name=Body weight (weaning)	Abbrev=WWT	PUBMED_ID=20477797	trait_ID=1063
inside	CNVR_6	chr1	6844137	6849639	5503	gain	1	0.1383126		chr1	2150537	9435488	QTL_ID=5265	Name=Residual feed intake	Abbrev=RFI	PUBMED_ID=18791150	trait_ID=1164
inside	CNVR_6	chr1	6844137	6849639	5503	gain	1	0.1383126		chr1	2555350	50444332	QTL_ID=10211	Name=Milk yield (daughter deviation)	Abbrev=DDMY	PUBMED_ID=7713441	trait_ID=1158
inside	CNVR_6	chr1	6844137	6849639	5503	gain	1	0.1383126		chr1	2555350	50444332	QTL_ID=10212	Name=Milk protein yield (daughter deviation)	Abbrev=DDPY	PUBMED_ID=7713441	trait_ID=1157
inside	CNVR_6	chr1	6844137	6849639	5503	gain	1	0.1383126		chr1	2555350	19367110	QTL_ID=2507	Name=Milk fat percentage	Abbrev=FP	PUBMED_ID=11178740	trait_ID=1037
inside	CNVR_6	chr1	6844137	6849639	5503	gain	1	0.1383126		chr1	2555350	19367110	QTL_ID=2509	Name=Milk yield	Abbrev=MY	PUBMED_ID=11178740	trait_ID=1044
inside	CNVR_6	chr1	6844137	6849639	5503	gain	1	0.1383126		chr1	2555350	19367110	QTL_ID=2510	Name=Milk protein yield	Abbrev=PY	PUBMED_ID=11178740	trait_ID=1042
inside	CNVR_6	chr1	6844137	6849639	5503	gain	1	0.1383126		chr1	2555350	19367110	QTL_ID=2504	Name=Milk fat yield	Abbrev=FY	PUBMED_ID=11178740	trait_ID=1039
inside	CNVR_6	chr1	6844137	6849639	5503	gain	1	0.1383126		chr1	2555350	19367110	QTL_ID=2505	Name=Milk protein percentage	Abbrev=PP	PUBMED_ID=11178740	trait_ID=1041
inside	CNVR_6	chr1	6844137	6849639	5503	gain	1	0.1383126		chr1	2555350	19367110	QTL_ID=2506	Name=Milk fat percentage	Abbrev=FP	PUBMED_ID=11178740	trait_ID=1037
inside	CNVR_6	chr1	6844137	6849639	5503	gain	1	0.1383126		chr1	2555350	23349382	QTL_ID=10380	Name=Milk fat percentage (daughter deviation)	Abbrev=DD%F	PUBMED_ID=14762092	trait_ID=1034
inside	CNVR_6	chr1	6844137	6849639	5503	gain	1	0.1383126		chr1	2701298	50444332	QTL_ID=2728	Name=Milk protein yield	Abbrev=PY	PUBMED_ID=9691050	trait_ID=1042
inside	CNVR_6	chr1	6844137	6849639	5503	gain	1	0.1383126		chr1	6823493	8799583	QTL_ID=5264	Name=Residual feed intake	Abbrev=RFI	PUBMED_ID=18791150	trait_ID=1164
inside	CNVR_7	chr1	6969184	6975308	6125	loss	4	0.5532503		chr1	1210923	7251540	QTL_ID=10631	Name=Body weight (weaning)	Abbrev=WWT	PUBMED_ID=20477797	trait_ID=1063
inside	CNVR_7	chr1	6969184	6975308	6125	loss	4	0.5532503		chr1	2150537	9435488	QTL_ID=5265	Name=Residual feed intake	Abbrev=RFI	PUBMED_ID=18791150	trait_ID=1164
inside	CNVR_7	chr1	6969184	6975308	6125	loss	4	0.5532503		chr1	2555350	50444332	QTL_ID=10211	Name=Milk yield (daughter deviation)	Abbrev=DDMY	PUBMED_ID=7713441	trait_ID=1158
inside	CNVR_7	chr1	6969184	6975308	6125	loss	4	0.5532503		chr1	2555350	50444332	QTL_ID=10212	Name=Milk protein yield (daughter deviation)	Abbrev=DDPY	PUBMED_ID=7713441	trait_ID=1157
inside	CNVR_7	chr1	6969184	6975308	6125	loss	4	0.5532503		chr1	2555350	19367110	QTL_ID=2507	Name=Milk fat percentage	Abbrev=FP	PUBMED_ID=11178740	trait_ID=1037
inside	CNVR_7	chr1	6969184	6975308	6125	loss	4	0.5532503		chr1	2555350	19367110	QTL_ID=2509	Name=Milk yield	Abbrev=MY	PUBMED_ID=11178740	trait_ID=1044
inside	CNVR_7	chr1	6969184	6975308	6125	loss	4	0.5532503		chr1	2555350	19367110	QTL_ID=2510	Name=Milk protein yield	Abbrev=PY	PUBMED_ID=11178740	trait_ID=1042
inside	CNVR_7	chr1	6969184	6975308	6125	loss	4	0.5532503		chr1	2555350	19367110	QTL_ID=2504	Name=Milk fat yield	Abbrev=FY	PUBMED_ID=11178740	trait_ID=1039
inside	CNVR_7	chr1	6969184	6975308	6125	loss	4	0.5532503		chr1	2555350	19367110	QTL_ID=2505	Name=Milk protein percentage	Abbrev=PP	PUBMED_ID=11178740	trait_ID=1041
inside	CNVR_7	chr1	6969184	6975308	6125	loss	4	0.5532503		chr1	2555350	19367110	QTL_ID=2506	Name=Milk fat percentage	Abbrev=FP	PUBMED_ID=11178740	trait_ID=1037
inside	CNVR_7	chr1	6969184	6975308	6125	loss	4	0.5532503		chr1	2555350	23349382	QTL_ID=10380	Name=Milk fat percentage (daughter deviation)	Abbrev=DD%F	PUBMED_ID=14762092	trait_ID=1034
inside	CNVR_7	chr1	6969184	6975308	6125	loss	4	0.5532503		chr1	2701298	50444332	QTL_ID=2728	Name=Milk protein yield	Abbrev=PY	PUBMED_ID=9691050	trait_ID=1042
inside	CNVR_7	chr1	6969184	6975308	6125	loss	4	0.5532503		chr1	6823493	8799583	QTL_ID=5264	Name=Residual feed intake	Abbrev=RFI	PUBMED_ID=18791150	trait_ID=1164
inside	CNVR_8	chr1	7181747	7199223	17477	loss	1	0.1383126		chr1	1210923	7251540	QTL_ID=10631	Name=Body weight (weaning)	Abbrev=WWT	PUBMED_ID=20477797	trait_ID=1063
inside	CNVR_8	chr1	7181747	7199223	17477	loss	1	0.1383126		chr1	2150537	9435488	QTL_ID=5265	Name=Residual feed intake	Abbrev=RFI	PUBMED_ID=18791150	trait_ID=1164
inside	CNVR_8	chr1	7181747	7199223	17477	loss	1	0.1383126		chr1	2555350	50444332	QTL_ID=10211	Name=Milk yield (daughter deviation)	Abbrev=DDMY	PUBMED_ID=7713441	trait_ID=1158
inside	CNVR_8	chr1	7181747	7199223	17477	loss	1	0.1383126		chr1	2555350	50444332	QTL_ID=10212	Name=Milk protein yield (daughter deviation)	Abbrev=DDPY	PUBMED_ID=7713441	trait_ID=1157
inside	CNVR_8	chr1	7181747	7199223	17477	loss	1	0.1383126		chr1	2555350	19367110	QTL_ID=2507	Name=Milk fat percentage	Abbrev=FP	PUBMED_ID=11178740	trait_ID=1037
inside	CNVR_8	chr1	7181747	7199223	17477	loss	1	0.1383126		chr1	2555350	19367110	QTL_ID=2509	Name=Milk yield	Abbrev=MY	PUBMED_ID=11178740	trait_ID=1044
inside	CNVR_8	chr1	7181747	7199223	17477	loss	1	0.1383126		chr1	2555350	19367110	QTL_ID=2510	Name=Milk protein yield	Abbrev=PY	PUBMED_ID=11178740	trait_ID=1042
inside	CNVR_8	chr1	7181747	7199223	17477	loss	1	0.1383126		chr1	2555350	19367110	QTL_ID=2504	Name=Milk fat yield	Abbrev=FY	PUBMED_ID=11178740	trait_ID=1039
inside	CNVR_8	chr1	7181747	7199223	17477	loss	1	0.1383126		chr1	2555350	19367110	QTL_ID=2505	Name=Milk protein percentage	Abbrev=PP	PUBMED_ID=11178740	trait_ID=1041
inside	CNVR_8	chr1	7181747	7199223	17477	loss	1	0.1383126		chr1	2555350	19367110	QTL_ID=2506	Name=Milk fat percentage	Abbrev=FP	PUBMED_ID=11178740	trait_ID=1037
inside	CNVR_8	chr1	7181747	7199223	17477	loss	1	0.1383126		chr1	2555350	23349382	QTL_ID=10380	Name=Milk fat percentage (daughter deviation)	Abbrev=DD%F	PUBMED_ID=14762092	trait_ID=1034
inside	CNVR_8	chr1	7181747	7199223	17477	loss	1	0.1383126		chr1	2701298	50444332	QTL_ID=2728	Name=Milk protein yield	Abbrev=PY	PUBMED_ID=9691050	trait_ID=1042
inside	CNVR_8	chr1	7181747	7199223	17477	loss	1	0.1383126		chr1	6823493	8799583	QTL_ID=5264	Name=Residual feed intake	Abbrev=RFI	PUBMED_ID=18791150	trait_ID=1164
inside	CNVR_9	chr1	7896305	7925506	29202	loss	1	0.1383126		chr1	2150537	9435488	QTL_ID=5265	Name=Residual feed intake	Abbrev=RFI	PUBMED_ID=18791150	trait_ID=1164
inside	CNVR_9	chr1	7896305	7925506	29202	loss	1	0.1383126		chr1	2555350	50444332	QTL_ID=10211	Name=Milk yield (daughter deviation)	Abbrev=DDMY	PUBMED_ID=7713441	trait_ID=1158
inside	CNVR_9	chr1	7896305	7925506	29202	loss	1	0.1383126		chr1	2555350	50444332	QTL_ID=10212	Name=Milk protein yield (daughter deviation)	Abbrev=DDPY	PUBMED_ID=7713441	trait_ID=1157
inside	CNVR_9	chr1	7896305	7925506	29202	loss	1	0.1383126		chr1	2555350	19367110	QTL_ID=2507	Name=Milk fat percentage	Abbrev=FP	PUBMED_ID=11178740	trait_ID=1037
inside	CNVR_9	chr1	7896305	7925506	29202	loss	1	0.1383126		chr1	2555350	19367110	QTL_ID=2509	Name=Milk yield	Abbrev=MY	PUBMED_ID=11178740	trait_ID=1044
inside	CNVR_9	chr1	7896305	7925506	29202	loss	1	0.1383126		chr1	2555350	19367110	QTL_ID=2510	Name=Milk protein yield	Abbrev=PY	PUBMED_ID=11178740	trait_ID=1042
inside	CNVR_9	chr1	7896305	7925506	29202	loss	1	0.1383126		chr1	2555350	19367110	QTL_ID=2504	Name=Milk fat yield	Abbrev=FY	PUBMED_ID=11178740	trait_ID=1039
inside	CNVR_9	chr1	7896305	7925506	29202	loss	1	0.1383126		chr1	2555350	19367110	QTL_ID=2505	Name=Milk protein percentage	Abbrev=PP	PUBMED_ID=11178740	trait_ID=1041
inside	CNVR_9	chr1	7896305	7925506	29202	loss	1	0.1383126		chr1	2555350	19367110	QTL_ID=2506	Name=Milk fat percentage	Abbrev=FP	PUBMED_ID=11178740	trait_ID=1037
inside	CNVR_9	chr1	7896305	7925506	29202	loss	1	0.1383126		chr1	2555350	23349382	QTL_ID=10380	Name=Milk fat percentage (daughter deviation)	Abbrev=DD%F	PUBMED_ID=14762092	trait_ID=1034
inside	CNVR_9	chr1	7896305	7925506	29202	loss	1	0.1383126		chr1	2701298	50444332	QTL_ID=2728	Name=Milk protein yield	Abbrev=PY	PUBMED_ID=9691050	trait_ID=1042
inside	CNVR_9	chr1	7896305	7925506	29202	loss	1	0.1383126		chr1	6823493	8799583	QTL_ID=5264	Name=Residual feed intake	Abbrev=RFI	PUBMED_ID=18791150	trait_ID=1164
inside	CNVR_9	chr1	7896305	7925506	29202	loss	1	0.1383126		chr1	7251540	19367110	QTL_ID=1673	Name=Daughter pregnancy rate	Abbrev=DPR	PUBMED_ID=16167984	trait_ID=1143
inside	CNVR_10	chr1	8583060	8610133	27074	loss	1	0.1383126		chr1	2150537	9435488	QTL_ID=5265	Name=Residual feed intake	Abbrev=RFI	PUBMED_ID=18791150	trait_ID=1164
inside	CNVR_10	chr1	8583060	8610133	27074	loss	1	0.1383126		chr1	2555350	50444332	QTL_ID=10211	Name=Milk yield (daughter deviation)	Abbrev=DDMY	PUBMED_ID=7713441	trait_ID=1158
inside	CNVR_10	chr1	8583060	8610133	27074	loss	1	0.1383126		chr1	2555350	50444332	QTL_ID=10212	Name=Milk protein yield (daughter deviation)	Abbrev=DDPY	PUBMED_ID=7713441	trait_ID=1157
inside	CNVR_10	chr1	8583060	8610133	27074	loss	1	0.1383126		chr1	2555350	19367110	QTL_ID=2507	Name=Milk fat percentage	Abbrev=FP	PUBMED_ID=11178740	trait_ID=1037
inside	CNVR_10	chr1	8583060	8610133	27074	loss	1	0.1383126		chr1	2555350	19367110	QTL_ID=2509	Name=Milk yield	Abbrev=MY	PUBMED_ID=11178740	trait_ID=1044
inside	CNVR_10	chr1	8583060	8610133	27074	loss	1	0.1383126		chr1	2555350	19367110	QTL_ID=2510	Name=Milk protein yield	Abbrev=PY	PUBMED_ID=11178740	trait_ID=1042
inside	CNVR_10	chr1	8583060	8610133	27074	loss	1	0.1383126		chr1	2555350	19367110	QTL_ID=2504	Name=Milk fat yield	Abbrev=FY	PUBMED_ID=11178740	trait_ID=1039
inside	CNVR_10	chr1	8583060	8610133	27074	loss	1	0.1383126		chr1	2555350	19367110	QTL_ID=2505	Name=Milk protein percentage	Abbrev=PP	PUBMED_ID=11178740	trait_ID=1041
inside	CNVR_10	chr1	8583060	8610133	27074	loss	1	0.1383126		chr1	2555350	19367110	QTL_ID=2506	Name=Milk fat percentage	Abbrev=FP	PUBMED_ID=11178740	trait_ID=1037
inside	CNVR_10	chr1	8583060	8610133	27074	loss	1	0.1383126		chr1	2555350	23349382	QTL_ID=10380	Name=Milk fat percentage (daughter deviation)	Abbrev=DD%F	PUBMED_ID=14762092	trait_ID=1034
inside	CNVR_10	chr1	8583060	8610133	27074	loss	1	0.1383126		chr1	2701298	50444332	QTL_ID=2728	Name=Milk protein yield	Abbrev=PY	PUBMED_ID=9691050	trait_ID=1042
inside	CNVR_10	chr1	8583060	8610133	27074	loss	1	0.1383126		chr1	6823493	8799583	QTL_ID=5264	Name=Residual feed intake	Abbrev=RFI	PUBMED_ID=18791150	trait_ID=1164
inside	CNVR_10	chr1	8583060	8610133	27074	loss	1	0.1383126		chr1	7251540	19367110	QTL_ID=1673	Name=Daughter pregnancy rate	Abbrev=DPR	PUBMED_ID=16167984	trait_ID=1143
inside	CNVR_11	chr1	11288660	11313150	24491	loss	1	0.1383126		chr1	2555350	50444332	QTL_ID=10211	Name=Milk yield (daughter deviation)	Abbrev=DDMY	PUBMED_ID=7713441	trait_ID=1158
inside	CNVR_11	chr1	11288660	11313150	24491	loss	1	0.1383126		chr1	2555350	50444332	QTL_ID=10212	Name=Milk protein yield (daughter deviation)	Abbrev=DDPY	PUBMED_ID=7713441	trait_ID=1157
inside	CNVR_11	chr1	11288660	11313150	24491	loss	1	0.1383126		chr1	2555350	19367110	QTL_ID=2507	Name=Milk fat percentage	Abbrev=FP	PUBMED_ID=11178740	trait_ID=1037
inside	CNVR_11	chr1	11288660	11313150	24491	loss	1	0.1383126		chr1	2555350	19367110	QTL_ID=2509	Name=Milk yield	Abbrev=MY	PUBMED_ID=11178740	trait_ID=1044
inside	CNVR_11	chr1	11288660	11313150	24491	loss	1	0.1383126		chr1	2555350	19367110	QTL_ID=2510	Name=Milk protein yield	Abbrev=PY	PUBMED_ID=11178740	trait_ID=1042
inside	CNVR_11	chr1	11288660	11313150	24491	loss	1	0.1383126		chr1	2555350	19367110	QTL_ID=2504	Name=Milk fat yield	Abbrev=FY	PUBMED_ID=11178740	trait_ID=1039
inside	CNVR_11	chr1	11288660	11313150	24491	loss	1	0.1383126		chr1	2555350	19367110	QTL_ID=2505	Name=Milk protein percentage	Abbrev=PP	PUBMED_ID=11178740	trait_ID=1041
inside	CNVR_11	chr1	11288660	11313150	24491	loss	1	0.1383126		chr1	2555350	19367110	QTL_ID=2506	Name=Milk fat percentage	Abbrev=FP	PUBMED_ID=11178740	trait_ID=1037
inside	CNVR_11	chr1	11288660	11313150	24491	loss	1	0.1383126		chr1	2555350	23349382	QTL_ID=10380	Name=Milk fat percentage (daughter deviation)	Abbrev=DD%F	PUBMED_ID=14762092	trait_ID=1034
inside	CNVR_11	chr1	11288660	11313150	24491	loss	1	0.1383126		chr1	2701298	50444332	QTL_ID=2728	Name=Milk protein yield	Abbrev=PY	PUBMED_ID=9691050	trait_ID=1042
inside	CNVR_11	chr1	11288660	11313150	24491	loss	1	0.1383126		chr1	7251540	19367110	QTL_ID=1673	Name=Daughter pregnancy rate	Abbrev=DPR	PUBMED_ID=16167984	trait_ID=1143
inside	CNVR_12	chr1	11853238	11874047	20810	loss	1	0.1383126		chr1	2555350	50444332	QTL_ID=10211	Name=Milk yield (daughter deviation)	Abbrev=DDMY	PUBMED_ID=7713441	trait_ID=1158
inside	CNVR_12	chr1	11853238	11874047	20810	loss	1	0.1383126		chr1	2555350	50444332	QTL_ID=10212	Name=Milk protein yield (daughter deviation)	Abbrev=DDPY	PUBMED_ID=7713441	trait_ID=1157
inside	CNVR_12	chr1	11853238	11874047	20810	loss	1	0.1383126		chr1	2555350	19367110	QTL_ID=2507	Name=Milk fat percentage	Abbrev=FP	PUBMED_ID=11178740	trait_ID=1037
inside	CNVR_12	chr1	11853238	11874047	20810	loss	1	0.1383126		chr1	2555350	19367110	QTL_ID=2509	Name=Milk yield	Abbrev=MY	PUBMED_ID=11178740	trait_ID=1044
inside	CNVR_12	chr1	11853238	11874047	20810	loss	1	0.1383126		chr1	2555350	19367110	QTL_ID=2510	Name=Milk protein yield	Abbrev=PY	PUBMED_ID=11178740	trait_ID=1042
inside	CNVR_12	chr1	11853238	11874047	20810	loss	1	0.1383126		chr1	2555350	19367110	QTL_ID=2504	Name=Milk fat yield	Abbrev=FY	PUBMED_ID=11178740	trait_ID=1039
inside	CNVR_12	chr1	11853238	11874047	20810	loss	1	0.1383126		chr1	2555350	19367110	QTL_ID=2505	Name=Milk protein percentage	Abbrev=PP	PUBMED_ID=11178740	trait_ID=1041
inside	CNVR_12	chr1	11853238	11874047	20810	loss	1	0.1383126		chr1	2555350	19367110	QTL_ID=2506	Name=Milk fat percentage	Abbrev=FP	PUBMED_ID=11178740	trait_ID=1037
inside	CNVR_12	chr1	11853238	11874047	20810	loss	1	0.1383126		chr1	2555350	23349382	QTL_ID=10380	Name=Milk fat percentage (daughter deviation)	Abbrev=DD%F	PUBMED_ID=14762092	trait_ID=1034
inside	CNVR_12	chr1	11853238	11874047	20810	loss	1	0.1383126		chr1	2701298	50444332	QTL_ID=2728	Name=Milk protein yield	Abbrev=PY	PUBMED_ID=9691050	trait_ID=1042
inside	CNVR_12	chr1	11853238	11874047	20810	loss	1	0.1383126		chr1	7251540	19367110	QTL_ID=1673	Name=Daughter pregnancy rate	Abbrev=DPR	PUBMED_ID=16167984	trait_ID=1143
inside	CNVR_12	chr1	11853238	11874047	20810	loss	1	0.1383126		chr1	11439999	31095406	QTL_ID=10636	Name=Marbling score (EBV)	Abbrev=MARBL	PUBMED_ID=20477797	trait_ID=1258
inside	CNVR_12	chr1	11853238	11874047	20810	loss	1	0.1383126		chr1	11439999	31095406	QTL_ID=10635	Name=Body weight (birth)	Abbrev=BW	PUBMED_ID=20477797	trait_ID=1054
inside	CNVR_12	chr1	11853238	11874047	20810	loss	1	0.1383126		chr1	11439999	31095406	QTL_ID=10634	Name=Calving ease (maternal)	Abbrev=CEM	PUBMED_ID=20477797	trait_ID=1274
inside	CNVR_12	chr1	11853238	11874047	20810	loss	1	0.1383126		chr1	11439999	31095406	QTL_ID=10633	Name=Calving ease (direct)	Abbrev=CED	PUBMED_ID=20477797	trait_ID=1073
inside	CNVR_12	chr1	11853238	11874047	20810	loss	1	0.1383126		chr1	11439999	31095406	QTL_ID=10637	Name=Height (mature)	Abbrev=MH	PUBMED_ID=20477797	trait_ID=1272
inside	CNVR_13	chr1	12346920	12510278	163359	both	7	0.9681881		chr1	2555350	50444332	QTL_ID=10211	Name=Milk yield (daughter deviation)	Abbrev=DDMY	PUBMED_ID=7713441	trait_ID=1158
inside	CNVR_13	chr1	12346920	12510278	163359	both	7	0.9681881		chr1	2555350	50444332	QTL_ID=10212	Name=Milk protein yield (daughter deviation)	Abbrev=DDPY	PUBMED_ID=7713441	trait_ID=1157
inside	CNVR_13	chr1	12346920	12510278	163359	both	7	0.9681881		chr1	2555350	19367110	QTL_ID=2507	Name=Milk fat percentage	Abbrev=FP	PUBMED_ID=11178740	trait_ID=1037
inside	CNVR_13	chr1	12346920	12510278	163359	both	7	0.9681881		chr1	2555350	19367110	QTL_ID=2509	Name=Milk yield	Abbrev=MY	PUBMED_ID=11178740	trait_ID=1044
inside	CNVR_13	chr1	12346920	12510278	163359	both	7	0.9681881		chr1	2555350	19367110	QTL_ID=2510	Name=Milk protein yield	Abbrev=PY	PUBMED_ID=11178740	trait_ID=1042
inside	CNVR_13	chr1	12346920	12510278	163359	both	7	0.9681881		chr1	2555350	19367110	QTL_ID=2504	Name=Milk fat yield	Abbrev=FY	PUBMED_ID=11178740	trait_ID=1039
inside	CNVR_13	chr1	12346920	12510278	163359	both	7	0.9681881		chr1	2555350	19367110	QTL_ID=2505	Name=Milk protein percentage	Abbrev=PP	PUBMED_ID=11178740	trait_ID=1041
inside	CNVR_13	chr1	12346920	12510278	163359	both	7	0.9681881		chr1	2555350	19367110	QTL_ID=2506	Name=Milk fat percentage	Abbrev=FP	PUBMED_ID=11178740	trait_ID=1037
inside	CNVR_13	chr1	12346920	12510278	163359	both	7	0.9681881		chr1	2555350	23349382	QTL_ID=10380	Name=Milk fat percentage (daughter deviation)	Abbrev=DD%F	PUBMED_ID=14762092	trait_ID=1034
inside	CNVR_13	chr1	12346920	12510278	163359	both	7	0.9681881		chr1	2701298	50444332	QTL_ID=2728	Name=Milk protein yield	Abbrev=PY	PUBMED_ID=9691050	trait_ID=1042
inside	CNVR_13	chr1	12346920	12510278	163359	both	7	0.9681881		chr1	7251540	19367110	QTL_ID=1673	Name=Daughter pregnancy rate	Abbrev=DPR	PUBMED_ID=16167984	trait_ID=1143
inside	CNVR_13	chr1	12346920	12510278	163359	both	7	0.9681881		chr1	11439999	31095406	QTL_ID=10636	Name=Marbling score (EBV)	Abbrev=MARBL	PUBMED_ID=20477797	trait_ID=1258
inside	CNVR_13	chr1	12346920	12510278	163359	both	7	0.9681881		chr1	11439999	31095406	QTL_ID=10635	Name=Body weight (birth)	Abbrev=BW	PUBMED_ID=20477797	trait_ID=1054
inside	CNVR_13	chr1	12346920	12510278	163359	both	7	0.9681881		chr1	11439999	31095406	QTL_ID=10634	Name=Calving ease (maternal)	Abbrev=CEM	PUBMED_ID=20477797	trait_ID=1274
inside	CNVR_13	chr1	12346920	12510278	163359	both	7	0.9681881		chr1	11439999	31095406	QTL_ID=10633	Name=Calving ease (direct)	Abbrev=CED	PUBMED_ID=20477797	trait_ID=1073
inside	CNVR_13	chr1	12346920	12510278	163359	both	7	0.9681881		chr1	11439999	31095406	QTL_ID=10637	Name=Height (mature)	Abbrev=MH	PUBMED_ID=20477797	trait_ID=1272
inside	CNVR_14	chr1	12842398	12897409	55012	loss	2	0.2766252		chr1	2555350	50444332	QTL_ID=10211	Name=Milk yield (daughter deviation)	Abbrev=DDMY	PUBMED_ID=7713441	trait_ID=1158
inside	CNVR_14	chr1	12842398	12897409	55012	loss	2	0.2766252		chr1	2555350	50444332	QTL_ID=10212	Name=Milk protein yield (daughter deviation)	Abbrev=DDPY	PUBMED_ID=7713441	trait_ID=1157
inside	CNVR_14	chr1	12842398	12897409	55012	loss	2	0.2766252		chr1	2555350	19367110	QTL_ID=2507	Name=Milk fat percentage	Abbrev=FP	PUBMED_ID=11178740	trait_ID=1037
inside	CNVR_14	chr1	12842398	12897409	55012	loss	2	0.2766252		chr1	2555350	19367110	QTL_ID=2509	Name=Milk yield	Abbrev=MY	PUBMED_ID=11178740	trait_ID=1044
inside	CNVR_14	chr1	12842398	12897409	55012	loss	2	0.2766252		chr1	2555350	19367110	QTL_ID=2510	Name=Milk protein yield	Abbrev=PY	PUBMED_ID=11178740	trait_ID=1042
inside	CNVR_14	chr1	12842398	12897409	55012	loss	2	0.2766252		chr1	2555350	19367110	QTL_ID=2504	Name=Milk fat yield	Abbrev=FY	PUBMED_ID=11178740	trait_ID=1039
inside	CNVR_14	chr1	12842398	12897409	55012	loss	2	0.2766252		chr1	2555350	19367110	QTL_ID=2505	Name=Milk protein percentage	Abbrev=PP	PUBMED_ID=11178740	trait_ID=1041
inside	CNVR_14	chr1	12842398	12897409	55012	loss	2	0.2766252		chr1	2555350	19367110	QTL_ID=2506	Name=Milk fat percentage	Abbrev=FP	PUBMED_ID=11178740	trait_ID=1037
inside	CNVR_14	chr1	12842398	12897409	55012	loss	2	0.2766252		chr1	2555350	23349382	QTL_ID=10380	Name=Milk fat percentage (daughter deviation)	Abbrev=DD%F	PUBMED_ID=14762092	trait_ID=1034
inside	CNVR_14	chr1	12842398	12897409	55012	loss	2	0.2766252		chr1	2701298	50444332	QTL_ID=2728	Name=Milk protein yield	Abbrev=PY	PUBMED_ID=9691050	trait_ID=1042
inside	CNVR_14	chr1	12842398	12897409	55012	loss	2	0.2766252		chr1	7251540	19367110	QTL_ID=1673	Name=Daughter pregnancy rate	Abbrev=DPR	PUBMED_ID=16167984	trait_ID=1143
inside	CNVR_14	chr1	12842398	12897409	55012	loss	2	0.2766252		chr1	11439999	31095406	QTL_ID=10636	Name=Marbling score (EBV)	Abbrev=MARBL	PUBMED_ID=20477797	trait_ID=1258
inside	CNVR_14	chr1	12842398	12897409	55012	loss	2	0.2766252		chr1	11439999	31095406	QTL_ID=10635	Name=Body weight (birth)	Abbrev=BW	PUBMED_ID=20477797	trait_ID=1054
inside	CNVR_14	chr1	12842398	12897409	55012	loss	2	0.2766252		chr1	11439999	31095406	QTL_ID=10634	Name=Calving ease (maternal)	Abbrev=CEM	PUBMED_ID=20477797	trait_ID=1274
inside	CNVR_14	chr1	12842398	12897409	55012	loss	2	0.2766252		chr1	11439999	31095406	QTL_ID=10633	Name=Calving ease (direct)	Abbrev=CED	PUBMED_ID=20477797	trait_ID=1073
inside	CNVR_14	chr1	12842398	12897409	55012	loss	2	0.2766252		chr1	11439999	31095406	QTL_ID=10637	Name=Height (mature)	Abbrev=MH	PUBMED_ID=20477797	trait_ID=1272
inside	CNVR_15	chr1	12964810	12978297	13488	loss	1	0.1383126		chr1	2555350	50444332	QTL_ID=10211	Name=Milk yield (daughter deviation)	Abbrev=DDMY	PUBMED_ID=7713441	trait_ID=1158
inside	CNVR_15	chr1	12964810	12978297	13488	loss	1	0.1383126		chr1	2555350	50444332	QTL_ID=10212	Name=Milk protein yield (daughter deviation)	Abbrev=DDPY	PUBMED_ID=7713441	trait_ID=1157
inside	CNVR_15	chr1	12964810	12978297	13488	loss	1	0.1383126		chr1	2555350	19367110	QTL_ID=2507	Name=Milk fat percentage	Abbrev=FP	PUBMED_ID=11178740	trait_ID=1037
inside	CNVR_15	chr1	12964810	12978297	13488	loss	1	0.1383126		chr1	2555350	19367110	QTL_ID=2509	Name=Milk yield	Abbrev=MY	PUBMED_ID=11178740	trait_ID=1044
inside	CNVR_15	chr1	12964810	12978297	13488	loss	1	0.1383126		chr1	2555350	19367110	QTL_ID=2510	Name=Milk protein yield	Abbrev=PY	PUBMED_ID=11178740	trait_ID=1042
inside	CNVR_15	chr1	12964810	12978297	13488	loss	1	0.1383126		chr1	2555350	19367110	QTL_ID=2504	Name=Milk fat yield	Abbrev=FY	PUBMED_ID=11178740	trait_ID=1039
inside	CNVR_15	chr1	12964810	12978297	13488	loss	1	0.1383126		chr1	2555350	19367110	QTL_ID=2505	Name=Milk protein percentage	Abbrev=PP	PUBMED_ID=11178740	trait_ID=1041
inside	CNVR_15	chr1	12964810	12978297	13488	loss	1	0.1383126		chr1	2555350	19367110	QTL_ID=2506	Name=Milk fat percentage	Abbrev=FP	PUBMED_ID=11178740	trait_ID=1037
inside	CNVR_15	chr1	12964810	12978297	13488	loss	1	0.1383126		chr1	2555350	23349382	QTL_ID=10380	Name=Milk fat percentage (daughter deviation)	Abbrev=DD%F	PUBMED_ID=14762092	trait_ID=1034
inside	CNVR_15	chr1	12964810	12978297	13488	loss	1	0.1383126		chr1	2701298	50444332	QTL_ID=2728	Name=Milk protein yield	Abbrev=PY	PUBMED_ID=9691050	trait_ID=1042
inside	CNVR_15	chr1	12964810	12978297	13488	loss	1	0.1383126		chr1	7251540	19367110	QTL_ID=1673	Name=Daughter pregnancy rate	Abbrev=DPR	PUBMED_ID=16167984	trait_ID=1143
inside	CNVR_15	chr1	12964810	12978297	13488	loss	1	0.1383126		chr1	11439999	31095406	QTL_ID=10636	Name=Marbling score (EBV)	Abbrev=MARBL	PUBMED_ID=20477797	trait_ID=1258
inside	CNVR_15	chr1	12964810	12978297	13488	loss	1	0.1383126		chr1	11439999	31095406	QTL_ID=10635	Name=Body weight (birth)	Abbrev=BW	PUBMED_ID=20477797	trait_ID=1054
inside	CNVR_15	chr1	12964810	12978297	13488	loss	1	0.1383126		chr1	11439999	31095406	QTL_ID=10634	Name=Calving ease (maternal)	Abbrev=CEM	PUBMED_ID=20477797	trait_ID=1274
inside	CNVR_15	chr1	12964810	12978297	13488	loss	1	0.1383126		chr1	11439999	31095406	QTL_ID=10633	Name=Calving ease (direct)	Abbrev=CED	PUBMED_ID=20477797	trait_ID=1073
inside	CNVR_15	chr1	12964810	12978297	13488	loss	1	0.1383126		chr1	11439999	31095406	QTL_ID=10637	Name=Height (mature)	Abbrev=MH	PUBMED_ID=20477797	trait_ID=1272
inside	CNVR_16	chr1	14076997	14138383	61387	loss	1	0.1383126		chr1	2555350	50444332	QTL_ID=10211	Name=Milk yield (daughter deviation)	Abbrev=DDMY	PUBMED_ID=7713441	trait_ID=1158
inside	CNVR_16	chr1	14076997	14138383	61387	loss	1	0.1383126		chr1	2555350	50444332	QTL_ID=10212	Name=Milk protein yield (daughter deviation)	Abbrev=DDPY	PUBMED_ID=7713441	trait_ID=1157
inside	CNVR_16	chr1	14076997	14138383	61387	loss	1	0.1383126		chr1	2555350	19367110	QTL_ID=2507	Name=Milk fat percentage	Abbrev=FP	PUBMED_ID=11178740	trait_ID=1037
inside	CNVR_16	chr1	14076997	14138383	61387	loss	1	0.1383126		chr1	2555350	19367110	QTL_ID=2509	Name=Milk yield	Abbrev=MY	PUBMED_ID=11178740	trait_ID=1044
inside	CNVR_16	chr1	14076997	14138383	61387	loss	1	0.1383126		chr1	2555350	19367110	QTL_ID=2510	Name=Milk protein yield	Abbrev=PY	PUBMED_ID=11178740	trait_ID=1042
inside	CNVR_16	chr1	14076997	14138383	61387	loss	1	0.1383126		chr1	2555350	19367110	QTL_ID=2504	Name=Milk fat yield	Abbrev=FY	PUBMED_ID=11178740	trait_ID=1039
inside	CNVR_16	chr1	14076997	14138383	61387	loss	1	0.1383126		chr1	2555350	19367110	QTL_ID=2505	Name=Milk protein percentage	Abbrev=PP	PUBMED_ID=11178740	trait_ID=1041
inside	CNVR_16	chr1	14076997	14138383	61387	loss	1	0.1383126		chr1	2555350	19367110	QTL_ID=2506	Name=Milk fat percentage	Abbrev=FP	PUBMED_ID=11178740	trait_ID=1037
inside	CNVR_16	chr1	14076997	14138383	61387	loss	1	0.1383126		chr1	2555350	23349382	QTL_ID=10380	Name=Milk fat percentage (daughter deviation)	Abbrev=DD%F	PUBMED_ID=14762092	trait_ID=1034
inside	CNVR_16	chr1	14076997	14138383	61387	loss	1	0.1383126		chr1	2701298	50444332	QTL_ID=2728	Name=Milk protein yield	Abbrev=PY	PUBMED_ID=9691050	trait_ID=1042
inside	CNVR_16	chr1	14076997	14138383	61387	loss	1	0.1383126		chr1	7251540	19367110	QTL_ID=1673	Name=Daughter pregnancy rate	Abbrev=DPR	PUBMED_ID=16167984	trait_ID=1143
inside	CNVR_16	chr1	14076997	14138383	61387	loss	1	0.1383126		chr1	11439999	31095406	QTL_ID=10636	Name=Marbling score (EBV)	Abbrev=MARBL	PUBMED_ID=20477797	trait_ID=1258
inside	CNVR_16	chr1	14076997	14138383	61387	loss	1	0.1383126		chr1	11439999	31095406	QTL_ID=10635	Name=Body weight (birth)	Abbrev=BW	PUBMED_ID=20477797	trait_ID=1054
inside	CNVR_16	chr1	14076997	14138383	61387	loss	1	0.1383126		chr1	11439999	31095406	QTL_ID=10634	Name=Calving ease (maternal)	Abbrev=CEM	PUBMED_ID=20477797	trait_ID=1274
inside	CNVR_16	chr1	14076997	14138383	61387	loss	1	0.1383126		chr1	11439999	31095406	QTL_ID=10633	Name=Calving ease (direct)	Abbrev=CED	PUBMED_ID=20477797	trait_ID=1073
inside	CNVR_16	chr1	14076997	14138383	61387	loss	1	0.1383126		chr1	11439999	31095406	QTL_ID=10637	Name=Height (mature)	Abbrev=MH	PUBMED_ID=20477797	trait_ID=1272
inside	CNVR_17	chr1	14768759	14781324	12566	gain	1	0.1383126		chr1	2555350	50444332	QTL_ID=10211	Name=Milk yield (daughter deviation)	Abbrev=DDMY	PUBMED_ID=7713441	trait_ID=1158
inside	CNVR_17	chr1	14768759	14781324	12566	gain	1	0.1383126		chr1	2555350	50444332	QTL_ID=10212	Name=Milk protein yield (daughter deviation)	Abbrev=DDPY	PUBMED_ID=7713441	trait_ID=1157
inside	CNVR_17	chr1	14768759	14781324	12566	gain	1	0.1383126		chr1	2555350	19367110	QTL_ID=2507	Name=Milk fat percentage	Abbrev=FP	PUBMED_ID=11178740	trait_ID=1037
inside	CNVR_17	chr1	14768759	14781324	12566	gain	1	0.1383126		chr1	2555350	19367110	QTL_ID=2509	Name=Milk yield	Abbrev=MY	PUBMED_ID=11178740	trait_ID=1044
inside	CNVR_17	chr1	14768759	14781324	12566	gain	1	0.1383126		chr1	2555350	19367110	QTL_ID=2510	Name=Milk protein yield	Abbrev=PY	PUBMED_ID=11178740	trait_ID=1042
inside	CNVR_17	chr1	14768759	14781324	12566	gain	1	0.1383126		chr1	2555350	19367110	QTL_ID=2504	Name=Milk fat yield	Abbrev=FY	PUBMED_ID=11178740	trait_ID=1039
inside	CNVR_17	chr1	14768759	14781324	12566	gain	1	0.1383126		chr1	2555350	19367110	QTL_ID=2505	Name=Milk protein percentage	Abbrev=PP	PUBMED_ID=11178740	trait_ID=1041
inside	CNVR_17	chr1	14768759	14781324	12566	gain	1	0.1383126		chr1	2555350	19367110	QTL_ID=2506	Name=Milk fat percentage	Abbrev=FP	PUBMED_ID=11178740	trait_ID=1037
inside	CNVR_17	chr1	14768759	14781324	12566	gain	1	0.1383126		chr1	2555350	23349382	QTL_ID=10380	Name=Milk fat percentage (daughter deviation)	Abbrev=DD%F	PUBMED_ID=14762092	trait_ID=1034
inside	CNVR_17	chr1	14768759	14781324	12566	gain	1	0.1383126		chr1	2701298	50444332	QTL_ID=2728	Name=Milk protein yield	Abbrev=PY	PUBMED_ID=9691050	trait_ID=1042
inside	CNVR_17	chr1	14768759	14781324	12566	gain	1	0.1383126		chr1	7251540	19367110	QTL_ID=1673	Name=Daughter pregnancy rate	Abbrev=DPR	PUBMED_ID=16167984	trait_ID=1143
inside	CNVR_17	chr1	14768759	14781324	12566	gain	1	0.1383126		chr1	11439999	31095406	QTL_ID=10636	Name=Marbling score (EBV)	Abbrev=MARBL	PUBMED_ID=20477797	trait_ID=1258
inside	CNVR_17	chr1	14768759	14781324	12566	gain	1	0.1383126		chr1	11439999	31095406	QTL_ID=10635	Name=Body weight (birth)	Abbrev=BW	PUBMED_ID=20477797	trait_ID=1054
inside	CNVR_17	chr1	14768759	14781324	12566	gain	1	0.1383126		chr1	11439999	31095406	QTL_ID=10634	Name=Calving ease (maternal)	Abbrev=CEM	PUBMED_ID=20477797	trait_ID=1274
inside	CNVR_17	chr1	14768759	14781324	12566	gain	1	0.1383126		chr1	11439999	31095406	QTL_ID=10633	Name=Calving ease (direct)	Abbrev=CED	PUBMED_ID=20477797	trait_ID=1073
inside	CNVR_17	chr1	14768759	14781324	12566	gain	1	0.1383126		chr1	11439999	31095406	QTL_ID=10637	Name=Height (mature)	Abbrev=MH	PUBMED_ID=20477797	trait_ID=1272
inside	CNVR_18	chr1	15970854	16000856	30003	loss	116	16.04426		chr1	2555350	50444332	QTL_ID=10211	Name=Milk yield (daughter deviation)	Abbrev=DDMY	PUBMED_ID=7713441	trait_ID=1158
inside	CNVR_18	chr1	15970854	16000856	30003	loss	116	16.04426		chr1	2555350	50444332	QTL_ID=10212	Name=Milk protein yield (daughter deviation)	Abbrev=DDPY	PUBMED_ID=7713441	trait_ID=1157
inside	CNVR_18	chr1	15970854	16000856	30003	loss	116	16.04426		chr1	2555350	19367110	QTL_ID=2507	Name=Milk fat percentage	Abbrev=FP	PUBMED_ID=11178740	trait_ID=1037
inside	CNVR_18	chr1	15970854	16000856	30003	loss	116	16.04426		chr1	2555350	19367110	QTL_ID=2509	Name=Milk yield	Abbrev=MY	PUBMED_ID=11178740	trait_ID=1044
inside	CNVR_18	chr1	15970854	16000856	30003	loss	116	16.04426		chr1	2555350	19367110	QTL_ID=2510	Name=Milk protein yield	Abbrev=PY	PUBMED_ID=11178740	trait_ID=1042
inside	CNVR_18	chr1	15970854	16000856	30003	loss	116	16.04426		chr1	2555350	19367110	QTL_ID=2504	Name=Milk fat yield	Abbrev=FY	PUBMED_ID=11178740	trait_ID=1039
inside	CNVR_18	chr1	15970854	16000856	30003	loss	116	16.04426		chr1	2555350	19367110	QTL_ID=2505	Name=Milk protein percentage	Abbrev=PP	PUBMED_ID=11178740	trait_ID=1041
inside	CNVR_18	chr1	15970854	16000856	30003	loss	116	16.04426		chr1	2555350	19367110	QTL_ID=2506	Name=Milk fat percentage	Abbrev=FP	PUBMED_ID=11178740	trait_ID=1037
inside	CNVR_18	chr1	15970854	16000856	30003	loss	116	16.04426		chr1	2555350	23349382	QTL_ID=10380	Name=Milk fat percentage (daughter deviation)	Abbrev=DD%F	PUBMED_ID=14762092	trait_ID=1034
inside	CNVR_18	chr1	15970854	16000856	30003	loss	116	16.04426		chr1	2701298	50444332	QTL_ID=2728	Name=Milk protein yield	Abbrev=PY	PUBMED_ID=9691050	trait_ID=1042
inside	CNVR_18	chr1	15970854	16000856	30003	loss	116	16.04426		chr1	7251540	19367110	QTL_ID=1673	Name=Daughter pregnancy rate	Abbrev=DPR	PUBMED_ID=16167984	trait_ID=1143
inside	CNVR_18	chr1	15970854	16000856	30003	loss	116	16.04426		chr1	11439999	31095406	QTL_ID=10636	Name=Marbling score (EBV)	Abbrev=MARBL	PUBMED_ID=20477797	trait_ID=1258
inside	CNVR_18	chr1	15970854	16000856	30003	loss	116	16.04426		chr1	11439999	31095406	QTL_ID=10635	Name=Body weight (birth)	Abbrev=BW	PUBMED_ID=20477797	trait_ID=1054
inside	CNVR_18	chr1	15970854	16000856	30003	loss	116	16.04426		chr1	11439999	31095406	QTL_ID=10634	Name=Calving ease (maternal)	Abbrev=CEM	PUBMED_ID=20477797	trait_ID=1274
inside	CNVR_18	chr1	15970854	16000856	30003	loss	116	16.04426		chr1	11439999	31095406	QTL_ID=10633	Name=Calving ease (direct)	Abbrev=CED	PUBMED_ID=20477797	trait_ID=1073
inside	CNVR_18	chr1	15970854	16000856	30003	loss	116	16.04426		chr1	11439999	31095406	QTL_ID=10637	Name=Height (mature)	Abbrev=MH	PUBMED_ID=20477797	trait_ID=1272
inside	CNVR_19	chr1	16673009	16820845	147837	both	4	0.5532503		chr1	2555350	50444332	QTL_ID=10211	Name=Milk yield (daughter deviation)	Abbrev=DDMY	PUBMED_ID=7713441	trait_ID=1158
inside	CNVR_19	chr1	16673009	16820845	147837	both	4	0.5532503		chr1	2555350	50444332	QTL_ID=10212	Name=Milk protein yield (daughter deviation)	Abbrev=DDPY	PUBMED_ID=7713441	trait_ID=1157
inside	CNVR_19	chr1	16673009	16820845	147837	both	4	0.5532503		chr1	2555350	19367110	QTL_ID=2507	Name=Milk fat percentage	Abbrev=FP	PUBMED_ID=11178740	trait_ID=1037
inside	CNVR_19	chr1	16673009	16820845	147837	both	4	0.5532503		chr1	2555350	19367110	QTL_ID=2509	Name=Milk yield	Abbrev=MY	PUBMED_ID=11178740	trait_ID=1044
inside	CNVR_19	chr1	16673009	16820845	147837	both	4	0.5532503		chr1	2555350	19367110	QTL_ID=2510	Name=Milk protein yield	Abbrev=PY	PUBMED_ID=11178740	trait_ID=1042
inside	CNVR_19	chr1	16673009	16820845	147837	both	4	0.5532503		chr1	2555350	19367110	QTL_ID=2504	Name=Milk fat yield	Abbrev=FY	PUBMED_ID=11178740	trait_ID=1039
inside	CNVR_19	chr1	16673009	16820845	147837	both	4	0.5532503		chr1	2555350	19367110	QTL_ID=2505	Name=Milk protein percentage	Abbrev=PP	PUBMED_ID=11178740	trait_ID=1041
inside	CNVR_19	chr1	16673009	16820845	147837	both	4	0.5532503		chr1	2555350	19367110	QTL_ID=2506	Name=Milk fat percentage	Abbrev=FP	PUBMED_ID=11178740	trait_ID=1037
inside	CNVR_19	chr1	16673009	16820845	147837	both	4	0.5532503		chr1	2555350	23349382	QTL_ID=10380	Name=Milk fat percentage (daughter deviation)	Abbrev=DD%F	PUBMED_ID=14762092	trait_ID=1034
inside	CNVR_19	chr1	16673009	16820845	147837	both	4	0.5532503		chr1	2701298	50444332	QTL_ID=2728	Name=Milk protein yield	Abbrev=PY	PUBMED_ID=9691050	trait_ID=1042
inside	CNVR_19	chr1	16673009	16820845	147837	both	4	0.5532503		chr1	7251540	19367110	QTL_ID=1673	Name=Daughter pregnancy rate	Abbrev=DPR	PUBMED_ID=16167984	trait_ID=1143
inside	CNVR_19	chr1	16673009	16820845	147837	both	4	0.5532503		chr1	11439999	31095406	QTL_ID=10636	Name=Marbling score (EBV)	Abbrev=MARBL	PUBMED_ID=20477797	trait_ID=1258
inside	CNVR_19	chr1	16673009	16820845	147837	both	4	0.5532503		chr1	11439999	31095406	QTL_ID=10635	Name=Body weight (birth)	Abbrev=BW	PUBMED_ID=20477797	trait_ID=1054
inside	CNVR_19	chr1	16673009	16820845	147837	both	4	0.5532503		chr1	11439999	31095406	QTL_ID=10634	Name=Calving ease (maternal)	Abbrev=CEM	PUBMED_ID=20477797	trait_ID=1274
inside	CNVR_19	chr1	16673009	16820845	147837	both	4	0.5532503		chr1	11439999	31095406	QTL_ID=10633	Name=Calving ease (direct)	Abbrev=CED	PUBMED_ID=20477797	trait_ID=1073
inside	CNVR_19	chr1	16673009	16820845	147837	both	4	0.5532503		chr1	11439999	31095406	QTL_ID=10637	Name=Height (mature)	Abbrev=MH	PUBMED_ID=20477797	trait_ID=1272
inside	CNVR_20	chr1	17056540	17261602	205063	loss	2	0.2766252		chr1	2555350	50444332	QTL_ID=10211	Name=Milk yield (daughter deviation)	Abbrev=DDMY	PUBMED_ID=7713441	trait_ID=1158
inside	CNVR_20	chr1	17056540	17261602	205063	loss	2	0.2766252		chr1	2555350	50444332	QTL_ID=10212	Name=Milk protein yield (daughter deviation)	Abbrev=DDPY	PUBMED_ID=7713441	trait_ID=1157
inside	CNVR_20	chr1	17056540	17261602	205063	loss	2	0.2766252		chr1	2555350	19367110	QTL_ID=2507	Name=Milk fat percentage	Abbrev=FP	PUBMED_ID=11178740	trait_ID=1037
inside	CNVR_20	chr1	17056540	17261602	205063	loss	2	0.2766252		chr1	2555350	19367110	QTL_ID=2509	Name=Milk yield	Abbrev=MY	PUBMED_ID=11178740	trait_ID=1044
inside	CNVR_20	chr1	17056540	17261602	205063	loss	2	0.2766252		chr1	2555350	19367110	QTL_ID=2510	Name=Milk protein yield	Abbrev=PY	PUBMED_ID=11178740	trait_ID=1042
inside	CNVR_20	chr1	17056540	17261602	205063	loss	2	0.2766252		chr1	2555350	19367110	QTL_ID=2504	Name=Milk fat yield	Abbrev=FY	PUBMED_ID=11178740	trait_ID=1039
inside	CNVR_20	chr1	17056540	17261602	205063	loss	2	0.2766252		chr1	2555350	19367110	QTL_ID=2505	Name=Milk protein percentage	Abbrev=PP	PUBMED_ID=11178740	trait_ID=1041
inside	CNVR_20	chr1	17056540	17261602	205063	loss	2	0.2766252		chr1	2555350	19367110	QTL_ID=2506	Name=Milk fat percentage	Abbrev=FP	PUBMED_ID=11178740	trait_ID=1037
inside	CNVR_20	chr1	17056540	17261602	205063	loss	2	0.2766252		chr1	2555350	23349382	QTL_ID=10380	Name=Milk fat percentage (daughter deviation)	Abbrev=DD%F	PUBMED_ID=14762092	trait_ID=1034
inside	CNVR_20	chr1	17056540	17261602	205063	loss	2	0.2766252		chr1	2701298	50444332	QTL_ID=2728	Name=Milk protein yield	Abbrev=PY	PUBMED_ID=9691050	trait_ID=1042
inside	CNVR_20	chr1	17056540	17261602	205063	loss	2	0.2766252		chr1	7251540	19367110	QTL_ID=1673	Name=Daughter pregnancy rate	Abbrev=DPR	PUBMED_ID=16167984	trait_ID=1143
inside	CNVR_20	chr1	17056540	17261602	205063	loss	2	0.2766252		chr1	11439999	31095406	QTL_ID=10636	Name=Marbling score (EBV)	Abbrev=MARBL	PUBMED_ID=20477797	trait_ID=1258
inside	CNVR_20	chr1	17056540	17261602	205063	loss	2	0.2766252		chr1	11439999	31095406	QTL_ID=10635	Name=Body weight (birth)	Abbrev=BW	PUBMED_ID=20477797	trait_ID=1054
inside	CNVR_20	chr1	17056540	17261602	205063	loss	2	0.2766252		chr1	11439999	31095406	QTL_ID=10634	Name=Calving ease (maternal)	Abbrev=CEM	PUBMED_ID=20477797	trait_ID=1274
inside	CNVR_20	chr1	17056540	17261602	205063	loss	2	0.2766252		chr1	11439999	31095406	QTL_ID=10633	Name=Calving ease (direct)	Abbrev=CED	PUBMED_ID=20477797	trait_ID=1073
inside	CNVR_20	chr1	17056540	17261602	205063	loss	2	0.2766252		chr1	11439999	31095406	QTL_ID=10637	Name=Height (mature)	Abbrev=MH	PUBMED_ID=20477797	trait_ID=1272
encompass	CNVR_20	chr1	17056540	17261602	205063	loss	2	0.2766252		chr1	17128888	17129088	QTL_ID=14689	Name=M. paratuberculosis susceptibility	Abbrev=MPARA	PUBMED_ID=19422364	trait_ID=1167
inside	CNVR_21	chr1	17396567	17417757	21191	loss	1	0.1383126		chr1	2555350	50444332	QTL_ID=10211	Name=Milk yield (daughter deviation)	Abbrev=DDMY	PUBMED_ID=7713441	trait_ID=1158
inside	CNVR_21	chr1	17396567	17417757	21191	loss	1	0.1383126		chr1	2555350	50444332	QTL_ID=10212	Name=Milk protein yield (daughter deviation)	Abbrev=DDPY	PUBMED_ID=7713441	trait_ID=1157
inside	CNVR_21	chr1	17396567	17417757	21191	loss	1	0.1383126		chr1	2555350	19367110	QTL_ID=2507	Name=Milk fat percentage	Abbrev=FP	PUBMED_ID=11178740	trait_ID=1037
inside	CNVR_21	chr1	17396567	17417757	21191	loss	1	0.1383126		chr1	2555350	19367110	QTL_ID=2509	Name=Milk yield	Abbrev=MY	PUBMED_ID=11178740	trait_ID=1044
inside	CNVR_21	chr1	17396567	17417757	21191	loss	1	0.1383126		chr1	2555350	19367110	QTL_ID=2510	Name=Milk protein yield	Abbrev=PY	PUBMED_ID=11178740	trait_ID=1042
inside	CNVR_21	chr1	17396567	17417757	21191	loss	1	0.1383126		chr1	2555350	19367110	QTL_ID=2504	Name=Milk fat yield	Abbrev=FY	PUBMED_ID=11178740	trait_ID=1039
inside	CNVR_21	chr1	17396567	17417757	21191	loss	1	0.1383126		chr1	2555350	19367110	QTL_ID=2505	Name=Milk protein percentage	Abbrev=PP	PUBMED_ID=11178740	trait_ID=1041
inside	CNVR_21	chr1	17396567	17417757	21191	loss	1	0.1383126		chr1	2555350	19367110	QTL_ID=2506	Name=Milk fat percentage	Abbrev=FP	PUBMED_ID=11178740	trait_ID=1037
inside	CNVR_21	chr1	17396567	17417757	21191	loss	1	0.1383126		chr1	2555350	23349382	QTL_ID=10380	Name=Milk fat percentage (daughter deviation)	Abbrev=DD%F	PUBMED_ID=14762092	trait_ID=1034
inside	CNVR_21	chr1	17396567	17417757	21191	loss	1	0.1383126		chr1	2701298	50444332	QTL_ID=2728	Name=Milk protein yield	Abbrev=PY	PUBMED_ID=9691050	trait_ID=1042
inside	CNVR_21	chr1	17396567	17417757	21191	loss	1	0.1383126		chr1	7251540	19367110	QTL_ID=1673	Name=Daughter pregnancy rate	Abbrev=DPR	PUBMED_ID=16167984	trait_ID=1143
inside	CNVR_21	chr1	17396567	17417757	21191	loss	1	0.1383126		chr1	11439999	31095406	QTL_ID=10636	Name=Marbling score (EBV)	Abbrev=MARBL	PUBMED_ID=20477797	trait_ID=1258
inside	CNVR_21	chr1	17396567	17417757	21191	loss	1	0.1383126		chr1	11439999	31095406	QTL_ID=10635	Name=Body weight (birth)	Abbrev=BW	PUBMED_ID=20477797	trait_ID=1054
inside	CNVR_21	chr1	17396567	17417757	21191	loss	1	0.1383126		chr1	11439999	31095406	QTL_ID=10634	Name=Calving ease (maternal)	Abbrev=CEM	PUBMED_ID=20477797	trait_ID=1274
inside	CNVR_21	chr1	17396567	17417757	21191	loss	1	0.1383126		chr1	11439999	31095406	QTL_ID=10633	Name=Calving ease (direct)	Abbrev=CED	PUBMED_ID=20477797	trait_ID=1073
inside	CNVR_21	chr1	17396567	17417757	21191	loss	1	0.1383126		chr1	11439999	31095406	QTL_ID=10637	Name=Height (mature)	Abbrev=MH	PUBMED_ID=20477797	trait_ID=1272
inside	CNVR_22	chr1	17504974	17563650	58677	loss	1	0.1383126		chr1	2555350	50444332	QTL_ID=10211	Name=Milk yield (daughter deviation)	Abbrev=DDMY	PUBMED_ID=7713441	trait_ID=1158
inside	CNVR_22	chr1	17504974	17563650	58677	loss	1	0.1383126		chr1	2555350	50444332	QTL_ID=10212	Name=Milk protein yield (daughter deviation)	Abbrev=DDPY	PUBMED_ID=7713441	trait_ID=1157
inside	CNVR_22	chr1	17504974	17563650	58677	loss	1	0.1383126		chr1	2555350	19367110	QTL_ID=2507	Name=Milk fat percentage	Abbrev=FP	PUBMED_ID=11178740	trait_ID=1037
inside	CNVR_22	chr1	17504974	17563650	58677	loss	1	0.1383126		chr1	2555350	19367110	QTL_ID=2509	Name=Milk yield	Abbrev=MY	PUBMED_ID=11178740	trait_ID=1044
inside	CNVR_22	chr1	17504974	17563650	58677	loss	1	0.1383126		chr1	2555350	19367110	QTL_ID=2510	Name=Milk protein yield	Abbrev=PY	PUBMED_ID=11178740	trait_ID=1042
inside	CNVR_22	chr1	17504974	17563650	58677	loss	1	0.1383126		chr1	2555350	19367110	QTL_ID=2504	Name=Milk fat yield	Abbrev=FY	PUBMED_ID=11178740	trait_ID=1039
inside	CNVR_22	chr1	17504974	17563650	58677	loss	1	0.1383126		chr1	2555350	19367110	QTL_ID=2505	Name=Milk protein percentage	Abbrev=PP	PUBMED_ID=11178740	trait_ID=1041
inside	CNVR_22	chr1	17504974	17563650	58677	loss	1	0.1383126		chr1	2555350	19367110	QTL_ID=2506	Name=Milk fat percentage	Abbrev=FP	PUBMED_ID=11178740	trait_ID=1037
inside	CNVR_22	chr1	17504974	17563650	58677	loss	1	0.1383126		chr1	2555350	23349382	QTL_ID=10380	Name=Milk fat percentage (daughter deviation)	Abbrev=DD%F	PUBMED_ID=14762092	trait_ID=1034
inside	CNVR_22	chr1	17504974	17563650	58677	loss	1	0.1383126		chr1	2701298	50444332	QTL_ID=2728	Name=Milk protein yield	Abbrev=PY	PUBMED_ID=9691050	trait_ID=1042
inside	CNVR_22	chr1	17504974	17563650	58677	loss	1	0.1383126		chr1	7251540	19367110	QTL_ID=1673	Name=Daughter pregnancy rate	Abbrev=DPR	PUBMED_ID=16167984	trait_ID=1143
inside	CNVR_22	chr1	17504974	17563650	58677	loss	1	0.1383126		chr1	11439999	31095406	QTL_ID=10636	Name=Marbling score (EBV)	Abbrev=MARBL	PUBMED_ID=20477797	trait_ID=1258
inside	CNVR_22	chr1	17504974	17563650	58677	loss	1	0.1383126		chr1	11439999	31095406	QTL_ID=10635	Name=Body weight (birth)	Abbrev=BW	PUBMED_ID=20477797	trait_ID=1054
inside	CNVR_22	chr1	17504974	17563650	58677	loss	1	0.1383126		chr1	11439999	31095406	QTL_ID=10634	Name=Calving ease (maternal)	Abbrev=CEM	PUBMED_ID=20477797	trait_ID=1274
inside	CNVR_22	chr1	17504974	17563650	58677	loss	1	0.1383126		chr1	11439999	31095406	QTL_ID=10633	Name=Calving ease (direct)	Abbrev=CED	PUBMED_ID=20477797	trait_ID=1073
inside	CNVR_22	chr1	17504974	17563650	58677	loss	1	0.1383126		chr1	11439999	31095406	QTL_ID=10637	Name=Height (mature)	Abbrev=MH	PUBMED_ID=20477797	trait_ID=1272
inside	CNVR_23	chr1	17832667	17879651	46985	gain	28	3.8727524		chr1	2555350	50444332	QTL_ID=10211	Name=Milk yield (daughter deviation)	Abbrev=DDMY	PUBMED_ID=7713441	trait_ID=1158
inside	CNVR_23	chr1	17832667	17879651	46985	gain	28	3.8727524		chr1	2555350	50444332	QTL_ID=10212	Name=Milk protein yield (daughter deviation)	Abbrev=DDPY	PUBMED_ID=7713441	trait_ID=1157
inside	CNVR_23	chr1	17832667	17879651	46985	gain	28	3.8727524		chr1	2555350	19367110	QTL_ID=2507	Name=Milk fat percentage	Abbrev=FP	PUBMED_ID=11178740	trait_ID=1037
inside	CNVR_23	chr1	17832667	17879651	46985	gain	28	3.8727524		chr1	2555350	19367110	QTL_ID=2509	Name=Milk yield	Abbrev=MY	PUBMED_ID=11178740	trait_ID=1044
inside	CNVR_23	chr1	17832667	17879651	46985	gain	28	3.8727524		chr1	2555350	19367110	QTL_ID=2510	Name=Milk protein yield	Abbrev=PY	PUBMED_ID=11178740	trait_ID=1042
inside	CNVR_23	chr1	17832667	17879651	46985	gain	28	3.8727524		chr1	2555350	19367110	QTL_ID=2504	Name=Milk fat yield	Abbrev=FY	PUBMED_ID=11178740	trait_ID=1039
inside	CNVR_23	chr1	17832667	17879651	46985	gain	28	3.8727524		chr1	2555350	19367110	QTL_ID=2505	Name=Milk protein percentage	Abbrev=PP	PUBMED_ID=11178740	trait_ID=1041
inside	CNVR_23	chr1	17832667	17879651	46985	gain	28	3.8727524		chr1	2555350	19367110	QTL_ID=2506	Name=Milk fat percentage	Abbrev=FP	PUBMED_ID=11178740	trait_ID=1037
inside	CNVR_23	chr1	17832667	17879651	46985	gain	28	3.8727524		chr1	2555350	23349382	QTL_ID=10380	Name=Milk fat percentage (daughter deviation)	Abbrev=DD%F	PUBMED_ID=14762092	trait_ID=1034
inside	CNVR_23	chr1	17832667	17879651	46985	gain	28	3.8727524		chr1	2701298	50444332	QTL_ID=2728	Name=Milk protein yield	Abbrev=PY	PUBMED_ID=9691050	trait_ID=1042
inside	CNVR_23	chr1	17832667	17879651	46985	gain	28	3.8727524		chr1	7251540	19367110	QTL_ID=1673	Name=Daughter pregnancy rate	Abbrev=DPR	PUBMED_ID=16167984	trait_ID=1143
inside	CNVR_23	chr1	17832667	17879651	46985	gain	28	3.8727524		chr1	11439999	31095406	QTL_ID=10636	Name=Marbling score (EBV)	Abbrev=MARBL	PUBMED_ID=20477797	trait_ID=1258
inside	CNVR_23	chr1	17832667	17879651	46985	gain	28	3.8727524		chr1	11439999	31095406	QTL_ID=10635	Name=Body weight (birth)	Abbrev=BW	PUBMED_ID=20477797	trait_ID=1054
inside	CNVR_23	chr1	17832667	17879651	46985	gain	28	3.8727524		chr1	11439999	31095406	QTL_ID=10634	Name=Calving ease (maternal)	Abbrev=CEM	PUBMED_ID=20477797	trait_ID=1274
inside	CNVR_23	chr1	17832667	17879651	46985	gain	28	3.8727524		chr1	11439999	31095406	QTL_ID=10633	Name=Calving ease (direct)	Abbrev=CED	PUBMED_ID=20477797	trait_ID=1073
inside	CNVR_23	chr1	17832667	17879651	46985	gain	28	3.8727524		chr1	11439999	31095406	QTL_ID=10637	Name=Height (mature)	Abbrev=MH	PUBMED_ID=20477797	trait_ID=1272
inside	CNVR_24	chr1	18052292	18131757	79466	loss	1	0.1383126		chr1	2555350	50444332	QTL_ID=10211	Name=Milk yield (daughter deviation)	Abbrev=DDMY	PUBMED_ID=7713441	trait_ID=1158
inside	CNVR_24	chr1	18052292	18131757	79466	loss	1	0.1383126		chr1	2555350	50444332	QTL_ID=10212	Name=Milk protein yield (daughter deviation)	Abbrev=DDPY	PUBMED_ID=7713441	trait_ID=1157
inside	CNVR_24	chr1	18052292	18131757	79466	loss	1	0.1383126		chr1	2555350	19367110	QTL_ID=2507	Name=Milk fat percentage	Abbrev=FP	PUBMED_ID=11178740	trait_ID=1037
inside	CNVR_24	chr1	18052292	18131757	79466	loss	1	0.1383126		chr1	2555350	19367110	QTL_ID=2509	Name=Milk yield	Abbrev=MY	PUBMED_ID=11178740	trait_ID=1044
inside	CNVR_24	chr1	18052292	18131757	79466	loss	1	0.1383126		chr1	2555350	19367110	QTL_ID=2510	Name=Milk protein yield	Abbrev=PY	PUBMED_ID=11178740	trait_ID=1042
inside	CNVR_24	chr1	18052292	18131757	79466	loss	1	0.1383126		chr1	2555350	19367110	QTL_ID=2504	Name=Milk fat yield	Abbrev=FY	PUBMED_ID=11178740	trait_ID=1039
inside	CNVR_24	chr1	18052292	18131757	79466	loss	1	0.1383126		chr1	2555350	19367110	QTL_ID=2505	Name=Milk protein percentage	Abbrev=PP	PUBMED_ID=11178740	trait_ID=1041
inside	CNVR_24	chr1	18052292	18131757	79466	loss	1	0.1383126		chr1	2555350	19367110	QTL_ID=2506	Name=Milk fat percentage	Abbrev=FP	PUBMED_ID=11178740	trait_ID=1037
inside	CNVR_24	chr1	18052292	18131757	79466	loss	1	0.1383126		chr1	2555350	23349382	QTL_ID=10380	Name=Milk fat percentage (daughter deviation)	Abbrev=DD%F	PUBMED_ID=14762092	trait_ID=1034
inside	CNVR_24	chr1	18052292	18131757	79466	loss	1	0.1383126		chr1	2701298	50444332	QTL_ID=2728	Name=Milk protein yield	Abbrev=PY	PUBMED_ID=9691050	trait_ID=1042
inside	CNVR_24	chr1	18052292	18131757	79466	loss	1	0.1383126		chr1	7251540	19367110	QTL_ID=1673	Name=Daughter pregnancy rate	Abbrev=DPR	PUBMED_ID=16167984	trait_ID=1143
inside	CNVR_24	chr1	18052292	18131757	79466	loss	1	0.1383126		chr1	11439999	31095406	QTL_ID=10636	Name=Marbling score (EBV)	Abbrev=MARBL	PUBMED_ID=20477797	trait_ID=1258
inside	CNVR_24	chr1	18052292	18131757	79466	loss	1	0.1383126		chr1	11439999	31095406	QTL_ID=10635	Name=Body weight (birth)	Abbrev=BW	PUBMED_ID=20477797	trait_ID=1054
inside	CNVR_24	chr1	18052292	18131757	79466	loss	1	0.1383126		chr1	11439999	31095406	QTL_ID=10634	Name=Calving ease (maternal)	Abbrev=CEM	PUBMED_ID=20477797	trait_ID=1274
inside	CNVR_24	chr1	18052292	18131757	79466	loss	1	0.1383126		chr1	11439999	31095406	QTL_ID=10633	Name=Calving ease (direct)	Abbrev=CED	PUBMED_ID=20477797	trait_ID=1073
inside	CNVR_24	chr1	18052292	18131757	79466	loss	1	0.1383126		chr1	11439999	31095406	QTL_ID=10637	Name=Height (mature)	Abbrev=MH	PUBMED_ID=20477797	trait_ID=1272
inside	CNVR_25	chr1	18279208	18290041	10834	gain	1	0.1383126		chr1	2555350	50444332	QTL_ID=10211	Name=Milk yield (daughter deviation)	Abbrev=DDMY	PUBMED_ID=7713441	trait_ID=1158
inside	CNVR_25	chr1	18279208	18290041	10834	gain	1	0.1383126		chr1	2555350	50444332	QTL_ID=10212	Name=Milk protein yield (daughter deviation)	Abbrev=DDPY	PUBMED_ID=7713441	trait_ID=1157
inside	CNVR_25	chr1	18279208	18290041	10834	gain	1	0.1383126		chr1	2555350	19367110	QTL_ID=2507	Name=Milk fat percentage	Abbrev=FP	PUBMED_ID=11178740	trait_ID=1037
inside	CNVR_25	chr1	18279208	18290041	10834	gain	1	0.1383126		chr1	2555350	19367110	QTL_ID=2509	Name=Milk yield	Abbrev=MY	PUBMED_ID=11178740	trait_ID=1044
inside	CNVR_25	chr1	18279208	18290041	10834	gain	1	0.1383126		chr1	2555350	19367110	QTL_ID=2510	Name=Milk protein yield	Abbrev=PY	PUBMED_ID=11178740	trait_ID=1042
inside	CNVR_25	chr1	18279208	18290041	10834	gain	1	0.1383126		chr1	2555350	19367110	QTL_ID=2504	Name=Milk fat yield	Abbrev=FY	PUBMED_ID=11178740	trait_ID=1039
inside	CNVR_25	chr1	18279208	18290041	10834	gain	1	0.1383126		chr1	2555350	19367110	QTL_ID=2505	Name=Milk protein percentage	Abbrev=PP	PUBMED_ID=11178740	trait_ID=1041
inside	CNVR_25	chr1	18279208	18290041	10834	gain	1	0.1383126		chr1	2555350	19367110	QTL_ID=2506	Name=Milk fat percentage	Abbrev=FP	PUBMED_ID=11178740	trait_ID=1037
inside	CNVR_25	chr1	18279208	18290041	10834	gain	1	0.1383126		chr1	2555350	23349382	QTL_ID=10380	Name=Milk fat percentage (daughter deviation)	Abbrev=DD%F	PUBMED_ID=14762092	trait_ID=1034
inside	CNVR_25	chr1	18279208	18290041	10834	gain	1	0.1383126		chr1	2701298	50444332	QTL_ID=2728	Name=Milk protein yield	Abbrev=PY	PUBMED_ID=9691050	trait_ID=1042
inside	CNVR_25	chr1	18279208	18290041	10834	gain	1	0.1383126		chr1	7251540	19367110	QTL_ID=1673	Name=Daughter pregnancy rate	Abbrev=DPR	PUBMED_ID=16167984	trait_ID=1143
inside	CNVR_25	chr1	18279208	18290041	10834	gain	1	0.1383126		chr1	11439999	31095406	QTL_ID=10636	Name=Marbling score (EBV)	Abbrev=MARBL	PUBMED_ID=20477797	trait_ID=1258
inside	CNVR_25	chr1	18279208	18290041	10834	gain	1	0.1383126		chr1	11439999	31095406	QTL_ID=10635	Name=Body weight (birth)	Abbrev=BW	PUBMED_ID=20477797	trait_ID=1054
inside	CNVR_25	chr1	18279208	18290041	10834	gain	1	0.1383126		chr1	11439999	31095406	QTL_ID=10634	Name=Calving ease (maternal)	Abbrev=CEM	PUBMED_ID=20477797	trait_ID=1274
inside	CNVR_25	chr1	18279208	18290041	10834	gain	1	0.1383126		chr1	11439999	31095406	QTL_ID=10633	Name=Calving ease (direct)	Abbrev=CED	PUBMED_ID=20477797	trait_ID=1073
inside	CNVR_25	chr1	18279208	18290041	10834	gain	1	0.1383126		chr1	11439999	31095406	QTL_ID=10637	Name=Height (mature)	Abbrev=MH	PUBMED_ID=20477797	trait_ID=1272
inside	CNVR_26	chr1	18328409	18338247	9839	loss	2	0.2766252		chr1	2555350	50444332	QTL_ID=10211	Name=Milk yield (daughter deviation)	Abbrev=DDMY	PUBMED_ID=7713441	trait_ID=1158
inside	CNVR_26	chr1	18328409	18338247	9839	loss	2	0.2766252		chr1	2555350	50444332	QTL_ID=10212	Name=Milk protein yield (daughter deviation)	Abbrev=DDPY	PUBMED_ID=7713441	trait_ID=1157
inside	CNVR_26	chr1	18328409	18338247	9839	loss	2	0.2766252		chr1	2555350	19367110	QTL_ID=2507	Name=Milk fat percentage	Abbrev=FP	PUBMED_ID=11178740	trait_ID=1037
inside	CNVR_26	chr1	18328409	18338247	9839	loss	2	0.2766252		chr1	2555350	19367110	QTL_ID=2509	Name=Milk yield	Abbrev=MY	PUBMED_ID=11178740	trait_ID=1044
inside	CNVR_26	chr1	18328409	18338247	9839	loss	2	0.2766252		chr1	2555350	19367110	QTL_ID=2510	Name=Milk protein yield	Abbrev=PY	PUBMED_ID=11178740	trait_ID=1042
inside	CNVR_26	chr1	18328409	18338247	9839	loss	2	0.2766252		chr1	2555350	19367110	QTL_ID=2504	Name=Milk fat yield	Abbrev=FY	PUBMED_ID=11178740	trait_ID=1039
inside	CNVR_26	chr1	18328409	18338247	9839	loss	2	0.2766252		chr1	2555350	19367110	QTL_ID=2505	Name=Milk protein percentage	Abbrev=PP	PUBMED_ID=11178740	trait_ID=1041
inside	CNVR_26	chr1	18328409	18338247	9839	loss	2	0.2766252		chr1	2555350	19367110	QTL_ID=2506	Name=Milk fat percentage	Abbrev=FP	PUBMED_ID=11178740	trait_ID=1037
inside	CNVR_26	chr1	18328409	18338247	9839	loss	2	0.2766252		chr1	2555350	23349382	QTL_ID=10380	Name=Milk fat percentage (daughter deviation)	Abbrev=DD%F	PUBMED_ID=14762092	trait_ID=1034
inside	CNVR_26	chr1	18328409	18338247	9839	loss	2	0.2766252		chr1	2701298	50444332	QTL_ID=2728	Name=Milk protein yield	Abbrev=PY	PUBMED_ID=9691050	trait_ID=1042
inside	CNVR_26	chr1	18328409	18338247	9839	loss	2	0.2766252		chr1	7251540	19367110	QTL_ID=1673	Name=Daughter pregnancy rate	Abbrev=DPR	PUBMED_ID=16167984	trait_ID=1143
inside	CNVR_26	chr1	18328409	18338247	9839	loss	2	0.2766252		chr1	11439999	31095406	QTL_ID=10636	Name=Marbling score (EBV)	Abbrev=MARBL	PUBMED_ID=20477797	trait_ID=1258
inside	CNVR_26	chr1	18328409	18338247	9839	loss	2	0.2766252		chr1	11439999	31095406	QTL_ID=10635	Name=Body weight (birth)	Abbrev=BW	PUBMED_ID=20477797	trait_ID=1054
inside	CNVR_26	chr1	18328409	18338247	9839	loss	2	0.2766252		chr1	11439999	31095406	QTL_ID=10634	Name=Calving ease (maternal)	Abbrev=CEM	PUBMED_ID=20477797	trait_ID=1274
inside	CNVR_26	chr1	18328409	18338247	9839	loss	2	0.2766252		chr1	11439999	31095406	QTL_ID=10633	Name=Calving ease (direct)	Abbrev=CED	PUBMED_ID=20477797	trait_ID=1073
inside	CNVR_26	chr1	18328409	18338247	9839	loss	2	0.2766252		chr1	11439999	31095406	QTL_ID=10637	Name=Height (mature)	Abbrev=MH	PUBMED_ID=20477797	trait_ID=1272
inside	CNVR_26	chr1	18328409	18338247	9839	loss	2	0.2766252		chr1	18308654	95771176	QTL_ID=3428	Name=Rump angle	Abbrev=RANG	PUBMED_ID=12605852	trait_ID=1138
inside	CNVR_27	chr1	20191425	20244730	53306	loss	2	0.2766252		chr1	2555350	50444332	QTL_ID=10211	Name=Milk yield (daughter deviation)	Abbrev=DDMY	PUBMED_ID=7713441	trait_ID=1158
inside	CNVR_27	chr1	20191425	20244730	53306	loss	2	0.2766252		chr1	2555350	50444332	QTL_ID=10212	Name=Milk protein yield (daughter deviation)	Abbrev=DDPY	PUBMED_ID=7713441	trait_ID=1157
inside	CNVR_27	chr1	20191425	20244730	53306	loss	2	0.2766252		chr1	2555350	23349382	QTL_ID=10380	Name=Milk fat percentage (daughter deviation)	Abbrev=DD%F	PUBMED_ID=14762092	trait_ID=1034
inside	CNVR_27	chr1	20191425	20244730	53306	loss	2	0.2766252		chr1	2701298	50444332	QTL_ID=2728	Name=Milk protein yield	Abbrev=PY	PUBMED_ID=9691050	trait_ID=1042
inside	CNVR_27	chr1	20191425	20244730	53306	loss	2	0.2766252		chr1	11439999	31095406	QTL_ID=10636	Name=Marbling score (EBV)	Abbrev=MARBL	PUBMED_ID=20477797	trait_ID=1258
inside	CNVR_27	chr1	20191425	20244730	53306	loss	2	0.2766252		chr1	11439999	31095406	QTL_ID=10635	Name=Body weight (birth)	Abbrev=BW	PUBMED_ID=20477797	trait_ID=1054
inside	CNVR_27	chr1	20191425	20244730	53306	loss	2	0.2766252		chr1	11439999	31095406	QTL_ID=10634	Name=Calving ease (maternal)	Abbrev=CEM	PUBMED_ID=20477797	trait_ID=1274
inside	CNVR_27	chr1	20191425	20244730	53306	loss	2	0.2766252		chr1	11439999	31095406	QTL_ID=10633	Name=Calving ease (direct)	Abbrev=CED	PUBMED_ID=20477797	trait_ID=1073
inside	CNVR_27	chr1	20191425	20244730	53306	loss	2	0.2766252		chr1	11439999	31095406	QTL_ID=10637	Name=Height (mature)	Abbrev=MH	PUBMED_ID=20477797	trait_ID=1272
inside	CNVR_27	chr1	20191425	20244730	53306	loss	2	0.2766252		chr1	18308654	95771176	QTL_ID=3428	Name=Rump angle	Abbrev=RANG	PUBMED_ID=12605852	trait_ID=1138
inside	CNVR_27	chr1	20191425	20244730	53306	loss	2	0.2766252		chr1	19367110	50444332	QTL_ID=10274	Name=Teat length	Abbrev=TLGTH	PUBMED_ID=15377635	trait_ID=1096
inside	CNVR_27	chr1	20191425	20244730	53306	loss	2	0.2766252		chr1	19367110	50444332	QTL_ID=10275	Name=Non-return rate (direct)	Abbrev=NONR	PUBMED_ID=15377635	trait_ID=1148
inside	CNVR_27	chr1	20191425	20244730	53306	loss	2	0.2766252		chr1	19367110	25857188	QTL_ID=2499	Name=Milk fat yield	Abbrev=FY	PUBMED_ID=11178740	trait_ID=1039
inside	CNVR_27	chr1	20191425	20244730	53306	loss	2	0.2766252		chr1	19367110	98355467	QTL_ID=12199	Name=Oleic acid content	Abbrev=FA-C18:1	PUBMED_ID=20477785	trait_ID=1105
inside	CNVR_27	chr1	20191425	20244730	53306	loss	2	0.2766252		chr1	19367110	32083611	QTL_ID=1674	Name=Udder cleft	Abbrev=UC	PUBMED_ID=16167984	trait_ID=1130
inside	CNVR_28	chr1	20555401	20598731	43331	loss	1	0.1383126		chr1	2555350	50444332	QTL_ID=10211	Name=Milk yield (daughter deviation)	Abbrev=DDMY	PUBMED_ID=7713441	trait_ID=1158
inside	CNVR_28	chr1	20555401	20598731	43331	loss	1	0.1383126		chr1	2555350	50444332	QTL_ID=10212	Name=Milk protein yield (daughter deviation)	Abbrev=DDPY	PUBMED_ID=7713441	trait_ID=1157
inside	CNVR_28	chr1	20555401	20598731	43331	loss	1	0.1383126		chr1	2555350	23349382	QTL_ID=10380	Name=Milk fat percentage (daughter deviation)	Abbrev=DD%F	PUBMED_ID=14762092	trait_ID=1034
inside	CNVR_28	chr1	20555401	20598731	43331	loss	1	0.1383126		chr1	2701298	50444332	QTL_ID=2728	Name=Milk protein yield	Abbrev=PY	PUBMED_ID=9691050	trait_ID=1042
inside	CNVR_28	chr1	20555401	20598731	43331	loss	1	0.1383126		chr1	11439999	31095406	QTL_ID=10636	Name=Marbling score (EBV)	Abbrev=MARBL	PUBMED_ID=20477797	trait_ID=1258
inside	CNVR_28	chr1	20555401	20598731	43331	loss	1	0.1383126		chr1	11439999	31095406	QTL_ID=10635	Name=Body weight (birth)	Abbrev=BW	PUBMED_ID=20477797	trait_ID=1054
inside	CNVR_28	chr1	20555401	20598731	43331	loss	1	0.1383126		chr1	11439999	31095406	QTL_ID=10634	Name=Calving ease (maternal)	Abbrev=CEM	PUBMED_ID=20477797	trait_ID=1274
inside	CNVR_28	chr1	20555401	20598731	43331	loss	1	0.1383126		chr1	11439999	31095406	QTL_ID=10633	Name=Calving ease (direct)	Abbrev=CED	PUBMED_ID=20477797	trait_ID=1073
inside	CNVR_28	chr1	20555401	20598731	43331	loss	1	0.1383126		chr1	11439999	31095406	QTL_ID=10637	Name=Height (mature)	Abbrev=MH	PUBMED_ID=20477797	trait_ID=1272
inside	CNVR_28	chr1	20555401	20598731	43331	loss	1	0.1383126		chr1	18308654	95771176	QTL_ID=3428	Name=Rump angle	Abbrev=RANG	PUBMED_ID=12605852	trait_ID=1138
inside	CNVR_28	chr1	20555401	20598731	43331	loss	1	0.1383126		chr1	19367110	50444332	QTL_ID=10274	Name=Teat length	Abbrev=TLGTH	PUBMED_ID=15377635	trait_ID=1096
inside	CNVR_28	chr1	20555401	20598731	43331	loss	1	0.1383126		chr1	19367110	50444332	QTL_ID=10275	Name=Non-return rate (direct)	Abbrev=NONR	PUBMED_ID=15377635	trait_ID=1148
inside	CNVR_28	chr1	20555401	20598731	43331	loss	1	0.1383126		chr1	19367110	25857188	QTL_ID=2499	Name=Milk fat yield	Abbrev=FY	PUBMED_ID=11178740	trait_ID=1039
inside	CNVR_28	chr1	20555401	20598731	43331	loss	1	0.1383126		chr1	19367110	98355467	QTL_ID=12199	Name=Oleic acid content	Abbrev=FA-C18:1	PUBMED_ID=20477785	trait_ID=1105
inside	CNVR_28	chr1	20555401	20598731	43331	loss	1	0.1383126		chr1	19367110	32083611	QTL_ID=1674	Name=Udder cleft	Abbrev=UC	PUBMED_ID=16167984	trait_ID=1130
inside	CNVR_29	chr1	20673471	20700573	27103	loss	1	0.1383126		chr1	2555350	50444332	QTL_ID=10211	Name=Milk yield (daughter deviation)	Abbrev=DDMY	PUBMED_ID=7713441	trait_ID=1158
inside	CNVR_29	chr1	20673471	20700573	27103	loss	1	0.1383126		chr1	2555350	50444332	QTL_ID=10212	Name=Milk protein yield (daughter deviation)	Abbrev=DDPY	PUBMED_ID=7713441	trait_ID=1157
inside	CNVR_29	chr1	20673471	20700573	27103	loss	1	0.1383126		chr1	2555350	23349382	QTL_ID=10380	Name=Milk fat percentage (daughter deviation)	Abbrev=DD%F	PUBMED_ID=14762092	trait_ID=1034
inside	CNVR_29	chr1	20673471	20700573	27103	loss	1	0.1383126		chr1	2701298	50444332	QTL_ID=2728	Name=Milk protein yield	Abbrev=PY	PUBMED_ID=9691050	trait_ID=1042
inside	CNVR_29	chr1	20673471	20700573	27103	loss	1	0.1383126		chr1	11439999	31095406	QTL_ID=10636	Name=Marbling score (EBV)	Abbrev=MARBL	PUBMED_ID=20477797	trait_ID=1258
inside	CNVR_29	chr1	20673471	20700573	27103	loss	1	0.1383126		chr1	11439999	31095406	QTL_ID=10635	Name=Body weight (birth)	Abbrev=BW	PUBMED_ID=20477797	trait_ID=1054
inside	CNVR_29	chr1	20673471	20700573	27103	loss	1	0.1383126		chr1	11439999	31095406	QTL_ID=10634	Name=Calving ease (maternal)	Abbrev=CEM	PUBMED_ID=20477797	trait_ID=1274
inside	CNVR_29	chr1	20673471	20700573	27103	loss	1	0.1383126		chr1	11439999	31095406	QTL_ID=10633	Name=Calving ease (direct)	Abbrev=CED	PUBMED_ID=20477797	trait_ID=1073
inside	CNVR_29	chr1	20673471	20700573	27103	loss	1	0.1383126		chr1	11439999	31095406	QTL_ID=10637	Name=Height (mature)	Abbrev=MH	PUBMED_ID=20477797	trait_ID=1272
inside	CNVR_29	chr1	20673471	20700573	27103	loss	1	0.1383126		chr1	18308654	95771176	QTL_ID=3428	Name=Rump angle	Abbrev=RANG	PUBMED_ID=12605852	trait_ID=1138
inside	CNVR_29	chr1	20673471	20700573	27103	loss	1	0.1383126		chr1	19367110	50444332	QTL_ID=10274	Name=Teat length	Abbrev=TLGTH	PUBMED_ID=15377635	trait_ID=1096
inside	CNVR_29	chr1	20673471	20700573	27103	loss	1	0.1383126		chr1	19367110	50444332	QTL_ID=10275	Name=Non-return rate (direct)	Abbrev=NONR	PUBMED_ID=15377635	trait_ID=1148
inside	CNVR_29	chr1	20673471	20700573	27103	loss	1	0.1383126		chr1	19367110	25857188	QTL_ID=2499	Name=Milk fat yield	Abbrev=FY	PUBMED_ID=11178740	trait_ID=1039
inside	CNVR_29	chr1	20673471	20700573	27103	loss	1	0.1383126		chr1	19367110	98355467	QTL_ID=12199	Name=Oleic acid content	Abbrev=FA-C18:1	PUBMED_ID=20477785	trait_ID=1105
inside	CNVR_29	chr1	20673471	20700573	27103	loss	1	0.1383126		chr1	19367110	32083611	QTL_ID=1674	Name=Udder cleft	Abbrev=UC	PUBMED_ID=16167984	trait_ID=1130
inside	CNVR_30	chr1	21254912	21331019	76108	loss	1	0.1383126		chr1	2555350	50444332	QTL_ID=10211	Name=Milk yield (daughter deviation)	Abbrev=DDMY	PUBMED_ID=7713441	trait_ID=1158
inside	CNVR_30	chr1	21254912	21331019	76108	loss	1	0.1383126		chr1	2555350	50444332	QTL_ID=10212	Name=Milk protein yield (daughter deviation)	Abbrev=DDPY	PUBMED_ID=7713441	trait_ID=1157
inside	CNVR_30	chr1	21254912	21331019	76108	loss	1	0.1383126		chr1	2555350	23349382	QTL_ID=10380	Name=Milk fat percentage (daughter deviation)	Abbrev=DD%F	PUBMED_ID=14762092	trait_ID=1034
inside	CNVR_30	chr1	21254912	21331019	76108	loss	1	0.1383126		chr1	2701298	50444332	QTL_ID=2728	Name=Milk protein yield	Abbrev=PY	PUBMED_ID=9691050	trait_ID=1042
inside	CNVR_30	chr1	21254912	21331019	76108	loss	1	0.1383126		chr1	11439999	31095406	QTL_ID=10636	Name=Marbling score (EBV)	Abbrev=MARBL	PUBMED_ID=20477797	trait_ID=1258
inside	CNVR_30	chr1	21254912	21331019	76108	loss	1	0.1383126		chr1	11439999	31095406	QTL_ID=10635	Name=Body weight (birth)	Abbrev=BW	PUBMED_ID=20477797	trait_ID=1054
inside	CNVR_30	chr1	21254912	21331019	76108	loss	1	0.1383126		chr1	11439999	31095406	QTL_ID=10634	Name=Calving ease (maternal)	Abbrev=CEM	PUBMED_ID=20477797	trait_ID=1274
inside	CNVR_30	chr1	21254912	21331019	76108	loss	1	0.1383126		chr1	11439999	31095406	QTL_ID=10633	Name=Calving ease (direct)	Abbrev=CED	PUBMED_ID=20477797	trait_ID=1073
inside	CNVR_30	chr1	21254912	21331019	76108	loss	1	0.1383126		chr1	11439999	31095406	QTL_ID=10637	Name=Height (mature)	Abbrev=MH	PUBMED_ID=20477797	trait_ID=1272
inside	CNVR_30	chr1	21254912	21331019	76108	loss	1	0.1383126		chr1	18308654	95771176	QTL_ID=3428	Name=Rump angle	Abbrev=RANG	PUBMED_ID=12605852	trait_ID=1138
inside	CNVR_30	chr1	21254912	21331019	76108	loss	1	0.1383126		chr1	19367110	50444332	QTL_ID=10274	Name=Teat length	Abbrev=TLGTH	PUBMED_ID=15377635	trait_ID=1096
inside	CNVR_30	chr1	21254912	21331019	76108	loss	1	0.1383126		chr1	19367110	50444332	QTL_ID=10275	Name=Non-return rate (direct)	Abbrev=NONR	PUBMED_ID=15377635	trait_ID=1148
inside	CNVR_30	chr1	21254912	21331019	76108	loss	1	0.1383126		chr1	19367110	25857188	QTL_ID=2499	Name=Milk fat yield	Abbrev=FY	PUBMED_ID=11178740	trait_ID=1039
inside	CNVR_30	chr1	21254912	21331019	76108	loss	1	0.1383126		chr1	19367110	98355467	QTL_ID=12199	Name=Oleic acid content	Abbrev=FA-C18:1	PUBMED_ID=20477785	trait_ID=1105
inside	CNVR_30	chr1	21254912	21331019	76108	loss	1	0.1383126		chr1	19367110	32083611	QTL_ID=1674	Name=Udder cleft	Abbrev=UC	PUBMED_ID=16167984	trait_ID=1130
inside	CNVR_31	chr1	21636517	21892741	256225	loss	1	0.1383126		chr1	2555350	50444332	QTL_ID=10211	Name=Milk yield (daughter deviation)	Abbrev=DDMY	PUBMED_ID=7713441	trait_ID=1158
inside	CNVR_31	chr1	21636517	21892741	256225	loss	1	0.1383126		chr1	2555350	50444332	QTL_ID=10212	Name=Milk protein yield (daughter deviation)	Abbrev=DDPY	PUBMED_ID=7713441	trait_ID=1157
inside	CNVR_31	chr1	21636517	21892741	256225	loss	1	0.1383126		chr1	2555350	23349382	QTL_ID=10380	Name=Milk fat percentage (daughter deviation)	Abbrev=DD%F	PUBMED_ID=14762092	trait_ID=1034
inside	CNVR_31	chr1	21636517	21892741	256225	loss	1	0.1383126		chr1	2701298	50444332	QTL_ID=2728	Name=Milk protein yield	Abbrev=PY	PUBMED_ID=9691050	trait_ID=1042
inside	CNVR_31	chr1	21636517	21892741	256225	loss	1	0.1383126		chr1	11439999	31095406	QTL_ID=10636	Name=Marbling score (EBV)	Abbrev=MARBL	PUBMED_ID=20477797	trait_ID=1258
inside	CNVR_31	chr1	21636517	21892741	256225	loss	1	0.1383126		chr1	11439999	31095406	QTL_ID=10635	Name=Body weight (birth)	Abbrev=BW	PUBMED_ID=20477797	trait_ID=1054
inside	CNVR_31	chr1	21636517	21892741	256225	loss	1	0.1383126		chr1	11439999	31095406	QTL_ID=10634	Name=Calving ease (maternal)	Abbrev=CEM	PUBMED_ID=20477797	trait_ID=1274
inside	CNVR_31	chr1	21636517	21892741	256225	loss	1	0.1383126		chr1	11439999	31095406	QTL_ID=10633	Name=Calving ease (direct)	Abbrev=CED	PUBMED_ID=20477797	trait_ID=1073
inside	CNVR_31	chr1	21636517	21892741	256225	loss	1	0.1383126		chr1	11439999	31095406	QTL_ID=10637	Name=Height (mature)	Abbrev=MH	PUBMED_ID=20477797	trait_ID=1272
inside	CNVR_31	chr1	21636517	21892741	256225	loss	1	0.1383126		chr1	18308654	95771176	QTL_ID=3428	Name=Rump angle	Abbrev=RANG	PUBMED_ID=12605852	trait_ID=1138
inside	CNVR_31	chr1	21636517	21892741	256225	loss	1	0.1383126		chr1	19367110	50444332	QTL_ID=10274	Name=Teat length	Abbrev=TLGTH	PUBMED_ID=15377635	trait_ID=1096
inside	CNVR_31	chr1	21636517	21892741	256225	loss	1	0.1383126		chr1	19367110	50444332	QTL_ID=10275	Name=Non-return rate (direct)	Abbrev=NONR	PUBMED_ID=15377635	trait_ID=1148
inside	CNVR_31	chr1	21636517	21892741	256225	loss	1	0.1383126		chr1	19367110	25857188	QTL_ID=2499	Name=Milk fat yield	Abbrev=FY	PUBMED_ID=11178740	trait_ID=1039
inside	CNVR_31	chr1	21636517	21892741	256225	loss	1	0.1383126		chr1	19367110	98355467	QTL_ID=12199	Name=Oleic acid content	Abbrev=FA-C18:1	PUBMED_ID=20477785	trait_ID=1105
inside	CNVR_31	chr1	21636517	21892741	256225	loss	1	0.1383126		chr1	19367110	32083611	QTL_ID=1674	Name=Udder cleft	Abbrev=UC	PUBMED_ID=16167984	trait_ID=1130
encompass	CNVR_31	chr1	21636517	21892741	256225	loss	1	0.1383126		chr1	21643034	21643234	QTL_ID=19742	Name=Omega-3 to omega-6 fatty acid ratio	Abbrev=N3N6R	PUBMED_ID=ISU0064	trait_ID=1493
inside	CNVR_32	chr1	22138411	22154078	15668	gain	6	0.8298755		chr1	2555350	50444332	QTL_ID=10211	Name=Milk yield (daughter deviation)	Abbrev=DDMY	PUBMED_ID=7713441	trait_ID=1158
inside	CNVR_32	chr1	22138411	22154078	15668	gain	6	0.8298755		chr1	2555350	50444332	QTL_ID=10212	Name=Milk protein yield (daughter deviation)	Abbrev=DDPY	PUBMED_ID=7713441	trait_ID=1157
inside	CNVR_32	chr1	22138411	22154078	15668	gain	6	0.8298755		chr1	2555350	23349382	QTL_ID=10380	Name=Milk fat percentage (daughter deviation)	Abbrev=DD%F	PUBMED_ID=14762092	trait_ID=1034
inside	CNVR_32	chr1	22138411	22154078	15668	gain	6	0.8298755		chr1	2701298	50444332	QTL_ID=2728	Name=Milk protein yield	Abbrev=PY	PUBMED_ID=9691050	trait_ID=1042
inside	CNVR_32	chr1	22138411	22154078	15668	gain	6	0.8298755		chr1	11439999	31095406	QTL_ID=10636	Name=Marbling score (EBV)	Abbrev=MARBL	PUBMED_ID=20477797	trait_ID=1258
inside	CNVR_32	chr1	22138411	22154078	15668	gain	6	0.8298755		chr1	11439999	31095406	QTL_ID=10635	Name=Body weight (birth)	Abbrev=BW	PUBMED_ID=20477797	trait_ID=1054
inside	CNVR_32	chr1	22138411	22154078	15668	gain	6	0.8298755		chr1	11439999	31095406	QTL_ID=10634	Name=Calving ease (maternal)	Abbrev=CEM	PUBMED_ID=20477797	trait_ID=1274
inside	CNVR_32	chr1	22138411	22154078	15668	gain	6	0.8298755		chr1	11439999	31095406	QTL_ID=10633	Name=Calving ease (direct)	Abbrev=CED	PUBMED_ID=20477797	trait_ID=1073
inside	CNVR_32	chr1	22138411	22154078	15668	gain	6	0.8298755		chr1	11439999	31095406	QTL_ID=10637	Name=Height (mature)	Abbrev=MH	PUBMED_ID=20477797	trait_ID=1272
inside	CNVR_32	chr1	22138411	22154078	15668	gain	6	0.8298755		chr1	18308654	95771176	QTL_ID=3428	Name=Rump angle	Abbrev=RANG	PUBMED_ID=12605852	trait_ID=1138
inside	CNVR_32	chr1	22138411	22154078	15668	gain	6	0.8298755		chr1	19367110	50444332	QTL_ID=10274	Name=Teat length	Abbrev=TLGTH	PUBMED_ID=15377635	trait_ID=1096
inside	CNVR_32	chr1	22138411	22154078	15668	gain	6	0.8298755		chr1	19367110	50444332	QTL_ID=10275	Name=Non-return rate (direct)	Abbrev=NONR	PUBMED_ID=15377635	trait_ID=1148
inside	CNVR_32	chr1	22138411	22154078	15668	gain	6	0.8298755		chr1	19367110	25857188	QTL_ID=2499	Name=Milk fat yield	Abbrev=FY	PUBMED_ID=11178740	trait_ID=1039
inside	CNVR_32	chr1	22138411	22154078	15668	gain	6	0.8298755		chr1	19367110	98355467	QTL_ID=12199	Name=Oleic acid content	Abbrev=FA-C18:1	PUBMED_ID=20477785	trait_ID=1105
inside	CNVR_32	chr1	22138411	22154078	15668	gain	6	0.8298755		chr1	19367110	32083611	QTL_ID=1674	Name=Udder cleft	Abbrev=UC	PUBMED_ID=16167984	trait_ID=1130
inside	CNVR_33	chr1	23335332	23374361	39030	loss	1	0.1383126		chr1	2555350	50444332	QTL_ID=10211	Name=Milk yield (daughter deviation)	Abbrev=DDMY	PUBMED_ID=7713441	trait_ID=1158
inside	CNVR_33	chr1	23335332	23374361	39030	loss	1	0.1383126		chr1	2555350	50444332	QTL_ID=10212	Name=Milk protein yield (daughter deviation)	Abbrev=DDPY	PUBMED_ID=7713441	trait_ID=1157
downstream	CNVR_33	chr1	23335332	23374361	39030	loss	1	0.1383126		chr1	2555350	23349382	QTL_ID=10380	Name=Milk fat percentage (daughter deviation)	Abbrev=DD%F	PUBMED_ID=14762092	trait_ID=1034
inside	CNVR_33	chr1	23335332	23374361	39030	loss	1	0.1383126		chr1	2701298	50444332	QTL_ID=2728	Name=Milk protein yield	Abbrev=PY	PUBMED_ID=9691050	trait_ID=1042
inside	CNVR_33	chr1	23335332	23374361	39030	loss	1	0.1383126		chr1	11439999	31095406	QTL_ID=10636	Name=Marbling score (EBV)	Abbrev=MARBL	PUBMED_ID=20477797	trait_ID=1258
inside	CNVR_33	chr1	23335332	23374361	39030	loss	1	0.1383126		chr1	11439999	31095406	QTL_ID=10635	Name=Body weight (birth)	Abbrev=BW	PUBMED_ID=20477797	trait_ID=1054
inside	CNVR_33	chr1	23335332	23374361	39030	loss	1	0.1383126		chr1	11439999	31095406	QTL_ID=10634	Name=Calving ease (maternal)	Abbrev=CEM	PUBMED_ID=20477797	trait_ID=1274
inside	CNVR_33	chr1	23335332	23374361	39030	loss	1	0.1383126		chr1	11439999	31095406	QTL_ID=10633	Name=Calving ease (direct)	Abbrev=CED	PUBMED_ID=20477797	trait_ID=1073
inside	CNVR_33	chr1	23335332	23374361	39030	loss	1	0.1383126		chr1	11439999	31095406	QTL_ID=10637	Name=Height (mature)	Abbrev=MH	PUBMED_ID=20477797	trait_ID=1272
inside	CNVR_33	chr1	23335332	23374361	39030	loss	1	0.1383126		chr1	18308654	95771176	QTL_ID=3428	Name=Rump angle	Abbrev=RANG	PUBMED_ID=12605852	trait_ID=1138
inside	CNVR_33	chr1	23335332	23374361	39030	loss	1	0.1383126		chr1	19367110	50444332	QTL_ID=10274	Name=Teat length	Abbrev=TLGTH	PUBMED_ID=15377635	trait_ID=1096
inside	CNVR_33	chr1	23335332	23374361	39030	loss	1	0.1383126		chr1	19367110	50444332	QTL_ID=10275	Name=Non-return rate (direct)	Abbrev=NONR	PUBMED_ID=15377635	trait_ID=1148
inside	CNVR_33	chr1	23335332	23374361	39030	loss	1	0.1383126		chr1	19367110	25857188	QTL_ID=2499	Name=Milk fat yield	Abbrev=FY	PUBMED_ID=11178740	trait_ID=1039
inside	CNVR_33	chr1	23335332	23374361	39030	loss	1	0.1383126		chr1	19367110	98355467	QTL_ID=12199	Name=Oleic acid content	Abbrev=FA-C18:1	PUBMED_ID=20477785	trait_ID=1105
inside	CNVR_33	chr1	23335332	23374361	39030	loss	1	0.1383126		chr1	19367110	32083611	QTL_ID=1674	Name=Udder cleft	Abbrev=UC	PUBMED_ID=16167984	trait_ID=1130
inside	CNVR_34	chr1	26214802	26232211	17410	loss	1	0.1383126		chr1	2555350	50444332	QTL_ID=10211	Name=Milk yield (daughter deviation)	Abbrev=DDMY	PUBMED_ID=7713441	trait_ID=1158
inside	CNVR_34	chr1	26214802	26232211	17410	loss	1	0.1383126		chr1	2555350	50444332	QTL_ID=10212	Name=Milk protein yield (daughter deviation)	Abbrev=DDPY	PUBMED_ID=7713441	trait_ID=1157
inside	CNVR_34	chr1	26214802	26232211	17410	loss	1	0.1383126		chr1	2701298	50444332	QTL_ID=2728	Name=Milk protein yield	Abbrev=PY	PUBMED_ID=9691050	trait_ID=1042
inside	CNVR_34	chr1	26214802	26232211	17410	loss	1	0.1383126		chr1	11439999	31095406	QTL_ID=10636	Name=Marbling score (EBV)	Abbrev=MARBL	PUBMED_ID=20477797	trait_ID=1258
inside	CNVR_34	chr1	26214802	26232211	17410	loss	1	0.1383126		chr1	11439999	31095406	QTL_ID=10635	Name=Body weight (birth)	Abbrev=BW	PUBMED_ID=20477797	trait_ID=1054
inside	CNVR_34	chr1	26214802	26232211	17410	loss	1	0.1383126		chr1	11439999	31095406	QTL_ID=10634	Name=Calving ease (maternal)	Abbrev=CEM	PUBMED_ID=20477797	trait_ID=1274
inside	CNVR_34	chr1	26214802	26232211	17410	loss	1	0.1383126		chr1	11439999	31095406	QTL_ID=10633	Name=Calving ease (direct)	Abbrev=CED	PUBMED_ID=20477797	trait_ID=1073
inside	CNVR_34	chr1	26214802	26232211	17410	loss	1	0.1383126		chr1	11439999	31095406	QTL_ID=10637	Name=Height (mature)	Abbrev=MH	PUBMED_ID=20477797	trait_ID=1272
inside	CNVR_34	chr1	26214802	26232211	17410	loss	1	0.1383126		chr1	18308654	95771176	QTL_ID=3428	Name=Rump angle	Abbrev=RANG	PUBMED_ID=12605852	trait_ID=1138
inside	CNVR_34	chr1	26214802	26232211	17410	loss	1	0.1383126		chr1	19367110	50444332	QTL_ID=10274	Name=Teat length	Abbrev=TLGTH	PUBMED_ID=15377635	trait_ID=1096
inside	CNVR_34	chr1	26214802	26232211	17410	loss	1	0.1383126		chr1	19367110	50444332	QTL_ID=10275	Name=Non-return rate (direct)	Abbrev=NONR	PUBMED_ID=15377635	trait_ID=1148
inside	CNVR_34	chr1	26214802	26232211	17410	loss	1	0.1383126		chr1	19367110	98355467	QTL_ID=12199	Name=Oleic acid content	Abbrev=FA-C18:1	PUBMED_ID=20477785	trait_ID=1105
inside	CNVR_34	chr1	26214802	26232211	17410	loss	1	0.1383126		chr1	19367110	32083611	QTL_ID=1674	Name=Udder cleft	Abbrev=UC	PUBMED_ID=16167984	trait_ID=1130
inside	CNVR_34	chr1	26214802	26232211	17410	loss	1	0.1383126		chr1	23349382	32083611	QTL_ID=10379	Name=Milk protein yield (daughter deviation)	Abbrev=DDPY	PUBMED_ID=14762092	trait_ID=1157
inside	CNVR_34	chr1	26214802	26232211	17410	loss	1	0.1383126		chr1	24234980	60109763	QTL_ID=10506	Name=Initial packed red blood cell volume	Abbrev=PCVI	PUBMED_ID=12805560	trait_ID=1013
inside	CNVR_34	chr1	26214802	26232211	17410	loss	1	0.1383126		chr1	25857188	32091963	QTL_ID=2500	Name=Milk protein yield	Abbrev=PY	PUBMED_ID=11178740	trait_ID=1042
inside	CNVR_34	chr1	26214802	26232211	17410	loss	1	0.1383126		chr1	25857188	32091963	QTL_ID=2501	Name=Milk yield	Abbrev=MY	PUBMED_ID=11178740	trait_ID=1044
inside	CNVR_35	chr1	26307924	26316406	8483	loss	1	0.1383126		chr1	2555350	50444332	QTL_ID=10211	Name=Milk yield (daughter deviation)	Abbrev=DDMY	PUBMED_ID=7713441	trait_ID=1158
inside	CNVR_35	chr1	26307924	26316406	8483	loss	1	0.1383126		chr1	2555350	50444332	QTL_ID=10212	Name=Milk protein yield (daughter deviation)	Abbrev=DDPY	PUBMED_ID=7713441	trait_ID=1157
inside	CNVR_35	chr1	26307924	26316406	8483	loss	1	0.1383126		chr1	2701298	50444332	QTL_ID=2728	Name=Milk protein yield	Abbrev=PY	PUBMED_ID=9691050	trait_ID=1042
inside	CNVR_35	chr1	26307924	26316406	8483	loss	1	0.1383126		chr1	11439999	31095406	QTL_ID=10636	Name=Marbling score (EBV)	Abbrev=MARBL	PUBMED_ID=20477797	trait_ID=1258
inside	CNVR_35	chr1	26307924	26316406	8483	loss	1	0.1383126		chr1	11439999	31095406	QTL_ID=10635	Name=Body weight (birth)	Abbrev=BW	PUBMED_ID=20477797	trait_ID=1054
inside	CNVR_35	chr1	26307924	26316406	8483	loss	1	0.1383126		chr1	11439999	31095406	QTL_ID=10634	Name=Calving ease (maternal)	Abbrev=CEM	PUBMED_ID=20477797	trait_ID=1274
inside	CNVR_35	chr1	26307924	26316406	8483	loss	1	0.1383126		chr1	11439999	31095406	QTL_ID=10633	Name=Calving ease (direct)	Abbrev=CED	PUBMED_ID=20477797	trait_ID=1073
inside	CNVR_35	chr1	26307924	26316406	8483	loss	1	0.1383126		chr1	11439999	31095406	QTL_ID=10637	Name=Height (mature)	Abbrev=MH	PUBMED_ID=20477797	trait_ID=1272
inside	CNVR_35	chr1	26307924	26316406	8483	loss	1	0.1383126		chr1	18308654	95771176	QTL_ID=3428	Name=Rump angle	Abbrev=RANG	PUBMED_ID=12605852	trait_ID=1138
inside	CNVR_35	chr1	26307924	26316406	8483	loss	1	0.1383126		chr1	19367110	50444332	QTL_ID=10274	Name=Teat length	Abbrev=TLGTH	PUBMED_ID=15377635	trait_ID=1096
inside	CNVR_35	chr1	26307924	26316406	8483	loss	1	0.1383126		chr1	19367110	50444332	QTL_ID=10275	Name=Non-return rate (direct)	Abbrev=NONR	PUBMED_ID=15377635	trait_ID=1148
inside	CNVR_35	chr1	26307924	26316406	8483	loss	1	0.1383126		chr1	19367110	98355467	QTL_ID=12199	Name=Oleic acid content	Abbrev=FA-C18:1	PUBMED_ID=20477785	trait_ID=1105
inside	CNVR_35	chr1	26307924	26316406	8483	loss	1	0.1383126		chr1	19367110	32083611	QTL_ID=1674	Name=Udder cleft	Abbrev=UC	PUBMED_ID=16167984	trait_ID=1130
inside	CNVR_35	chr1	26307924	26316406	8483	loss	1	0.1383126		chr1	23349382	32083611	QTL_ID=10379	Name=Milk protein yield (daughter deviation)	Abbrev=DDPY	PUBMED_ID=14762092	trait_ID=1157
inside	CNVR_35	chr1	26307924	26316406	8483	loss	1	0.1383126		chr1	24234980	60109763	QTL_ID=10506	Name=Initial packed red blood cell volume	Abbrev=PCVI	PUBMED_ID=12805560	trait_ID=1013
inside	CNVR_35	chr1	26307924	26316406	8483	loss	1	0.1383126		chr1	25857188	32091963	QTL_ID=2500	Name=Milk protein yield	Abbrev=PY	PUBMED_ID=11178740	trait_ID=1042
inside	CNVR_35	chr1	26307924	26316406	8483	loss	1	0.1383126		chr1	25857188	32091963	QTL_ID=2501	Name=Milk yield	Abbrev=MY	PUBMED_ID=11178740	trait_ID=1044
inside	CNVR_35	chr1	26307924	26316406	8483	loss	1	0.1383126		chr1	26233034	26441837	QTL_ID=10378	Name=Milk fat yield (daughter deviation)	Abbrev=DDF	PUBMED_ID=14762092	trait_ID=1035
inside	CNVR_36	chr1	26765752	26809747	43996	loss	1	0.1383126		chr1	2555350	50444332	QTL_ID=10211	Name=Milk yield (daughter deviation)	Abbrev=DDMY	PUBMED_ID=7713441	trait_ID=1158
inside	CNVR_36	chr1	26765752	26809747	43996	loss	1	0.1383126		chr1	2555350	50444332	QTL_ID=10212	Name=Milk protein yield (daughter deviation)	Abbrev=DDPY	PUBMED_ID=7713441	trait_ID=1157
inside	CNVR_36	chr1	26765752	26809747	43996	loss	1	0.1383126		chr1	2701298	50444332	QTL_ID=2728	Name=Milk protein yield	Abbrev=PY	PUBMED_ID=9691050	trait_ID=1042
inside	CNVR_36	chr1	26765752	26809747	43996	loss	1	0.1383126		chr1	11439999	31095406	QTL_ID=10636	Name=Marbling score (EBV)	Abbrev=MARBL	PUBMED_ID=20477797	trait_ID=1258
inside	CNVR_36	chr1	26765752	26809747	43996	loss	1	0.1383126		chr1	11439999	31095406	QTL_ID=10635	Name=Body weight (birth)	Abbrev=BW	PUBMED_ID=20477797	trait_ID=1054
inside	CNVR_36	chr1	26765752	26809747	43996	loss	1	0.1383126		chr1	11439999	31095406	QTL_ID=10634	Name=Calving ease (maternal)	Abbrev=CEM	PUBMED_ID=20477797	trait_ID=1274
inside	CNVR_36	chr1	26765752	26809747	43996	loss	1	0.1383126		chr1	11439999	31095406	QTL_ID=10633	Name=Calving ease (direct)	Abbrev=CED	PUBMED_ID=20477797	trait_ID=1073
inside	CNVR_36	chr1	26765752	26809747	43996	loss	1	0.1383126		chr1	11439999	31095406	QTL_ID=10637	Name=Height (mature)	Abbrev=MH	PUBMED_ID=20477797	trait_ID=1272
inside	CNVR_36	chr1	26765752	26809747	43996	loss	1	0.1383126		chr1	18308654	95771176	QTL_ID=3428	Name=Rump angle	Abbrev=RANG	PUBMED_ID=12605852	trait_ID=1138
inside	CNVR_36	chr1	26765752	26809747	43996	loss	1	0.1383126		chr1	19367110	50444332	QTL_ID=10274	Name=Teat length	Abbrev=TLGTH	PUBMED_ID=15377635	trait_ID=1096
inside	CNVR_36	chr1	26765752	26809747	43996	loss	1	0.1383126		chr1	19367110	50444332	QTL_ID=10275	Name=Non-return rate (direct)	Abbrev=NONR	PUBMED_ID=15377635	trait_ID=1148
inside	CNVR_36	chr1	26765752	26809747	43996	loss	1	0.1383126		chr1	19367110	98355467	QTL_ID=12199	Name=Oleic acid content	Abbrev=FA-C18:1	PUBMED_ID=20477785	trait_ID=1105
inside	CNVR_36	chr1	26765752	26809747	43996	loss	1	0.1383126		chr1	19367110	32083611	QTL_ID=1674	Name=Udder cleft	Abbrev=UC	PUBMED_ID=16167984	trait_ID=1130
inside	CNVR_36	chr1	26765752	26809747	43996	loss	1	0.1383126		chr1	23349382	32083611	QTL_ID=10379	Name=Milk protein yield (daughter deviation)	Abbrev=DDPY	PUBMED_ID=14762092	trait_ID=1157
inside	CNVR_36	chr1	26765752	26809747	43996	loss	1	0.1383126		chr1	24234980	60109763	QTL_ID=10506	Name=Initial packed red blood cell volume	Abbrev=PCVI	PUBMED_ID=12805560	trait_ID=1013
inside	CNVR_36	chr1	26765752	26809747	43996	loss	1	0.1383126		chr1	25857188	32091963	QTL_ID=2500	Name=Milk protein yield	Abbrev=PY	PUBMED_ID=11178740	trait_ID=1042
inside	CNVR_36	chr1	26765752	26809747	43996	loss	1	0.1383126		chr1	25857188	32091963	QTL_ID=2501	Name=Milk yield	Abbrev=MY	PUBMED_ID=11178740	trait_ID=1044
inside	CNVR_37	chr1	27024335	27042388	18054	loss	1	0.1383126		chr1	2555350	50444332	QTL_ID=10211	Name=Milk yield (daughter deviation)	Abbrev=DDMY	PUBMED_ID=7713441	trait_ID=1158
inside	CNVR_37	chr1	27024335	27042388	18054	loss	1	0.1383126		chr1	2555350	50444332	QTL_ID=10212	Name=Milk protein yield (daughter deviation)	Abbrev=DDPY	PUBMED_ID=7713441	trait_ID=1157
inside	CNVR_37	chr1	27024335	27042388	18054	loss	1	0.1383126		chr1	2701298	50444332	QTL_ID=2728	Name=Milk protein yield	Abbrev=PY	PUBMED_ID=9691050	trait_ID=1042
inside	CNVR_37	chr1	27024335	27042388	18054	loss	1	0.1383126		chr1	11439999	31095406	QTL_ID=10636	Name=Marbling score (EBV)	Abbrev=MARBL	PUBMED_ID=20477797	trait_ID=1258
inside	CNVR_37	chr1	27024335	27042388	18054	loss	1	0.1383126		chr1	11439999	31095406	QTL_ID=10635	Name=Body weight (birth)	Abbrev=BW	PUBMED_ID=20477797	trait_ID=1054
inside	CNVR_37	chr1	27024335	27042388	18054	loss	1	0.1383126		chr1	11439999	31095406	QTL_ID=10634	Name=Calving ease (maternal)	Abbrev=CEM	PUBMED_ID=20477797	trait_ID=1274
inside	CNVR_37	chr1	27024335	27042388	18054	loss	1	0.1383126		chr1	11439999	31095406	QTL_ID=10633	Name=Calving ease (direct)	Abbrev=CED	PUBMED_ID=20477797	trait_ID=1073
inside	CNVR_37	chr1	27024335	27042388	18054	loss	1	0.1383126		chr1	11439999	31095406	QTL_ID=10637	Name=Height (mature)	Abbrev=MH	PUBMED_ID=20477797	trait_ID=1272
inside	CNVR_37	chr1	27024335	27042388	18054	loss	1	0.1383126		chr1	18308654	95771176	QTL_ID=3428	Name=Rump angle	Abbrev=RANG	PUBMED_ID=12605852	trait_ID=1138
inside	CNVR_37	chr1	27024335	27042388	18054	loss	1	0.1383126		chr1	19367110	50444332	QTL_ID=10274	Name=Teat length	Abbrev=TLGTH	PUBMED_ID=15377635	trait_ID=1096
inside	CNVR_37	chr1	27024335	27042388	18054	loss	1	0.1383126		chr1	19367110	50444332	QTL_ID=10275	Name=Non-return rate (direct)	Abbrev=NONR	PUBMED_ID=15377635	trait_ID=1148
inside	CNVR_37	chr1	27024335	27042388	18054	loss	1	0.1383126		chr1	19367110	98355467	QTL_ID=12199	Name=Oleic acid content	Abbrev=FA-C18:1	PUBMED_ID=20477785	trait_ID=1105
inside	CNVR_37	chr1	27024335	27042388	18054	loss	1	0.1383126		chr1	19367110	32083611	QTL_ID=1674	Name=Udder cleft	Abbrev=UC	PUBMED_ID=16167984	trait_ID=1130
inside	CNVR_37	chr1	27024335	27042388	18054	loss	1	0.1383126		chr1	23349382	32083611	QTL_ID=10379	Name=Milk protein yield (daughter deviation)	Abbrev=DDPY	PUBMED_ID=14762092	trait_ID=1157
inside	CNVR_37	chr1	27024335	27042388	18054	loss	1	0.1383126		chr1	24234980	60109763	QTL_ID=10506	Name=Initial packed red blood cell volume	Abbrev=PCVI	PUBMED_ID=12805560	trait_ID=1013
inside	CNVR_37	chr1	27024335	27042388	18054	loss	1	0.1383126		chr1	25857188	32091963	QTL_ID=2500	Name=Milk protein yield	Abbrev=PY	PUBMED_ID=11178740	trait_ID=1042
inside	CNVR_37	chr1	27024335	27042388	18054	loss	1	0.1383126		chr1	25857188	32091963	QTL_ID=2501	Name=Milk yield	Abbrev=MY	PUBMED_ID=11178740	trait_ID=1044
inside	CNVR_38	chr1	27057274	27073221	15948	loss	1	0.1383126		chr1	2555350	50444332	QTL_ID=10211	Name=Milk yield (daughter deviation)	Abbrev=DDMY	PUBMED_ID=7713441	trait_ID=1158
inside	CNVR_38	chr1	27057274	27073221	15948	loss	1	0.1383126		chr1	2555350	50444332	QTL_ID=10212	Name=Milk protein yield (daughter deviation)	Abbrev=DDPY	PUBMED_ID=7713441	trait_ID=1157
inside	CNVR_38	chr1	27057274	27073221	15948	loss	1	0.1383126		chr1	2701298	50444332	QTL_ID=2728	Name=Milk protein yield	Abbrev=PY	PUBMED_ID=9691050	trait_ID=1042
inside	CNVR_38	chr1	27057274	27073221	15948	loss	1	0.1383126		chr1	11439999	31095406	QTL_ID=10636	Name=Marbling score (EBV)	Abbrev=MARBL	PUBMED_ID=20477797	trait_ID=1258
inside	CNVR_38	chr1	27057274	27073221	15948	loss	1	0.1383126		chr1	11439999	31095406	QTL_ID=10635	Name=Body weight (birth)	Abbrev=BW	PUBMED_ID=20477797	trait_ID=1054
inside	CNVR_38	chr1	27057274	27073221	15948	loss	1	0.1383126		chr1	11439999	31095406	QTL_ID=10634	Name=Calving ease (maternal)	Abbrev=CEM	PUBMED_ID=20477797	trait_ID=1274
inside	CNVR_38	chr1	27057274	27073221	15948	loss	1	0.1383126		chr1	11439999	31095406	QTL_ID=10633	Name=Calving ease (direct)	Abbrev=CED	PUBMED_ID=20477797	trait_ID=1073
inside	CNVR_38	chr1	27057274	27073221	15948	loss	1	0.1383126		chr1	11439999	31095406	QTL_ID=10637	Name=Height (mature)	Abbrev=MH	PUBMED_ID=20477797	trait_ID=1272
inside	CNVR_38	chr1	27057274	27073221	15948	loss	1	0.1383126		chr1	18308654	95771176	QTL_ID=3428	Name=Rump angle	Abbrev=RANG	PUBMED_ID=12605852	trait_ID=1138
inside	CNVR_38	chr1	27057274	27073221	15948	loss	1	0.1383126		chr1	19367110	50444332	QTL_ID=10274	Name=Teat length	Abbrev=TLGTH	PUBMED_ID=15377635	trait_ID=1096
inside	CNVR_38	chr1	27057274	27073221	15948	loss	1	0.1383126		chr1	19367110	50444332	QTL_ID=10275	Name=Non-return rate (direct)	Abbrev=NONR	PUBMED_ID=15377635	trait_ID=1148
inside	CNVR_38	chr1	27057274	27073221	15948	loss	1	0.1383126		chr1	19367110	98355467	QTL_ID=12199	Name=Oleic acid content	Abbrev=FA-C18:1	PUBMED_ID=20477785	trait_ID=1105
inside	CNVR_38	chr1	27057274	27073221	15948	loss	1	0.1383126		chr1	19367110	32083611	QTL_ID=1674	Name=Udder cleft	Abbrev=UC	PUBMED_ID=16167984	trait_ID=1130
inside	CNVR_38	chr1	27057274	27073221	15948	loss	1	0.1383126		chr1	23349382	32083611	QTL_ID=10379	Name=Milk protein yield (daughter deviation)	Abbrev=DDPY	PUBMED_ID=14762092	trait_ID=1157
inside	CNVR_38	chr1	27057274	27073221	15948	loss	1	0.1383126		chr1	24234980	60109763	QTL_ID=10506	Name=Initial packed red blood cell volume	Abbrev=PCVI	PUBMED_ID=12805560	trait_ID=1013
inside	CNVR_38	chr1	27057274	27073221	15948	loss	1	0.1383126		chr1	25857188	32091963	QTL_ID=2500	Name=Milk protein yield	Abbrev=PY	PUBMED_ID=11178740	trait_ID=1042
inside	CNVR_38	chr1	27057274	27073221	15948	loss	1	0.1383126		chr1	25857188	32091963	QTL_ID=2501	Name=Milk yield	Abbrev=MY	PUBMED_ID=11178740	trait_ID=1044
inside	CNVR_39	chr1	27218286	27249385	31100	loss	1	0.1383126		chr1	2555350	50444332	QTL_ID=10211	Name=Milk yield (daughter deviation)	Abbrev=DDMY	PUBMED_ID=7713441	trait_ID=1158
inside	CNVR_39	chr1	27218286	27249385	31100	loss	1	0.1383126		chr1	2555350	50444332	QTL_ID=10212	Name=Milk protein yield (daughter deviation)	Abbrev=DDPY	PUBMED_ID=7713441	trait_ID=1157
inside	CNVR_39	chr1	27218286	27249385	31100	loss	1	0.1383126		chr1	2701298	50444332	QTL_ID=2728	Name=Milk protein yield	Abbrev=PY	PUBMED_ID=9691050	trait_ID=1042
inside	CNVR_39	chr1	27218286	27249385	31100	loss	1	0.1383126		chr1	11439999	31095406	QTL_ID=10636	Name=Marbling score (EBV)	Abbrev=MARBL	PUBMED_ID=20477797	trait_ID=1258
inside	CNVR_39	chr1	27218286	27249385	31100	loss	1	0.1383126		chr1	11439999	31095406	QTL_ID=10635	Name=Body weight (birth)	Abbrev=BW	PUBMED_ID=20477797	trait_ID=1054
inside	CNVR_39	chr1	27218286	27249385	31100	loss	1	0.1383126		chr1	11439999	31095406	QTL_ID=10634	Name=Calving ease (maternal)	Abbrev=CEM	PUBMED_ID=20477797	trait_ID=1274
inside	CNVR_39	chr1	27218286	27249385	31100	loss	1	0.1383126		chr1	11439999	31095406	QTL_ID=10633	Name=Calving ease (direct)	Abbrev=CED	PUBMED_ID=20477797	trait_ID=1073
inside	CNVR_39	chr1	27218286	27249385	31100	loss	1	0.1383126		chr1	11439999	31095406	QTL_ID=10637	Name=Height (mature)	Abbrev=MH	PUBMED_ID=20477797	trait_ID=1272
inside	CNVR_39	chr1	27218286	27249385	31100	loss	1	0.1383126		chr1	18308654	95771176	QTL_ID=3428	Name=Rump angle	Abbrev=RANG	PUBMED_ID=12605852	trait_ID=1138
inside	CNVR_39	chr1	27218286	27249385	31100	loss	1	0.1383126		chr1	19367110	50444332	QTL_ID=10274	Name=Teat length	Abbrev=TLGTH	PUBMED_ID=15377635	trait_ID=1096
inside	CNVR_39	chr1	27218286	27249385	31100	loss	1	0.1383126		chr1	19367110	50444332	QTL_ID=10275	Name=Non-return rate (direct)	Abbrev=NONR	PUBMED_ID=15377635	trait_ID=1148
inside	CNVR_39	chr1	27218286	27249385	31100	loss	1	0.1383126		chr1	19367110	98355467	QTL_ID=12199	Name=Oleic acid content	Abbrev=FA-C18:1	PUBMED_ID=20477785	trait_ID=1105
inside	CNVR_39	chr1	27218286	27249385	31100	loss	1	0.1383126		chr1	19367110	32083611	QTL_ID=1674	Name=Udder cleft	Abbrev=UC	PUBMED_ID=16167984	trait_ID=1130
inside	CNVR_39	chr1	27218286	27249385	31100	loss	1	0.1383126		chr1	23349382	32083611	QTL_ID=10379	Name=Milk protein yield (daughter deviation)	Abbrev=DDPY	PUBMED_ID=14762092	trait_ID=1157
inside	CNVR_39	chr1	27218286	27249385	31100	loss	1	0.1383126		chr1	24234980	60109763	QTL_ID=10506	Name=Initial packed red blood cell volume	Abbrev=PCVI	PUBMED_ID=12805560	trait_ID=1013
inside	CNVR_39	chr1	27218286	27249385	31100	loss	1	0.1383126		chr1	25857188	32091963	QTL_ID=2500	Name=Milk protein yield	Abbrev=PY	PUBMED_ID=11178740	trait_ID=1042
inside	CNVR_39	chr1	27218286	27249385	31100	loss	1	0.1383126		chr1	25857188	32091963	QTL_ID=2501	Name=Milk yield	Abbrev=MY	PUBMED_ID=11178740	trait_ID=1044
inside	CNVR_40	chr1	27379214	27437215	58002	loss	14	1.9363762		chr1	2555350	50444332	QTL_ID=10211	Name=Milk yield (daughter deviation)	Abbrev=DDMY	PUBMED_ID=7713441	trait_ID=1158
inside	CNVR_40	chr1	27379214	27437215	58002	loss	14	1.9363762		chr1	2555350	50444332	QTL_ID=10212	Name=Milk protein yield (daughter deviation)	Abbrev=DDPY	PUBMED_ID=7713441	trait_ID=1157
inside	CNVR_40	chr1	27379214	27437215	58002	loss	14	1.9363762		chr1	2701298	50444332	QTL_ID=2728	Name=Milk protein yield	Abbrev=PY	PUBMED_ID=9691050	trait_ID=1042
inside	CNVR_40	chr1	27379214	27437215	58002	loss	14	1.9363762		chr1	11439999	31095406	QTL_ID=10636	Name=Marbling score (EBV)	Abbrev=MARBL	PUBMED_ID=20477797	trait_ID=1258
inside	CNVR_40	chr1	27379214	27437215	58002	loss	14	1.9363762		chr1	11439999	31095406	QTL_ID=10635	Name=Body weight (birth)	Abbrev=BW	PUBMED_ID=20477797	trait_ID=1054
inside	CNVR_40	chr1	27379214	27437215	58002	loss	14	1.9363762		chr1	11439999	31095406	QTL_ID=10634	Name=Calving ease (maternal)	Abbrev=CEM	PUBMED_ID=20477797	trait_ID=1274
inside	CNVR_40	chr1	27379214	27437215	58002	loss	14	1.9363762		chr1	11439999	31095406	QTL_ID=10633	Name=Calving ease (direct)	Abbrev=CED	PUBMED_ID=20477797	trait_ID=1073
inside	CNVR_40	chr1	27379214	27437215	58002	loss	14	1.9363762		chr1	11439999	31095406	QTL_ID=10637	Name=Height (mature)	Abbrev=MH	PUBMED_ID=20477797	trait_ID=1272
inside	CNVR_40	chr1	27379214	27437215	58002	loss	14	1.9363762		chr1	18308654	95771176	QTL_ID=3428	Name=Rump angle	Abbrev=RANG	PUBMED_ID=12605852	trait_ID=1138
inside	CNVR_40	chr1	27379214	27437215	58002	loss	14	1.9363762		chr1	19367110	50444332	QTL_ID=10274	Name=Teat length	Abbrev=TLGTH	PUBMED_ID=15377635	trait_ID=1096
inside	CNVR_40	chr1	27379214	27437215	58002	loss	14	1.9363762		chr1	19367110	50444332	QTL_ID=10275	Name=Non-return rate (direct)	Abbrev=NONR	PUBMED_ID=15377635	trait_ID=1148
inside	CNVR_40	chr1	27379214	27437215	58002	loss	14	1.9363762		chr1	19367110	98355467	QTL_ID=12199	Name=Oleic acid content	Abbrev=FA-C18:1	PUBMED_ID=20477785	trait_ID=1105
inside	CNVR_40	chr1	27379214	27437215	58002	loss	14	1.9363762		chr1	19367110	32083611	QTL_ID=1674	Name=Udder cleft	Abbrev=UC	PUBMED_ID=16167984	trait_ID=1130
inside	CNVR_40	chr1	27379214	27437215	58002	loss	14	1.9363762		chr1	23349382	32083611	QTL_ID=10379	Name=Milk protein yield (daughter deviation)	Abbrev=DDPY	PUBMED_ID=14762092	trait_ID=1157
inside	CNVR_40	chr1	27379214	27437215	58002	loss	14	1.9363762		chr1	24234980	60109763	QTL_ID=10506	Name=Initial packed red blood cell volume	Abbrev=PCVI	PUBMED_ID=12805560	trait_ID=1013
inside	CNVR_40	chr1	27379214	27437215	58002	loss	14	1.9363762		chr1	25857188	32091963	QTL_ID=2500	Name=Milk protein yield	Abbrev=PY	PUBMED_ID=11178740	trait_ID=1042
inside	CNVR_40	chr1	27379214	27437215	58002	loss	14	1.9363762		chr1	25857188	32091963	QTL_ID=2501	Name=Milk yield	Abbrev=MY	PUBMED_ID=11178740	trait_ID=1044
inside	CNVR_41	chr1	27868352	27881902	13551	loss	1	0.1383126		chr1	2555350	50444332	QTL_ID=10211	Name=Milk yield (daughter deviation)	Abbrev=DDMY	PUBMED_ID=7713441	trait_ID=1158
inside	CNVR_41	chr1	27868352	27881902	13551	loss	1	0.1383126		chr1	2555350	50444332	QTL_ID=10212	Name=Milk protein yield (daughter deviation)	Abbrev=DDPY	PUBMED_ID=7713441	trait_ID=1157
inside	CNVR_41	chr1	27868352	27881902	13551	loss	1	0.1383126		chr1	2701298	50444332	QTL_ID=2728	Name=Milk protein yield	Abbrev=PY	PUBMED_ID=9691050	trait_ID=1042
inside	CNVR_41	chr1	27868352	27881902	13551	loss	1	0.1383126		chr1	11439999	31095406	QTL_ID=10636	Name=Marbling score (EBV)	Abbrev=MARBL	PUBMED_ID=20477797	trait_ID=1258
inside	CNVR_41	chr1	27868352	27881902	13551	loss	1	0.1383126		chr1	11439999	31095406	QTL_ID=10635	Name=Body weight (birth)	Abbrev=BW	PUBMED_ID=20477797	trait_ID=1054
inside	CNVR_41	chr1	27868352	27881902	13551	loss	1	0.1383126		chr1	11439999	31095406	QTL_ID=10634	Name=Calving ease (maternal)	Abbrev=CEM	PUBMED_ID=20477797	trait_ID=1274
inside	CNVR_41	chr1	27868352	27881902	13551	loss	1	0.1383126		chr1	11439999	31095406	QTL_ID=10633	Name=Calving ease (direct)	Abbrev=CED	PUBMED_ID=20477797	trait_ID=1073
inside	CNVR_41	chr1	27868352	27881902	13551	loss	1	0.1383126		chr1	11439999	31095406	QTL_ID=10637	Name=Height (mature)	Abbrev=MH	PUBMED_ID=20477797	trait_ID=1272
inside	CNVR_41	chr1	27868352	27881902	13551	loss	1	0.1383126		chr1	18308654	95771176	QTL_ID=3428	Name=Rump angle	Abbrev=RANG	PUBMED_ID=12605852	trait_ID=1138
inside	CNVR_41	chr1	27868352	27881902	13551	loss	1	0.1383126		chr1	19367110	50444332	QTL_ID=10274	Name=Teat length	Abbrev=TLGTH	PUBMED_ID=15377635	trait_ID=1096
inside	CNVR_41	chr1	27868352	27881902	13551	loss	1	0.1383126		chr1	19367110	50444332	QTL_ID=10275	Name=Non-return rate (direct)	Abbrev=NONR	PUBMED_ID=15377635	trait_ID=1148
inside	CNVR_41	chr1	27868352	27881902	13551	loss	1	0.1383126		chr1	19367110	98355467	QTL_ID=12199	Name=Oleic acid content	Abbrev=FA-C18:1	PUBMED_ID=20477785	trait_ID=1105
inside	CNVR_41	chr1	27868352	27881902	13551	loss	1	0.1383126		chr1	19367110	32083611	QTL_ID=1674	Name=Udder cleft	Abbrev=UC	PUBMED_ID=16167984	trait_ID=1130
inside	CNVR_41	chr1	27868352	27881902	13551	loss	1	0.1383126		chr1	23349382	32083611	QTL_ID=10379	Name=Milk protein yield (daughter deviation)	Abbrev=DDPY	PUBMED_ID=14762092	trait_ID=1157
inside	CNVR_41	chr1	27868352	27881902	13551	loss	1	0.1383126		chr1	24234980	60109763	QTL_ID=10506	Name=Initial packed red blood cell volume	Abbrev=PCVI	PUBMED_ID=12805560	trait_ID=1013
inside	CNVR_41	chr1	27868352	27881902	13551	loss	1	0.1383126		chr1	25857188	32091963	QTL_ID=2500	Name=Milk protein yield	Abbrev=PY	PUBMED_ID=11178740	trait_ID=1042
inside	CNVR_41	chr1	27868352	27881902	13551	loss	1	0.1383126		chr1	25857188	32091963	QTL_ID=2501	Name=Milk yield	Abbrev=MY	PUBMED_ID=11178740	trait_ID=1044
inside	CNVR_41	chr1	27868352	27881902	13551	loss	1	0.1383126		chr1	27485853	29092630	QTL_ID=10008	Name=Longissimus muscle area	Abbrev=LMA	PUBMED_ID=19781039	trait_ID=1090
inside	CNVR_42	chr1	28213283	28239464	26182	loss	1	0.1383126		chr1	2555350	50444332	QTL_ID=10211	Name=Milk yield (daughter deviation)	Abbrev=DDMY	PUBMED_ID=7713441	trait_ID=1158
inside	CNVR_42	chr1	28213283	28239464	26182	loss	1	0.1383126		chr1	2555350	50444332	QTL_ID=10212	Name=Milk protein yield (daughter deviation)	Abbrev=DDPY	PUBMED_ID=7713441	trait_ID=1157
inside	CNVR_42	chr1	28213283	28239464	26182	loss	1	0.1383126		chr1	2701298	50444332	QTL_ID=2728	Name=Milk protein yield	Abbrev=PY	PUBMED_ID=9691050	trait_ID=1042
inside	CNVR_42	chr1	28213283	28239464	26182	loss	1	0.1383126		chr1	11439999	31095406	QTL_ID=10636	Name=Marbling score (EBV)	Abbrev=MARBL	PUBMED_ID=20477797	trait_ID=1258
inside	CNVR_42	chr1	28213283	28239464	26182	loss	1	0.1383126		chr1	11439999	31095406	QTL_ID=10635	Name=Body weight (birth)	Abbrev=BW	PUBMED_ID=20477797	trait_ID=1054
inside	CNVR_42	chr1	28213283	28239464	26182	loss	1	0.1383126		chr1	11439999	31095406	QTL_ID=10634	Name=Calving ease (maternal)	Abbrev=CEM	PUBMED_ID=20477797	trait_ID=1274
inside	CNVR_42	chr1	28213283	28239464	26182	loss	1	0.1383126		chr1	11439999	31095406	QTL_ID=10633	Name=Calving ease (direct)	Abbrev=CED	PUBMED_ID=20477797	trait_ID=1073
inside	CNVR_42	chr1	28213283	28239464	26182	loss	1	0.1383126		chr1	11439999	31095406	QTL_ID=10637	Name=Height (mature)	Abbrev=MH	PUBMED_ID=20477797	trait_ID=1272
inside	CNVR_42	chr1	28213283	28239464	26182	loss	1	0.1383126		chr1	18308654	95771176	QTL_ID=3428	Name=Rump angle	Abbrev=RANG	PUBMED_ID=12605852	trait_ID=1138
inside	CNVR_42	chr1	28213283	28239464	26182	loss	1	0.1383126		chr1	19367110	50444332	QTL_ID=10274	Name=Teat length	Abbrev=TLGTH	PUBMED_ID=15377635	trait_ID=1096
inside	CNVR_42	chr1	28213283	28239464	26182	loss	1	0.1383126		chr1	19367110	50444332	QTL_ID=10275	Name=Non-return rate (direct)	Abbrev=NONR	PUBMED_ID=15377635	trait_ID=1148
inside	CNVR_42	chr1	28213283	28239464	26182	loss	1	0.1383126		chr1	19367110	98355467	QTL_ID=12199	Name=Oleic acid content	Abbrev=FA-C18:1	PUBMED_ID=20477785	trait_ID=1105
inside	CNVR_42	chr1	28213283	28239464	26182	loss	1	0.1383126		chr1	19367110	32083611	QTL_ID=1674	Name=Udder cleft	Abbrev=UC	PUBMED_ID=16167984	trait_ID=1130
inside	CNVR_42	chr1	28213283	28239464	26182	loss	1	0.1383126		chr1	23349382	32083611	QTL_ID=10379	Name=Milk protein yield (daughter deviation)	Abbrev=DDPY	PUBMED_ID=14762092	trait_ID=1157
inside	CNVR_42	chr1	28213283	28239464	26182	loss	1	0.1383126		chr1	24234980	60109763	QTL_ID=10506	Name=Initial packed red blood cell volume	Abbrev=PCVI	PUBMED_ID=12805560	trait_ID=1013
inside	CNVR_42	chr1	28213283	28239464	26182	loss	1	0.1383126		chr1	25857188	32091963	QTL_ID=2500	Name=Milk protein yield	Abbrev=PY	PUBMED_ID=11178740	trait_ID=1042
inside	CNVR_42	chr1	28213283	28239464	26182	loss	1	0.1383126		chr1	25857188	32091963	QTL_ID=2501	Name=Milk yield	Abbrev=MY	PUBMED_ID=11178740	trait_ID=1044
inside	CNVR_42	chr1	28213283	28239464	26182	loss	1	0.1383126		chr1	27485853	29092630	QTL_ID=10008	Name=Longissimus muscle area	Abbrev=LMA	PUBMED_ID=19781039	trait_ID=1090
inside	CNVR_43	chr1	28936528	28948745	12218	gain	1	0.1383126		chr1	2555350	50444332	QTL_ID=10211	Name=Milk yield (daughter deviation)	Abbrev=DDMY	PUBMED_ID=7713441	trait_ID=1158
inside	CNVR_43	chr1	28936528	28948745	12218	gain	1	0.1383126		chr1	2555350	50444332	QTL_ID=10212	Name=Milk protein yield (daughter deviation)	Abbrev=DDPY	PUBMED_ID=7713441	trait_ID=1157
inside	CNVR_43	chr1	28936528	28948745	12218	gain	1	0.1383126		chr1	2701298	50444332	QTL_ID=2728	Name=Milk protein yield	Abbrev=PY	PUBMED_ID=9691050	trait_ID=1042
inside	CNVR_43	chr1	28936528	28948745	12218	gain	1	0.1383126		chr1	11439999	31095406	QTL_ID=10636	Name=Marbling score (EBV)	Abbrev=MARBL	PUBMED_ID=20477797	trait_ID=1258
inside	CNVR_43	chr1	28936528	28948745	12218	gain	1	0.1383126		chr1	11439999	31095406	QTL_ID=10635	Name=Body weight (birth)	Abbrev=BW	PUBMED_ID=20477797	trait_ID=1054
inside	CNVR_43	chr1	28936528	28948745	12218	gain	1	0.1383126		chr1	11439999	31095406	QTL_ID=10634	Name=Calving ease (maternal)	Abbrev=CEM	PUBMED_ID=20477797	trait_ID=1274
inside	CNVR_43	chr1	28936528	28948745	12218	gain	1	0.1383126		chr1	11439999	31095406	QTL_ID=10633	Name=Calving ease (direct)	Abbrev=CED	PUBMED_ID=20477797	trait_ID=1073
inside	CNVR_43	chr1	28936528	28948745	12218	gain	1	0.1383126		chr1	11439999	31095406	QTL_ID=10637	Name=Height (mature)	Abbrev=MH	PUBMED_ID=20477797	trait_ID=1272
inside	CNVR_43	chr1	28936528	28948745	12218	gain	1	0.1383126		chr1	18308654	95771176	QTL_ID=3428	Name=Rump angle	Abbrev=RANG	PUBMED_ID=12605852	trait_ID=1138
inside	CNVR_43	chr1	28936528	28948745	12218	gain	1	0.1383126		chr1	19367110	50444332	QTL_ID=10274	Name=Teat length	Abbrev=TLGTH	PUBMED_ID=15377635	trait_ID=1096
inside	CNVR_43	chr1	28936528	28948745	12218	gain	1	0.1383126		chr1	19367110	50444332	QTL_ID=10275	Name=Non-return rate (direct)	Abbrev=NONR	PUBMED_ID=15377635	trait_ID=1148
inside	CNVR_43	chr1	28936528	28948745	12218	gain	1	0.1383126		chr1	19367110	98355467	QTL_ID=12199	Name=Oleic acid content	Abbrev=FA-C18:1	PUBMED_ID=20477785	trait_ID=1105
inside	CNVR_43	chr1	28936528	28948745	12218	gain	1	0.1383126		chr1	19367110	32083611	QTL_ID=1674	Name=Udder cleft	Abbrev=UC	PUBMED_ID=16167984	trait_ID=1130
inside	CNVR_43	chr1	28936528	28948745	12218	gain	1	0.1383126		chr1	23349382	32083611	QTL_ID=10379	Name=Milk protein yield (daughter deviation)	Abbrev=DDPY	PUBMED_ID=14762092	trait_ID=1157
inside	CNVR_43	chr1	28936528	28948745	12218	gain	1	0.1383126		chr1	24234980	60109763	QTL_ID=10506	Name=Initial packed red blood cell volume	Abbrev=PCVI	PUBMED_ID=12805560	trait_ID=1013
inside	CNVR_43	chr1	28936528	28948745	12218	gain	1	0.1383126		chr1	25857188	32091963	QTL_ID=2500	Name=Milk protein yield	Abbrev=PY	PUBMED_ID=11178740	trait_ID=1042
inside	CNVR_43	chr1	28936528	28948745	12218	gain	1	0.1383126		chr1	25857188	32091963	QTL_ID=2501	Name=Milk yield	Abbrev=MY	PUBMED_ID=11178740	trait_ID=1044
inside	CNVR_43	chr1	28936528	28948745	12218	gain	1	0.1383126		chr1	27485853	29092630	QTL_ID=10008	Name=Longissimus muscle area	Abbrev=LMA	PUBMED_ID=19781039	trait_ID=1090
inside	CNVR_44	chr1	29681125	29709407	28283	loss	1	0.1383126		chr1	2555350	50444332	QTL_ID=10211	Name=Milk yield (daughter deviation)	Abbrev=DDMY	PUBMED_ID=7713441	trait_ID=1158
inside	CNVR_44	chr1	29681125	29709407	28283	loss	1	0.1383126		chr1	2555350	50444332	QTL_ID=10212	Name=Milk protein yield (daughter deviation)	Abbrev=DDPY	PUBMED_ID=7713441	trait_ID=1157
inside	CNVR_44	chr1	29681125	29709407	28283	loss	1	0.1383126		chr1	2701298	50444332	QTL_ID=2728	Name=Milk protein yield	Abbrev=PY	PUBMED_ID=9691050	trait_ID=1042
inside	CNVR_44	chr1	29681125	29709407	28283	loss	1	0.1383126		chr1	11439999	31095406	QTL_ID=10636	Name=Marbling score (EBV)	Abbrev=MARBL	PUBMED_ID=20477797	trait_ID=1258
inside	CNVR_44	chr1	29681125	29709407	28283	loss	1	0.1383126		chr1	11439999	31095406	QTL_ID=10635	Name=Body weight (birth)	Abbrev=BW	PUBMED_ID=20477797	trait_ID=1054
inside	CNVR_44	chr1	29681125	29709407	28283	loss	1	0.1383126		chr1	11439999	31095406	QTL_ID=10634	Name=Calving ease (maternal)	Abbrev=CEM	PUBMED_ID=20477797	trait_ID=1274
inside	CNVR_44	chr1	29681125	29709407	28283	loss	1	0.1383126		chr1	11439999	31095406	QTL_ID=10633	Name=Calving ease (direct)	Abbrev=CED	PUBMED_ID=20477797	trait_ID=1073
inside	CNVR_44	chr1	29681125	29709407	28283	loss	1	0.1383126		chr1	11439999	31095406	QTL_ID=10637	Name=Height (mature)	Abbrev=MH	PUBMED_ID=20477797	trait_ID=1272
inside	CNVR_44	chr1	29681125	29709407	28283	loss	1	0.1383126		chr1	18308654	95771176	QTL_ID=3428	Name=Rump angle	Abbrev=RANG	PUBMED_ID=12605852	trait_ID=1138
inside	CNVR_44	chr1	29681125	29709407	28283	loss	1	0.1383126		chr1	19367110	50444332	QTL_ID=10274	Name=Teat length	Abbrev=TLGTH	PUBMED_ID=15377635	trait_ID=1096
inside	CNVR_44	chr1	29681125	29709407	28283	loss	1	0.1383126		chr1	19367110	50444332	QTL_ID=10275	Name=Non-return rate (direct)	Abbrev=NONR	PUBMED_ID=15377635	trait_ID=1148
inside	CNVR_44	chr1	29681125	29709407	28283	loss	1	0.1383126		chr1	19367110	98355467	QTL_ID=12199	Name=Oleic acid content	Abbrev=FA-C18:1	PUBMED_ID=20477785	trait_ID=1105
inside	CNVR_44	chr1	29681125	29709407	28283	loss	1	0.1383126		chr1	19367110	32083611	QTL_ID=1674	Name=Udder cleft	Abbrev=UC	PUBMED_ID=16167984	trait_ID=1130
inside	CNVR_44	chr1	29681125	29709407	28283	loss	1	0.1383126		chr1	23349382	32083611	QTL_ID=10379	Name=Milk protein yield (daughter deviation)	Abbrev=DDPY	PUBMED_ID=14762092	trait_ID=1157
inside	CNVR_44	chr1	29681125	29709407	28283	loss	1	0.1383126		chr1	24234980	60109763	QTL_ID=10506	Name=Initial packed red blood cell volume	Abbrev=PCVI	PUBMED_ID=12805560	trait_ID=1013
inside	CNVR_44	chr1	29681125	29709407	28283	loss	1	0.1383126		chr1	25857188	32091963	QTL_ID=2500	Name=Milk protein yield	Abbrev=PY	PUBMED_ID=11178740	trait_ID=1042
inside	CNVR_44	chr1	29681125	29709407	28283	loss	1	0.1383126		chr1	25857188	32091963	QTL_ID=2501	Name=Milk yield	Abbrev=MY	PUBMED_ID=11178740	trait_ID=1044
inside	CNVR_45	chr1	29788812	29802554	13743	loss	1	0.1383126		chr1	2555350	50444332	QTL_ID=10211	Name=Milk yield (daughter deviation)	Abbrev=DDMY	PUBMED_ID=7713441	trait_ID=1158
inside	CNVR_45	chr1	29788812	29802554	13743	loss	1	0.1383126		chr1	2555350	50444332	QTL_ID=10212	Name=Milk protein yield (daughter deviation)	Abbrev=DDPY	PUBMED_ID=7713441	trait_ID=1157
inside	CNVR_45	chr1	29788812	29802554	13743	loss	1	0.1383126		chr1	2701298	50444332	QTL_ID=2728	Name=Milk protein yield	Abbrev=PY	PUBMED_ID=9691050	trait_ID=1042
inside	CNVR_45	chr1	29788812	29802554	13743	loss	1	0.1383126		chr1	11439999	31095406	QTL_ID=10636	Name=Marbling score (EBV)	Abbrev=MARBL	PUBMED_ID=20477797	trait_ID=1258
inside	CNVR_45	chr1	29788812	29802554	13743	loss	1	0.1383126		chr1	11439999	31095406	QTL_ID=10635	Name=Body weight (birth)	Abbrev=BW	PUBMED_ID=20477797	trait_ID=1054
inside	CNVR_45	chr1	29788812	29802554	13743	loss	1	0.1383126		chr1	11439999	31095406	QTL_ID=10634	Name=Calving ease (maternal)	Abbrev=CEM	PUBMED_ID=20477797	trait_ID=1274
inside	CNVR_45	chr1	29788812	29802554	13743	loss	1	0.1383126		chr1	11439999	31095406	QTL_ID=10633	Name=Calving ease (direct)	Abbrev=CED	PUBMED_ID=20477797	trait_ID=1073
inside	CNVR_45	chr1	29788812	29802554	13743	loss	1	0.1383126		chr1	11439999	31095406	QTL_ID=10637	Name=Height (mature)	Abbrev=MH	PUBMED_ID=20477797	trait_ID=1272
inside	CNVR_45	chr1	29788812	29802554	13743	loss	1	0.1383126		chr1	18308654	95771176	QTL_ID=3428	Name=Rump angle	Abbrev=RANG	PUBMED_ID=12605852	trait_ID=1138
inside	CNVR_45	chr1	29788812	29802554	13743	loss	1	0.1383126		chr1	19367110	50444332	QTL_ID=10274	Name=Teat length	Abbrev=TLGTH	PUBMED_ID=15377635	trait_ID=1096
inside	CNVR_45	chr1	29788812	29802554	13743	loss	1	0.1383126		chr1	19367110	50444332	QTL_ID=10275	Name=Non-return rate (direct)	Abbrev=NONR	PUBMED_ID=15377635	trait_ID=1148
inside	CNVR_45	chr1	29788812	29802554	13743	loss	1	0.1383126		chr1	19367110	98355467	QTL_ID=12199	Name=Oleic acid content	Abbrev=FA-C18:1	PUBMED_ID=20477785	trait_ID=1105
inside	CNVR_45	chr1	29788812	29802554	13743	loss	1	0.1383126		chr1	19367110	32083611	QTL_ID=1674	Name=Udder cleft	Abbrev=UC	PUBMED_ID=16167984	trait_ID=1130
inside	CNVR_45	chr1	29788812	29802554	13743	loss	1	0.1383126		chr1	23349382	32083611	QTL_ID=10379	Name=Milk protein yield (daughter deviation)	Abbrev=DDPY	PUBMED_ID=14762092	trait_ID=1157
inside	CNVR_45	chr1	29788812	29802554	13743	loss	1	0.1383126		chr1	24234980	60109763	QTL_ID=10506	Name=Initial packed red blood cell volume	Abbrev=PCVI	PUBMED_ID=12805560	trait_ID=1013
inside	CNVR_45	chr1	29788812	29802554	13743	loss	1	0.1383126		chr1	25857188	32091963	QTL_ID=2500	Name=Milk protein yield	Abbrev=PY	PUBMED_ID=11178740	trait_ID=1042
inside	CNVR_45	chr1	29788812	29802554	13743	loss	1	0.1383126		chr1	25857188	32091963	QTL_ID=2501	Name=Milk yield	Abbrev=MY	PUBMED_ID=11178740	trait_ID=1044
inside	CNVR_46	chr1	30136598	30152840	16243	loss	1	0.1383126		chr1	2555350	50444332	QTL_ID=10211	Name=Milk yield (daughter deviation)	Abbrev=DDMY	PUBMED_ID=7713441	trait_ID=1158
inside	CNVR_46	chr1	30136598	30152840	16243	loss	1	0.1383126		chr1	2555350	50444332	QTL_ID=10212	Name=Milk protein yield (daughter deviation)	Abbrev=DDPY	PUBMED_ID=7713441	trait_ID=1157
inside	CNVR_46	chr1	30136598	30152840	16243	loss	1	0.1383126		chr1	2701298	50444332	QTL_ID=2728	Name=Milk protein yield	Abbrev=PY	PUBMED_ID=9691050	trait_ID=1042
inside	CNVR_46	chr1	30136598	30152840	16243	loss	1	0.1383126		chr1	11439999	31095406	QTL_ID=10636	Name=Marbling score (EBV)	Abbrev=MARBL	PUBMED_ID=20477797	trait_ID=1258
inside	CNVR_46	chr1	30136598	30152840	16243	loss	1	0.1383126		chr1	11439999	31095406	QTL_ID=10635	Name=Body weight (birth)	Abbrev=BW	PUBMED_ID=20477797	trait_ID=1054
inside	CNVR_46	chr1	30136598	30152840	16243	loss	1	0.1383126		chr1	11439999	31095406	QTL_ID=10634	Name=Calving ease (maternal)	Abbrev=CEM	PUBMED_ID=20477797	trait_ID=1274
inside	CNVR_46	chr1	30136598	30152840	16243	loss	1	0.1383126		chr1	11439999	31095406	QTL_ID=10633	Name=Calving ease (direct)	Abbrev=CED	PUBMED_ID=20477797	trait_ID=1073
inside	CNVR_46	chr1	30136598	30152840	16243	loss	1	0.1383126		chr1	11439999	31095406	QTL_ID=10637	Name=Height (mature)	Abbrev=MH	PUBMED_ID=20477797	trait_ID=1272
inside	CNVR_46	chr1	30136598	30152840	16243	loss	1	0.1383126		chr1	18308654	95771176	QTL_ID=3428	Name=Rump angle	Abbrev=RANG	PUBMED_ID=12605852	trait_ID=1138
inside	CNVR_46	chr1	30136598	30152840	16243	loss	1	0.1383126		chr1	19367110	50444332	QTL_ID=10274	Name=Teat length	Abbrev=TLGTH	PUBMED_ID=15377635	trait_ID=1096
inside	CNVR_46	chr1	30136598	30152840	16243	loss	1	0.1383126		chr1	19367110	50444332	QTL_ID=10275	Name=Non-return rate (direct)	Abbrev=NONR	PUBMED_ID=15377635	trait_ID=1148
inside	CNVR_46	chr1	30136598	30152840	16243	loss	1	0.1383126		chr1	19367110	98355467	QTL_ID=12199	Name=Oleic acid content	Abbrev=FA-C18:1	PUBMED_ID=20477785	trait_ID=1105
inside	CNVR_46	chr1	30136598	30152840	16243	loss	1	0.1383126		chr1	19367110	32083611	QTL_ID=1674	Name=Udder cleft	Abbrev=UC	PUBMED_ID=16167984	trait_ID=1130
inside	CNVR_46	chr1	30136598	30152840	16243	loss	1	0.1383126		chr1	23349382	32083611	QTL_ID=10379	Name=Milk protein yield (daughter deviation)	Abbrev=DDPY	PUBMED_ID=14762092	trait_ID=1157
inside	CNVR_46	chr1	30136598	30152840	16243	loss	1	0.1383126		chr1	24234980	60109763	QTL_ID=10506	Name=Initial packed red blood cell volume	Abbrev=PCVI	PUBMED_ID=12805560	trait_ID=1013
inside	CNVR_46	chr1	30136598	30152840	16243	loss	1	0.1383126		chr1	25857188	32091963	QTL_ID=2500	Name=Milk protein yield	Abbrev=PY	PUBMED_ID=11178740	trait_ID=1042
inside	CNVR_46	chr1	30136598	30152840	16243	loss	1	0.1383126		chr1	25857188	32091963	QTL_ID=2501	Name=Milk yield	Abbrev=MY	PUBMED_ID=11178740	trait_ID=1044
inside	CNVR_47	chr1	30221834	30229465	7632	loss	1	0.1383126		chr1	2555350	50444332	QTL_ID=10211	Name=Milk yield (daughter deviation)	Abbrev=DDMY	PUBMED_ID=7713441	trait_ID=1158
inside	CNVR_47	chr1	30221834	30229465	7632	loss	1	0.1383126		chr1	2555350	50444332	QTL_ID=10212	Name=Milk protein yield (daughter deviation)	Abbrev=DDPY	PUBMED_ID=7713441	trait_ID=1157
inside	CNVR_47	chr1	30221834	30229465	7632	loss	1	0.1383126		chr1	2701298	50444332	QTL_ID=2728	Name=Milk protein yield	Abbrev=PY	PUBMED_ID=9691050	trait_ID=1042
inside	CNVR_47	chr1	30221834	30229465	7632	loss	1	0.1383126		chr1	11439999	31095406	QTL_ID=10636	Name=Marbling score (EBV)	Abbrev=MARBL	PUBMED_ID=20477797	trait_ID=1258
inside	CNVR_47	chr1	30221834	30229465	7632	loss	1	0.1383126		chr1	11439999	31095406	QTL_ID=10635	Name=Body weight (birth)	Abbrev=BW	PUBMED_ID=20477797	trait_ID=1054
inside	CNVR_47	chr1	30221834	30229465	7632	loss	1	0.1383126		chr1	11439999	31095406	QTL_ID=10634	Name=Calving ease (maternal)	Abbrev=CEM	PUBMED_ID=20477797	trait_ID=1274
inside	CNVR_47	chr1	30221834	30229465	7632	loss	1	0.1383126		chr1	11439999	31095406	QTL_ID=10633	Name=Calving ease (direct)	Abbrev=CED	PUBMED_ID=20477797	trait_ID=1073
inside	CNVR_47	chr1	30221834	30229465	7632	loss	1	0.1383126		chr1	11439999	31095406	QTL_ID=10637	Name=Height (mature)	Abbrev=MH	PUBMED_ID=20477797	trait_ID=1272
inside	CNVR_47	chr1	30221834	30229465	7632	loss	1	0.1383126		chr1	18308654	95771176	QTL_ID=3428	Name=Rump angle	Abbrev=RANG	PUBMED_ID=12605852	trait_ID=1138
inside	CNVR_47	chr1	30221834	30229465	7632	loss	1	0.1383126		chr1	19367110	50444332	QTL_ID=10274	Name=Teat length	Abbrev=TLGTH	PUBMED_ID=15377635	trait_ID=1096
inside	CNVR_47	chr1	30221834	30229465	7632	loss	1	0.1383126		chr1	19367110	50444332	QTL_ID=10275	Name=Non-return rate (direct)	Abbrev=NONR	PUBMED_ID=15377635	trait_ID=1148
inside	CNVR_47	chr1	30221834	30229465	7632	loss	1	0.1383126		chr1	19367110	98355467	QTL_ID=12199	Name=Oleic acid content	Abbrev=FA-C18:1	PUBMED_ID=20477785	trait_ID=1105
inside	CNVR_47	chr1	30221834	30229465	7632	loss	1	0.1383126		chr1	19367110	32083611	QTL_ID=1674	Name=Udder cleft	Abbrev=UC	PUBMED_ID=16167984	trait_ID=1130
inside	CNVR_47	chr1	30221834	30229465	7632	loss	1	0.1383126		chr1	23349382	32083611	QTL_ID=10379	Name=Milk protein yield (daughter deviation)	Abbrev=DDPY	PUBMED_ID=14762092	trait_ID=1157
inside	CNVR_47	chr1	30221834	30229465	7632	loss	1	0.1383126		chr1	24234980	60109763	QTL_ID=10506	Name=Initial packed red blood cell volume	Abbrev=PCVI	PUBMED_ID=12805560	trait_ID=1013
inside	CNVR_47	chr1	30221834	30229465	7632	loss	1	0.1383126		chr1	25857188	32091963	QTL_ID=2500	Name=Milk protein yield	Abbrev=PY	PUBMED_ID=11178740	trait_ID=1042
inside	CNVR_47	chr1	30221834	30229465	7632	loss	1	0.1383126		chr1	25857188	32091963	QTL_ID=2501	Name=Milk yield	Abbrev=MY	PUBMED_ID=11178740	trait_ID=1044
inside	CNVR_48	chr1	30648159	30666824	18666	gain	2	0.2766252		chr1	2555350	50444332	QTL_ID=10211	Name=Milk yield (daughter deviation)	Abbrev=DDMY	PUBMED_ID=7713441	trait_ID=1158
inside	CNVR_48	chr1	30648159	30666824	18666	gain	2	0.2766252		chr1	2555350	50444332	QTL_ID=10212	Name=Milk protein yield (daughter deviation)	Abbrev=DDPY	PUBMED_ID=7713441	trait_ID=1157
inside	CNVR_48	chr1	30648159	30666824	18666	gain	2	0.2766252		chr1	2701298	50444332	QTL_ID=2728	Name=Milk protein yield	Abbrev=PY	PUBMED_ID=9691050	trait_ID=1042
inside	CNVR_48	chr1	30648159	30666824	18666	gain	2	0.2766252		chr1	11439999	31095406	QTL_ID=10636	Name=Marbling score (EBV)	Abbrev=MARBL	PUBMED_ID=20477797	trait_ID=1258
inside	CNVR_48	chr1	30648159	30666824	18666	gain	2	0.2766252		chr1	11439999	31095406	QTL_ID=10635	Name=Body weight (birth)	Abbrev=BW	PUBMED_ID=20477797	trait_ID=1054
inside	CNVR_48	chr1	30648159	30666824	18666	gain	2	0.2766252		chr1	11439999	31095406	QTL_ID=10634	Name=Calving ease (maternal)	Abbrev=CEM	PUBMED_ID=20477797	trait_ID=1274
inside	CNVR_48	chr1	30648159	30666824	18666	gain	2	0.2766252		chr1	11439999	31095406	QTL_ID=10633	Name=Calving ease (direct)	Abbrev=CED	PUBMED_ID=20477797	trait_ID=1073
inside	CNVR_48	chr1	30648159	30666824	18666	gain	2	0.2766252		chr1	11439999	31095406	QTL_ID=10637	Name=Height (mature)	Abbrev=MH	PUBMED_ID=20477797	trait_ID=1272
inside	CNVR_48	chr1	30648159	30666824	18666	gain	2	0.2766252		chr1	18308654	95771176	QTL_ID=3428	Name=Rump angle	Abbrev=RANG	PUBMED_ID=12605852	trait_ID=1138
inside	CNVR_48	chr1	30648159	30666824	18666	gain	2	0.2766252		chr1	19367110	50444332	QTL_ID=10274	Name=Teat length	Abbrev=TLGTH	PUBMED_ID=15377635	trait_ID=1096
inside	CNVR_48	chr1	30648159	30666824	18666	gain	2	0.2766252		chr1	19367110	50444332	QTL_ID=10275	Name=Non-return rate (direct)	Abbrev=NONR	PUBMED_ID=15377635	trait_ID=1148
inside	CNVR_48	chr1	30648159	30666824	18666	gain	2	0.2766252		chr1	19367110	98355467	QTL_ID=12199	Name=Oleic acid content	Abbrev=FA-C18:1	PUBMED_ID=20477785	trait_ID=1105
inside	CNVR_48	chr1	30648159	30666824	18666	gain	2	0.2766252		chr1	19367110	32083611	QTL_ID=1674	Name=Udder cleft	Abbrev=UC	PUBMED_ID=16167984	trait_ID=1130
inside	CNVR_48	chr1	30648159	30666824	18666	gain	2	0.2766252		chr1	23349382	32083611	QTL_ID=10379	Name=Milk protein yield (daughter deviation)	Abbrev=DDPY	PUBMED_ID=14762092	trait_ID=1157
inside	CNVR_48	chr1	30648159	30666824	18666	gain	2	0.2766252		chr1	24234980	60109763	QTL_ID=10506	Name=Initial packed red blood cell volume	Abbrev=PCVI	PUBMED_ID=12805560	trait_ID=1013
inside	CNVR_48	chr1	30648159	30666824	18666	gain	2	0.2766252		chr1	25857188	32091963	QTL_ID=2500	Name=Milk protein yield	Abbrev=PY	PUBMED_ID=11178740	trait_ID=1042
inside	CNVR_48	chr1	30648159	30666824	18666	gain	2	0.2766252		chr1	25857188	32091963	QTL_ID=2501	Name=Milk yield	Abbrev=MY	PUBMED_ID=11178740	trait_ID=1044
inside	CNVR_49	chr1	31195425	31282262	86838	loss	1	0.1383126		chr1	2555350	50444332	QTL_ID=10211	Name=Milk yield (daughter deviation)	Abbrev=DDMY	PUBMED_ID=7713441	trait_ID=1158
inside	CNVR_49	chr1	31195425	31282262	86838	loss	1	0.1383126		chr1	2555350	50444332	QTL_ID=10212	Name=Milk protein yield (daughter deviation)	Abbrev=DDPY	PUBMED_ID=7713441	trait_ID=1157
inside	CNVR_49	chr1	31195425	31282262	86838	loss	1	0.1383126		chr1	2701298	50444332	QTL_ID=2728	Name=Milk protein yield	Abbrev=PY	PUBMED_ID=9691050	trait_ID=1042
inside	CNVR_49	chr1	31195425	31282262	86838	loss	1	0.1383126		chr1	18308654	95771176	QTL_ID=3428	Name=Rump angle	Abbrev=RANG	PUBMED_ID=12605852	trait_ID=1138
inside	CNVR_49	chr1	31195425	31282262	86838	loss	1	0.1383126		chr1	19367110	50444332	QTL_ID=10274	Name=Teat length	Abbrev=TLGTH	PUBMED_ID=15377635	trait_ID=1096
inside	CNVR_49	chr1	31195425	31282262	86838	loss	1	0.1383126		chr1	19367110	50444332	QTL_ID=10275	Name=Non-return rate (direct)	Abbrev=NONR	PUBMED_ID=15377635	trait_ID=1148
inside	CNVR_49	chr1	31195425	31282262	86838	loss	1	0.1383126		chr1	19367110	98355467	QTL_ID=12199	Name=Oleic acid content	Abbrev=FA-C18:1	PUBMED_ID=20477785	trait_ID=1105
inside	CNVR_49	chr1	31195425	31282262	86838	loss	1	0.1383126		chr1	19367110	32083611	QTL_ID=1674	Name=Udder cleft	Abbrev=UC	PUBMED_ID=16167984	trait_ID=1130
inside	CNVR_49	chr1	31195425	31282262	86838	loss	1	0.1383126		chr1	23349382	32083611	QTL_ID=10379	Name=Milk protein yield (daughter deviation)	Abbrev=DDPY	PUBMED_ID=14762092	trait_ID=1157
inside	CNVR_49	chr1	31195425	31282262	86838	loss	1	0.1383126		chr1	24234980	60109763	QTL_ID=10506	Name=Initial packed red blood cell volume	Abbrev=PCVI	PUBMED_ID=12805560	trait_ID=1013
inside	CNVR_49	chr1	31195425	31282262	86838	loss	1	0.1383126		chr1	25857188	32091963	QTL_ID=2500	Name=Milk protein yield	Abbrev=PY	PUBMED_ID=11178740	trait_ID=1042
inside	CNVR_49	chr1	31195425	31282262	86838	loss	1	0.1383126		chr1	25857188	32091963	QTL_ID=2501	Name=Milk yield	Abbrev=MY	PUBMED_ID=11178740	trait_ID=1044
inside	CNVR_49	chr1	31195425	31282262	86838	loss	1	0.1383126		chr1	31095406	50444332	QTL_ID=10639	Name=Weaning weight-maternal milk	Abbrev=MILK	PUBMED_ID=20477797	trait_ID=1273
inside	CNVR_49	chr1	31195425	31282262	86838	loss	1	0.1383126		chr1	31095406	50444332	QTL_ID=10638	Name=Body weight (birth)	Abbrev=BW	PUBMED_ID=20477797	trait_ID=1054
inside	CNVR_49	chr1	31195425	31282262	86838	loss	1	0.1383126		chr1	31095406	77516136	QTL_ID=11319	Name=Fertility treatments	Abbrev=FERTRT	PUBMED_ID=19841231	trait_ID=1277
inside	CNVR_50	chr1	31464320	31513735	49416	loss	1	0.1383126		chr1	2555350	50444332	QTL_ID=10211	Name=Milk yield (daughter deviation)	Abbrev=DDMY	PUBMED_ID=7713441	trait_ID=1158
inside	CNVR_50	chr1	31464320	31513735	49416	loss	1	0.1383126		chr1	2555350	50444332	QTL_ID=10212	Name=Milk protein yield (daughter deviation)	Abbrev=DDPY	PUBMED_ID=7713441	trait_ID=1157
inside	CNVR_50	chr1	31464320	31513735	49416	loss	1	0.1383126		chr1	2701298	50444332	QTL_ID=2728	Name=Milk protein yield	Abbrev=PY	PUBMED_ID=9691050	trait_ID=1042
inside	CNVR_50	chr1	31464320	31513735	49416	loss	1	0.1383126		chr1	18308654	95771176	QTL_ID=3428	Name=Rump angle	Abbrev=RANG	PUBMED_ID=12605852	trait_ID=1138
inside	CNVR_50	chr1	31464320	31513735	49416	loss	1	0.1383126		chr1	19367110	50444332	QTL_ID=10274	Name=Teat length	Abbrev=TLGTH	PUBMED_ID=15377635	trait_ID=1096
inside	CNVR_50	chr1	31464320	31513735	49416	loss	1	0.1383126		chr1	19367110	50444332	QTL_ID=10275	Name=Non-return rate (direct)	Abbrev=NONR	PUBMED_ID=15377635	trait_ID=1148
inside	CNVR_50	chr1	31464320	31513735	49416	loss	1	0.1383126		chr1	19367110	98355467	QTL_ID=12199	Name=Oleic acid content	Abbrev=FA-C18:1	PUBMED_ID=20477785	trait_ID=1105
inside	CNVR_50	chr1	31464320	31513735	49416	loss	1	0.1383126		chr1	19367110	32083611	QTL_ID=1674	Name=Udder cleft	Abbrev=UC	PUBMED_ID=16167984	trait_ID=1130
inside	CNVR_50	chr1	31464320	31513735	49416	loss	1	0.1383126		chr1	23349382	32083611	QTL_ID=10379	Name=Milk protein yield (daughter deviation)	Abbrev=DDPY	PUBMED_ID=14762092	trait_ID=1157
inside	CNVR_50	chr1	31464320	31513735	49416	loss	1	0.1383126		chr1	24234980	60109763	QTL_ID=10506	Name=Initial packed red blood cell volume	Abbrev=PCVI	PUBMED_ID=12805560	trait_ID=1013
inside	CNVR_50	chr1	31464320	31513735	49416	loss	1	0.1383126		chr1	25857188	32091963	QTL_ID=2500	Name=Milk protein yield	Abbrev=PY	PUBMED_ID=11178740	trait_ID=1042
inside	CNVR_50	chr1	31464320	31513735	49416	loss	1	0.1383126		chr1	25857188	32091963	QTL_ID=2501	Name=Milk yield	Abbrev=MY	PUBMED_ID=11178740	trait_ID=1044
inside	CNVR_50	chr1	31464320	31513735	49416	loss	1	0.1383126		chr1	31095406	50444332	QTL_ID=10639	Name=Weaning weight-maternal milk	Abbrev=MILK	PUBMED_ID=20477797	trait_ID=1273
inside	CNVR_50	chr1	31464320	31513735	49416	loss	1	0.1383126		chr1	31095406	50444332	QTL_ID=10638	Name=Body weight (birth)	Abbrev=BW	PUBMED_ID=20477797	trait_ID=1054
inside	CNVR_50	chr1	31464320	31513735	49416	loss	1	0.1383126		chr1	31095406	77516136	QTL_ID=11319	Name=Fertility treatments	Abbrev=FERTRT	PUBMED_ID=19841231	trait_ID=1277
inside	CNVR_51	chr1	31663083	31700738	37656	loss	274	37.8976487		chr1	2555350	50444332	QTL_ID=10211	Name=Milk yield (daughter deviation)	Abbrev=DDMY	PUBMED_ID=7713441	trait_ID=1158
inside	CNVR_51	chr1	31663083	31700738	37656	loss	274	37.8976487		chr1	2555350	50444332	QTL_ID=10212	Name=Milk protein yield (daughter deviation)	Abbrev=DDPY	PUBMED_ID=7713441	trait_ID=1157
inside	CNVR_51	chr1	31663083	31700738	37656	loss	274	37.8976487		chr1	2701298	50444332	QTL_ID=2728	Name=Milk protein yield	Abbrev=PY	PUBMED_ID=9691050	trait_ID=1042
inside	CNVR_51	chr1	31663083	31700738	37656	loss	274	37.8976487		chr1	18308654	95771176	QTL_ID=3428	Name=Rump angle	Abbrev=RANG	PUBMED_ID=12605852	trait_ID=1138
inside	CNVR_51	chr1	31663083	31700738	37656	loss	274	37.8976487		chr1	19367110	50444332	QTL_ID=10274	Name=Teat length	Abbrev=TLGTH	PUBMED_ID=15377635	trait_ID=1096
inside	CNVR_51	chr1	31663083	31700738	37656	loss	274	37.8976487		chr1	19367110	50444332	QTL_ID=10275	Name=Non-return rate (direct)	Abbrev=NONR	PUBMED_ID=15377635	trait_ID=1148
inside	CNVR_51	chr1	31663083	31700738	37656	loss	274	37.8976487		chr1	19367110	98355467	QTL_ID=12199	Name=Oleic acid content	Abbrev=FA-C18:1	PUBMED_ID=20477785	trait_ID=1105
inside	CNVR_51	chr1	31663083	31700738	37656	loss	274	37.8976487		chr1	19367110	32083611	QTL_ID=1674	Name=Udder cleft	Abbrev=UC	PUBMED_ID=16167984	trait_ID=1130
inside	CNVR_51	chr1	31663083	31700738	37656	loss	274	37.8976487		chr1	23349382	32083611	QTL_ID=10379	Name=Milk protein yield (daughter deviation)	Abbrev=DDPY	PUBMED_ID=14762092	trait_ID=1157
inside	CNVR_51	chr1	31663083	31700738	37656	loss	274	37.8976487		chr1	24234980	60109763	QTL_ID=10506	Name=Initial packed red blood cell volume	Abbrev=PCVI	PUBMED_ID=12805560	trait_ID=1013
inside	CNVR_51	chr1	31663083	31700738	37656	loss	274	37.8976487		chr1	25857188	32091963	QTL_ID=2500	Name=Milk protein yield	Abbrev=PY	PUBMED_ID=11178740	trait_ID=1042
inside	CNVR_51	chr1	31663083	31700738	37656	loss	274	37.8976487		chr1	25857188	32091963	QTL_ID=2501	Name=Milk yield	Abbrev=MY	PUBMED_ID=11178740	trait_ID=1044
inside	CNVR_51	chr1	31663083	31700738	37656	loss	274	37.8976487		chr1	31095406	50444332	QTL_ID=10639	Name=Weaning weight-maternal milk	Abbrev=MILK	PUBMED_ID=20477797	trait_ID=1273
inside	CNVR_51	chr1	31663083	31700738	37656	loss	274	37.8976487		chr1	31095406	50444332	QTL_ID=10638	Name=Body weight (birth)	Abbrev=BW	PUBMED_ID=20477797	trait_ID=1054
inside	CNVR_51	chr1	31663083	31700738	37656	loss	274	37.8976487		chr1	31095406	77516136	QTL_ID=11319	Name=Fertility treatments	Abbrev=FERTRT	PUBMED_ID=19841231	trait_ID=1277
inside	CNVR_52	chr1	31778342	31796412	18071	loss	1	0.1383126		chr1	2555350	50444332	QTL_ID=10211	Name=Milk yield (daughter deviation)	Abbrev=DDMY	PUBMED_ID=7713441	trait_ID=1158
inside	CNVR_52	chr1	31778342	31796412	18071	loss	1	0.1383126		chr1	2555350	50444332	QTL_ID=10212	Name=Milk protein yield (daughter deviation)	Abbrev=DDPY	PUBMED_ID=7713441	trait_ID=1157
inside	CNVR_52	chr1	31778342	31796412	18071	loss	1	0.1383126		chr1	2701298	50444332	QTL_ID=2728	Name=Milk protein yield	Abbrev=PY	PUBMED_ID=9691050	trait_ID=1042
inside	CNVR_52	chr1	31778342	31796412	18071	loss	1	0.1383126		chr1	18308654	95771176	QTL_ID=3428	Name=Rump angle	Abbrev=RANG	PUBMED_ID=12605852	trait_ID=1138
inside	CNVR_52	chr1	31778342	31796412	18071	loss	1	0.1383126		chr1	19367110	50444332	QTL_ID=10274	Name=Teat length	Abbrev=TLGTH	PUBMED_ID=15377635	trait_ID=1096
inside	CNVR_52	chr1	31778342	31796412	18071	loss	1	0.1383126		chr1	19367110	50444332	QTL_ID=10275	Name=Non-return rate (direct)	Abbrev=NONR	PUBMED_ID=15377635	trait_ID=1148
inside	CNVR_52	chr1	31778342	31796412	18071	loss	1	0.1383126		chr1	19367110	98355467	QTL_ID=12199	Name=Oleic acid content	Abbrev=FA-C18:1	PUBMED_ID=20477785	trait_ID=1105
inside	CNVR_52	chr1	31778342	31796412	18071	loss	1	0.1383126		chr1	19367110	32083611	QTL_ID=1674	Name=Udder cleft	Abbrev=UC	PUBMED_ID=16167984	trait_ID=1130
inside	CNVR_52	chr1	31778342	31796412	18071	loss	1	0.1383126		chr1	23349382	32083611	QTL_ID=10379	Name=Milk protein yield (daughter deviation)	Abbrev=DDPY	PUBMED_ID=14762092	trait_ID=1157
inside	CNVR_52	chr1	31778342	31796412	18071	loss	1	0.1383126		chr1	24234980	60109763	QTL_ID=10506	Name=Initial packed red blood cell volume	Abbrev=PCVI	PUBMED_ID=12805560	trait_ID=1013
inside	CNVR_52	chr1	31778342	31796412	18071	loss	1	0.1383126		chr1	25857188	32091963	QTL_ID=2500	Name=Milk protein yield	Abbrev=PY	PUBMED_ID=11178740	trait_ID=1042
inside	CNVR_52	chr1	31778342	31796412	18071	loss	1	0.1383126		chr1	25857188	32091963	QTL_ID=2501	Name=Milk yield	Abbrev=MY	PUBMED_ID=11178740	trait_ID=1044
inside	CNVR_52	chr1	31778342	31796412	18071	loss	1	0.1383126		chr1	31095406	50444332	QTL_ID=10639	Name=Weaning weight-maternal milk	Abbrev=MILK	PUBMED_ID=20477797	trait_ID=1273
inside	CNVR_52	chr1	31778342	31796412	18071	loss	1	0.1383126		chr1	31095406	50444332	QTL_ID=10638	Name=Body weight (birth)	Abbrev=BW	PUBMED_ID=20477797	trait_ID=1054
inside	CNVR_52	chr1	31778342	31796412	18071	loss	1	0.1383126		chr1	31095406	77516136	QTL_ID=11319	Name=Fertility treatments	Abbrev=FERTRT	PUBMED_ID=19841231	trait_ID=1277
inside	CNVR_53	chr1	31899472	31923335	23864	gain	1	0.1383126		chr1	2555350	50444332	QTL_ID=10211	Name=Milk yield (daughter deviation)	Abbrev=DDMY	PUBMED_ID=7713441	trait_ID=1158
inside	CNVR_53	chr1	31899472	31923335	23864	gain	1	0.1383126		chr1	2555350	50444332	QTL_ID=10212	Name=Milk protein yield (daughter deviation)	Abbrev=DDPY	PUBMED_ID=7713441	trait_ID=1157
inside	CNVR_53	chr1	31899472	31923335	23864	gain	1	0.1383126		chr1	2701298	50444332	QTL_ID=2728	Name=Milk protein yield	Abbrev=PY	PUBMED_ID=9691050	trait_ID=1042
inside	CNVR_53	chr1	31899472	31923335	23864	gain	1	0.1383126		chr1	18308654	95771176	QTL_ID=3428	Name=Rump angle	Abbrev=RANG	PUBMED_ID=12605852	trait_ID=1138
inside	CNVR_53	chr1	31899472	31923335	23864	gain	1	0.1383126		chr1	19367110	50444332	QTL_ID=10274	Name=Teat length	Abbrev=TLGTH	PUBMED_ID=15377635	trait_ID=1096
inside	CNVR_53	chr1	31899472	31923335	23864	gain	1	0.1383126		chr1	19367110	50444332	QTL_ID=10275	Name=Non-return rate (direct)	Abbrev=NONR	PUBMED_ID=15377635	trait_ID=1148
inside	CNVR_53	chr1	31899472	31923335	23864	gain	1	0.1383126		chr1	19367110	98355467	QTL_ID=12199	Name=Oleic acid content	Abbrev=FA-C18:1	PUBMED_ID=20477785	trait_ID=1105
inside	CNVR_53	chr1	31899472	31923335	23864	gain	1	0.1383126		chr1	19367110	32083611	QTL_ID=1674	Name=Udder cleft	Abbrev=UC	PUBMED_ID=16167984	trait_ID=1130
inside	CNVR_53	chr1	31899472	31923335	23864	gain	1	0.1383126		chr1	23349382	32083611	QTL_ID=10379	Name=Milk protein yield (daughter deviation)	Abbrev=DDPY	PUBMED_ID=14762092	trait_ID=1157
inside	CNVR_53	chr1	31899472	31923335	23864	gain	1	0.1383126		chr1	24234980	60109763	QTL_ID=10506	Name=Initial packed red blood cell volume	Abbrev=PCVI	PUBMED_ID=12805560	trait_ID=1013
inside	CNVR_53	chr1	31899472	31923335	23864	gain	1	0.1383126		chr1	25857188	32091963	QTL_ID=2500	Name=Milk protein yield	Abbrev=PY	PUBMED_ID=11178740	trait_ID=1042
inside	CNVR_53	chr1	31899472	31923335	23864	gain	1	0.1383126		chr1	25857188	32091963	QTL_ID=2501	Name=Milk yield	Abbrev=MY	PUBMED_ID=11178740	trait_ID=1044
inside	CNVR_53	chr1	31899472	31923335	23864	gain	1	0.1383126		chr1	31095406	50444332	QTL_ID=10639	Name=Weaning weight-maternal milk	Abbrev=MILK	PUBMED_ID=20477797	trait_ID=1273
inside	CNVR_53	chr1	31899472	31923335	23864	gain	1	0.1383126		chr1	31095406	50444332	QTL_ID=10638	Name=Body weight (birth)	Abbrev=BW	PUBMED_ID=20477797	trait_ID=1054
inside	CNVR_53	chr1	31899472	31923335	23864	gain	1	0.1383126		chr1	31095406	77516136	QTL_ID=11319	Name=Fertility treatments	Abbrev=FERTRT	PUBMED_ID=19841231	trait_ID=1277
inside	CNVR_54	chr1	32158488	32183549	25062	loss	2	0.2766252		chr1	2555350	50444332	QTL_ID=10211	Name=Milk yield (daughter deviation)	Abbrev=DDMY	PUBMED_ID=7713441	trait_ID=1158
inside	CNVR_54	chr1	32158488	32183549	25062	loss	2	0.2766252		chr1	2555350	50444332	QTL_ID=10212	Name=Milk protein yield (daughter deviation)	Abbrev=DDPY	PUBMED_ID=7713441	trait_ID=1157
inside	CNVR_54	chr1	32158488	32183549	25062	loss	2	0.2766252		chr1	2701298	50444332	QTL_ID=2728	Name=Milk protein yield	Abbrev=PY	PUBMED_ID=9691050	trait_ID=1042
inside	CNVR_54	chr1	32158488	32183549	25062	loss	2	0.2766252		chr1	18308654	95771176	QTL_ID=3428	Name=Rump angle	Abbrev=RANG	PUBMED_ID=12605852	trait_ID=1138
inside	CNVR_54	chr1	32158488	32183549	25062	loss	2	0.2766252		chr1	19367110	50444332	QTL_ID=10274	Name=Teat length	Abbrev=TLGTH	PUBMED_ID=15377635	trait_ID=1096
inside	CNVR_54	chr1	32158488	32183549	25062	loss	2	0.2766252		chr1	19367110	50444332	QTL_ID=10275	Name=Non-return rate (direct)	Abbrev=NONR	PUBMED_ID=15377635	trait_ID=1148
inside	CNVR_54	chr1	32158488	32183549	25062	loss	2	0.2766252		chr1	19367110	98355467	QTL_ID=12199	Name=Oleic acid content	Abbrev=FA-C18:1	PUBMED_ID=20477785	trait_ID=1105
inside	CNVR_54	chr1	32158488	32183549	25062	loss	2	0.2766252		chr1	24234980	60109763	QTL_ID=10506	Name=Initial packed red blood cell volume	Abbrev=PCVI	PUBMED_ID=12805560	trait_ID=1013
inside	CNVR_54	chr1	32158488	32183549	25062	loss	2	0.2766252		chr1	31095406	50444332	QTL_ID=10639	Name=Weaning weight-maternal milk	Abbrev=MILK	PUBMED_ID=20477797	trait_ID=1273
inside	CNVR_54	chr1	32158488	32183549	25062	loss	2	0.2766252		chr1	31095406	50444332	QTL_ID=10638	Name=Body weight (birth)	Abbrev=BW	PUBMED_ID=20477797	trait_ID=1054
inside	CNVR_54	chr1	32158488	32183549	25062	loss	2	0.2766252		chr1	31095406	77516136	QTL_ID=11319	Name=Fertility treatments	Abbrev=FERTRT	PUBMED_ID=19841231	trait_ID=1277
inside	CNVR_54	chr1	32158488	32183549	25062	loss	2	0.2766252		chr1	31979209	32188013	QTL_ID=3474	Name=Udder composite index	Abbrev=UCI	PUBMED_ID=12605852	trait_ID=1140
inside	CNVR_54	chr1	32158488	32183549	25062	loss	2	0.2766252		chr1	32083611	50444332	QTL_ID=15717	Name=Fat thickness at the 12th rib	Abbrev=FATTH	PUBMED_ID=22303340	trait_ID=1275
inside	CNVR_54	chr1	32158488	32183549	25062	loss	2	0.2766252		chr1	32091963	58289326	QTL_ID=2502	Name=Milk protein yield	Abbrev=PY	PUBMED_ID=11178740	trait_ID=1042
inside	CNVR_54	chr1	32158488	32183549	25062	loss	2	0.2766252		chr1	32091963	58289326	QTL_ID=2503	Name=Milk yield	Abbrev=MY	PUBMED_ID=11178740	trait_ID=1044
inside	CNVR_55	chr1	32402235	32441481	39247	gain	1	0.1383126		chr1	2555350	50444332	QTL_ID=10211	Name=Milk yield (daughter deviation)	Abbrev=DDMY	PUBMED_ID=7713441	trait_ID=1158
inside	CNVR_55	chr1	32402235	32441481	39247	gain	1	0.1383126		chr1	2555350	50444332	QTL_ID=10212	Name=Milk protein yield (daughter deviation)	Abbrev=DDPY	PUBMED_ID=7713441	trait_ID=1157
inside	CNVR_55	chr1	32402235	32441481	39247	gain	1	0.1383126		chr1	2701298	50444332	QTL_ID=2728	Name=Milk protein yield	Abbrev=PY	PUBMED_ID=9691050	trait_ID=1042
inside	CNVR_55	chr1	32402235	32441481	39247	gain	1	0.1383126		chr1	18308654	95771176	QTL_ID=3428	Name=Rump angle	Abbrev=RANG	PUBMED_ID=12605852	trait_ID=1138
inside	CNVR_55	chr1	32402235	32441481	39247	gain	1	0.1383126		chr1	19367110	50444332	QTL_ID=10274	Name=Teat length	Abbrev=TLGTH	PUBMED_ID=15377635	trait_ID=1096
inside	CNVR_55	chr1	32402235	32441481	39247	gain	1	0.1383126		chr1	19367110	50444332	QTL_ID=10275	Name=Non-return rate (direct)	Abbrev=NONR	PUBMED_ID=15377635	trait_ID=1148
inside	CNVR_55	chr1	32402235	32441481	39247	gain	1	0.1383126		chr1	19367110	98355467	QTL_ID=12199	Name=Oleic acid content	Abbrev=FA-C18:1	PUBMED_ID=20477785	trait_ID=1105
inside	CNVR_55	chr1	32402235	32441481	39247	gain	1	0.1383126		chr1	24234980	60109763	QTL_ID=10506	Name=Initial packed red blood cell volume	Abbrev=PCVI	PUBMED_ID=12805560	trait_ID=1013
inside	CNVR_55	chr1	32402235	32441481	39247	gain	1	0.1383126		chr1	31095406	50444332	QTL_ID=10639	Name=Weaning weight-maternal milk	Abbrev=MILK	PUBMED_ID=20477797	trait_ID=1273
inside	CNVR_55	chr1	32402235	32441481	39247	gain	1	0.1383126		chr1	31095406	50444332	QTL_ID=10638	Name=Body weight (birth)	Abbrev=BW	PUBMED_ID=20477797	trait_ID=1054
inside	CNVR_55	chr1	32402235	32441481	39247	gain	1	0.1383126		chr1	31095406	77516136	QTL_ID=11319	Name=Fertility treatments	Abbrev=FERTRT	PUBMED_ID=19841231	trait_ID=1277
inside	CNVR_55	chr1	32402235	32441481	39247	gain	1	0.1383126		chr1	32083611	50444332	QTL_ID=15717	Name=Fat thickness at the 12th rib	Abbrev=FATTH	PUBMED_ID=22303340	trait_ID=1275
inside	CNVR_55	chr1	32402235	32441481	39247	gain	1	0.1383126		chr1	32091963	58289326	QTL_ID=2502	Name=Milk protein yield	Abbrev=PY	PUBMED_ID=11178740	trait_ID=1042
inside	CNVR_55	chr1	32402235	32441481	39247	gain	1	0.1383126		chr1	32091963	58289326	QTL_ID=2503	Name=Milk yield	Abbrev=MY	PUBMED_ID=11178740	trait_ID=1044
inside	CNVR_56	chr1	32462420	32496028	33609	both	2	0.2766252		chr1	2555350	50444332	QTL_ID=10211	Name=Milk yield (daughter deviation)	Abbrev=DDMY	PUBMED_ID=7713441	trait_ID=1158
inside	CNVR_56	chr1	32462420	32496028	33609	both	2	0.2766252		chr1	2555350	50444332	QTL_ID=10212	Name=Milk protein yield (daughter deviation)	Abbrev=DDPY	PUBMED_ID=7713441	trait_ID=1157
inside	CNVR_56	chr1	32462420	32496028	33609	both	2	0.2766252		chr1	2701298	50444332	QTL_ID=2728	Name=Milk protein yield	Abbrev=PY	PUBMED_ID=9691050	trait_ID=1042
inside	CNVR_56	chr1	32462420	32496028	33609	both	2	0.2766252		chr1	18308654	95771176	QTL_ID=3428	Name=Rump angle	Abbrev=RANG	PUBMED_ID=12605852	trait_ID=1138
inside	CNVR_56	chr1	32462420	32496028	33609	both	2	0.2766252		chr1	19367110	50444332	QTL_ID=10274	Name=Teat length	Abbrev=TLGTH	PUBMED_ID=15377635	trait_ID=1096
inside	CNVR_56	chr1	32462420	32496028	33609	both	2	0.2766252		chr1	19367110	50444332	QTL_ID=10275	Name=Non-return rate (direct)	Abbrev=NONR	PUBMED_ID=15377635	trait_ID=1148
inside	CNVR_56	chr1	32462420	32496028	33609	both	2	0.2766252		chr1	19367110	98355467	QTL_ID=12199	Name=Oleic acid content	Abbrev=FA-C18:1	PUBMED_ID=20477785	trait_ID=1105
inside	CNVR_56	chr1	32462420	32496028	33609	both	2	0.2766252		chr1	24234980	60109763	QTL_ID=10506	Name=Initial packed red blood cell volume	Abbrev=PCVI	PUBMED_ID=12805560	trait_ID=1013
inside	CNVR_56	chr1	32462420	32496028	33609	both	2	0.2766252		chr1	31095406	50444332	QTL_ID=10639	Name=Weaning weight-maternal milk	Abbrev=MILK	PUBMED_ID=20477797	trait_ID=1273
inside	CNVR_56	chr1	32462420	32496028	33609	both	2	0.2766252		chr1	31095406	50444332	QTL_ID=10638	Name=Body weight (birth)	Abbrev=BW	PUBMED_ID=20477797	trait_ID=1054
inside	CNVR_56	chr1	32462420	32496028	33609	both	2	0.2766252		chr1	31095406	77516136	QTL_ID=11319	Name=Fertility treatments	Abbrev=FERTRT	PUBMED_ID=19841231	trait_ID=1277
inside	CNVR_56	chr1	32462420	32496028	33609	both	2	0.2766252		chr1	32083611	50444332	QTL_ID=15717	Name=Fat thickness at the 12th rib	Abbrev=FATTH	PUBMED_ID=22303340	trait_ID=1275
inside	CNVR_56	chr1	32462420	32496028	33609	both	2	0.2766252		chr1	32091963	58289326	QTL_ID=2502	Name=Milk protein yield	Abbrev=PY	PUBMED_ID=11178740	trait_ID=1042
inside	CNVR_56	chr1	32462420	32496028	33609	both	2	0.2766252		chr1	32091963	58289326	QTL_ID=2503	Name=Milk yield	Abbrev=MY	PUBMED_ID=11178740	trait_ID=1044
inside	CNVR_57	chr1	32558213	32706660	148448	loss	6	0.8298755		chr1	2555350	50444332	QTL_ID=10211	Name=Milk yield (daughter deviation)	Abbrev=DDMY	PUBMED_ID=7713441	trait_ID=1158
inside	CNVR_57	chr1	32558213	32706660	148448	loss	6	0.8298755		chr1	2555350	50444332	QTL_ID=10212	Name=Milk protein yield (daughter deviation)	Abbrev=DDPY	PUBMED_ID=7713441	trait_ID=1157
inside	CNVR_57	chr1	32558213	32706660	148448	loss	6	0.8298755		chr1	2701298	50444332	QTL_ID=2728	Name=Milk protein yield	Abbrev=PY	PUBMED_ID=9691050	trait_ID=1042
inside	CNVR_57	chr1	32558213	32706660	148448	loss	6	0.8298755		chr1	18308654	95771176	QTL_ID=3428	Name=Rump angle	Abbrev=RANG	PUBMED_ID=12605852	trait_ID=1138
inside	CNVR_57	chr1	32558213	32706660	148448	loss	6	0.8298755		chr1	19367110	50444332	QTL_ID=10274	Name=Teat length	Abbrev=TLGTH	PUBMED_ID=15377635	trait_ID=1096
inside	CNVR_57	chr1	32558213	32706660	148448	loss	6	0.8298755		chr1	19367110	50444332	QTL_ID=10275	Name=Non-return rate (direct)	Abbrev=NONR	PUBMED_ID=15377635	trait_ID=1148
inside	CNVR_57	chr1	32558213	32706660	148448	loss	6	0.8298755		chr1	19367110	98355467	QTL_ID=12199	Name=Oleic acid content	Abbrev=FA-C18:1	PUBMED_ID=20477785	trait_ID=1105
inside	CNVR_57	chr1	32558213	32706660	148448	loss	6	0.8298755		chr1	24234980	60109763	QTL_ID=10506	Name=Initial packed red blood cell volume	Abbrev=PCVI	PUBMED_ID=12805560	trait_ID=1013
inside	CNVR_57	chr1	32558213	32706660	148448	loss	6	0.8298755		chr1	31095406	50444332	QTL_ID=10639	Name=Weaning weight-maternal milk	Abbrev=MILK	PUBMED_ID=20477797	trait_ID=1273
inside	CNVR_57	chr1	32558213	32706660	148448	loss	6	0.8298755		chr1	31095406	50444332	QTL_ID=10638	Name=Body weight (birth)	Abbrev=BW	PUBMED_ID=20477797	trait_ID=1054
inside	CNVR_57	chr1	32558213	32706660	148448	loss	6	0.8298755		chr1	31095406	77516136	QTL_ID=11319	Name=Fertility treatments	Abbrev=FERTRT	PUBMED_ID=19841231	trait_ID=1277
inside	CNVR_57	chr1	32558213	32706660	148448	loss	6	0.8298755		chr1	32083611	50444332	QTL_ID=15717	Name=Fat thickness at the 12th rib	Abbrev=FATTH	PUBMED_ID=22303340	trait_ID=1275
inside	CNVR_57	chr1	32558213	32706660	148448	loss	6	0.8298755		chr1	32091963	58289326	QTL_ID=2502	Name=Milk protein yield	Abbrev=PY	PUBMED_ID=11178740	trait_ID=1042
inside	CNVR_57	chr1	32558213	32706660	148448	loss	6	0.8298755		chr1	32091963	58289326	QTL_ID=2503	Name=Milk yield	Abbrev=MY	PUBMED_ID=11178740	trait_ID=1044
inside	CNVR_58	chr1	32827128	32841746	14619	loss	1	0.1383126		chr1	2555350	50444332	QTL_ID=10211	Name=Milk yield (daughter deviation)	Abbrev=DDMY	PUBMED_ID=7713441	trait_ID=1158
inside	CNVR_58	chr1	32827128	32841746	14619	loss	1	0.1383126		chr1	2555350	50444332	QTL_ID=10212	Name=Milk protein yield (daughter deviation)	Abbrev=DDPY	PUBMED_ID=7713441	trait_ID=1157
inside	CNVR_58	chr1	32827128	32841746	14619	loss	1	0.1383126		chr1	2701298	50444332	QTL_ID=2728	Name=Milk protein yield	Abbrev=PY	PUBMED_ID=9691050	trait_ID=1042
inside	CNVR_58	chr1	32827128	32841746	14619	loss	1	0.1383126		chr1	18308654	95771176	QTL_ID=3428	Name=Rump angle	Abbrev=RANG	PUBMED_ID=12605852	trait_ID=1138
inside	CNVR_58	chr1	32827128	32841746	14619	loss	1	0.1383126		chr1	19367110	50444332	QTL_ID=10274	Name=Teat length	Abbrev=TLGTH	PUBMED_ID=15377635	trait_ID=1096
inside	CNVR_58	chr1	32827128	32841746	14619	loss	1	0.1383126		chr1	19367110	50444332	QTL_ID=10275	Name=Non-return rate (direct)	Abbrev=NONR	PUBMED_ID=15377635	trait_ID=1148
inside	CNVR_58	chr1	32827128	32841746	14619	loss	1	0.1383126		chr1	19367110	98355467	QTL_ID=12199	Name=Oleic acid content	Abbrev=FA-C18:1	PUBMED_ID=20477785	trait_ID=1105
inside	CNVR_58	chr1	32827128	32841746	14619	loss	1	0.1383126		chr1	24234980	60109763	QTL_ID=10506	Name=Initial packed red blood cell volume	Abbrev=PCVI	PUBMED_ID=12805560	trait_ID=1013
inside	CNVR_58	chr1	32827128	32841746	14619	loss	1	0.1383126		chr1	31095406	50444332	QTL_ID=10639	Name=Weaning weight-maternal milk	Abbrev=MILK	PUBMED_ID=20477797	trait_ID=1273
inside	CNVR_58	chr1	32827128	32841746	14619	loss	1	0.1383126		chr1	31095406	50444332	QTL_ID=10638	Name=Body weight (birth)	Abbrev=BW	PUBMED_ID=20477797	trait_ID=1054
inside	CNVR_58	chr1	32827128	32841746	14619	loss	1	0.1383126		chr1	31095406	77516136	QTL_ID=11319	Name=Fertility treatments	Abbrev=FERTRT	PUBMED_ID=19841231	trait_ID=1277
inside	CNVR_58	chr1	32827128	32841746	14619	loss	1	0.1383126		chr1	32083611	50444332	QTL_ID=15717	Name=Fat thickness at the 12th rib	Abbrev=FATTH	PUBMED_ID=22303340	trait_ID=1275
inside	CNVR_58	chr1	32827128	32841746	14619	loss	1	0.1383126		chr1	32091963	58289326	QTL_ID=2502	Name=Milk protein yield	Abbrev=PY	PUBMED_ID=11178740	trait_ID=1042
inside	CNVR_58	chr1	32827128	32841746	14619	loss	1	0.1383126		chr1	32091963	58289326	QTL_ID=2503	Name=Milk yield	Abbrev=MY	PUBMED_ID=11178740	trait_ID=1044
inside	CNVR_59	chr1	32950208	32963609	13402	gain	2	0.2766252		chr1	2555350	50444332	QTL_ID=10211	Name=Milk yield (daughter deviation)	Abbrev=DDMY	PUBMED_ID=7713441	trait_ID=1158
inside	CNVR_59	chr1	32950208	32963609	13402	gain	2	0.2766252		chr1	2555350	50444332	QTL_ID=10212	Name=Milk protein yield (daughter deviation)	Abbrev=DDPY	PUBMED_ID=7713441	trait_ID=1157
inside	CNVR_59	chr1	32950208	32963609	13402	gain	2	0.2766252		chr1	2701298	50444332	QTL_ID=2728	Name=Milk protein yield	Abbrev=PY	PUBMED_ID=9691050	trait_ID=1042
inside	CNVR_59	chr1	32950208	32963609	13402	gain	2	0.2766252		chr1	18308654	95771176	QTL_ID=3428	Name=Rump angle	Abbrev=RANG	PUBMED_ID=12605852	trait_ID=1138
inside	CNVR_59	chr1	32950208	32963609	13402	gain	2	0.2766252		chr1	19367110	50444332	QTL_ID=10274	Name=Teat length	Abbrev=TLGTH	PUBMED_ID=15377635	trait_ID=1096
inside	CNVR_59	chr1	32950208	32963609	13402	gain	2	0.2766252		chr1	19367110	50444332	QTL_ID=10275	Name=Non-return rate (direct)	Abbrev=NONR	PUBMED_ID=15377635	trait_ID=1148
inside	CNVR_59	chr1	32950208	32963609	13402	gain	2	0.2766252		chr1	19367110	98355467	QTL_ID=12199	Name=Oleic acid content	Abbrev=FA-C18:1	PUBMED_ID=20477785	trait_ID=1105
inside	CNVR_59	chr1	32950208	32963609	13402	gain	2	0.2766252		chr1	24234980	60109763	QTL_ID=10506	Name=Initial packed red blood cell volume	Abbrev=PCVI	PUBMED_ID=12805560	trait_ID=1013
inside	CNVR_59	chr1	32950208	32963609	13402	gain	2	0.2766252		chr1	31095406	50444332	QTL_ID=10639	Name=Weaning weight-maternal milk	Abbrev=MILK	PUBMED_ID=20477797	trait_ID=1273
inside	CNVR_59	chr1	32950208	32963609	13402	gain	2	0.2766252		chr1	31095406	50444332	QTL_ID=10638	Name=Body weight (birth)	Abbrev=BW	PUBMED_ID=20477797	trait_ID=1054
inside	CNVR_59	chr1	32950208	32963609	13402	gain	2	0.2766252		chr1	31095406	77516136	QTL_ID=11319	Name=Fertility treatments	Abbrev=FERTRT	PUBMED_ID=19841231	trait_ID=1277
inside	CNVR_59	chr1	32950208	32963609	13402	gain	2	0.2766252		chr1	32083611	50444332	QTL_ID=15717	Name=Fat thickness at the 12th rib	Abbrev=FATTH	PUBMED_ID=22303340	trait_ID=1275
inside	CNVR_59	chr1	32950208	32963609	13402	gain	2	0.2766252		chr1	32091963	58289326	QTL_ID=2502	Name=Milk protein yield	Abbrev=PY	PUBMED_ID=11178740	trait_ID=1042
inside	CNVR_59	chr1	32950208	32963609	13402	gain	2	0.2766252		chr1	32091963	58289326	QTL_ID=2503	Name=Milk yield	Abbrev=MY	PUBMED_ID=11178740	trait_ID=1044
inside	CNVR_60	chr1	32993924	33050023	56100	gain	1	0.1383126		chr1	2555350	50444332	QTL_ID=10211	Name=Milk yield (daughter deviation)	Abbrev=DDMY	PUBMED_ID=7713441	trait_ID=1158
inside	CNVR_60	chr1	32993924	33050023	56100	gain	1	0.1383126		chr1	2555350	50444332	QTL_ID=10212	Name=Milk protein yield (daughter deviation)	Abbrev=DDPY	PUBMED_ID=7713441	trait_ID=1157
inside	CNVR_60	chr1	32993924	33050023	56100	gain	1	0.1383126		chr1	2701298	50444332	QTL_ID=2728	Name=Milk protein yield	Abbrev=PY	PUBMED_ID=9691050	trait_ID=1042
inside	CNVR_60	chr1	32993924	33050023	56100	gain	1	0.1383126		chr1	18308654	95771176	QTL_ID=3428	Name=Rump angle	Abbrev=RANG	PUBMED_ID=12605852	trait_ID=1138
inside	CNVR_60	chr1	32993924	33050023	56100	gain	1	0.1383126		chr1	19367110	50444332	QTL_ID=10274	Name=Teat length	Abbrev=TLGTH	PUBMED_ID=15377635	trait_ID=1096
inside	CNVR_60	chr1	32993924	33050023	56100	gain	1	0.1383126		chr1	19367110	50444332	QTL_ID=10275	Name=Non-return rate (direct)	Abbrev=NONR	PUBMED_ID=15377635	trait_ID=1148
inside	CNVR_60	chr1	32993924	33050023	56100	gain	1	0.1383126		chr1	19367110	98355467	QTL_ID=12199	Name=Oleic acid content	Abbrev=FA-C18:1	PUBMED_ID=20477785	trait_ID=1105
inside	CNVR_60	chr1	32993924	33050023	56100	gain	1	0.1383126		chr1	24234980	60109763	QTL_ID=10506	Name=Initial packed red blood cell volume	Abbrev=PCVI	PUBMED_ID=12805560	trait_ID=1013
inside	CNVR_60	chr1	32993924	33050023	56100	gain	1	0.1383126		chr1	31095406	50444332	QTL_ID=10639	Name=Weaning weight-maternal milk	Abbrev=MILK	PUBMED_ID=20477797	trait_ID=1273
inside	CNVR_60	chr1	32993924	33050023	56100	gain	1	0.1383126		chr1	31095406	50444332	QTL_ID=10638	Name=Body weight (birth)	Abbrev=BW	PUBMED_ID=20477797	trait_ID=1054
inside	CNVR_60	chr1	32993924	33050023	56100	gain	1	0.1383126		chr1	31095406	77516136	QTL_ID=11319	Name=Fertility treatments	Abbrev=FERTRT	PUBMED_ID=19841231	trait_ID=1277
inside	CNVR_60	chr1	32993924	33050023	56100	gain	1	0.1383126		chr1	32083611	50444332	QTL_ID=15717	Name=Fat thickness at the 12th rib	Abbrev=FATTH	PUBMED_ID=22303340	trait_ID=1275
inside	CNVR_60	chr1	32993924	33050023	56100	gain	1	0.1383126		chr1	32091963	58289326	QTL_ID=2502	Name=Milk protein yield	Abbrev=PY	PUBMED_ID=11178740	trait_ID=1042
inside	CNVR_60	chr1	32993924	33050023	56100	gain	1	0.1383126		chr1	32091963	58289326	QTL_ID=2503	Name=Milk yield	Abbrev=MY	PUBMED_ID=11178740	trait_ID=1044
inside	CNVR_61	chr1	33270409	33308069	37661	loss	2	0.2766252		chr1	2555350	50444332	QTL_ID=10211	Name=Milk yield (daughter deviation)	Abbrev=DDMY	PUBMED_ID=7713441	trait_ID=1158
inside	CNVR_61	chr1	33270409	33308069	37661	loss	2	0.2766252		chr1	2555350	50444332	QTL_ID=10212	Name=Milk protein yield (daughter deviation)	Abbrev=DDPY	PUBMED_ID=7713441	trait_ID=1157
inside	CNVR_61	chr1	33270409	33308069	37661	loss	2	0.2766252		chr1	2701298	50444332	QTL_ID=2728	Name=Milk protein yield	Abbrev=PY	PUBMED_ID=9691050	trait_ID=1042
inside	CNVR_61	chr1	33270409	33308069	37661	loss	2	0.2766252		chr1	18308654	95771176	QTL_ID=3428	Name=Rump angle	Abbrev=RANG	PUBMED_ID=12605852	trait_ID=1138
inside	CNVR_61	chr1	33270409	33308069	37661	loss	2	0.2766252		chr1	19367110	50444332	QTL_ID=10274	Name=Teat length	Abbrev=TLGTH	PUBMED_ID=15377635	trait_ID=1096
inside	CNVR_61	chr1	33270409	33308069	37661	loss	2	0.2766252		chr1	19367110	50444332	QTL_ID=10275	Name=Non-return rate (direct)	Abbrev=NONR	PUBMED_ID=15377635	trait_ID=1148
inside	CNVR_61	chr1	33270409	33308069	37661	loss	2	0.2766252		chr1	19367110	98355467	QTL_ID=12199	Name=Oleic acid content	Abbrev=FA-C18:1	PUBMED_ID=20477785	trait_ID=1105
inside	CNVR_61	chr1	33270409	33308069	37661	loss	2	0.2766252		chr1	24234980	60109763	QTL_ID=10506	Name=Initial packed red blood cell volume	Abbrev=PCVI	PUBMED_ID=12805560	trait_ID=1013
inside	CNVR_61	chr1	33270409	33308069	37661	loss	2	0.2766252		chr1	31095406	50444332	QTL_ID=10639	Name=Weaning weight-maternal milk	Abbrev=MILK	PUBMED_ID=20477797	trait_ID=1273
inside	CNVR_61	chr1	33270409	33308069	37661	loss	2	0.2766252		chr1	31095406	50444332	QTL_ID=10638	Name=Body weight (birth)	Abbrev=BW	PUBMED_ID=20477797	trait_ID=1054
inside	CNVR_61	chr1	33270409	33308069	37661	loss	2	0.2766252		chr1	31095406	77516136	QTL_ID=11319	Name=Fertility treatments	Abbrev=FERTRT	PUBMED_ID=19841231	trait_ID=1277
inside	CNVR_61	chr1	33270409	33308069	37661	loss	2	0.2766252		chr1	32083611	50444332	QTL_ID=15717	Name=Fat thickness at the 12th rib	Abbrev=FATTH	PUBMED_ID=22303340	trait_ID=1275
inside	CNVR_61	chr1	33270409	33308069	37661	loss	2	0.2766252		chr1	32091963	58289326	QTL_ID=2502	Name=Milk protein yield	Abbrev=PY	PUBMED_ID=11178740	trait_ID=1042
inside	CNVR_61	chr1	33270409	33308069	37661	loss	2	0.2766252		chr1	32091963	58289326	QTL_ID=2503	Name=Milk yield	Abbrev=MY	PUBMED_ID=11178740	trait_ID=1044
inside	CNVR_62	chr1	33413915	33422277	8363	loss	2	0.2766252		chr1	2555350	50444332	QTL_ID=10211	Name=Milk yield (daughter deviation)	Abbrev=DDMY	PUBMED_ID=7713441	trait_ID=1158
inside	CNVR_62	chr1	33413915	33422277	8363	loss	2	0.2766252		chr1	2555350	50444332	QTL_ID=10212	Name=Milk protein yield (daughter deviation)	Abbrev=DDPY	PUBMED_ID=7713441	trait_ID=1157
inside	CNVR_62	chr1	33413915	33422277	8363	loss	2	0.2766252		chr1	2701298	50444332	QTL_ID=2728	Name=Milk protein yield	Abbrev=PY	PUBMED_ID=9691050	trait_ID=1042
inside	CNVR_62	chr1	33413915	33422277	8363	loss	2	0.2766252		chr1	18308654	95771176	QTL_ID=3428	Name=Rump angle	Abbrev=RANG	PUBMED_ID=12605852	trait_ID=1138
inside	CNVR_62	chr1	33413915	33422277	8363	loss	2	0.2766252		chr1	19367110	50444332	QTL_ID=10274	Name=Teat length	Abbrev=TLGTH	PUBMED_ID=15377635	trait_ID=1096
inside	CNVR_62	chr1	33413915	33422277	8363	loss	2	0.2766252		chr1	19367110	50444332	QTL_ID=10275	Name=Non-return rate (direct)	Abbrev=NONR	PUBMED_ID=15377635	trait_ID=1148
inside	CNVR_62	chr1	33413915	33422277	8363	loss	2	0.2766252		chr1	19367110	98355467	QTL_ID=12199	Name=Oleic acid content	Abbrev=FA-C18:1	PUBMED_ID=20477785	trait_ID=1105
inside	CNVR_62	chr1	33413915	33422277	8363	loss	2	0.2766252		chr1	24234980	60109763	QTL_ID=10506	Name=Initial packed red blood cell volume	Abbrev=PCVI	PUBMED_ID=12805560	trait_ID=1013
inside	CNVR_62	chr1	33413915	33422277	8363	loss	2	0.2766252		chr1	31095406	50444332	QTL_ID=10639	Name=Weaning weight-maternal milk	Abbrev=MILK	PUBMED_ID=20477797	trait_ID=1273
inside	CNVR_62	chr1	33413915	33422277	8363	loss	2	0.2766252		chr1	31095406	50444332	QTL_ID=10638	Name=Body weight (birth)	Abbrev=BW	PUBMED_ID=20477797	trait_ID=1054
inside	CNVR_62	chr1	33413915	33422277	8363	loss	2	0.2766252		chr1	31095406	77516136	QTL_ID=11319	Name=Fertility treatments	Abbrev=FERTRT	PUBMED_ID=19841231	trait_ID=1277
inside	CNVR_62	chr1	33413915	33422277	8363	loss	2	0.2766252		chr1	32083611	50444332	QTL_ID=15717	Name=Fat thickness at the 12th rib	Abbrev=FATTH	PUBMED_ID=22303340	trait_ID=1275
inside	CNVR_62	chr1	33413915	33422277	8363	loss	2	0.2766252		chr1	32091963	58289326	QTL_ID=2502	Name=Milk protein yield	Abbrev=PY	PUBMED_ID=11178740	trait_ID=1042
inside	CNVR_62	chr1	33413915	33422277	8363	loss	2	0.2766252		chr1	32091963	58289326	QTL_ID=2503	Name=Milk yield	Abbrev=MY	PUBMED_ID=11178740	trait_ID=1044
inside	CNVR_63	chr1	33425782	33440794	15013	loss	1	0.1383126		chr1	2555350	50444332	QTL_ID=10211	Name=Milk yield (daughter deviation)	Abbrev=DDMY	PUBMED_ID=7713441	trait_ID=1158
inside	CNVR_63	chr1	33425782	33440794	15013	loss	1	0.1383126		chr1	2555350	50444332	QTL_ID=10212	Name=Milk protein yield (daughter deviation)	Abbrev=DDPY	PUBMED_ID=7713441	trait_ID=1157
inside	CNVR_63	chr1	33425782	33440794	15013	loss	1	0.1383126		chr1	2701298	50444332	QTL_ID=2728	Name=Milk protein yield	Abbrev=PY	PUBMED_ID=9691050	trait_ID=1042
inside	CNVR_63	chr1	33425782	33440794	15013	loss	1	0.1383126		chr1	18308654	95771176	QTL_ID=3428	Name=Rump angle	Abbrev=RANG	PUBMED_ID=12605852	trait_ID=1138
inside	CNVR_63	chr1	33425782	33440794	15013	loss	1	0.1383126		chr1	19367110	50444332	QTL_ID=10274	Name=Teat length	Abbrev=TLGTH	PUBMED_ID=15377635	trait_ID=1096
inside	CNVR_63	chr1	33425782	33440794	15013	loss	1	0.1383126		chr1	19367110	50444332	QTL_ID=10275	Name=Non-return rate (direct)	Abbrev=NONR	PUBMED_ID=15377635	trait_ID=1148
inside	CNVR_63	chr1	33425782	33440794	15013	loss	1	0.1383126		chr1	19367110	98355467	QTL_ID=12199	Name=Oleic acid content	Abbrev=FA-C18:1	PUBMED_ID=20477785	trait_ID=1105
inside	CNVR_63	chr1	33425782	33440794	15013	loss	1	0.1383126		chr1	24234980	60109763	QTL_ID=10506	Name=Initial packed red blood cell volume	Abbrev=PCVI	PUBMED_ID=12805560	trait_ID=1013
inside	CNVR_63	chr1	33425782	33440794	15013	loss	1	0.1383126		chr1	31095406	50444332	QTL_ID=10639	Name=Weaning weight-maternal milk	Abbrev=MILK	PUBMED_ID=20477797	trait_ID=1273
inside	CNVR_63	chr1	33425782	33440794	15013	loss	1	0.1383126		chr1	31095406	50444332	QTL_ID=10638	Name=Body weight (birth)	Abbrev=BW	PUBMED_ID=20477797	trait_ID=1054
inside	CNVR_63	chr1	33425782	33440794	15013	loss	1	0.1383126		chr1	31095406	77516136	QTL_ID=11319	Name=Fertility treatments	Abbrev=FERTRT	PUBMED_ID=19841231	trait_ID=1277
inside	CNVR_63	chr1	33425782	33440794	15013	loss	1	0.1383126		chr1	32083611	50444332	QTL_ID=15717	Name=Fat thickness at the 12th rib	Abbrev=FATTH	PUBMED_ID=22303340	trait_ID=1275
inside	CNVR_63	chr1	33425782	33440794	15013	loss	1	0.1383126		chr1	32091963	58289326	QTL_ID=2502	Name=Milk protein yield	Abbrev=PY	PUBMED_ID=11178740	trait_ID=1042
inside	CNVR_63	chr1	33425782	33440794	15013	loss	1	0.1383126		chr1	32091963	58289326	QTL_ID=2503	Name=Milk yield	Abbrev=MY	PUBMED_ID=11178740	trait_ID=1044
inside	CNVR_64	chr1	33591126	33673851	82726	loss	1	0.1383126		chr1	2555350	50444332	QTL_ID=10211	Name=Milk yield (daughter deviation)	Abbrev=DDMY	PUBMED_ID=7713441	trait_ID=1158
inside	CNVR_64	chr1	33591126	33673851	82726	loss	1	0.1383126		chr1	2555350	50444332	QTL_ID=10212	Name=Milk protein yield (daughter deviation)	Abbrev=DDPY	PUBMED_ID=7713441	trait_ID=1157
inside	CNVR_64	chr1	33591126	33673851	82726	loss	1	0.1383126		chr1	2701298	50444332	QTL_ID=2728	Name=Milk protein yield	Abbrev=PY	PUBMED_ID=9691050	trait_ID=1042
inside	CNVR_64	chr1	33591126	33673851	82726	loss	1	0.1383126		chr1	18308654	95771176	QTL_ID=3428	Name=Rump angle	Abbrev=RANG	PUBMED_ID=12605852	trait_ID=1138
inside	CNVR_64	chr1	33591126	33673851	82726	loss	1	0.1383126		chr1	19367110	50444332	QTL_ID=10274	Name=Teat length	Abbrev=TLGTH	PUBMED_ID=15377635	trait_ID=1096
inside	CNVR_64	chr1	33591126	33673851	82726	loss	1	0.1383126		chr1	19367110	50444332	QTL_ID=10275	Name=Non-return rate (direct)	Abbrev=NONR	PUBMED_ID=15377635	trait_ID=1148
inside	CNVR_64	chr1	33591126	33673851	82726	loss	1	0.1383126		chr1	19367110	98355467	QTL_ID=12199	Name=Oleic acid content	Abbrev=FA-C18:1	PUBMED_ID=20477785	trait_ID=1105
inside	CNVR_64	chr1	33591126	33673851	82726	loss	1	0.1383126		chr1	24234980	60109763	QTL_ID=10506	Name=Initial packed red blood cell volume	Abbrev=PCVI	PUBMED_ID=12805560	trait_ID=1013
inside	CNVR_64	chr1	33591126	33673851	82726	loss	1	0.1383126		chr1	31095406	50444332	QTL_ID=10639	Name=Weaning weight-maternal milk	Abbrev=MILK	PUBMED_ID=20477797	trait_ID=1273
inside	CNVR_64	chr1	33591126	33673851	82726	loss	1	0.1383126		chr1	31095406	50444332	QTL_ID=10638	Name=Body weight (birth)	Abbrev=BW	PUBMED_ID=20477797	trait_ID=1054
inside	CNVR_64	chr1	33591126	33673851	82726	loss	1	0.1383126		chr1	31095406	77516136	QTL_ID=11319	Name=Fertility treatments	Abbrev=FERTRT	PUBMED_ID=19841231	trait_ID=1277
inside	CNVR_64	chr1	33591126	33673851	82726	loss	1	0.1383126		chr1	32083611	50444332	QTL_ID=15717	Name=Fat thickness at the 12th rib	Abbrev=FATTH	PUBMED_ID=22303340	trait_ID=1275
inside	CNVR_64	chr1	33591126	33673851	82726	loss	1	0.1383126		chr1	32091963	58289326	QTL_ID=2502	Name=Milk protein yield	Abbrev=PY	PUBMED_ID=11178740	trait_ID=1042
inside	CNVR_64	chr1	33591126	33673851	82726	loss	1	0.1383126		chr1	32091963	58289326	QTL_ID=2503	Name=Milk yield	Abbrev=MY	PUBMED_ID=11178740	trait_ID=1044
inside	CNVR_65	chr1	34039290	34140085	100796	loss	1	0.1383126		chr1	2555350	50444332	QTL_ID=10211	Name=Milk yield (daughter deviation)	Abbrev=DDMY	PUBMED_ID=7713441	trait_ID=1158
inside	CNVR_65	chr1	34039290	34140085	100796	loss	1	0.1383126		chr1	2555350	50444332	QTL_ID=10212	Name=Milk protein yield (daughter deviation)	Abbrev=DDPY	PUBMED_ID=7713441	trait_ID=1157
inside	CNVR_65	chr1	34039290	34140085	100796	loss	1	0.1383126		chr1	2701298	50444332	QTL_ID=2728	Name=Milk protein yield	Abbrev=PY	PUBMED_ID=9691050	trait_ID=1042
inside	CNVR_65	chr1	34039290	34140085	100796	loss	1	0.1383126		chr1	18308654	95771176	QTL_ID=3428	Name=Rump angle	Abbrev=RANG	PUBMED_ID=12605852	trait_ID=1138
inside	CNVR_65	chr1	34039290	34140085	100796	loss	1	0.1383126		chr1	19367110	50444332	QTL_ID=10274	Name=Teat length	Abbrev=TLGTH	PUBMED_ID=15377635	trait_ID=1096
inside	CNVR_65	chr1	34039290	34140085	100796	loss	1	0.1383126		chr1	19367110	50444332	QTL_ID=10275	Name=Non-return rate (direct)	Abbrev=NONR	PUBMED_ID=15377635	trait_ID=1148
inside	CNVR_65	chr1	34039290	34140085	100796	loss	1	0.1383126		chr1	19367110	98355467	QTL_ID=12199	Name=Oleic acid content	Abbrev=FA-C18:1	PUBMED_ID=20477785	trait_ID=1105
inside	CNVR_65	chr1	34039290	34140085	100796	loss	1	0.1383126		chr1	24234980	60109763	QTL_ID=10506	Name=Initial packed red blood cell volume	Abbrev=PCVI	PUBMED_ID=12805560	trait_ID=1013
inside	CNVR_65	chr1	34039290	34140085	100796	loss	1	0.1383126		chr1	31095406	50444332	QTL_ID=10639	Name=Weaning weight-maternal milk	Abbrev=MILK	PUBMED_ID=20477797	trait_ID=1273
inside	CNVR_65	chr1	34039290	34140085	100796	loss	1	0.1383126		chr1	31095406	50444332	QTL_ID=10638	Name=Body weight (birth)	Abbrev=BW	PUBMED_ID=20477797	trait_ID=1054
inside	CNVR_65	chr1	34039290	34140085	100796	loss	1	0.1383126		chr1	31095406	77516136	QTL_ID=11319	Name=Fertility treatments	Abbrev=FERTRT	PUBMED_ID=19841231	trait_ID=1277
inside	CNVR_65	chr1	34039290	34140085	100796	loss	1	0.1383126		chr1	32083611	50444332	QTL_ID=15717	Name=Fat thickness at the 12th rib	Abbrev=FATTH	PUBMED_ID=22303340	trait_ID=1275
inside	CNVR_65	chr1	34039290	34140085	100796	loss	1	0.1383126		chr1	32091963	58289326	QTL_ID=2502	Name=Milk protein yield	Abbrev=PY	PUBMED_ID=11178740	trait_ID=1042
inside	CNVR_65	chr1	34039290	34140085	100796	loss	1	0.1383126		chr1	32091963	58289326	QTL_ID=2503	Name=Milk yield	Abbrev=MY	PUBMED_ID=11178740	trait_ID=1044
inside	CNVR_66	chr1	34177683	34217178	39496	loss	8	1.1065007		chr1	2555350	50444332	QTL_ID=10211	Name=Milk yield (daughter deviation)	Abbrev=DDMY	PUBMED_ID=7713441	trait_ID=1158
inside	CNVR_66	chr1	34177683	34217178	39496	loss	8	1.1065007		chr1	2555350	50444332	QTL_ID=10212	Name=Milk protein yield (daughter deviation)	Abbrev=DDPY	PUBMED_ID=7713441	trait_ID=1157
inside	CNVR_66	chr1	34177683	34217178	39496	loss	8	1.1065007		chr1	2701298	50444332	QTL_ID=2728	Name=Milk protein yield	Abbrev=PY	PUBMED_ID=9691050	trait_ID=1042
inside	CNVR_66	chr1	34177683	34217178	39496	loss	8	1.1065007		chr1	18308654	95771176	QTL_ID=3428	Name=Rump angle	Abbrev=RANG	PUBMED_ID=12605852	trait_ID=1138
inside	CNVR_66	chr1	34177683	34217178	39496	loss	8	1.1065007		chr1	19367110	50444332	QTL_ID=10274	Name=Teat length	Abbrev=TLGTH	PUBMED_ID=15377635	trait_ID=1096
inside	CNVR_66	chr1	34177683	34217178	39496	loss	8	1.1065007		chr1	19367110	50444332	QTL_ID=10275	Name=Non-return rate (direct)	Abbrev=NONR	PUBMED_ID=15377635	trait_ID=1148
inside	CNVR_66	chr1	34177683	34217178	39496	loss	8	1.1065007		chr1	19367110	98355467	QTL_ID=12199	Name=Oleic acid content	Abbrev=FA-C18:1	PUBMED_ID=20477785	trait_ID=1105
inside	CNVR_66	chr1	34177683	34217178	39496	loss	8	1.1065007		chr1	24234980	60109763	QTL_ID=10506	Name=Initial packed red blood cell volume	Abbrev=PCVI	PUBMED_ID=12805560	trait_ID=1013
inside	CNVR_66	chr1	34177683	34217178	39496	loss	8	1.1065007		chr1	31095406	50444332	QTL_ID=10639	Name=Weaning weight-maternal milk	Abbrev=MILK	PUBMED_ID=20477797	trait_ID=1273
inside	CNVR_66	chr1	34177683	34217178	39496	loss	8	1.1065007		chr1	31095406	50444332	QTL_ID=10638	Name=Body weight (birth)	Abbrev=BW	PUBMED_ID=20477797	trait_ID=1054
inside	CNVR_66	chr1	34177683	34217178	39496	loss	8	1.1065007		chr1	31095406	77516136	QTL_ID=11319	Name=Fertility treatments	Abbrev=FERTRT	PUBMED_ID=19841231	trait_ID=1277
inside	CNVR_66	chr1	34177683	34217178	39496	loss	8	1.1065007		chr1	32083611	50444332	QTL_ID=15717	Name=Fat thickness at the 12th rib	Abbrev=FATTH	PUBMED_ID=22303340	trait_ID=1275
inside	CNVR_66	chr1	34177683	34217178	39496	loss	8	1.1065007		chr1	32091963	58289326	QTL_ID=2502	Name=Milk protein yield	Abbrev=PY	PUBMED_ID=11178740	trait_ID=1042
inside	CNVR_66	chr1	34177683	34217178	39496	loss	8	1.1065007		chr1	32091963	58289326	QTL_ID=2503	Name=Milk yield	Abbrev=MY	PUBMED_ID=11178740	trait_ID=1044
inside	CNVR_67	chr1	34505775	34514446	8672	gain	1	0.1383126		chr1	2555350	50444332	QTL_ID=10211	Name=Milk yield (daughter deviation)	Abbrev=DDMY	PUBMED_ID=7713441	trait_ID=1158
inside	CNVR_67	chr1	34505775	34514446	8672	gain	1	0.1383126		chr1	2555350	50444332	QTL_ID=10212	Name=Milk protein yield (daughter deviation)	Abbrev=DDPY	PUBMED_ID=7713441	trait_ID=1157
inside	CNVR_67	chr1	34505775	34514446	8672	gain	1	0.1383126		chr1	2701298	50444332	QTL_ID=2728	Name=Milk protein yield	Abbrev=PY	PUBMED_ID=9691050	trait_ID=1042
inside	CNVR_67	chr1	34505775	34514446	8672	gain	1	0.1383126		chr1	18308654	95771176	QTL_ID=3428	Name=Rump angle	Abbrev=RANG	PUBMED_ID=12605852	trait_ID=1138
inside	CNVR_67	chr1	34505775	34514446	8672	gain	1	0.1383126		chr1	19367110	50444332	QTL_ID=10274	Name=Teat length	Abbrev=TLGTH	PUBMED_ID=15377635	trait_ID=1096
inside	CNVR_67	chr1	34505775	34514446	8672	gain	1	0.1383126		chr1	19367110	50444332	QTL_ID=10275	Name=Non-return rate (direct)	Abbrev=NONR	PUBMED_ID=15377635	trait_ID=1148
inside	CNVR_67	chr1	34505775	34514446	8672	gain	1	0.1383126		chr1	19367110	98355467	QTL_ID=12199	Name=Oleic acid content	Abbrev=FA-C18:1	PUBMED_ID=20477785	trait_ID=1105
inside	CNVR_67	chr1	34505775	34514446	8672	gain	1	0.1383126		chr1	24234980	60109763	QTL_ID=10506	Name=Initial packed red blood cell volume	Abbrev=PCVI	PUBMED_ID=12805560	trait_ID=1013
inside	CNVR_67	chr1	34505775	34514446	8672	gain	1	0.1383126		chr1	31095406	50444332	QTL_ID=10639	Name=Weaning weight-maternal milk	Abbrev=MILK	PUBMED_ID=20477797	trait_ID=1273
inside	CNVR_67	chr1	34505775	34514446	8672	gain	1	0.1383126		chr1	31095406	50444332	QTL_ID=10638	Name=Body weight (birth)	Abbrev=BW	PUBMED_ID=20477797	trait_ID=1054
inside	CNVR_67	chr1	34505775	34514446	8672	gain	1	0.1383126		chr1	31095406	77516136	QTL_ID=11319	Name=Fertility treatments	Abbrev=FERTRT	PUBMED_ID=19841231	trait_ID=1277
inside	CNVR_67	chr1	34505775	34514446	8672	gain	1	0.1383126		chr1	32083611	50444332	QTL_ID=15717	Name=Fat thickness at the 12th rib	Abbrev=FATTH	PUBMED_ID=22303340	trait_ID=1275
inside	CNVR_67	chr1	34505775	34514446	8672	gain	1	0.1383126		chr1	32091963	58289326	QTL_ID=2502	Name=Milk protein yield	Abbrev=PY	PUBMED_ID=11178740	trait_ID=1042
inside	CNVR_67	chr1	34505775	34514446	8672	gain	1	0.1383126		chr1	32091963	58289326	QTL_ID=2503	Name=Milk yield	Abbrev=MY	PUBMED_ID=11178740	trait_ID=1044
inside	CNVR_68	chr1	35358526	35366206	7681	loss	2	0.2766252		chr1	2555350	50444332	QTL_ID=10211	Name=Milk yield (daughter deviation)	Abbrev=DDMY	PUBMED_ID=7713441	trait_ID=1158
inside	CNVR_68	chr1	35358526	35366206	7681	loss	2	0.2766252		chr1	2555350	50444332	QTL_ID=10212	Name=Milk protein yield (daughter deviation)	Abbrev=DDPY	PUBMED_ID=7713441	trait_ID=1157
inside	CNVR_68	chr1	35358526	35366206	7681	loss	2	0.2766252		chr1	2701298	50444332	QTL_ID=2728	Name=Milk protein yield	Abbrev=PY	PUBMED_ID=9691050	trait_ID=1042
inside	CNVR_68	chr1	35358526	35366206	7681	loss	2	0.2766252		chr1	18308654	95771176	QTL_ID=3428	Name=Rump angle	Abbrev=RANG	PUBMED_ID=12605852	trait_ID=1138
inside	CNVR_68	chr1	35358526	35366206	7681	loss	2	0.2766252		chr1	19367110	50444332	QTL_ID=10274	Name=Teat length	Abbrev=TLGTH	PUBMED_ID=15377635	trait_ID=1096
inside	CNVR_68	chr1	35358526	35366206	7681	loss	2	0.2766252		chr1	19367110	50444332	QTL_ID=10275	Name=Non-return rate (direct)	Abbrev=NONR	PUBMED_ID=15377635	trait_ID=1148
inside	CNVR_68	chr1	35358526	35366206	7681	loss	2	0.2766252		chr1	19367110	98355467	QTL_ID=12199	Name=Oleic acid content	Abbrev=FA-C18:1	PUBMED_ID=20477785	trait_ID=1105
inside	CNVR_68	chr1	35358526	35366206	7681	loss	2	0.2766252		chr1	24234980	60109763	QTL_ID=10506	Name=Initial packed red blood cell volume	Abbrev=PCVI	PUBMED_ID=12805560	trait_ID=1013
inside	CNVR_68	chr1	35358526	35366206	7681	loss	2	0.2766252		chr1	31095406	50444332	QTL_ID=10639	Name=Weaning weight-maternal milk	Abbrev=MILK	PUBMED_ID=20477797	trait_ID=1273
inside	CNVR_68	chr1	35358526	35366206	7681	loss	2	0.2766252		chr1	31095406	50444332	QTL_ID=10638	Name=Body weight (birth)	Abbrev=BW	PUBMED_ID=20477797	trait_ID=1054
inside	CNVR_68	chr1	35358526	35366206	7681	loss	2	0.2766252		chr1	31095406	77516136	QTL_ID=11319	Name=Fertility treatments	Abbrev=FERTRT	PUBMED_ID=19841231	trait_ID=1277
inside	CNVR_68	chr1	35358526	35366206	7681	loss	2	0.2766252		chr1	32083611	50444332	QTL_ID=15717	Name=Fat thickness at the 12th rib	Abbrev=FATTH	PUBMED_ID=22303340	trait_ID=1275
inside	CNVR_68	chr1	35358526	35366206	7681	loss	2	0.2766252		chr1	32091963	58289326	QTL_ID=2502	Name=Milk protein yield	Abbrev=PY	PUBMED_ID=11178740	trait_ID=1042
inside	CNVR_68	chr1	35358526	35366206	7681	loss	2	0.2766252		chr1	32091963	58289326	QTL_ID=2503	Name=Milk yield	Abbrev=MY	PUBMED_ID=11178740	trait_ID=1044
inside	CNVR_69	chr1	36675769	36718559	42791	loss	6	0.8298755		chr1	2555350	50444332	QTL_ID=10211	Name=Milk yield (daughter deviation)	Abbrev=DDMY	PUBMED_ID=7713441	trait_ID=1158
inside	CNVR_69	chr1	36675769	36718559	42791	loss	6	0.8298755		chr1	2555350	50444332	QTL_ID=10212	Name=Milk protein yield (daughter deviation)	Abbrev=DDPY	PUBMED_ID=7713441	trait_ID=1157
inside	CNVR_69	chr1	36675769	36718559	42791	loss	6	0.8298755		chr1	2701298	50444332	QTL_ID=2728	Name=Milk protein yield	Abbrev=PY	PUBMED_ID=9691050	trait_ID=1042
inside	CNVR_69	chr1	36675769	36718559	42791	loss	6	0.8298755		chr1	18308654	95771176	QTL_ID=3428	Name=Rump angle	Abbrev=RANG	PUBMED_ID=12605852	trait_ID=1138
inside	CNVR_69	chr1	36675769	36718559	42791	loss	6	0.8298755		chr1	19367110	50444332	QTL_ID=10274	Name=Teat length	Abbrev=TLGTH	PUBMED_ID=15377635	trait_ID=1096
inside	CNVR_69	chr1	36675769	36718559	42791	loss	6	0.8298755		chr1	19367110	50444332	QTL_ID=10275	Name=Non-return rate (direct)	Abbrev=NONR	PUBMED_ID=15377635	trait_ID=1148
inside	CNVR_69	chr1	36675769	36718559	42791	loss	6	0.8298755		chr1	19367110	98355467	QTL_ID=12199	Name=Oleic acid content	Abbrev=FA-C18:1	PUBMED_ID=20477785	trait_ID=1105
inside	CNVR_69	chr1	36675769	36718559	42791	loss	6	0.8298755		chr1	24234980	60109763	QTL_ID=10506	Name=Initial packed red blood cell volume	Abbrev=PCVI	PUBMED_ID=12805560	trait_ID=1013
inside	CNVR_69	chr1	36675769	36718559	42791	loss	6	0.8298755		chr1	31095406	50444332	QTL_ID=10639	Name=Weaning weight-maternal milk	Abbrev=MILK	PUBMED_ID=20477797	trait_ID=1273
inside	CNVR_69	chr1	36675769	36718559	42791	loss	6	0.8298755		chr1	31095406	50444332	QTL_ID=10638	Name=Body weight (birth)	Abbrev=BW	PUBMED_ID=20477797	trait_ID=1054
inside	CNVR_69	chr1	36675769	36718559	42791	loss	6	0.8298755		chr1	31095406	77516136	QTL_ID=11319	Name=Fertility treatments	Abbrev=FERTRT	PUBMED_ID=19841231	trait_ID=1277
inside	CNVR_69	chr1	36675769	36718559	42791	loss	6	0.8298755		chr1	32083611	50444332	QTL_ID=15717	Name=Fat thickness at the 12th rib	Abbrev=FATTH	PUBMED_ID=22303340	trait_ID=1275
inside	CNVR_69	chr1	36675769	36718559	42791	loss	6	0.8298755		chr1	32091963	58289326	QTL_ID=2502	Name=Milk protein yield	Abbrev=PY	PUBMED_ID=11178740	trait_ID=1042
inside	CNVR_69	chr1	36675769	36718559	42791	loss	6	0.8298755		chr1	32091963	58289326	QTL_ID=2503	Name=Milk yield	Abbrev=MY	PUBMED_ID=11178740	trait_ID=1044
inside	CNVR_70	chr1	37289127	37313169	24043	loss	1	0.1383126		chr1	2555350	50444332	QTL_ID=10211	Name=Milk yield (daughter deviation)	Abbrev=DDMY	PUBMED_ID=7713441	trait_ID=1158
inside	CNVR_70	chr1	37289127	37313169	24043	loss	1	0.1383126		chr1	2555350	50444332	QTL_ID=10212	Name=Milk protein yield (daughter deviation)	Abbrev=DDPY	PUBMED_ID=7713441	trait_ID=1157
inside	CNVR_70	chr1	37289127	37313169	24043	loss	1	0.1383126		chr1	2701298	50444332	QTL_ID=2728	Name=Milk protein yield	Abbrev=PY	PUBMED_ID=9691050	trait_ID=1042
inside	CNVR_70	chr1	37289127	37313169	24043	loss	1	0.1383126		chr1	18308654	95771176	QTL_ID=3428	Name=Rump angle	Abbrev=RANG	PUBMED_ID=12605852	trait_ID=1138
inside	CNVR_70	chr1	37289127	37313169	24043	loss	1	0.1383126		chr1	19367110	50444332	QTL_ID=10274	Name=Teat length	Abbrev=TLGTH	PUBMED_ID=15377635	trait_ID=1096
inside	CNVR_70	chr1	37289127	37313169	24043	loss	1	0.1383126		chr1	19367110	50444332	QTL_ID=10275	Name=Non-return rate (direct)	Abbrev=NONR	PUBMED_ID=15377635	trait_ID=1148
inside	CNVR_70	chr1	37289127	37313169	24043	loss	1	0.1383126		chr1	19367110	98355467	QTL_ID=12199	Name=Oleic acid content	Abbrev=FA-C18:1	PUBMED_ID=20477785	trait_ID=1105
inside	CNVR_70	chr1	37289127	37313169	24043	loss	1	0.1383126		chr1	24234980	60109763	QTL_ID=10506	Name=Initial packed red blood cell volume	Abbrev=PCVI	PUBMED_ID=12805560	trait_ID=1013
inside	CNVR_70	chr1	37289127	37313169	24043	loss	1	0.1383126		chr1	31095406	50444332	QTL_ID=10639	Name=Weaning weight-maternal milk	Abbrev=MILK	PUBMED_ID=20477797	trait_ID=1273
inside	CNVR_70	chr1	37289127	37313169	24043	loss	1	0.1383126		chr1	31095406	50444332	QTL_ID=10638	Name=Body weight (birth)	Abbrev=BW	PUBMED_ID=20477797	trait_ID=1054
inside	CNVR_70	chr1	37289127	37313169	24043	loss	1	0.1383126		chr1	31095406	77516136	QTL_ID=11319	Name=Fertility treatments	Abbrev=FERTRT	PUBMED_ID=19841231	trait_ID=1277
inside	CNVR_70	chr1	37289127	37313169	24043	loss	1	0.1383126		chr1	32083611	50444332	QTL_ID=15717	Name=Fat thickness at the 12th rib	Abbrev=FATTH	PUBMED_ID=22303340	trait_ID=1275
inside	CNVR_70	chr1	37289127	37313169	24043	loss	1	0.1383126		chr1	32091963	58289326	QTL_ID=2502	Name=Milk protein yield	Abbrev=PY	PUBMED_ID=11178740	trait_ID=1042
inside	CNVR_70	chr1	37289127	37313169	24043	loss	1	0.1383126		chr1	32091963	58289326	QTL_ID=2503	Name=Milk yield	Abbrev=MY	PUBMED_ID=11178740	trait_ID=1044
inside	CNVR_71	chr1	38306432	38330161	23730	gain	4	0.5532503		chr1	2555350	50444332	QTL_ID=10211	Name=Milk yield (daughter deviation)	Abbrev=DDMY	PUBMED_ID=7713441	trait_ID=1158
inside	CNVR_71	chr1	38306432	38330161	23730	gain	4	0.5532503		chr1	2555350	50444332	QTL_ID=10212	Name=Milk protein yield (daughter deviation)	Abbrev=DDPY	PUBMED_ID=7713441	trait_ID=1157
inside	CNVR_71	chr1	38306432	38330161	23730	gain	4	0.5532503		chr1	2701298	50444332	QTL_ID=2728	Name=Milk protein yield	Abbrev=PY	PUBMED_ID=9691050	trait_ID=1042
inside	CNVR_71	chr1	38306432	38330161	23730	gain	4	0.5532503		chr1	18308654	95771176	QTL_ID=3428	Name=Rump angle	Abbrev=RANG	PUBMED_ID=12605852	trait_ID=1138
inside	CNVR_71	chr1	38306432	38330161	23730	gain	4	0.5532503		chr1	19367110	50444332	QTL_ID=10274	Name=Teat length	Abbrev=TLGTH	PUBMED_ID=15377635	trait_ID=1096
inside	CNVR_71	chr1	38306432	38330161	23730	gain	4	0.5532503		chr1	19367110	50444332	QTL_ID=10275	Name=Non-return rate (direct)	Abbrev=NONR	PUBMED_ID=15377635	trait_ID=1148
inside	CNVR_71	chr1	38306432	38330161	23730	gain	4	0.5532503		chr1	19367110	98355467	QTL_ID=12199	Name=Oleic acid content	Abbrev=FA-C18:1	PUBMED_ID=20477785	trait_ID=1105
inside	CNVR_71	chr1	38306432	38330161	23730	gain	4	0.5532503		chr1	24234980	60109763	QTL_ID=10506	Name=Initial packed red blood cell volume	Abbrev=PCVI	PUBMED_ID=12805560	trait_ID=1013
inside	CNVR_71	chr1	38306432	38330161	23730	gain	4	0.5532503		chr1	31095406	50444332	QTL_ID=10639	Name=Weaning weight-maternal milk	Abbrev=MILK	PUBMED_ID=20477797	trait_ID=1273
inside	CNVR_71	chr1	38306432	38330161	23730	gain	4	0.5532503		chr1	31095406	50444332	QTL_ID=10638	Name=Body weight (birth)	Abbrev=BW	PUBMED_ID=20477797	trait_ID=1054
inside	CNVR_71	chr1	38306432	38330161	23730	gain	4	0.5532503		chr1	31095406	77516136	QTL_ID=11319	Name=Fertility treatments	Abbrev=FERTRT	PUBMED_ID=19841231	trait_ID=1277
inside	CNVR_71	chr1	38306432	38330161	23730	gain	4	0.5532503		chr1	32083611	50444332	QTL_ID=15717	Name=Fat thickness at the 12th rib	Abbrev=FATTH	PUBMED_ID=22303340	trait_ID=1275
inside	CNVR_71	chr1	38306432	38330161	23730	gain	4	0.5532503		chr1	32091963	58289326	QTL_ID=2502	Name=Milk protein yield	Abbrev=PY	PUBMED_ID=11178740	trait_ID=1042
inside	CNVR_71	chr1	38306432	38330161	23730	gain	4	0.5532503		chr1	32091963	58289326	QTL_ID=2503	Name=Milk yield	Abbrev=MY	PUBMED_ID=11178740	trait_ID=1044
inside	CNVR_72	chr1	38613687	38618819	5133	loss	1	0.1383126		chr1	2555350	50444332	QTL_ID=10211	Name=Milk yield (daughter deviation)	Abbrev=DDMY	PUBMED_ID=7713441	trait_ID=1158
inside	CNVR_72	chr1	38613687	38618819	5133	loss	1	0.1383126		chr1	2555350	50444332	QTL_ID=10212	Name=Milk protein yield (daughter deviation)	Abbrev=DDPY	PUBMED_ID=7713441	trait_ID=1157
inside	CNVR_72	chr1	38613687	38618819	5133	loss	1	0.1383126		chr1	2701298	50444332	QTL_ID=2728	Name=Milk protein yield	Abbrev=PY	PUBMED_ID=9691050	trait_ID=1042
inside	CNVR_72	chr1	38613687	38618819	5133	loss	1	0.1383126		chr1	18308654	95771176	QTL_ID=3428	Name=Rump angle	Abbrev=RANG	PUBMED_ID=12605852	trait_ID=1138
inside	CNVR_72	chr1	38613687	38618819	5133	loss	1	0.1383126		chr1	19367110	50444332	QTL_ID=10274	Name=Teat length	Abbrev=TLGTH	PUBMED_ID=15377635	trait_ID=1096
inside	CNVR_72	chr1	38613687	38618819	5133	loss	1	0.1383126		chr1	19367110	50444332	QTL_ID=10275	Name=Non-return rate (direct)	Abbrev=NONR	PUBMED_ID=15377635	trait_ID=1148
inside	CNVR_72	chr1	38613687	38618819	5133	loss	1	0.1383126		chr1	19367110	98355467	QTL_ID=12199	Name=Oleic acid content	Abbrev=FA-C18:1	PUBMED_ID=20477785	trait_ID=1105
inside	CNVR_72	chr1	38613687	38618819	5133	loss	1	0.1383126		chr1	24234980	60109763	QTL_ID=10506	Name=Initial packed red blood cell volume	Abbrev=PCVI	PUBMED_ID=12805560	trait_ID=1013
inside	CNVR_72	chr1	38613687	38618819	5133	loss	1	0.1383126		chr1	31095406	50444332	QTL_ID=10639	Name=Weaning weight-maternal milk	Abbrev=MILK	PUBMED_ID=20477797	trait_ID=1273
inside	CNVR_72	chr1	38613687	38618819	5133	loss	1	0.1383126		chr1	31095406	50444332	QTL_ID=10638	Name=Body weight (birth)	Abbrev=BW	PUBMED_ID=20477797	trait_ID=1054
inside	CNVR_72	chr1	38613687	38618819	5133	loss	1	0.1383126		chr1	31095406	77516136	QTL_ID=11319	Name=Fertility treatments	Abbrev=FERTRT	PUBMED_ID=19841231	trait_ID=1277
inside	CNVR_72	chr1	38613687	38618819	5133	loss	1	0.1383126		chr1	32083611	50444332	QTL_ID=15717	Name=Fat thickness at the 12th rib	Abbrev=FATTH	PUBMED_ID=22303340	trait_ID=1275
inside	CNVR_72	chr1	38613687	38618819	5133	loss	1	0.1383126		chr1	32091963	58289326	QTL_ID=2502	Name=Milk protein yield	Abbrev=PY	PUBMED_ID=11178740	trait_ID=1042
inside	CNVR_72	chr1	38613687	38618819	5133	loss	1	0.1383126		chr1	32091963	58289326	QTL_ID=2503	Name=Milk yield	Abbrev=MY	PUBMED_ID=11178740	trait_ID=1044
inside	CNVR_73	chr1	38706318	38754383	48066	loss	1	0.1383126		chr1	2555350	50444332	QTL_ID=10211	Name=Milk yield (daughter deviation)	Abbrev=DDMY	PUBMED_ID=7713441	trait_ID=1158
inside	CNVR_73	chr1	38706318	38754383	48066	loss	1	0.1383126		chr1	2555350	50444332	QTL_ID=10212	Name=Milk protein yield (daughter deviation)	Abbrev=DDPY	PUBMED_ID=7713441	trait_ID=1157
inside	CNVR_73	chr1	38706318	38754383	48066	loss	1	0.1383126		chr1	2701298	50444332	QTL_ID=2728	Name=Milk protein yield	Abbrev=PY	PUBMED_ID=9691050	trait_ID=1042
inside	CNVR_73	chr1	38706318	38754383	48066	loss	1	0.1383126		chr1	18308654	95771176	QTL_ID=3428	Name=Rump angle	Abbrev=RANG	PUBMED_ID=12605852	trait_ID=1138
inside	CNVR_73	chr1	38706318	38754383	48066	loss	1	0.1383126		chr1	19367110	50444332	QTL_ID=10274	Name=Teat length	Abbrev=TLGTH	PUBMED_ID=15377635	trait_ID=1096
inside	CNVR_73	chr1	38706318	38754383	48066	loss	1	0.1383126		chr1	19367110	50444332	QTL_ID=10275	Name=Non-return rate (direct)	Abbrev=NONR	PUBMED_ID=15377635	trait_ID=1148
inside	CNVR_73	chr1	38706318	38754383	48066	loss	1	0.1383126		chr1	19367110	98355467	QTL_ID=12199	Name=Oleic acid content	Abbrev=FA-C18:1	PUBMED_ID=20477785	trait_ID=1105
inside	CNVR_73	chr1	38706318	38754383	48066	loss	1	0.1383126		chr1	24234980	60109763	QTL_ID=10506	Name=Initial packed red blood cell volume	Abbrev=PCVI	PUBMED_ID=12805560	trait_ID=1013
inside	CNVR_73	chr1	38706318	38754383	48066	loss	1	0.1383126		chr1	31095406	50444332	QTL_ID=10639	Name=Weaning weight-maternal milk	Abbrev=MILK	PUBMED_ID=20477797	trait_ID=1273
inside	CNVR_73	chr1	38706318	38754383	48066	loss	1	0.1383126		chr1	31095406	50444332	QTL_ID=10638	Name=Body weight (birth)	Abbrev=BW	PUBMED_ID=20477797	trait_ID=1054
inside	CNVR_73	chr1	38706318	38754383	48066	loss	1	0.1383126		chr1	31095406	77516136	QTL_ID=11319	Name=Fertility treatments	Abbrev=FERTRT	PUBMED_ID=19841231	trait_ID=1277
inside	CNVR_73	chr1	38706318	38754383	48066	loss	1	0.1383126		chr1	32083611	50444332	QTL_ID=15717	Name=Fat thickness at the 12th rib	Abbrev=FATTH	PUBMED_ID=22303340	trait_ID=1275
inside	CNVR_73	chr1	38706318	38754383	48066	loss	1	0.1383126		chr1	32091963	58289326	QTL_ID=2502	Name=Milk protein yield	Abbrev=PY	PUBMED_ID=11178740	trait_ID=1042
inside	CNVR_73	chr1	38706318	38754383	48066	loss	1	0.1383126		chr1	32091963	58289326	QTL_ID=2503	Name=Milk yield	Abbrev=MY	PUBMED_ID=11178740	trait_ID=1044
inside	CNVR_74	chr1	39562045	39584716	22672	loss	3	0.4149378		chr1	2555350	50444332	QTL_ID=10211	Name=Milk yield (daughter deviation)	Abbrev=DDMY	PUBMED_ID=7713441	trait_ID=1158
inside	CNVR_74	chr1	39562045	39584716	22672	loss	3	0.4149378		chr1	2555350	50444332	QTL_ID=10212	Name=Milk protein yield (daughter deviation)	Abbrev=DDPY	PUBMED_ID=7713441	trait_ID=1157
inside	CNVR_74	chr1	39562045	39584716	22672	loss	3	0.4149378		chr1	2701298	50444332	QTL_ID=2728	Name=Milk protein yield	Abbrev=PY	PUBMED_ID=9691050	trait_ID=1042
inside	CNVR_74	chr1	39562045	39584716	22672	loss	3	0.4149378		chr1	18308654	95771176	QTL_ID=3428	Name=Rump angle	Abbrev=RANG	PUBMED_ID=12605852	trait_ID=1138
inside	CNVR_74	chr1	39562045	39584716	22672	loss	3	0.4149378		chr1	19367110	50444332	QTL_ID=10274	Name=Teat length	Abbrev=TLGTH	PUBMED_ID=15377635	trait_ID=1096
inside	CNVR_74	chr1	39562045	39584716	22672	loss	3	0.4149378		chr1	19367110	50444332	QTL_ID=10275	Name=Non-return rate (direct)	Abbrev=NONR	PUBMED_ID=15377635	trait_ID=1148
inside	CNVR_74	chr1	39562045	39584716	22672	loss	3	0.4149378		chr1	19367110	98355467	QTL_ID=12199	Name=Oleic acid content	Abbrev=FA-C18:1	PUBMED_ID=20477785	trait_ID=1105
inside	CNVR_74	chr1	39562045	39584716	22672	loss	3	0.4149378		chr1	24234980	60109763	QTL_ID=10506	Name=Initial packed red blood cell volume	Abbrev=PCVI	PUBMED_ID=12805560	trait_ID=1013
inside	CNVR_74	chr1	39562045	39584716	22672	loss	3	0.4149378		chr1	31095406	50444332	QTL_ID=10639	Name=Weaning weight-maternal milk	Abbrev=MILK	PUBMED_ID=20477797	trait_ID=1273
inside	CNVR_74	chr1	39562045	39584716	22672	loss	3	0.4149378		chr1	31095406	50444332	QTL_ID=10638	Name=Body weight (birth)	Abbrev=BW	PUBMED_ID=20477797	trait_ID=1054
inside	CNVR_74	chr1	39562045	39584716	22672	loss	3	0.4149378		chr1	31095406	77516136	QTL_ID=11319	Name=Fertility treatments	Abbrev=FERTRT	PUBMED_ID=19841231	trait_ID=1277
inside	CNVR_74	chr1	39562045	39584716	22672	loss	3	0.4149378		chr1	32083611	50444332	QTL_ID=15717	Name=Fat thickness at the 12th rib	Abbrev=FATTH	PUBMED_ID=22303340	trait_ID=1275
inside	CNVR_74	chr1	39562045	39584716	22672	loss	3	0.4149378		chr1	32091963	58289326	QTL_ID=2502	Name=Milk protein yield	Abbrev=PY	PUBMED_ID=11178740	trait_ID=1042
inside	CNVR_74	chr1	39562045	39584716	22672	loss	3	0.4149378		chr1	32091963	58289326	QTL_ID=2503	Name=Milk yield	Abbrev=MY	PUBMED_ID=11178740	trait_ID=1044
inside	CNVR_75	chr1	40370442	40397188	26747	loss	2	0.2766252		chr1	2555350	50444332	QTL_ID=10211	Name=Milk yield (daughter deviation)	Abbrev=DDMY	PUBMED_ID=7713441	trait_ID=1158
inside	CNVR_75	chr1	40370442	40397188	26747	loss	2	0.2766252		chr1	2555350	50444332	QTL_ID=10212	Name=Milk protein yield (daughter deviation)	Abbrev=DDPY	PUBMED_ID=7713441	trait_ID=1157
inside	CNVR_75	chr1	40370442	40397188	26747	loss	2	0.2766252		chr1	2701298	50444332	QTL_ID=2728	Name=Milk protein yield	Abbrev=PY	PUBMED_ID=9691050	trait_ID=1042
inside	CNVR_75	chr1	40370442	40397188	26747	loss	2	0.2766252		chr1	18308654	95771176	QTL_ID=3428	Name=Rump angle	Abbrev=RANG	PUBMED_ID=12605852	trait_ID=1138
inside	CNVR_75	chr1	40370442	40397188	26747	loss	2	0.2766252		chr1	19367110	50444332	QTL_ID=10274	Name=Teat length	Abbrev=TLGTH	PUBMED_ID=15377635	trait_ID=1096
inside	CNVR_75	chr1	40370442	40397188	26747	loss	2	0.2766252		chr1	19367110	50444332	QTL_ID=10275	Name=Non-return rate (direct)	Abbrev=NONR	PUBMED_ID=15377635	trait_ID=1148
inside	CNVR_75	chr1	40370442	40397188	26747	loss	2	0.2766252		chr1	19367110	98355467	QTL_ID=12199	Name=Oleic acid content	Abbrev=FA-C18:1	PUBMED_ID=20477785	trait_ID=1105
inside	CNVR_75	chr1	40370442	40397188	26747	loss	2	0.2766252		chr1	24234980	60109763	QTL_ID=10506	Name=Initial packed red blood cell volume	Abbrev=PCVI	PUBMED_ID=12805560	trait_ID=1013
inside	CNVR_75	chr1	40370442	40397188	26747	loss	2	0.2766252		chr1	31095406	50444332	QTL_ID=10639	Name=Weaning weight-maternal milk	Abbrev=MILK	PUBMED_ID=20477797	trait_ID=1273
inside	CNVR_75	chr1	40370442	40397188	26747	loss	2	0.2766252		chr1	31095406	50444332	QTL_ID=10638	Name=Body weight (birth)	Abbrev=BW	PUBMED_ID=20477797	trait_ID=1054
inside	CNVR_75	chr1	40370442	40397188	26747	loss	2	0.2766252		chr1	31095406	77516136	QTL_ID=11319	Name=Fertility treatments	Abbrev=FERTRT	PUBMED_ID=19841231	trait_ID=1277
inside	CNVR_75	chr1	40370442	40397188	26747	loss	2	0.2766252		chr1	32083611	50444332	QTL_ID=15717	Name=Fat thickness at the 12th rib	Abbrev=FATTH	PUBMED_ID=22303340	trait_ID=1275
inside	CNVR_75	chr1	40370442	40397188	26747	loss	2	0.2766252		chr1	32091963	58289326	QTL_ID=2502	Name=Milk protein yield	Abbrev=PY	PUBMED_ID=11178740	trait_ID=1042
inside	CNVR_75	chr1	40370442	40397188	26747	loss	2	0.2766252		chr1	32091963	58289326	QTL_ID=2503	Name=Milk yield	Abbrev=MY	PUBMED_ID=11178740	trait_ID=1044
inside	CNVR_76	chr1	40830066	40836530	6465	loss	1	0.1383126		chr1	2555350	50444332	QTL_ID=10211	Name=Milk yield (daughter deviation)	Abbrev=DDMY	PUBMED_ID=7713441	trait_ID=1158
inside	CNVR_76	chr1	40830066	40836530	6465	loss	1	0.1383126		chr1	2555350	50444332	QTL_ID=10212	Name=Milk protein yield (daughter deviation)	Abbrev=DDPY	PUBMED_ID=7713441	trait_ID=1157
inside	CNVR_76	chr1	40830066	40836530	6465	loss	1	0.1383126		chr1	2701298	50444332	QTL_ID=2728	Name=Milk protein yield	Abbrev=PY	PUBMED_ID=9691050	trait_ID=1042
inside	CNVR_76	chr1	40830066	40836530	6465	loss	1	0.1383126		chr1	18308654	95771176	QTL_ID=3428	Name=Rump angle	Abbrev=RANG	PUBMED_ID=12605852	trait_ID=1138
inside	CNVR_76	chr1	40830066	40836530	6465	loss	1	0.1383126		chr1	19367110	50444332	QTL_ID=10274	Name=Teat length	Abbrev=TLGTH	PUBMED_ID=15377635	trait_ID=1096
inside	CNVR_76	chr1	40830066	40836530	6465	loss	1	0.1383126		chr1	19367110	50444332	QTL_ID=10275	Name=Non-return rate (direct)	Abbrev=NONR	PUBMED_ID=15377635	trait_ID=1148
inside	CNVR_76	chr1	40830066	40836530	6465	loss	1	0.1383126		chr1	19367110	98355467	QTL_ID=12199	Name=Oleic acid content	Abbrev=FA-C18:1	PUBMED_ID=20477785	trait_ID=1105
inside	CNVR_76	chr1	40830066	40836530	6465	loss	1	0.1383126		chr1	24234980	60109763	QTL_ID=10506	Name=Initial packed red blood cell volume	Abbrev=PCVI	PUBMED_ID=12805560	trait_ID=1013
inside	CNVR_76	chr1	40830066	40836530	6465	loss	1	0.1383126		chr1	31095406	50444332	QTL_ID=10639	Name=Weaning weight-maternal milk	Abbrev=MILK	PUBMED_ID=20477797	trait_ID=1273
inside	CNVR_76	chr1	40830066	40836530	6465	loss	1	0.1383126		chr1	31095406	50444332	QTL_ID=10638	Name=Body weight (birth)	Abbrev=BW	PUBMED_ID=20477797	trait_ID=1054
inside	CNVR_76	chr1	40830066	40836530	6465	loss	1	0.1383126		chr1	31095406	77516136	QTL_ID=11319	Name=Fertility treatments	Abbrev=FERTRT	PUBMED_ID=19841231	trait_ID=1277
inside	CNVR_76	chr1	40830066	40836530	6465	loss	1	0.1383126		chr1	32083611	50444332	QTL_ID=15717	Name=Fat thickness at the 12th rib	Abbrev=FATTH	PUBMED_ID=22303340	trait_ID=1275
inside	CNVR_76	chr1	40830066	40836530	6465	loss	1	0.1383126		chr1	32091963	58289326	QTL_ID=2502	Name=Milk protein yield	Abbrev=PY	PUBMED_ID=11178740	trait_ID=1042
inside	CNVR_76	chr1	40830066	40836530	6465	loss	1	0.1383126		chr1	32091963	58289326	QTL_ID=2503	Name=Milk yield	Abbrev=MY	PUBMED_ID=11178740	trait_ID=1044
inside	CNVR_77	chr1	40932376	40967217	34842	loss	7	0.9681881		chr1	2555350	50444332	QTL_ID=10211	Name=Milk yield (daughter deviation)	Abbrev=DDMY	PUBMED_ID=7713441	trait_ID=1158
inside	CNVR_77	chr1	40932376	40967217	34842	loss	7	0.9681881		chr1	2555350	50444332	QTL_ID=10212	Name=Milk protein yield (daughter deviation)	Abbrev=DDPY	PUBMED_ID=7713441	trait_ID=1157
inside	CNVR_77	chr1	40932376	40967217	34842	loss	7	0.9681881		chr1	2701298	50444332	QTL_ID=2728	Name=Milk protein yield	Abbrev=PY	PUBMED_ID=9691050	trait_ID=1042
inside	CNVR_77	chr1	40932376	40967217	34842	loss	7	0.9681881		chr1	18308654	95771176	QTL_ID=3428	Name=Rump angle	Abbrev=RANG	PUBMED_ID=12605852	trait_ID=1138
inside	CNVR_77	chr1	40932376	40967217	34842	loss	7	0.9681881		chr1	19367110	50444332	QTL_ID=10274	Name=Teat length	Abbrev=TLGTH	PUBMED_ID=15377635	trait_ID=1096
inside	CNVR_77	chr1	40932376	40967217	34842	loss	7	0.9681881		chr1	19367110	50444332	QTL_ID=10275	Name=Non-return rate (direct)	Abbrev=NONR	PUBMED_ID=15377635	trait_ID=1148
inside	CNVR_77	chr1	40932376	40967217	34842	loss	7	0.9681881		chr1	19367110	98355467	QTL_ID=12199	Name=Oleic acid content	Abbrev=FA-C18:1	PUBMED_ID=20477785	trait_ID=1105
inside	CNVR_77	chr1	40932376	40967217	34842	loss	7	0.9681881		chr1	24234980	60109763	QTL_ID=10506	Name=Initial packed red blood cell volume	Abbrev=PCVI	PUBMED_ID=12805560	trait_ID=1013
inside	CNVR_77	chr1	40932376	40967217	34842	loss	7	0.9681881		chr1	31095406	50444332	QTL_ID=10639	Name=Weaning weight-maternal milk	Abbrev=MILK	PUBMED_ID=20477797	trait_ID=1273
inside	CNVR_77	chr1	40932376	40967217	34842	loss	7	0.9681881		chr1	31095406	50444332	QTL_ID=10638	Name=Body weight (birth)	Abbrev=BW	PUBMED_ID=20477797	trait_ID=1054
inside	CNVR_77	chr1	40932376	40967217	34842	loss	7	0.9681881		chr1	31095406	77516136	QTL_ID=11319	Name=Fertility treatments	Abbrev=FERTRT	PUBMED_ID=19841231	trait_ID=1277
inside	CNVR_77	chr1	40932376	40967217	34842	loss	7	0.9681881		chr1	32083611	50444332	QTL_ID=15717	Name=Fat thickness at the 12th rib	Abbrev=FATTH	PUBMED_ID=22303340	trait_ID=1275
inside	CNVR_77	chr1	40932376	40967217	34842	loss	7	0.9681881		chr1	32091963	58289326	QTL_ID=2502	Name=Milk protein yield	Abbrev=PY	PUBMED_ID=11178740	trait_ID=1042
inside	CNVR_77	chr1	40932376	40967217	34842	loss	7	0.9681881		chr1	32091963	58289326	QTL_ID=2503	Name=Milk yield	Abbrev=MY	PUBMED_ID=11178740	trait_ID=1044
inside	CNVR_78	chr1	41103772	41121515	17744	loss	1	0.1383126		chr1	2555350	50444332	QTL_ID=10211	Name=Milk yield (daughter deviation)	Abbrev=DDMY	PUBMED_ID=7713441	trait_ID=1158
inside	CNVR_78	chr1	41103772	41121515	17744	loss	1	0.1383126		chr1	2555350	50444332	QTL_ID=10212	Name=Milk protein yield (daughter deviation)	Abbrev=DDPY	PUBMED_ID=7713441	trait_ID=1157
inside	CNVR_78	chr1	41103772	41121515	17744	loss	1	0.1383126		chr1	2701298	50444332	QTL_ID=2728	Name=Milk protein yield	Abbrev=PY	PUBMED_ID=9691050	trait_ID=1042
inside	CNVR_78	chr1	41103772	41121515	17744	loss	1	0.1383126		chr1	18308654	95771176	QTL_ID=3428	Name=Rump angle	Abbrev=RANG	PUBMED_ID=12605852	trait_ID=1138
inside	CNVR_78	chr1	41103772	41121515	17744	loss	1	0.1383126		chr1	19367110	50444332	QTL_ID=10274	Name=Teat length	Abbrev=TLGTH	PUBMED_ID=15377635	trait_ID=1096
inside	CNVR_78	chr1	41103772	41121515	17744	loss	1	0.1383126		chr1	19367110	50444332	QTL_ID=10275	Name=Non-return rate (direct)	Abbrev=NONR	PUBMED_ID=15377635	trait_ID=1148
inside	CNVR_78	chr1	41103772	41121515	17744	loss	1	0.1383126		chr1	19367110	98355467	QTL_ID=12199	Name=Oleic acid content	Abbrev=FA-C18:1	PUBMED_ID=20477785	trait_ID=1105
inside	CNVR_78	chr1	41103772	41121515	17744	loss	1	0.1383126		chr1	24234980	60109763	QTL_ID=10506	Name=Initial packed red blood cell volume	Abbrev=PCVI	PUBMED_ID=12805560	trait_ID=1013
inside	CNVR_78	chr1	41103772	41121515	17744	loss	1	0.1383126		chr1	31095406	50444332	QTL_ID=10639	Name=Weaning weight-maternal milk	Abbrev=MILK	PUBMED_ID=20477797	trait_ID=1273
inside	CNVR_78	chr1	41103772	41121515	17744	loss	1	0.1383126		chr1	31095406	50444332	QTL_ID=10638	Name=Body weight (birth)	Abbrev=BW	PUBMED_ID=20477797	trait_ID=1054
inside	CNVR_78	chr1	41103772	41121515	17744	loss	1	0.1383126		chr1	31095406	77516136	QTL_ID=11319	Name=Fertility treatments	Abbrev=FERTRT	PUBMED_ID=19841231	trait_ID=1277
inside	CNVR_78	chr1	41103772	41121515	17744	loss	1	0.1383126		chr1	32083611	50444332	QTL_ID=15717	Name=Fat thickness at the 12th rib	Abbrev=FATTH	PUBMED_ID=22303340	trait_ID=1275
inside	CNVR_78	chr1	41103772	41121515	17744	loss	1	0.1383126		chr1	32091963	58289326	QTL_ID=2502	Name=Milk protein yield	Abbrev=PY	PUBMED_ID=11178740	trait_ID=1042
inside	CNVR_78	chr1	41103772	41121515	17744	loss	1	0.1383126		chr1	32091963	58289326	QTL_ID=2503	Name=Milk yield	Abbrev=MY	PUBMED_ID=11178740	trait_ID=1044
inside	CNVR_78	chr1	41103772	41121515	17744	loss	1	0.1383126		chr1	41072109	41280913	QTL_ID=6145	Name=Milk yield (EBV)	Abbrev=MY	PUBMED_ID=18650300	trait_ID=1161
inside	CNVR_78	chr1	41103772	41121515	17744	loss	1	0.1383126		chr1	41072109	41280913	QTL_ID=6148	Name=Milk protein yield (EBV)	Abbrev=PY	PUBMED_ID=18650300	trait_ID=1160
inside	CNVR_79	chr1	41517187	41526983	9797	gain	1	0.1383126		chr1	2555350	50444332	QTL_ID=10211	Name=Milk yield (daughter deviation)	Abbrev=DDMY	PUBMED_ID=7713441	trait_ID=1158
inside	CNVR_79	chr1	41517187	41526983	9797	gain	1	0.1383126		chr1	2555350	50444332	QTL_ID=10212	Name=Milk protein yield (daughter deviation)	Abbrev=DDPY	PUBMED_ID=7713441	trait_ID=1157
inside	CNVR_79	chr1	41517187	41526983	9797	gain	1	0.1383126		chr1	2701298	50444332	QTL_ID=2728	Name=Milk protein yield	Abbrev=PY	PUBMED_ID=9691050	trait_ID=1042
inside	CNVR_79	chr1	41517187	41526983	9797	gain	1	0.1383126		chr1	18308654	95771176	QTL_ID=3428	Name=Rump angle	Abbrev=RANG	PUBMED_ID=12605852	trait_ID=1138
inside	CNVR_79	chr1	41517187	41526983	9797	gain	1	0.1383126		chr1	19367110	50444332	QTL_ID=10274	Name=Teat length	Abbrev=TLGTH	PUBMED_ID=15377635	trait_ID=1096
inside	CNVR_79	chr1	41517187	41526983	9797	gain	1	0.1383126		chr1	19367110	50444332	QTL_ID=10275	Name=Non-return rate (direct)	Abbrev=NONR	PUBMED_ID=15377635	trait_ID=1148
inside	CNVR_79	chr1	41517187	41526983	9797	gain	1	0.1383126		chr1	19367110	98355467	QTL_ID=12199	Name=Oleic acid content	Abbrev=FA-C18:1	PUBMED_ID=20477785	trait_ID=1105
inside	CNVR_79	chr1	41517187	41526983	9797	gain	1	0.1383126		chr1	24234980	60109763	QTL_ID=10506	Name=Initial packed red blood cell volume	Abbrev=PCVI	PUBMED_ID=12805560	trait_ID=1013
inside	CNVR_79	chr1	41517187	41526983	9797	gain	1	0.1383126		chr1	31095406	50444332	QTL_ID=10639	Name=Weaning weight-maternal milk	Abbrev=MILK	PUBMED_ID=20477797	trait_ID=1273
inside	CNVR_79	chr1	41517187	41526983	9797	gain	1	0.1383126		chr1	31095406	50444332	QTL_ID=10638	Name=Body weight (birth)	Abbrev=BW	PUBMED_ID=20477797	trait_ID=1054
inside	CNVR_79	chr1	41517187	41526983	9797	gain	1	0.1383126		chr1	31095406	77516136	QTL_ID=11319	Name=Fertility treatments	Abbrev=FERTRT	PUBMED_ID=19841231	trait_ID=1277
inside	CNVR_79	chr1	41517187	41526983	9797	gain	1	0.1383126		chr1	32083611	50444332	QTL_ID=15717	Name=Fat thickness at the 12th rib	Abbrev=FATTH	PUBMED_ID=22303340	trait_ID=1275
inside	CNVR_79	chr1	41517187	41526983	9797	gain	1	0.1383126		chr1	32091963	58289326	QTL_ID=2502	Name=Milk protein yield	Abbrev=PY	PUBMED_ID=11178740	trait_ID=1042
inside	CNVR_79	chr1	41517187	41526983	9797	gain	1	0.1383126		chr1	32091963	58289326	QTL_ID=2503	Name=Milk yield	Abbrev=MY	PUBMED_ID=11178740	trait_ID=1044
inside	CNVR_80	chr1	42119177	42135600	16424	loss	1	0.1383126		chr1	2555350	50444332	QTL_ID=10211	Name=Milk yield (daughter deviation)	Abbrev=DDMY	PUBMED_ID=7713441	trait_ID=1158
inside	CNVR_80	chr1	42119177	42135600	16424	loss	1	0.1383126		chr1	2555350	50444332	QTL_ID=10212	Name=Milk protein yield (daughter deviation)	Abbrev=DDPY	PUBMED_ID=7713441	trait_ID=1157
inside	CNVR_80	chr1	42119177	42135600	16424	loss	1	0.1383126		chr1	2701298	50444332	QTL_ID=2728	Name=Milk protein yield	Abbrev=PY	PUBMED_ID=9691050	trait_ID=1042
inside	CNVR_80	chr1	42119177	42135600	16424	loss	1	0.1383126		chr1	18308654	95771176	QTL_ID=3428	Name=Rump angle	Abbrev=RANG	PUBMED_ID=12605852	trait_ID=1138
inside	CNVR_80	chr1	42119177	42135600	16424	loss	1	0.1383126		chr1	19367110	50444332	QTL_ID=10274	Name=Teat length	Abbrev=TLGTH	PUBMED_ID=15377635	trait_ID=1096
inside	CNVR_80	chr1	42119177	42135600	16424	loss	1	0.1383126		chr1	19367110	50444332	QTL_ID=10275	Name=Non-return rate (direct)	Abbrev=NONR	PUBMED_ID=15377635	trait_ID=1148
inside	CNVR_80	chr1	42119177	42135600	16424	loss	1	0.1383126		chr1	19367110	98355467	QTL_ID=12199	Name=Oleic acid content	Abbrev=FA-C18:1	PUBMED_ID=20477785	trait_ID=1105
inside	CNVR_80	chr1	42119177	42135600	16424	loss	1	0.1383126		chr1	24234980	60109763	QTL_ID=10506	Name=Initial packed red blood cell volume	Abbrev=PCVI	PUBMED_ID=12805560	trait_ID=1013
inside	CNVR_80	chr1	42119177	42135600	16424	loss	1	0.1383126		chr1	31095406	50444332	QTL_ID=10639	Name=Weaning weight-maternal milk	Abbrev=MILK	PUBMED_ID=20477797	trait_ID=1273
inside	CNVR_80	chr1	42119177	42135600	16424	loss	1	0.1383126		chr1	31095406	50444332	QTL_ID=10638	Name=Body weight (birth)	Abbrev=BW	PUBMED_ID=20477797	trait_ID=1054
inside	CNVR_80	chr1	42119177	42135600	16424	loss	1	0.1383126		chr1	31095406	77516136	QTL_ID=11319	Name=Fertility treatments	Abbrev=FERTRT	PUBMED_ID=19841231	trait_ID=1277
inside	CNVR_80	chr1	42119177	42135600	16424	loss	1	0.1383126		chr1	32083611	50444332	QTL_ID=15717	Name=Fat thickness at the 12th rib	Abbrev=FATTH	PUBMED_ID=22303340	trait_ID=1275
inside	CNVR_80	chr1	42119177	42135600	16424	loss	1	0.1383126		chr1	32091963	58289326	QTL_ID=2502	Name=Milk protein yield	Abbrev=PY	PUBMED_ID=11178740	trait_ID=1042
inside	CNVR_80	chr1	42119177	42135600	16424	loss	1	0.1383126		chr1	32091963	58289326	QTL_ID=2503	Name=Milk yield	Abbrev=MY	PUBMED_ID=11178740	trait_ID=1044
inside	CNVR_81	chr1	42224589	42230085	5497	loss	3	0.4149378		chr1	2555350	50444332	QTL_ID=10211	Name=Milk yield (daughter deviation)	Abbrev=DDMY	PUBMED_ID=7713441	trait_ID=1158
inside	CNVR_81	chr1	42224589	42230085	5497	loss	3	0.4149378		chr1	2555350	50444332	QTL_ID=10212	Name=Milk protein yield (daughter deviation)	Abbrev=DDPY	PUBMED_ID=7713441	trait_ID=1157
inside	CNVR_81	chr1	42224589	42230085	5497	loss	3	0.4149378		chr1	2701298	50444332	QTL_ID=2728	Name=Milk protein yield	Abbrev=PY	PUBMED_ID=9691050	trait_ID=1042
inside	CNVR_81	chr1	42224589	42230085	5497	loss	3	0.4149378		chr1	18308654	95771176	QTL_ID=3428	Name=Rump angle	Abbrev=RANG	PUBMED_ID=12605852	trait_ID=1138
inside	CNVR_81	chr1	42224589	42230085	5497	loss	3	0.4149378		chr1	19367110	50444332	QTL_ID=10274	Name=Teat length	Abbrev=TLGTH	PUBMED_ID=15377635	trait_ID=1096
inside	CNVR_81	chr1	42224589	42230085	5497	loss	3	0.4149378		chr1	19367110	50444332	QTL_ID=10275	Name=Non-return rate (direct)	Abbrev=NONR	PUBMED_ID=15377635	trait_ID=1148
inside	CNVR_81	chr1	42224589	42230085	5497	loss	3	0.4149378		chr1	19367110	98355467	QTL_ID=12199	Name=Oleic acid content	Abbrev=FA-C18:1	PUBMED_ID=20477785	trait_ID=1105
inside	CNVR_81	chr1	42224589	42230085	5497	loss	3	0.4149378		chr1	24234980	60109763	QTL_ID=10506	Name=Initial packed red blood cell volume	Abbrev=PCVI	PUBMED_ID=12805560	trait_ID=1013
inside	CNVR_81	chr1	42224589	42230085	5497	loss	3	0.4149378		chr1	31095406	50444332	QTL_ID=10639	Name=Weaning weight-maternal milk	Abbrev=MILK	PUBMED_ID=20477797	trait_ID=1273
inside	CNVR_81	chr1	42224589	42230085	5497	loss	3	0.4149378		chr1	31095406	50444332	QTL_ID=10638	Name=Body weight (birth)	Abbrev=BW	PUBMED_ID=20477797	trait_ID=1054
inside	CNVR_81	chr1	42224589	42230085	5497	loss	3	0.4149378		chr1	31095406	77516136	QTL_ID=11319	Name=Fertility treatments	Abbrev=FERTRT	PUBMED_ID=19841231	trait_ID=1277
inside	CNVR_81	chr1	42224589	42230085	5497	loss	3	0.4149378		chr1	32083611	50444332	QTL_ID=15717	Name=Fat thickness at the 12th rib	Abbrev=FATTH	PUBMED_ID=22303340	trait_ID=1275
inside	CNVR_81	chr1	42224589	42230085	5497	loss	3	0.4149378		chr1	32091963	58289326	QTL_ID=2502	Name=Milk protein yield	Abbrev=PY	PUBMED_ID=11178740	trait_ID=1042
inside	CNVR_81	chr1	42224589	42230085	5497	loss	3	0.4149378		chr1	32091963	58289326	QTL_ID=2503	Name=Milk yield	Abbrev=MY	PUBMED_ID=11178740	trait_ID=1044
inside	CNVR_82	chr1	42342109	42352084	9976	gain	1	0.1383126		chr1	2555350	50444332	QTL_ID=10211	Name=Milk yield (daughter deviation)	Abbrev=DDMY	PUBMED_ID=7713441	trait_ID=1158
inside	CNVR_82	chr1	42342109	42352084	9976	gain	1	0.1383126		chr1	2555350	50444332	QTL_ID=10212	Name=Milk protein yield (daughter deviation)	Abbrev=DDPY	PUBMED_ID=7713441	trait_ID=1157
inside	CNVR_82	chr1	42342109	42352084	9976	gain	1	0.1383126		chr1	2701298	50444332	QTL_ID=2728	Name=Milk protein yield	Abbrev=PY	PUBMED_ID=9691050	trait_ID=1042
inside	CNVR_82	chr1	42342109	42352084	9976	gain	1	0.1383126		chr1	18308654	95771176	QTL_ID=3428	Name=Rump angle	Abbrev=RANG	PUBMED_ID=12605852	trait_ID=1138
inside	CNVR_82	chr1	42342109	42352084	9976	gain	1	0.1383126		chr1	19367110	50444332	QTL_ID=10274	Name=Teat length	Abbrev=TLGTH	PUBMED_ID=15377635	trait_ID=1096
inside	CNVR_82	chr1	42342109	42352084	9976	gain	1	0.1383126		chr1	19367110	50444332	QTL_ID=10275	Name=Non-return rate (direct)	Abbrev=NONR	PUBMED_ID=15377635	trait_ID=1148
inside	CNVR_82	chr1	42342109	42352084	9976	gain	1	0.1383126		chr1	19367110	98355467	QTL_ID=12199	Name=Oleic acid content	Abbrev=FA-C18:1	PUBMED_ID=20477785	trait_ID=1105
inside	CNVR_82	chr1	42342109	42352084	9976	gain	1	0.1383126		chr1	24234980	60109763	QTL_ID=10506	Name=Initial packed red blood cell volume	Abbrev=PCVI	PUBMED_ID=12805560	trait_ID=1013
inside	CNVR_82	chr1	42342109	42352084	9976	gain	1	0.1383126		chr1	31095406	50444332	QTL_ID=10639	Name=Weaning weight-maternal milk	Abbrev=MILK	PUBMED_ID=20477797	trait_ID=1273
inside	CNVR_82	chr1	42342109	42352084	9976	gain	1	0.1383126		chr1	31095406	50444332	QTL_ID=10638	Name=Body weight (birth)	Abbrev=BW	PUBMED_ID=20477797	trait_ID=1054
inside	CNVR_82	chr1	42342109	42352084	9976	gain	1	0.1383126		chr1	31095406	77516136	QTL_ID=11319	Name=Fertility treatments	Abbrev=FERTRT	PUBMED_ID=19841231	trait_ID=1277
inside	CNVR_82	chr1	42342109	42352084	9976	gain	1	0.1383126		chr1	32083611	50444332	QTL_ID=15717	Name=Fat thickness at the 12th rib	Abbrev=FATTH	PUBMED_ID=22303340	trait_ID=1275
inside	CNVR_82	chr1	42342109	42352084	9976	gain	1	0.1383126		chr1	32091963	58289326	QTL_ID=2502	Name=Milk protein yield	Abbrev=PY	PUBMED_ID=11178740	trait_ID=1042
inside	CNVR_82	chr1	42342109	42352084	9976	gain	1	0.1383126		chr1	32091963	58289326	QTL_ID=2503	Name=Milk yield	Abbrev=MY	PUBMED_ID=11178740	trait_ID=1044
inside	CNVR_83	chr1	44897300	44936991	39692	loss	2	0.2766252		chr1	2555350	50444332	QTL_ID=10211	Name=Milk yield (daughter deviation)	Abbrev=DDMY	PUBMED_ID=7713441	trait_ID=1158
inside	CNVR_83	chr1	44897300	44936991	39692	loss	2	0.2766252		chr1	2555350	50444332	QTL_ID=10212	Name=Milk protein yield (daughter deviation)	Abbrev=DDPY	PUBMED_ID=7713441	trait_ID=1157
inside	CNVR_83	chr1	44897300	44936991	39692	loss	2	0.2766252		chr1	2701298	50444332	QTL_ID=2728	Name=Milk protein yield	Abbrev=PY	PUBMED_ID=9691050	trait_ID=1042
inside	CNVR_83	chr1	44897300	44936991	39692	loss	2	0.2766252		chr1	18308654	95771176	QTL_ID=3428	Name=Rump angle	Abbrev=RANG	PUBMED_ID=12605852	trait_ID=1138
inside	CNVR_83	chr1	44897300	44936991	39692	loss	2	0.2766252		chr1	19367110	50444332	QTL_ID=10274	Name=Teat length	Abbrev=TLGTH	PUBMED_ID=15377635	trait_ID=1096
inside	CNVR_83	chr1	44897300	44936991	39692	loss	2	0.2766252		chr1	19367110	50444332	QTL_ID=10275	Name=Non-return rate (direct)	Abbrev=NONR	PUBMED_ID=15377635	trait_ID=1148
inside	CNVR_83	chr1	44897300	44936991	39692	loss	2	0.2766252		chr1	19367110	98355467	QTL_ID=12199	Name=Oleic acid content	Abbrev=FA-C18:1	PUBMED_ID=20477785	trait_ID=1105
inside	CNVR_83	chr1	44897300	44936991	39692	loss	2	0.2766252		chr1	24234980	60109763	QTL_ID=10506	Name=Initial packed red blood cell volume	Abbrev=PCVI	PUBMED_ID=12805560	trait_ID=1013
inside	CNVR_83	chr1	44897300	44936991	39692	loss	2	0.2766252		chr1	31095406	50444332	QTL_ID=10639	Name=Weaning weight-maternal milk	Abbrev=MILK	PUBMED_ID=20477797	trait_ID=1273
inside	CNVR_83	chr1	44897300	44936991	39692	loss	2	0.2766252		chr1	31095406	50444332	QTL_ID=10638	Name=Body weight (birth)	Abbrev=BW	PUBMED_ID=20477797	trait_ID=1054
inside	CNVR_83	chr1	44897300	44936991	39692	loss	2	0.2766252		chr1	31095406	77516136	QTL_ID=11319	Name=Fertility treatments	Abbrev=FERTRT	PUBMED_ID=19841231	trait_ID=1277
inside	CNVR_83	chr1	44897300	44936991	39692	loss	2	0.2766252		chr1	32083611	50444332	QTL_ID=15717	Name=Fat thickness at the 12th rib	Abbrev=FATTH	PUBMED_ID=22303340	trait_ID=1275
inside	CNVR_83	chr1	44897300	44936991	39692	loss	2	0.2766252		chr1	32091963	58289326	QTL_ID=2502	Name=Milk protein yield	Abbrev=PY	PUBMED_ID=11178740	trait_ID=1042
inside	CNVR_83	chr1	44897300	44936991	39692	loss	2	0.2766252		chr1	32091963	58289326	QTL_ID=2503	Name=Milk yield	Abbrev=MY	PUBMED_ID=11178740	trait_ID=1044
inside	CNVR_84	chr1	45019582	45126351	106770	gain	7	0.9681881		chr1	2555350	50444332	QTL_ID=10211	Name=Milk yield (daughter deviation)	Abbrev=DDMY	PUBMED_ID=7713441	trait_ID=1158
inside	CNVR_84	chr1	45019582	45126351	106770	gain	7	0.9681881		chr1	2555350	50444332	QTL_ID=10212	Name=Milk protein yield (daughter deviation)	Abbrev=DDPY	PUBMED_ID=7713441	trait_ID=1157
inside	CNVR_84	chr1	45019582	45126351	106770	gain	7	0.9681881		chr1	2701298	50444332	QTL_ID=2728	Name=Milk protein yield	Abbrev=PY	PUBMED_ID=9691050	trait_ID=1042
inside	CNVR_84	chr1	45019582	45126351	106770	gain	7	0.9681881		chr1	18308654	95771176	QTL_ID=3428	Name=Rump angle	Abbrev=RANG	PUBMED_ID=12605852	trait_ID=1138
inside	CNVR_84	chr1	45019582	45126351	106770	gain	7	0.9681881		chr1	19367110	50444332	QTL_ID=10274	Name=Teat length	Abbrev=TLGTH	PUBMED_ID=15377635	trait_ID=1096
inside	CNVR_84	chr1	45019582	45126351	106770	gain	7	0.9681881		chr1	19367110	50444332	QTL_ID=10275	Name=Non-return rate (direct)	Abbrev=NONR	PUBMED_ID=15377635	trait_ID=1148
inside	CNVR_84	chr1	45019582	45126351	106770	gain	7	0.9681881		chr1	19367110	98355467	QTL_ID=12199	Name=Oleic acid content	Abbrev=FA-C18:1	PUBMED_ID=20477785	trait_ID=1105
inside	CNVR_84	chr1	45019582	45126351	106770	gain	7	0.9681881		chr1	24234980	60109763	QTL_ID=10506	Name=Initial packed red blood cell volume	Abbrev=PCVI	PUBMED_ID=12805560	trait_ID=1013
inside	CNVR_84	chr1	45019582	45126351	106770	gain	7	0.9681881		chr1	31095406	50444332	QTL_ID=10639	Name=Weaning weight-maternal milk	Abbrev=MILK	PUBMED_ID=20477797	trait_ID=1273
inside	CNVR_84	chr1	45019582	45126351	106770	gain	7	0.9681881		chr1	31095406	50444332	QTL_ID=10638	Name=Body weight (birth)	Abbrev=BW	PUBMED_ID=20477797	trait_ID=1054
inside	CNVR_84	chr1	45019582	45126351	106770	gain	7	0.9681881		chr1	31095406	77516136	QTL_ID=11319	Name=Fertility treatments	Abbrev=FERTRT	PUBMED_ID=19841231	trait_ID=1277
inside	CNVR_84	chr1	45019582	45126351	106770	gain	7	0.9681881		chr1	32083611	50444332	QTL_ID=15717	Name=Fat thickness at the 12th rib	Abbrev=FATTH	PUBMED_ID=22303340	trait_ID=1275
inside	CNVR_84	chr1	45019582	45126351	106770	gain	7	0.9681881		chr1	32091963	58289326	QTL_ID=2502	Name=Milk protein yield	Abbrev=PY	PUBMED_ID=11178740	trait_ID=1042
inside	CNVR_84	chr1	45019582	45126351	106770	gain	7	0.9681881		chr1	32091963	58289326	QTL_ID=2503	Name=Milk yield	Abbrev=MY	PUBMED_ID=11178740	trait_ID=1044
inside	CNVR_85	chr1	45148191	45156532	8342	gain	2	0.2766252		chr1	2555350	50444332	QTL_ID=10211	Name=Milk yield (daughter deviation)	Abbrev=DDMY	PUBMED_ID=7713441	trait_ID=1158
inside	CNVR_85	chr1	45148191	45156532	8342	gain	2	0.2766252		chr1	2555350	50444332	QTL_ID=10212	Name=Milk protein yield (daughter deviation)	Abbrev=DDPY	PUBMED_ID=7713441	trait_ID=1157
inside	CNVR_85	chr1	45148191	45156532	8342	gain	2	0.2766252		chr1	2701298	50444332	QTL_ID=2728	Name=Milk protein yield	Abbrev=PY	PUBMED_ID=9691050	trait_ID=1042
inside	CNVR_85	chr1	45148191	45156532	8342	gain	2	0.2766252		chr1	18308654	95771176	QTL_ID=3428	Name=Rump angle	Abbrev=RANG	PUBMED_ID=12605852	trait_ID=1138
inside	CNVR_85	chr1	45148191	45156532	8342	gain	2	0.2766252		chr1	19367110	50444332	QTL_ID=10274	Name=Teat length	Abbrev=TLGTH	PUBMED_ID=15377635	trait_ID=1096
inside	CNVR_85	chr1	45148191	45156532	8342	gain	2	0.2766252		chr1	19367110	50444332	QTL_ID=10275	Name=Non-return rate (direct)	Abbrev=NONR	PUBMED_ID=15377635	trait_ID=1148
inside	CNVR_85	chr1	45148191	45156532	8342	gain	2	0.2766252		chr1	19367110	98355467	QTL_ID=12199	Name=Oleic acid content	Abbrev=FA-C18:1	PUBMED_ID=20477785	trait_ID=1105
inside	CNVR_85	chr1	45148191	45156532	8342	gain	2	0.2766252		chr1	24234980	60109763	QTL_ID=10506	Name=Initial packed red blood cell volume	Abbrev=PCVI	PUBMED_ID=12805560	trait_ID=1013
inside	CNVR_85	chr1	45148191	45156532	8342	gain	2	0.2766252		chr1	31095406	50444332	QTL_ID=10639	Name=Weaning weight-maternal milk	Abbrev=MILK	PUBMED_ID=20477797	trait_ID=1273
inside	CNVR_85	chr1	45148191	45156532	8342	gain	2	0.2766252		chr1	31095406	50444332	QTL_ID=10638	Name=Body weight (birth)	Abbrev=BW	PUBMED_ID=20477797	trait_ID=1054
inside	CNVR_85	chr1	45148191	45156532	8342	gain	2	0.2766252		chr1	31095406	77516136	QTL_ID=11319	Name=Fertility treatments	Abbrev=FERTRT	PUBMED_ID=19841231	trait_ID=1277
inside	CNVR_85	chr1	45148191	45156532	8342	gain	2	0.2766252		chr1	32083611	50444332	QTL_ID=15717	Name=Fat thickness at the 12th rib	Abbrev=FATTH	PUBMED_ID=22303340	trait_ID=1275
inside	CNVR_85	chr1	45148191	45156532	8342	gain	2	0.2766252		chr1	32091963	58289326	QTL_ID=2502	Name=Milk protein yield	Abbrev=PY	PUBMED_ID=11178740	trait_ID=1042
inside	CNVR_85	chr1	45148191	45156532	8342	gain	2	0.2766252		chr1	32091963	58289326	QTL_ID=2503	Name=Milk yield	Abbrev=MY	PUBMED_ID=11178740	trait_ID=1044
inside	CNVR_86	chr1	45349328	45380977	31650	gain	9	1.2448133		chr1	2555350	50444332	QTL_ID=10211	Name=Milk yield (daughter deviation)	Abbrev=DDMY	PUBMED_ID=7713441	trait_ID=1158
inside	CNVR_86	chr1	45349328	45380977	31650	gain	9	1.2448133		chr1	2555350	50444332	QTL_ID=10212	Name=Milk protein yield (daughter deviation)	Abbrev=DDPY	PUBMED_ID=7713441	trait_ID=1157
inside	CNVR_86	chr1	45349328	45380977	31650	gain	9	1.2448133		chr1	2701298	50444332	QTL_ID=2728	Name=Milk protein yield	Abbrev=PY	PUBMED_ID=9691050	trait_ID=1042
inside	CNVR_86	chr1	45349328	45380977	31650	gain	9	1.2448133		chr1	18308654	95771176	QTL_ID=3428	Name=Rump angle	Abbrev=RANG	PUBMED_ID=12605852	trait_ID=1138
inside	CNVR_86	chr1	45349328	45380977	31650	gain	9	1.2448133		chr1	19367110	50444332	QTL_ID=10274	Name=Teat length	Abbrev=TLGTH	PUBMED_ID=15377635	trait_ID=1096
inside	CNVR_86	chr1	45349328	45380977	31650	gain	9	1.2448133		chr1	19367110	50444332	QTL_ID=10275	Name=Non-return rate (direct)	Abbrev=NONR	PUBMED_ID=15377635	trait_ID=1148
inside	CNVR_86	chr1	45349328	45380977	31650	gain	9	1.2448133		chr1	19367110	98355467	QTL_ID=12199	Name=Oleic acid content	Abbrev=FA-C18:1	PUBMED_ID=20477785	trait_ID=1105
inside	CNVR_86	chr1	45349328	45380977	31650	gain	9	1.2448133		chr1	24234980	60109763	QTL_ID=10506	Name=Initial packed red blood cell volume	Abbrev=PCVI	PUBMED_ID=12805560	trait_ID=1013
inside	CNVR_86	chr1	45349328	45380977	31650	gain	9	1.2448133		chr1	31095406	50444332	QTL_ID=10639	Name=Weaning weight-maternal milk	Abbrev=MILK	PUBMED_ID=20477797	trait_ID=1273
inside	CNVR_86	chr1	45349328	45380977	31650	gain	9	1.2448133		chr1	31095406	50444332	QTL_ID=10638	Name=Body weight (birth)	Abbrev=BW	PUBMED_ID=20477797	trait_ID=1054
inside	CNVR_86	chr1	45349328	45380977	31650	gain	9	1.2448133		chr1	31095406	77516136	QTL_ID=11319	Name=Fertility treatments	Abbrev=FERTRT	PUBMED_ID=19841231	trait_ID=1277
inside	CNVR_86	chr1	45349328	45380977	31650	gain	9	1.2448133		chr1	32083611	50444332	QTL_ID=15717	Name=Fat thickness at the 12th rib	Abbrev=FATTH	PUBMED_ID=22303340	trait_ID=1275
inside	CNVR_86	chr1	45349328	45380977	31650	gain	9	1.2448133		chr1	32091963	58289326	QTL_ID=2502	Name=Milk protein yield	Abbrev=PY	PUBMED_ID=11178740	trait_ID=1042
inside	CNVR_86	chr1	45349328	45380977	31650	gain	9	1.2448133		chr1	32091963	58289326	QTL_ID=2503	Name=Milk yield	Abbrev=MY	PUBMED_ID=11178740	trait_ID=1044
inside	CNVR_87	chr1	45817483	45824737	7255	gain	2	0.2766252		chr1	2555350	50444332	QTL_ID=10211	Name=Milk yield (daughter deviation)	Abbrev=DDMY	PUBMED_ID=7713441	trait_ID=1158
inside	CNVR_87	chr1	45817483	45824737	7255	gain	2	0.2766252		chr1	2555350	50444332	QTL_ID=10212	Name=Milk protein yield (daughter deviation)	Abbrev=DDPY	PUBMED_ID=7713441	trait_ID=1157
inside	CNVR_87	chr1	45817483	45824737	7255	gain	2	0.2766252		chr1	2701298	50444332	QTL_ID=2728	Name=Milk protein yield	Abbrev=PY	PUBMED_ID=9691050	trait_ID=1042
inside	CNVR_87	chr1	45817483	45824737	7255	gain	2	0.2766252		chr1	18308654	95771176	QTL_ID=3428	Name=Rump angle	Abbrev=RANG	PUBMED_ID=12605852	trait_ID=1138
inside	CNVR_87	chr1	45817483	45824737	7255	gain	2	0.2766252		chr1	19367110	50444332	QTL_ID=10274	Name=Teat length	Abbrev=TLGTH	PUBMED_ID=15377635	trait_ID=1096
inside	CNVR_87	chr1	45817483	45824737	7255	gain	2	0.2766252		chr1	19367110	50444332	QTL_ID=10275	Name=Non-return rate (direct)	Abbrev=NONR	PUBMED_ID=15377635	trait_ID=1148
inside	CNVR_87	chr1	45817483	45824737	7255	gain	2	0.2766252		chr1	19367110	98355467	QTL_ID=12199	Name=Oleic acid content	Abbrev=FA-C18:1	PUBMED_ID=20477785	trait_ID=1105
inside	CNVR_87	chr1	45817483	45824737	7255	gain	2	0.2766252		chr1	24234980	60109763	QTL_ID=10506	Name=Initial packed red blood cell volume	Abbrev=PCVI	PUBMED_ID=12805560	trait_ID=1013
inside	CNVR_87	chr1	45817483	45824737	7255	gain	2	0.2766252		chr1	31095406	50444332	QTL_ID=10639	Name=Weaning weight-maternal milk	Abbrev=MILK	PUBMED_ID=20477797	trait_ID=1273
inside	CNVR_87	chr1	45817483	45824737	7255	gain	2	0.2766252		chr1	31095406	50444332	QTL_ID=10638	Name=Body weight (birth)	Abbrev=BW	PUBMED_ID=20477797	trait_ID=1054
inside	CNVR_87	chr1	45817483	45824737	7255	gain	2	0.2766252		chr1	31095406	77516136	QTL_ID=11319	Name=Fertility treatments	Abbrev=FERTRT	PUBMED_ID=19841231	trait_ID=1277
inside	CNVR_87	chr1	45817483	45824737	7255	gain	2	0.2766252		chr1	32083611	50444332	QTL_ID=15717	Name=Fat thickness at the 12th rib	Abbrev=FATTH	PUBMED_ID=22303340	trait_ID=1275
inside	CNVR_87	chr1	45817483	45824737	7255	gain	2	0.2766252		chr1	32091963	58289326	QTL_ID=2502	Name=Milk protein yield	Abbrev=PY	PUBMED_ID=11178740	trait_ID=1042
inside	CNVR_87	chr1	45817483	45824737	7255	gain	2	0.2766252		chr1	32091963	58289326	QTL_ID=2503	Name=Milk yield	Abbrev=MY	PUBMED_ID=11178740	trait_ID=1044
inside	CNVR_88	chr1	47171670	47191323	19654	loss	1	0.1383126		chr1	2555350	50444332	QTL_ID=10211	Name=Milk yield (daughter deviation)	Abbrev=DDMY	PUBMED_ID=7713441	trait_ID=1158
inside	CNVR_88	chr1	47171670	47191323	19654	loss	1	0.1383126		chr1	2555350	50444332	QTL_ID=10212	Name=Milk protein yield (daughter deviation)	Abbrev=DDPY	PUBMED_ID=7713441	trait_ID=1157
inside	CNVR_88	chr1	47171670	47191323	19654	loss	1	0.1383126		chr1	2701298	50444332	QTL_ID=2728	Name=Milk protein yield	Abbrev=PY	PUBMED_ID=9691050	trait_ID=1042
inside	CNVR_88	chr1	47171670	47191323	19654	loss	1	0.1383126		chr1	18308654	95771176	QTL_ID=3428	Name=Rump angle	Abbrev=RANG	PUBMED_ID=12605852	trait_ID=1138
inside	CNVR_88	chr1	47171670	47191323	19654	loss	1	0.1383126		chr1	19367110	50444332	QTL_ID=10274	Name=Teat length	Abbrev=TLGTH	PUBMED_ID=15377635	trait_ID=1096
inside	CNVR_88	chr1	47171670	47191323	19654	loss	1	0.1383126		chr1	19367110	50444332	QTL_ID=10275	Name=Non-return rate (direct)	Abbrev=NONR	PUBMED_ID=15377635	trait_ID=1148
inside	CNVR_88	chr1	47171670	47191323	19654	loss	1	0.1383126		chr1	19367110	98355467	QTL_ID=12199	Name=Oleic acid content	Abbrev=FA-C18:1	PUBMED_ID=20477785	trait_ID=1105
inside	CNVR_88	chr1	47171670	47191323	19654	loss	1	0.1383126		chr1	24234980	60109763	QTL_ID=10506	Name=Initial packed red blood cell volume	Abbrev=PCVI	PUBMED_ID=12805560	trait_ID=1013
inside	CNVR_88	chr1	47171670	47191323	19654	loss	1	0.1383126		chr1	31095406	50444332	QTL_ID=10639	Name=Weaning weight-maternal milk	Abbrev=MILK	PUBMED_ID=20477797	trait_ID=1273
inside	CNVR_88	chr1	47171670	47191323	19654	loss	1	0.1383126		chr1	31095406	50444332	QTL_ID=10638	Name=Body weight (birth)	Abbrev=BW	PUBMED_ID=20477797	trait_ID=1054
inside	CNVR_88	chr1	47171670	47191323	19654	loss	1	0.1383126		chr1	31095406	77516136	QTL_ID=11319	Name=Fertility treatments	Abbrev=FERTRT	PUBMED_ID=19841231	trait_ID=1277
inside	CNVR_88	chr1	47171670	47191323	19654	loss	1	0.1383126		chr1	32083611	50444332	QTL_ID=15717	Name=Fat thickness at the 12th rib	Abbrev=FATTH	PUBMED_ID=22303340	trait_ID=1275
inside	CNVR_88	chr1	47171670	47191323	19654	loss	1	0.1383126		chr1	32091963	58289326	QTL_ID=2502	Name=Milk protein yield	Abbrev=PY	PUBMED_ID=11178740	trait_ID=1042
inside	CNVR_88	chr1	47171670	47191323	19654	loss	1	0.1383126		chr1	32091963	58289326	QTL_ID=2503	Name=Milk yield	Abbrev=MY	PUBMED_ID=11178740	trait_ID=1044
inside	CNVR_89	chr1	48361372	48425887	64516	loss	8	1.1065007		chr1	2555350	50444332	QTL_ID=10211	Name=Milk yield (daughter deviation)	Abbrev=DDMY	PUBMED_ID=7713441	trait_ID=1158
inside	CNVR_89	chr1	48361372	48425887	64516	loss	8	1.1065007		chr1	2555350	50444332	QTL_ID=10212	Name=Milk protein yield (daughter deviation)	Abbrev=DDPY	PUBMED_ID=7713441	trait_ID=1157
inside	CNVR_89	chr1	48361372	48425887	64516	loss	8	1.1065007		chr1	2701298	50444332	QTL_ID=2728	Name=Milk protein yield	Abbrev=PY	PUBMED_ID=9691050	trait_ID=1042
inside	CNVR_89	chr1	48361372	48425887	64516	loss	8	1.1065007		chr1	18308654	95771176	QTL_ID=3428	Name=Rump angle	Abbrev=RANG	PUBMED_ID=12605852	trait_ID=1138
inside	CNVR_89	chr1	48361372	48425887	64516	loss	8	1.1065007		chr1	19367110	50444332	QTL_ID=10274	Name=Teat length	Abbrev=TLGTH	PUBMED_ID=15377635	trait_ID=1096
inside	CNVR_89	chr1	48361372	48425887	64516	loss	8	1.1065007		chr1	19367110	50444332	QTL_ID=10275	Name=Non-return rate (direct)	Abbrev=NONR	PUBMED_ID=15377635	trait_ID=1148
inside	CNVR_89	chr1	48361372	48425887	64516	loss	8	1.1065007		chr1	19367110	98355467	QTL_ID=12199	Name=Oleic acid content	Abbrev=FA-C18:1	PUBMED_ID=20477785	trait_ID=1105
inside	CNVR_89	chr1	48361372	48425887	64516	loss	8	1.1065007		chr1	24234980	60109763	QTL_ID=10506	Name=Initial packed red blood cell volume	Abbrev=PCVI	PUBMED_ID=12805560	trait_ID=1013
inside	CNVR_89	chr1	48361372	48425887	64516	loss	8	1.1065007		chr1	31095406	50444332	QTL_ID=10639	Name=Weaning weight-maternal milk	Abbrev=MILK	PUBMED_ID=20477797	trait_ID=1273
inside	CNVR_89	chr1	48361372	48425887	64516	loss	8	1.1065007		chr1	31095406	50444332	QTL_ID=10638	Name=Body weight (birth)	Abbrev=BW	PUBMED_ID=20477797	trait_ID=1054
inside	CNVR_89	chr1	48361372	48425887	64516	loss	8	1.1065007		chr1	31095406	77516136	QTL_ID=11319	Name=Fertility treatments	Abbrev=FERTRT	PUBMED_ID=19841231	trait_ID=1277
inside	CNVR_89	chr1	48361372	48425887	64516	loss	8	1.1065007		chr1	32083611	50444332	QTL_ID=15717	Name=Fat thickness at the 12th rib	Abbrev=FATTH	PUBMED_ID=22303340	trait_ID=1275
inside	CNVR_89	chr1	48361372	48425887	64516	loss	8	1.1065007		chr1	32091963	58289326	QTL_ID=2502	Name=Milk protein yield	Abbrev=PY	PUBMED_ID=11178740	trait_ID=1042
inside	CNVR_89	chr1	48361372	48425887	64516	loss	8	1.1065007		chr1	32091963	58289326	QTL_ID=2503	Name=Milk yield	Abbrev=MY	PUBMED_ID=11178740	trait_ID=1044
downstream	CNVR_89	chr1	48361372	48425887	64516	loss	8	1.1065007		chr1	48242204	48377719	QTL_ID=22755	Name=Body weight (birth)	Abbrev=BW	PUBMED_ID=23038745	trait_ID=1054
inside	CNVR_90	chr1	48514883	48542634	27752	gain	1	0.1383126		chr1	2555350	50444332	QTL_ID=10211	Name=Milk yield (daughter deviation)	Abbrev=DDMY	PUBMED_ID=7713441	trait_ID=1158
inside	CNVR_90	chr1	48514883	48542634	27752	gain	1	0.1383126		chr1	2555350	50444332	QTL_ID=10212	Name=Milk protein yield (daughter deviation)	Abbrev=DDPY	PUBMED_ID=7713441	trait_ID=1157
inside	CNVR_90	chr1	48514883	48542634	27752	gain	1	0.1383126		chr1	2701298	50444332	QTL_ID=2728	Name=Milk protein yield	Abbrev=PY	PUBMED_ID=9691050	trait_ID=1042
inside	CNVR_90	chr1	48514883	48542634	27752	gain	1	0.1383126		chr1	18308654	95771176	QTL_ID=3428	Name=Rump angle	Abbrev=RANG	PUBMED_ID=12605852	trait_ID=1138
inside	CNVR_90	chr1	48514883	48542634	27752	gain	1	0.1383126		chr1	19367110	50444332	QTL_ID=10274	Name=Teat length	Abbrev=TLGTH	PUBMED_ID=15377635	trait_ID=1096
inside	CNVR_90	chr1	48514883	48542634	27752	gain	1	0.1383126		chr1	19367110	50444332	QTL_ID=10275	Name=Non-return rate (direct)	Abbrev=NONR	PUBMED_ID=15377635	trait_ID=1148
inside	CNVR_90	chr1	48514883	48542634	27752	gain	1	0.1383126		chr1	19367110	98355467	QTL_ID=12199	Name=Oleic acid content	Abbrev=FA-C18:1	PUBMED_ID=20477785	trait_ID=1105
inside	CNVR_90	chr1	48514883	48542634	27752	gain	1	0.1383126		chr1	24234980	60109763	QTL_ID=10506	Name=Initial packed red blood cell volume	Abbrev=PCVI	PUBMED_ID=12805560	trait_ID=1013
inside	CNVR_90	chr1	48514883	48542634	27752	gain	1	0.1383126		chr1	31095406	50444332	QTL_ID=10639	Name=Weaning weight-maternal milk	Abbrev=MILK	PUBMED_ID=20477797	trait_ID=1273
inside	CNVR_90	chr1	48514883	48542634	27752	gain	1	0.1383126		chr1	31095406	50444332	QTL_ID=10638	Name=Body weight (birth)	Abbrev=BW	PUBMED_ID=20477797	trait_ID=1054
inside	CNVR_90	chr1	48514883	48542634	27752	gain	1	0.1383126		chr1	31095406	77516136	QTL_ID=11319	Name=Fertility treatments	Abbrev=FERTRT	PUBMED_ID=19841231	trait_ID=1277
inside	CNVR_90	chr1	48514883	48542634	27752	gain	1	0.1383126		chr1	32083611	50444332	QTL_ID=15717	Name=Fat thickness at the 12th rib	Abbrev=FATTH	PUBMED_ID=22303340	trait_ID=1275
inside	CNVR_90	chr1	48514883	48542634	27752	gain	1	0.1383126		chr1	32091963	58289326	QTL_ID=2502	Name=Milk protein yield	Abbrev=PY	PUBMED_ID=11178740	trait_ID=1042
inside	CNVR_90	chr1	48514883	48542634	27752	gain	1	0.1383126		chr1	32091963	58289326	QTL_ID=2503	Name=Milk yield	Abbrev=MY	PUBMED_ID=11178740	trait_ID=1044
inside	CNVR_91	chr1	48772543	48874578	102036	loss	8	1.1065007		chr1	2555350	50444332	QTL_ID=10211	Name=Milk yield (daughter deviation)	Abbrev=DDMY	PUBMED_ID=7713441	trait_ID=1158
inside	CNVR_91	chr1	48772543	48874578	102036	loss	8	1.1065007		chr1	2555350	50444332	QTL_ID=10212	Name=Milk protein yield (daughter deviation)	Abbrev=DDPY	PUBMED_ID=7713441	trait_ID=1157
inside	CNVR_91	chr1	48772543	48874578	102036	loss	8	1.1065007		chr1	2701298	50444332	QTL_ID=2728	Name=Milk protein yield	Abbrev=PY	PUBMED_ID=9691050	trait_ID=1042
inside	CNVR_91	chr1	48772543	48874578	102036	loss	8	1.1065007		chr1	18308654	95771176	QTL_ID=3428	Name=Rump angle	Abbrev=RANG	PUBMED_ID=12605852	trait_ID=1138
inside	CNVR_91	chr1	48772543	48874578	102036	loss	8	1.1065007		chr1	19367110	50444332	QTL_ID=10274	Name=Teat length	Abbrev=TLGTH	PUBMED_ID=15377635	trait_ID=1096
inside	CNVR_91	chr1	48772543	48874578	102036	loss	8	1.1065007		chr1	19367110	50444332	QTL_ID=10275	Name=Non-return rate (direct)	Abbrev=NONR	PUBMED_ID=15377635	trait_ID=1148
inside	CNVR_91	chr1	48772543	48874578	102036	loss	8	1.1065007		chr1	19367110	98355467	QTL_ID=12199	Name=Oleic acid content	Abbrev=FA-C18:1	PUBMED_ID=20477785	trait_ID=1105
inside	CNVR_91	chr1	48772543	48874578	102036	loss	8	1.1065007		chr1	24234980	60109763	QTL_ID=10506	Name=Initial packed red blood cell volume	Abbrev=PCVI	PUBMED_ID=12805560	trait_ID=1013
inside	CNVR_91	chr1	48772543	48874578	102036	loss	8	1.1065007		chr1	31095406	50444332	QTL_ID=10639	Name=Weaning weight-maternal milk	Abbrev=MILK	PUBMED_ID=20477797	trait_ID=1273
inside	CNVR_91	chr1	48772543	48874578	102036	loss	8	1.1065007		chr1	31095406	50444332	QTL_ID=10638	Name=Body weight (birth)	Abbrev=BW	PUBMED_ID=20477797	trait_ID=1054
inside	CNVR_91	chr1	48772543	48874578	102036	loss	8	1.1065007		chr1	31095406	77516136	QTL_ID=11319	Name=Fertility treatments	Abbrev=FERTRT	PUBMED_ID=19841231	trait_ID=1277
inside	CNVR_91	chr1	48772543	48874578	102036	loss	8	1.1065007		chr1	32083611	50444332	QTL_ID=15717	Name=Fat thickness at the 12th rib	Abbrev=FATTH	PUBMED_ID=22303340	trait_ID=1275
inside	CNVR_91	chr1	48772543	48874578	102036	loss	8	1.1065007		chr1	32091963	58289326	QTL_ID=2502	Name=Milk protein yield	Abbrev=PY	PUBMED_ID=11178740	trait_ID=1042
inside	CNVR_91	chr1	48772543	48874578	102036	loss	8	1.1065007		chr1	32091963	58289326	QTL_ID=2503	Name=Milk yield	Abbrev=MY	PUBMED_ID=11178740	trait_ID=1044
inside	CNVR_92	chr1	48944826	48965612	20787	loss	1	0.1383126		chr1	2555350	50444332	QTL_ID=10211	Name=Milk yield (daughter deviation)	Abbrev=DDMY	PUBMED_ID=7713441	trait_ID=1158
inside	CNVR_92	chr1	48944826	48965612	20787	loss	1	0.1383126		chr1	2555350	50444332	QTL_ID=10212	Name=Milk protein yield (daughter deviation)	Abbrev=DDPY	PUBMED_ID=7713441	trait_ID=1157
inside	CNVR_92	chr1	48944826	48965612	20787	loss	1	0.1383126		chr1	2701298	50444332	QTL_ID=2728	Name=Milk protein yield	Abbrev=PY	PUBMED_ID=9691050	trait_ID=1042
inside	CNVR_92	chr1	48944826	48965612	20787	loss	1	0.1383126		chr1	18308654	95771176	QTL_ID=3428	Name=Rump angle	Abbrev=RANG	PUBMED_ID=12605852	trait_ID=1138
inside	CNVR_92	chr1	48944826	48965612	20787	loss	1	0.1383126		chr1	19367110	50444332	QTL_ID=10274	Name=Teat length	Abbrev=TLGTH	PUBMED_ID=15377635	trait_ID=1096
inside	CNVR_92	chr1	48944826	48965612	20787	loss	1	0.1383126		chr1	19367110	50444332	QTL_ID=10275	Name=Non-return rate (direct)	Abbrev=NONR	PUBMED_ID=15377635	trait_ID=1148
inside	CNVR_92	chr1	48944826	48965612	20787	loss	1	0.1383126		chr1	19367110	98355467	QTL_ID=12199	Name=Oleic acid content	Abbrev=FA-C18:1	PUBMED_ID=20477785	trait_ID=1105
inside	CNVR_92	chr1	48944826	48965612	20787	loss	1	0.1383126		chr1	24234980	60109763	QTL_ID=10506	Name=Initial packed red blood cell volume	Abbrev=PCVI	PUBMED_ID=12805560	trait_ID=1013
inside	CNVR_92	chr1	48944826	48965612	20787	loss	1	0.1383126		chr1	31095406	50444332	QTL_ID=10639	Name=Weaning weight-maternal milk	Abbrev=MILK	PUBMED_ID=20477797	trait_ID=1273
inside	CNVR_92	chr1	48944826	48965612	20787	loss	1	0.1383126		chr1	31095406	50444332	QTL_ID=10638	Name=Body weight (birth)	Abbrev=BW	PUBMED_ID=20477797	trait_ID=1054
inside	CNVR_92	chr1	48944826	48965612	20787	loss	1	0.1383126		chr1	31095406	77516136	QTL_ID=11319	Name=Fertility treatments	Abbrev=FERTRT	PUBMED_ID=19841231	trait_ID=1277
inside	CNVR_92	chr1	48944826	48965612	20787	loss	1	0.1383126		chr1	32083611	50444332	QTL_ID=15717	Name=Fat thickness at the 12th rib	Abbrev=FATTH	PUBMED_ID=22303340	trait_ID=1275
inside	CNVR_92	chr1	48944826	48965612	20787	loss	1	0.1383126		chr1	32091963	58289326	QTL_ID=2502	Name=Milk protein yield	Abbrev=PY	PUBMED_ID=11178740	trait_ID=1042
inside	CNVR_92	chr1	48944826	48965612	20787	loss	1	0.1383126		chr1	32091963	58289326	QTL_ID=2503	Name=Milk yield	Abbrev=MY	PUBMED_ID=11178740	trait_ID=1044
inside	CNVR_93	chr1	49218542	49223710	5169	loss	1	0.1383126		chr1	2555350	50444332	QTL_ID=10211	Name=Milk yield (daughter deviation)	Abbrev=DDMY	PUBMED_ID=7713441	trait_ID=1158
inside	CNVR_93	chr1	49218542	49223710	5169	loss	1	0.1383126		chr1	2555350	50444332	QTL_ID=10212	Name=Milk protein yield (daughter deviation)	Abbrev=DDPY	PUBMED_ID=7713441	trait_ID=1157
inside	CNVR_93	chr1	49218542	49223710	5169	loss	1	0.1383126		chr1	2701298	50444332	QTL_ID=2728	Name=Milk protein yield	Abbrev=PY	PUBMED_ID=9691050	trait_ID=1042
inside	CNVR_93	chr1	49218542	49223710	5169	loss	1	0.1383126		chr1	18308654	95771176	QTL_ID=3428	Name=Rump angle	Abbrev=RANG	PUBMED_ID=12605852	trait_ID=1138
inside	CNVR_93	chr1	49218542	49223710	5169	loss	1	0.1383126		chr1	19367110	50444332	QTL_ID=10274	Name=Teat length	Abbrev=TLGTH	PUBMED_ID=15377635	trait_ID=1096
inside	CNVR_93	chr1	49218542	49223710	5169	loss	1	0.1383126		chr1	19367110	50444332	QTL_ID=10275	Name=Non-return rate (direct)	Abbrev=NONR	PUBMED_ID=15377635	trait_ID=1148
inside	CNVR_93	chr1	49218542	49223710	5169	loss	1	0.1383126		chr1	19367110	98355467	QTL_ID=12199	Name=Oleic acid content	Abbrev=FA-C18:1	PUBMED_ID=20477785	trait_ID=1105
inside	CNVR_93	chr1	49218542	49223710	5169	loss	1	0.1383126		chr1	24234980	60109763	QTL_ID=10506	Name=Initial packed red blood cell volume	Abbrev=PCVI	PUBMED_ID=12805560	trait_ID=1013
inside	CNVR_93	chr1	49218542	49223710	5169	loss	1	0.1383126		chr1	31095406	50444332	QTL_ID=10639	Name=Weaning weight-maternal milk	Abbrev=MILK	PUBMED_ID=20477797	trait_ID=1273
inside	CNVR_93	chr1	49218542	49223710	5169	loss	1	0.1383126		chr1	31095406	50444332	QTL_ID=10638	Name=Body weight (birth)	Abbrev=BW	PUBMED_ID=20477797	trait_ID=1054
inside	CNVR_93	chr1	49218542	49223710	5169	loss	1	0.1383126		chr1	31095406	77516136	QTL_ID=11319	Name=Fertility treatments	Abbrev=FERTRT	PUBMED_ID=19841231	trait_ID=1277
inside	CNVR_93	chr1	49218542	49223710	5169	loss	1	0.1383126		chr1	32083611	50444332	QTL_ID=15717	Name=Fat thickness at the 12th rib	Abbrev=FATTH	PUBMED_ID=22303340	trait_ID=1275
inside	CNVR_93	chr1	49218542	49223710	5169	loss	1	0.1383126		chr1	32091963	58289326	QTL_ID=2502	Name=Milk protein yield	Abbrev=PY	PUBMED_ID=11178740	trait_ID=1042
inside	CNVR_93	chr1	49218542	49223710	5169	loss	1	0.1383126		chr1	32091963	58289326	QTL_ID=2503	Name=Milk yield	Abbrev=MY	PUBMED_ID=11178740	trait_ID=1044
inside	CNVR_94	chr1	49311374	49321660	10287	loss	2	0.2766252		chr1	2555350	50444332	QTL_ID=10211	Name=Milk yield (daughter deviation)	Abbrev=DDMY	PUBMED_ID=7713441	trait_ID=1158
inside	CNVR_94	chr1	49311374	49321660	10287	loss	2	0.2766252		chr1	2555350	50444332	QTL_ID=10212	Name=Milk protein yield (daughter deviation)	Abbrev=DDPY	PUBMED_ID=7713441	trait_ID=1157
inside	CNVR_94	chr1	49311374	49321660	10287	loss	2	0.2766252		chr1	2701298	50444332	QTL_ID=2728	Name=Milk protein yield	Abbrev=PY	PUBMED_ID=9691050	trait_ID=1042
inside	CNVR_94	chr1	49311374	49321660	10287	loss	2	0.2766252		chr1	18308654	95771176	QTL_ID=3428	Name=Rump angle	Abbrev=RANG	PUBMED_ID=12605852	trait_ID=1138
inside	CNVR_94	chr1	49311374	49321660	10287	loss	2	0.2766252		chr1	19367110	50444332	QTL_ID=10274	Name=Teat length	Abbrev=TLGTH	PUBMED_ID=15377635	trait_ID=1096
inside	CNVR_94	chr1	49311374	49321660	10287	loss	2	0.2766252		chr1	19367110	50444332	QTL_ID=10275	Name=Non-return rate (direct)	Abbrev=NONR	PUBMED_ID=15377635	trait_ID=1148
inside	CNVR_94	chr1	49311374	49321660	10287	loss	2	0.2766252		chr1	19367110	98355467	QTL_ID=12199	Name=Oleic acid content	Abbrev=FA-C18:1	PUBMED_ID=20477785	trait_ID=1105
inside	CNVR_94	chr1	49311374	49321660	10287	loss	2	0.2766252		chr1	24234980	60109763	QTL_ID=10506	Name=Initial packed red blood cell volume	Abbrev=PCVI	PUBMED_ID=12805560	trait_ID=1013
inside	CNVR_94	chr1	49311374	49321660	10287	loss	2	0.2766252		chr1	31095406	50444332	QTL_ID=10639	Name=Weaning weight-maternal milk	Abbrev=MILK	PUBMED_ID=20477797	trait_ID=1273
inside	CNVR_94	chr1	49311374	49321660	10287	loss	2	0.2766252		chr1	31095406	50444332	QTL_ID=10638	Name=Body weight (birth)	Abbrev=BW	PUBMED_ID=20477797	trait_ID=1054
inside	CNVR_94	chr1	49311374	49321660	10287	loss	2	0.2766252		chr1	31095406	77516136	QTL_ID=11319	Name=Fertility treatments	Abbrev=FERTRT	PUBMED_ID=19841231	trait_ID=1277
inside	CNVR_94	chr1	49311374	49321660	10287	loss	2	0.2766252		chr1	32083611	50444332	QTL_ID=15717	Name=Fat thickness at the 12th rib	Abbrev=FATTH	PUBMED_ID=22303340	trait_ID=1275
inside	CNVR_94	chr1	49311374	49321660	10287	loss	2	0.2766252		chr1	32091963	58289326	QTL_ID=2502	Name=Milk protein yield	Abbrev=PY	PUBMED_ID=11178740	trait_ID=1042
inside	CNVR_94	chr1	49311374	49321660	10287	loss	2	0.2766252		chr1	32091963	58289326	QTL_ID=2503	Name=Milk yield	Abbrev=MY	PUBMED_ID=11178740	trait_ID=1044
inside	CNVR_95	chr1	49829393	49849540	20148	gain	4	0.5532503		chr1	2555350	50444332	QTL_ID=10211	Name=Milk yield (daughter deviation)	Abbrev=DDMY	PUBMED_ID=7713441	trait_ID=1158
inside	CNVR_95	chr1	49829393	49849540	20148	gain	4	0.5532503		chr1	2555350	50444332	QTL_ID=10212	Name=Milk protein yield (daughter deviation)	Abbrev=DDPY	PUBMED_ID=7713441	trait_ID=1157
inside	CNVR_95	chr1	49829393	49849540	20148	gain	4	0.5532503		chr1	2701298	50444332	QTL_ID=2728	Name=Milk protein yield	Abbrev=PY	PUBMED_ID=9691050	trait_ID=1042
inside	CNVR_95	chr1	49829393	49849540	20148	gain	4	0.5532503		chr1	18308654	95771176	QTL_ID=3428	Name=Rump angle	Abbrev=RANG	PUBMED_ID=12605852	trait_ID=1138
inside	CNVR_95	chr1	49829393	49849540	20148	gain	4	0.5532503		chr1	19367110	50444332	QTL_ID=10274	Name=Teat length	Abbrev=TLGTH	PUBMED_ID=15377635	trait_ID=1096
inside	CNVR_95	chr1	49829393	49849540	20148	gain	4	0.5532503		chr1	19367110	50444332	QTL_ID=10275	Name=Non-return rate (direct)	Abbrev=NONR	PUBMED_ID=15377635	trait_ID=1148
inside	CNVR_95	chr1	49829393	49849540	20148	gain	4	0.5532503		chr1	19367110	98355467	QTL_ID=12199	Name=Oleic acid content	Abbrev=FA-C18:1	PUBMED_ID=20477785	trait_ID=1105
inside	CNVR_95	chr1	49829393	49849540	20148	gain	4	0.5532503		chr1	24234980	60109763	QTL_ID=10506	Name=Initial packed red blood cell volume	Abbrev=PCVI	PUBMED_ID=12805560	trait_ID=1013
inside	CNVR_95	chr1	49829393	49849540	20148	gain	4	0.5532503		chr1	31095406	50444332	QTL_ID=10639	Name=Weaning weight-maternal milk	Abbrev=MILK	PUBMED_ID=20477797	trait_ID=1273
inside	CNVR_95	chr1	49829393	49849540	20148	gain	4	0.5532503		chr1	31095406	50444332	QTL_ID=10638	Name=Body weight (birth)	Abbrev=BW	PUBMED_ID=20477797	trait_ID=1054
inside	CNVR_95	chr1	49829393	49849540	20148	gain	4	0.5532503		chr1	31095406	77516136	QTL_ID=11319	Name=Fertility treatments	Abbrev=FERTRT	PUBMED_ID=19841231	trait_ID=1277
inside	CNVR_95	chr1	49829393	49849540	20148	gain	4	0.5532503		chr1	32083611	50444332	QTL_ID=15717	Name=Fat thickness at the 12th rib	Abbrev=FATTH	PUBMED_ID=22303340	trait_ID=1275
inside	CNVR_95	chr1	49829393	49849540	20148	gain	4	0.5532503		chr1	32091963	58289326	QTL_ID=2502	Name=Milk protein yield	Abbrev=PY	PUBMED_ID=11178740	trait_ID=1042
inside	CNVR_95	chr1	49829393	49849540	20148	gain	4	0.5532503		chr1	32091963	58289326	QTL_ID=2503	Name=Milk yield	Abbrev=MY	PUBMED_ID=11178740	trait_ID=1044
inside	CNVR_96	chr1	51786844	51797148	10305	loss	1	0.1383126		chr1	18308654	95771176	QTL_ID=3428	Name=Rump angle	Abbrev=RANG	PUBMED_ID=12605852	trait_ID=1138
inside	CNVR_96	chr1	51786844	51797148	10305	loss	1	0.1383126		chr1	19367110	98355467	QTL_ID=12199	Name=Oleic acid content	Abbrev=FA-C18:1	PUBMED_ID=20477785	trait_ID=1105
inside	CNVR_96	chr1	51786844	51797148	10305	loss	1	0.1383126		chr1	24234980	60109763	QTL_ID=10506	Name=Initial packed red blood cell volume	Abbrev=PCVI	PUBMED_ID=12805560	trait_ID=1013
inside	CNVR_96	chr1	51786844	51797148	10305	loss	1	0.1383126		chr1	31095406	77516136	QTL_ID=11319	Name=Fertility treatments	Abbrev=FERTRT	PUBMED_ID=19841231	trait_ID=1277
inside	CNVR_96	chr1	51786844	51797148	10305	loss	1	0.1383126		chr1	32091963	58289326	QTL_ID=2502	Name=Milk protein yield	Abbrev=PY	PUBMED_ID=11178740	trait_ID=1042
inside	CNVR_96	chr1	51786844	51797148	10305	loss	1	0.1383126		chr1	32091963	58289326	QTL_ID=2503	Name=Milk yield	Abbrev=MY	PUBMED_ID=11178740	trait_ID=1044
inside	CNVR_96	chr1	51786844	51797148	10305	loss	1	0.1383126		chr1	50444332	78193999	QTL_ID=12226	Name=Linoleic acid content	Abbrev=FA-C18:2	PUBMED_ID=20416790	trait_ID=1187
inside	CNVR_96	chr1	51786844	51797148	10305	loss	1	0.1383126		chr1	50444332	78193999	QTL_ID=12227	Name=Linolenic acid content	Abbrev=FA-C18:3	PUBMED_ID=20416790	trait_ID=1362
inside	CNVR_96	chr1	51786844	51797148	10305	loss	1	0.1383126		chr1	50444332	78193999	QTL_ID=12228	Name=Polyunsaturated fatty acid content	Abbrev=PUFA	PUBMED_ID=20416790	trait_ID=1189
inside	CNVR_96	chr1	51786844	51797148	10305	loss	1	0.1383126		chr1	50444332	61780206	QTL_ID=10640	Name=Body weight (mature)	Abbrev=MW	PUBMED_ID=20477797	trait_ID=1271
inside	CNVR_96	chr1	51786844	51797148	10305	loss	1	0.1383126		chr1	50444332	78193999	QTL_ID=10641	Name=Marbling score (EBV)	Abbrev=MARBL	PUBMED_ID=20477797	trait_ID=1258
inside	CNVR_96	chr1	51786844	51797148	10305	loss	1	0.1383126		chr1	50891925	66472973	QTL_ID=1348	Name=Fat percentage	Abbrev=FATP	PUBMED_ID=14731222	trait_ID=1228
inside	CNVR_96	chr1	51786844	51797148	10305	loss	1	0.1383126		chr1	50891925	66472973	QTL_ID=1347	Name=Retail product yield	Abbrev=YIELD	PUBMED_ID=14731222	trait_ID=1062
inside	CNVR_96	chr1	51786844	51797148	10305	loss	1	0.1383126		chr1	50891925	66472973	QTL_ID=1349	Name=Yield grade	Abbrev=PERCHOICE	PUBMED_ID=14731222	trait_ID=1031
inside	CNVR_97	chr1	53580829	53643786	62958	loss	1	0.1383126		chr1	18308654	95771176	QTL_ID=3428	Name=Rump angle	Abbrev=RANG	PUBMED_ID=12605852	trait_ID=1138
inside	CNVR_97	chr1	53580829	53643786	62958	loss	1	0.1383126		chr1	19367110	98355467	QTL_ID=12199	Name=Oleic acid content	Abbrev=FA-C18:1	PUBMED_ID=20477785	trait_ID=1105
inside	CNVR_97	chr1	53580829	53643786	62958	loss	1	0.1383126		chr1	24234980	60109763	QTL_ID=10506	Name=Initial packed red blood cell volume	Abbrev=PCVI	PUBMED_ID=12805560	trait_ID=1013
inside	CNVR_97	chr1	53580829	53643786	62958	loss	1	0.1383126		chr1	31095406	77516136	QTL_ID=11319	Name=Fertility treatments	Abbrev=FERTRT	PUBMED_ID=19841231	trait_ID=1277
inside	CNVR_97	chr1	53580829	53643786	62958	loss	1	0.1383126		chr1	32091963	58289326	QTL_ID=2502	Name=Milk protein yield	Abbrev=PY	PUBMED_ID=11178740	trait_ID=1042
inside	CNVR_97	chr1	53580829	53643786	62958	loss	1	0.1383126		chr1	32091963	58289326	QTL_ID=2503	Name=Milk yield	Abbrev=MY	PUBMED_ID=11178740	trait_ID=1044
inside	CNVR_97	chr1	53580829	53643786	62958	loss	1	0.1383126		chr1	50444332	78193999	QTL_ID=12226	Name=Linoleic acid content	Abbrev=FA-C18:2	PUBMED_ID=20416790	trait_ID=1187
inside	CNVR_97	chr1	53580829	53643786	62958	loss	1	0.1383126		chr1	50444332	78193999	QTL_ID=12227	Name=Linolenic acid content	Abbrev=FA-C18:3	PUBMED_ID=20416790	trait_ID=1362
inside	CNVR_97	chr1	53580829	53643786	62958	loss	1	0.1383126		chr1	50444332	78193999	QTL_ID=12228	Name=Polyunsaturated fatty acid content	Abbrev=PUFA	PUBMED_ID=20416790	trait_ID=1189
inside	CNVR_97	chr1	53580829	53643786	62958	loss	1	0.1383126		chr1	50444332	61780206	QTL_ID=10640	Name=Body weight (mature)	Abbrev=MW	PUBMED_ID=20477797	trait_ID=1271
inside	CNVR_97	chr1	53580829	53643786	62958	loss	1	0.1383126		chr1	50444332	78193999	QTL_ID=10641	Name=Marbling score (EBV)	Abbrev=MARBL	PUBMED_ID=20477797	trait_ID=1258
inside	CNVR_97	chr1	53580829	53643786	62958	loss	1	0.1383126		chr1	50891925	66472973	QTL_ID=1348	Name=Fat percentage	Abbrev=FATP	PUBMED_ID=14731222	trait_ID=1228
inside	CNVR_97	chr1	53580829	53643786	62958	loss	1	0.1383126		chr1	50891925	66472973	QTL_ID=1347	Name=Retail product yield	Abbrev=YIELD	PUBMED_ID=14731222	trait_ID=1062
inside	CNVR_97	chr1	53580829	53643786	62958	loss	1	0.1383126		chr1	50891925	66472973	QTL_ID=1349	Name=Yield grade	Abbrev=PERCHOICE	PUBMED_ID=14731222	trait_ID=1031
inside	CNVR_97	chr1	53580829	53643786	62958	loss	1	0.1383126		chr1	52457035	108379861	QTL_ID=3439	Name=Conception rate	Abbrev=CONCRATE	PUBMED_ID=12605852	trait_ID=1075
inside	CNVR_98	chr1	54470324	54486578	16255	loss	1	0.1383126		chr1	18308654	95771176	QTL_ID=3428	Name=Rump angle	Abbrev=RANG	PUBMED_ID=12605852	trait_ID=1138
inside	CNVR_98	chr1	54470324	54486578	16255	loss	1	0.1383126		chr1	19367110	98355467	QTL_ID=12199	Name=Oleic acid content	Abbrev=FA-C18:1	PUBMED_ID=20477785	trait_ID=1105
inside	CNVR_98	chr1	54470324	54486578	16255	loss	1	0.1383126		chr1	24234980	60109763	QTL_ID=10506	Name=Initial packed red blood cell volume	Abbrev=PCVI	PUBMED_ID=12805560	trait_ID=1013
inside	CNVR_98	chr1	54470324	54486578	16255	loss	1	0.1383126		chr1	31095406	77516136	QTL_ID=11319	Name=Fertility treatments	Abbrev=FERTRT	PUBMED_ID=19841231	trait_ID=1277
inside	CNVR_98	chr1	54470324	54486578	16255	loss	1	0.1383126		chr1	32091963	58289326	QTL_ID=2502	Name=Milk protein yield	Abbrev=PY	PUBMED_ID=11178740	trait_ID=1042
inside	CNVR_98	chr1	54470324	54486578	16255	loss	1	0.1383126		chr1	32091963	58289326	QTL_ID=2503	Name=Milk yield	Abbrev=MY	PUBMED_ID=11178740	trait_ID=1044
inside	CNVR_98	chr1	54470324	54486578	16255	loss	1	0.1383126		chr1	50444332	78193999	QTL_ID=12226	Name=Linoleic acid content	Abbrev=FA-C18:2	PUBMED_ID=20416790	trait_ID=1187
inside	CNVR_98	chr1	54470324	54486578	16255	loss	1	0.1383126		chr1	50444332	78193999	QTL_ID=12227	Name=Linolenic acid content	Abbrev=FA-C18:3	PUBMED_ID=20416790	trait_ID=1362
inside	CNVR_98	chr1	54470324	54486578	16255	loss	1	0.1383126		chr1	50444332	78193999	QTL_ID=12228	Name=Polyunsaturated fatty acid content	Abbrev=PUFA	PUBMED_ID=20416790	trait_ID=1189
inside	CNVR_98	chr1	54470324	54486578	16255	loss	1	0.1383126		chr1	50444332	61780206	QTL_ID=10640	Name=Body weight (mature)	Abbrev=MW	PUBMED_ID=20477797	trait_ID=1271
inside	CNVR_98	chr1	54470324	54486578	16255	loss	1	0.1383126		chr1	50444332	78193999	QTL_ID=10641	Name=Marbling score (EBV)	Abbrev=MARBL	PUBMED_ID=20477797	trait_ID=1258
inside	CNVR_98	chr1	54470324	54486578	16255	loss	1	0.1383126		chr1	50891925	66472973	QTL_ID=1348	Name=Fat percentage	Abbrev=FATP	PUBMED_ID=14731222	trait_ID=1228
inside	CNVR_98	chr1	54470324	54486578	16255	loss	1	0.1383126		chr1	50891925	66472973	QTL_ID=1347	Name=Retail product yield	Abbrev=YIELD	PUBMED_ID=14731222	trait_ID=1062
inside	CNVR_98	chr1	54470324	54486578	16255	loss	1	0.1383126		chr1	50891925	66472973	QTL_ID=1349	Name=Yield grade	Abbrev=PERCHOICE	PUBMED_ID=14731222	trait_ID=1031
inside	CNVR_98	chr1	54470324	54486578	16255	loss	1	0.1383126		chr1	52457035	108379861	QTL_ID=3439	Name=Conception rate	Abbrev=CONCRATE	PUBMED_ID=12605852	trait_ID=1075
inside	CNVR_99	chr1	54814576	54819828	5253	loss	2	0.2766252		chr1	18308654	95771176	QTL_ID=3428	Name=Rump angle	Abbrev=RANG	PUBMED_ID=12605852	trait_ID=1138
inside	CNVR_99	chr1	54814576	54819828	5253	loss	2	0.2766252		chr1	19367110	98355467	QTL_ID=12199	Name=Oleic acid content	Abbrev=FA-C18:1	PUBMED_ID=20477785	trait_ID=1105
inside	CNVR_99	chr1	54814576	54819828	5253	loss	2	0.2766252		chr1	24234980	60109763	QTL_ID=10506	Name=Initial packed red blood cell volume	Abbrev=PCVI	PUBMED_ID=12805560	trait_ID=1013
inside	CNVR_99	chr1	54814576	54819828	5253	loss	2	0.2766252		chr1	31095406	77516136	QTL_ID=11319	Name=Fertility treatments	Abbrev=FERTRT	PUBMED_ID=19841231	trait_ID=1277
inside	CNVR_99	chr1	54814576	54819828	5253	loss	2	0.2766252		chr1	32091963	58289326	QTL_ID=2502	Name=Milk protein yield	Abbrev=PY	PUBMED_ID=11178740	trait_ID=1042
inside	CNVR_99	chr1	54814576	54819828	5253	loss	2	0.2766252		chr1	32091963	58289326	QTL_ID=2503	Name=Milk yield	Abbrev=MY	PUBMED_ID=11178740	trait_ID=1044
inside	CNVR_99	chr1	54814576	54819828	5253	loss	2	0.2766252		chr1	50444332	78193999	QTL_ID=12226	Name=Linoleic acid content	Abbrev=FA-C18:2	PUBMED_ID=20416790	trait_ID=1187
inside	CNVR_99	chr1	54814576	54819828	5253	loss	2	0.2766252		chr1	50444332	78193999	QTL_ID=12227	Name=Linolenic acid content	Abbrev=FA-C18:3	PUBMED_ID=20416790	trait_ID=1362
inside	CNVR_99	chr1	54814576	54819828	5253	loss	2	0.2766252		chr1	50444332	78193999	QTL_ID=12228	Name=Polyunsaturated fatty acid content	Abbrev=PUFA	PUBMED_ID=20416790	trait_ID=1189
inside	CNVR_99	chr1	54814576	54819828	5253	loss	2	0.2766252		chr1	50444332	61780206	QTL_ID=10640	Name=Body weight (mature)	Abbrev=MW	PUBMED_ID=20477797	trait_ID=1271
inside	CNVR_99	chr1	54814576	54819828	5253	loss	2	0.2766252		chr1	50444332	78193999	QTL_ID=10641	Name=Marbling score (EBV)	Abbrev=MARBL	PUBMED_ID=20477797	trait_ID=1258
inside	CNVR_99	chr1	54814576	54819828	5253	loss	2	0.2766252		chr1	50891925	66472973	QTL_ID=1348	Name=Fat percentage	Abbrev=FATP	PUBMED_ID=14731222	trait_ID=1228
inside	CNVR_99	chr1	54814576	54819828	5253	loss	2	0.2766252		chr1	50891925	66472973	QTL_ID=1347	Name=Retail product yield	Abbrev=YIELD	PUBMED_ID=14731222	trait_ID=1062
inside	CNVR_99	chr1	54814576	54819828	5253	loss	2	0.2766252		chr1	50891925	66472973	QTL_ID=1349	Name=Yield grade	Abbrev=PERCHOICE	PUBMED_ID=14731222	trait_ID=1031
inside	CNVR_99	chr1	54814576	54819828	5253	loss	2	0.2766252		chr1	52457035	108379861	QTL_ID=3439	Name=Conception rate	Abbrev=CONCRATE	PUBMED_ID=12605852	trait_ID=1075
inside	CNVR_100	chr1	56588085	56598694	10610	loss	1	0.1383126		chr1	18308654	95771176	QTL_ID=3428	Name=Rump angle	Abbrev=RANG	PUBMED_ID=12605852	trait_ID=1138
inside	CNVR_100	chr1	56588085	56598694	10610	loss	1	0.1383126		chr1	19367110	98355467	QTL_ID=12199	Name=Oleic acid content	Abbrev=FA-C18:1	PUBMED_ID=20477785	trait_ID=1105
inside	CNVR_100	chr1	56588085	56598694	10610	loss	1	0.1383126		chr1	24234980	60109763	QTL_ID=10506	Name=Initial packed red blood cell volume	Abbrev=PCVI	PUBMED_ID=12805560	trait_ID=1013
inside	CNVR_100	chr1	56588085	56598694	10610	loss	1	0.1383126		chr1	31095406	77516136	QTL_ID=11319	Name=Fertility treatments	Abbrev=FERTRT	PUBMED_ID=19841231	trait_ID=1277
inside	CNVR_100	chr1	56588085	56598694	10610	loss	1	0.1383126		chr1	32091963	58289326	QTL_ID=2502	Name=Milk protein yield	Abbrev=PY	PUBMED_ID=11178740	trait_ID=1042
inside	CNVR_100	chr1	56588085	56598694	10610	loss	1	0.1383126		chr1	32091963	58289326	QTL_ID=2503	Name=Milk yield	Abbrev=MY	PUBMED_ID=11178740	trait_ID=1044
inside	CNVR_100	chr1	56588085	56598694	10610	loss	1	0.1383126		chr1	50444332	78193999	QTL_ID=12226	Name=Linoleic acid content	Abbrev=FA-C18:2	PUBMED_ID=20416790	trait_ID=1187
inside	CNVR_100	chr1	56588085	56598694	10610	loss	1	0.1383126		chr1	50444332	78193999	QTL_ID=12227	Name=Linolenic acid content	Abbrev=FA-C18:3	PUBMED_ID=20416790	trait_ID=1362
inside	CNVR_100	chr1	56588085	56598694	10610	loss	1	0.1383126		chr1	50444332	78193999	QTL_ID=12228	Name=Polyunsaturated fatty acid content	Abbrev=PUFA	PUBMED_ID=20416790	trait_ID=1189
inside	CNVR_100	chr1	56588085	56598694	10610	loss	1	0.1383126		chr1	50444332	61780206	QTL_ID=10640	Name=Body weight (mature)	Abbrev=MW	PUBMED_ID=20477797	trait_ID=1271
inside	CNVR_100	chr1	56588085	56598694	10610	loss	1	0.1383126		chr1	50444332	78193999	QTL_ID=10641	Name=Marbling score (EBV)	Abbrev=MARBL	PUBMED_ID=20477797	trait_ID=1258
inside	CNVR_100	chr1	56588085	56598694	10610	loss	1	0.1383126		chr1	50891925	66472973	QTL_ID=1348	Name=Fat percentage	Abbrev=FATP	PUBMED_ID=14731222	trait_ID=1228
inside	CNVR_100	chr1	56588085	56598694	10610	loss	1	0.1383126		chr1	50891925	66472973	QTL_ID=1347	Name=Retail product yield	Abbrev=YIELD	PUBMED_ID=14731222	trait_ID=1062
inside	CNVR_100	chr1	56588085	56598694	10610	loss	1	0.1383126		chr1	50891925	66472973	QTL_ID=1349	Name=Yield grade	Abbrev=PERCHOICE	PUBMED_ID=14731222	trait_ID=1031
inside	CNVR_100	chr1	56588085	56598694	10610	loss	1	0.1383126		chr1	52457035	108379861	QTL_ID=3439	Name=Conception rate	Abbrev=CONCRATE	PUBMED_ID=12605852	trait_ID=1075
inside	CNVR_101	chr1	57890954	57901659	10706	gain	1	0.1383126		chr1	18308654	95771176	QTL_ID=3428	Name=Rump angle	Abbrev=RANG	PUBMED_ID=12605852	trait_ID=1138
inside	CNVR_101	chr1	57890954	57901659	10706	gain	1	0.1383126		chr1	19367110	98355467	QTL_ID=12199	Name=Oleic acid content	Abbrev=FA-C18:1	PUBMED_ID=20477785	trait_ID=1105
inside	CNVR_101	chr1	57890954	57901659	10706	gain	1	0.1383126		chr1	24234980	60109763	QTL_ID=10506	Name=Initial packed red blood cell volume	Abbrev=PCVI	PUBMED_ID=12805560	trait_ID=1013
inside	CNVR_101	chr1	57890954	57901659	10706	gain	1	0.1383126		chr1	31095406	77516136	QTL_ID=11319	Name=Fertility treatments	Abbrev=FERTRT	PUBMED_ID=19841231	trait_ID=1277
inside	CNVR_101	chr1	57890954	57901659	10706	gain	1	0.1383126		chr1	32091963	58289326	QTL_ID=2502	Name=Milk protein yield	Abbrev=PY	PUBMED_ID=11178740	trait_ID=1042
inside	CNVR_101	chr1	57890954	57901659	10706	gain	1	0.1383126		chr1	32091963	58289326	QTL_ID=2503	Name=Milk yield	Abbrev=MY	PUBMED_ID=11178740	trait_ID=1044
inside	CNVR_101	chr1	57890954	57901659	10706	gain	1	0.1383126		chr1	50444332	78193999	QTL_ID=12226	Name=Linoleic acid content	Abbrev=FA-C18:2	PUBMED_ID=20416790	trait_ID=1187
inside	CNVR_101	chr1	57890954	57901659	10706	gain	1	0.1383126		chr1	50444332	78193999	QTL_ID=12227	Name=Linolenic acid content	Abbrev=FA-C18:3	PUBMED_ID=20416790	trait_ID=1362
inside	CNVR_101	chr1	57890954	57901659	10706	gain	1	0.1383126		chr1	50444332	78193999	QTL_ID=12228	Name=Polyunsaturated fatty acid content	Abbrev=PUFA	PUBMED_ID=20416790	trait_ID=1189
inside	CNVR_101	chr1	57890954	57901659	10706	gain	1	0.1383126		chr1	50444332	61780206	QTL_ID=10640	Name=Body weight (mature)	Abbrev=MW	PUBMED_ID=20477797	trait_ID=1271
inside	CNVR_101	chr1	57890954	57901659	10706	gain	1	0.1383126		chr1	50444332	78193999	QTL_ID=10641	Name=Marbling score (EBV)	Abbrev=MARBL	PUBMED_ID=20477797	trait_ID=1258
inside	CNVR_101	chr1	57890954	57901659	10706	gain	1	0.1383126		chr1	50891925	66472973	QTL_ID=1348	Name=Fat percentage	Abbrev=FATP	PUBMED_ID=14731222	trait_ID=1228
inside	CNVR_101	chr1	57890954	57901659	10706	gain	1	0.1383126		chr1	50891925	66472973	QTL_ID=1347	Name=Retail product yield	Abbrev=YIELD	PUBMED_ID=14731222	trait_ID=1062
inside	CNVR_101	chr1	57890954	57901659	10706	gain	1	0.1383126		chr1	50891925	66472973	QTL_ID=1349	Name=Yield grade	Abbrev=PERCHOICE	PUBMED_ID=14731222	trait_ID=1031
inside	CNVR_101	chr1	57890954	57901659	10706	gain	1	0.1383126		chr1	52457035	108379861	QTL_ID=3439	Name=Conception rate	Abbrev=CONCRATE	PUBMED_ID=12605852	trait_ID=1075
inside	CNVR_102	chr1	58882107	58911772	29666	gain	1	0.1383126		chr1	18308654	95771176	QTL_ID=3428	Name=Rump angle	Abbrev=RANG	PUBMED_ID=12605852	trait_ID=1138
inside	CNVR_102	chr1	58882107	58911772	29666	gain	1	0.1383126		chr1	19367110	98355467	QTL_ID=12199	Name=Oleic acid content	Abbrev=FA-C18:1	PUBMED_ID=20477785	trait_ID=1105
inside	CNVR_102	chr1	58882107	58911772	29666	gain	1	0.1383126		chr1	24234980	60109763	QTL_ID=10506	Name=Initial packed red blood cell volume	Abbrev=PCVI	PUBMED_ID=12805560	trait_ID=1013
inside	CNVR_102	chr1	58882107	58911772	29666	gain	1	0.1383126		chr1	31095406	77516136	QTL_ID=11319	Name=Fertility treatments	Abbrev=FERTRT	PUBMED_ID=19841231	trait_ID=1277
inside	CNVR_102	chr1	58882107	58911772	29666	gain	1	0.1383126		chr1	50444332	78193999	QTL_ID=12226	Name=Linoleic acid content	Abbrev=FA-C18:2	PUBMED_ID=20416790	trait_ID=1187
inside	CNVR_102	chr1	58882107	58911772	29666	gain	1	0.1383126		chr1	50444332	78193999	QTL_ID=12227	Name=Linolenic acid content	Abbrev=FA-C18:3	PUBMED_ID=20416790	trait_ID=1362
inside	CNVR_102	chr1	58882107	58911772	29666	gain	1	0.1383126		chr1	50444332	78193999	QTL_ID=12228	Name=Polyunsaturated fatty acid content	Abbrev=PUFA	PUBMED_ID=20416790	trait_ID=1189
inside	CNVR_102	chr1	58882107	58911772	29666	gain	1	0.1383126		chr1	50444332	61780206	QTL_ID=10640	Name=Body weight (mature)	Abbrev=MW	PUBMED_ID=20477797	trait_ID=1271
inside	CNVR_102	chr1	58882107	58911772	29666	gain	1	0.1383126		chr1	50444332	78193999	QTL_ID=10641	Name=Marbling score (EBV)	Abbrev=MARBL	PUBMED_ID=20477797	trait_ID=1258
inside	CNVR_102	chr1	58882107	58911772	29666	gain	1	0.1383126		chr1	50891925	66472973	QTL_ID=1348	Name=Fat percentage	Abbrev=FATP	PUBMED_ID=14731222	trait_ID=1228
inside	CNVR_102	chr1	58882107	58911772	29666	gain	1	0.1383126		chr1	50891925	66472973	QTL_ID=1347	Name=Retail product yield	Abbrev=YIELD	PUBMED_ID=14731222	trait_ID=1062
inside	CNVR_102	chr1	58882107	58911772	29666	gain	1	0.1383126		chr1	50891925	66472973	QTL_ID=1349	Name=Yield grade	Abbrev=PERCHOICE	PUBMED_ID=14731222	trait_ID=1031
inside	CNVR_102	chr1	58882107	58911772	29666	gain	1	0.1383126		chr1	52457035	108379861	QTL_ID=3439	Name=Conception rate	Abbrev=CONCRATE	PUBMED_ID=12605852	trait_ID=1075
inside	CNVR_103	chr1	59400242	59413545	13304	gain	1	0.1383126		chr1	18308654	95771176	QTL_ID=3428	Name=Rump angle	Abbrev=RANG	PUBMED_ID=12605852	trait_ID=1138
inside	CNVR_103	chr1	59400242	59413545	13304	gain	1	0.1383126		chr1	19367110	98355467	QTL_ID=12199	Name=Oleic acid content	Abbrev=FA-C18:1	PUBMED_ID=20477785	trait_ID=1105
inside	CNVR_103	chr1	59400242	59413545	13304	gain	1	0.1383126		chr1	24234980	60109763	QTL_ID=10506	Name=Initial packed red blood cell volume	Abbrev=PCVI	PUBMED_ID=12805560	trait_ID=1013
inside	CNVR_103	chr1	59400242	59413545	13304	gain	1	0.1383126		chr1	31095406	77516136	QTL_ID=11319	Name=Fertility treatments	Abbrev=FERTRT	PUBMED_ID=19841231	trait_ID=1277
inside	CNVR_103	chr1	59400242	59413545	13304	gain	1	0.1383126		chr1	50444332	78193999	QTL_ID=12226	Name=Linoleic acid content	Abbrev=FA-C18:2	PUBMED_ID=20416790	trait_ID=1187
inside	CNVR_103	chr1	59400242	59413545	13304	gain	1	0.1383126		chr1	50444332	78193999	QTL_ID=12227	Name=Linolenic acid content	Abbrev=FA-C18:3	PUBMED_ID=20416790	trait_ID=1362
inside	CNVR_103	chr1	59400242	59413545	13304	gain	1	0.1383126		chr1	50444332	78193999	QTL_ID=12228	Name=Polyunsaturated fatty acid content	Abbrev=PUFA	PUBMED_ID=20416790	trait_ID=1189
inside	CNVR_103	chr1	59400242	59413545	13304	gain	1	0.1383126		chr1	50444332	61780206	QTL_ID=10640	Name=Body weight (mature)	Abbrev=MW	PUBMED_ID=20477797	trait_ID=1271
inside	CNVR_103	chr1	59400242	59413545	13304	gain	1	0.1383126		chr1	50444332	78193999	QTL_ID=10641	Name=Marbling score (EBV)	Abbrev=MARBL	PUBMED_ID=20477797	trait_ID=1258
inside	CNVR_103	chr1	59400242	59413545	13304	gain	1	0.1383126		chr1	50891925	66472973	QTL_ID=1348	Name=Fat percentage	Abbrev=FATP	PUBMED_ID=14731222	trait_ID=1228
inside	CNVR_103	chr1	59400242	59413545	13304	gain	1	0.1383126		chr1	50891925	66472973	QTL_ID=1347	Name=Retail product yield	Abbrev=YIELD	PUBMED_ID=14731222	trait_ID=1062
inside	CNVR_103	chr1	59400242	59413545	13304	gain	1	0.1383126		chr1	50891925	66472973	QTL_ID=1349	Name=Yield grade	Abbrev=PERCHOICE	PUBMED_ID=14731222	trait_ID=1031
inside	CNVR_103	chr1	59400242	59413545	13304	gain	1	0.1383126		chr1	52457035	108379861	QTL_ID=3439	Name=Conception rate	Abbrev=CONCRATE	PUBMED_ID=12605852	trait_ID=1075
inside	CNVR_104	chr1	61021750	61065705	43956	loss	1	0.1383126		chr1	18308654	95771176	QTL_ID=3428	Name=Rump angle	Abbrev=RANG	PUBMED_ID=12605852	trait_ID=1138
inside	CNVR_104	chr1	61021750	61065705	43956	loss	1	0.1383126		chr1	19367110	98355467	QTL_ID=12199	Name=Oleic acid content	Abbrev=FA-C18:1	PUBMED_ID=20477785	trait_ID=1105
inside	CNVR_104	chr1	61021750	61065705	43956	loss	1	0.1383126		chr1	31095406	77516136	QTL_ID=11319	Name=Fertility treatments	Abbrev=FERTRT	PUBMED_ID=19841231	trait_ID=1277
inside	CNVR_104	chr1	61021750	61065705	43956	loss	1	0.1383126		chr1	50444332	78193999	QTL_ID=12226	Name=Linoleic acid content	Abbrev=FA-C18:2	PUBMED_ID=20416790	trait_ID=1187
inside	CNVR_104	chr1	61021750	61065705	43956	loss	1	0.1383126		chr1	50444332	78193999	QTL_ID=12227	Name=Linolenic acid content	Abbrev=FA-C18:3	PUBMED_ID=20416790	trait_ID=1362
inside	CNVR_104	chr1	61021750	61065705	43956	loss	1	0.1383126		chr1	50444332	78193999	QTL_ID=12228	Name=Polyunsaturated fatty acid content	Abbrev=PUFA	PUBMED_ID=20416790	trait_ID=1189
inside	CNVR_104	chr1	61021750	61065705	43956	loss	1	0.1383126		chr1	50444332	61780206	QTL_ID=10640	Name=Body weight (mature)	Abbrev=MW	PUBMED_ID=20477797	trait_ID=1271
inside	CNVR_104	chr1	61021750	61065705	43956	loss	1	0.1383126		chr1	50444332	78193999	QTL_ID=10641	Name=Marbling score (EBV)	Abbrev=MARBL	PUBMED_ID=20477797	trait_ID=1258
inside	CNVR_104	chr1	61021750	61065705	43956	loss	1	0.1383126		chr1	50891925	66472973	QTL_ID=1348	Name=Fat percentage	Abbrev=FATP	PUBMED_ID=14731222	trait_ID=1228
inside	CNVR_104	chr1	61021750	61065705	43956	loss	1	0.1383126		chr1	50891925	66472973	QTL_ID=1347	Name=Retail product yield	Abbrev=YIELD	PUBMED_ID=14731222	trait_ID=1062
inside	CNVR_104	chr1	61021750	61065705	43956	loss	1	0.1383126		chr1	50891925	66472973	QTL_ID=1349	Name=Yield grade	Abbrev=PERCHOICE	PUBMED_ID=14731222	trait_ID=1031
inside	CNVR_104	chr1	61021750	61065705	43956	loss	1	0.1383126		chr1	52457035	108379861	QTL_ID=3439	Name=Conception rate	Abbrev=CONCRATE	PUBMED_ID=12605852	trait_ID=1075
inside	CNVR_105	chr1	61158295	61177746	19452	loss	1	0.1383126		chr1	18308654	95771176	QTL_ID=3428	Name=Rump angle	Abbrev=RANG	PUBMED_ID=12605852	trait_ID=1138
inside	CNVR_105	chr1	61158295	61177746	19452	loss	1	0.1383126		chr1	19367110	98355467	QTL_ID=12199	Name=Oleic acid content	Abbrev=FA-C18:1	PUBMED_ID=20477785	trait_ID=1105
inside	CNVR_105	chr1	61158295	61177746	19452	loss	1	0.1383126		chr1	31095406	77516136	QTL_ID=11319	Name=Fertility treatments	Abbrev=FERTRT	PUBMED_ID=19841231	trait_ID=1277
inside	CNVR_105	chr1	61158295	61177746	19452	loss	1	0.1383126		chr1	50444332	78193999	QTL_ID=12226	Name=Linoleic acid content	Abbrev=FA-C18:2	PUBMED_ID=20416790	trait_ID=1187
inside	CNVR_105	chr1	61158295	61177746	19452	loss	1	0.1383126		chr1	50444332	78193999	QTL_ID=12227	Name=Linolenic acid content	Abbrev=FA-C18:3	PUBMED_ID=20416790	trait_ID=1362
inside	CNVR_105	chr1	61158295	61177746	19452	loss	1	0.1383126		chr1	50444332	78193999	QTL_ID=12228	Name=Polyunsaturated fatty acid content	Abbrev=PUFA	PUBMED_ID=20416790	trait_ID=1189
inside	CNVR_105	chr1	61158295	61177746	19452	loss	1	0.1383126		chr1	50444332	61780206	QTL_ID=10640	Name=Body weight (mature)	Abbrev=MW	PUBMED_ID=20477797	trait_ID=1271
inside	CNVR_105	chr1	61158295	61177746	19452	loss	1	0.1383126		chr1	50444332	78193999	QTL_ID=10641	Name=Marbling score (EBV)	Abbrev=MARBL	PUBMED_ID=20477797	trait_ID=1258
inside	CNVR_105	chr1	61158295	61177746	19452	loss	1	0.1383126		chr1	50891925	66472973	QTL_ID=1348	Name=Fat percentage	Abbrev=FATP	PUBMED_ID=14731222	trait_ID=1228
inside	CNVR_105	chr1	61158295	61177746	19452	loss	1	0.1383126		chr1	50891925	66472973	QTL_ID=1347	Name=Retail product yield	Abbrev=YIELD	PUBMED_ID=14731222	trait_ID=1062
inside	CNVR_105	chr1	61158295	61177746	19452	loss	1	0.1383126		chr1	50891925	66472973	QTL_ID=1349	Name=Yield grade	Abbrev=PERCHOICE	PUBMED_ID=14731222	trait_ID=1031
inside	CNVR_105	chr1	61158295	61177746	19452	loss	1	0.1383126		chr1	52457035	108379861	QTL_ID=3439	Name=Conception rate	Abbrev=CONCRATE	PUBMED_ID=12605852	trait_ID=1075
inside	CNVR_105	chr1	61158295	61177746	19452	loss	1	0.1383126		chr1	61073243	79513019	QTL_ID=1303	Name=Body weight (yearling)	Abbrev=W365	PUBMED_ID=12926775	trait_ID=1064
inside	CNVR_105	chr1	61158295	61177746	19452	loss	1	0.1383126		chr1	61073243	79513019	QTL_ID=1308	Name=Body weight (slaughter)	Abbrev=SWT	PUBMED_ID=12926775	trait_ID=1088
inside	CNVR_105	chr1	61158295	61177746	19452	loss	1	0.1383126		chr1	61075331	158337067	QTL_ID=1311	Name=Carcass weight	Abbrev=CWT	PUBMED_ID=12926775	trait_ID=1022
inside	CNVR_106	chr1	66885468	66984579	99112	loss	1	0.1383126		chr1	18308654	95771176	QTL_ID=3428	Name=Rump angle	Abbrev=RANG	PUBMED_ID=12605852	trait_ID=1138
inside	CNVR_106	chr1	66885468	66984579	99112	loss	1	0.1383126		chr1	19367110	98355467	QTL_ID=12199	Name=Oleic acid content	Abbrev=FA-C18:1	PUBMED_ID=20477785	trait_ID=1105
inside	CNVR_106	chr1	66885468	66984579	99112	loss	1	0.1383126		chr1	31095406	77516136	QTL_ID=11319	Name=Fertility treatments	Abbrev=FERTRT	PUBMED_ID=19841231	trait_ID=1277
inside	CNVR_106	chr1	66885468	66984579	99112	loss	1	0.1383126		chr1	50444332	78193999	QTL_ID=12226	Name=Linoleic acid content	Abbrev=FA-C18:2	PUBMED_ID=20416790	trait_ID=1187
inside	CNVR_106	chr1	66885468	66984579	99112	loss	1	0.1383126		chr1	50444332	78193999	QTL_ID=12227	Name=Linolenic acid content	Abbrev=FA-C18:3	PUBMED_ID=20416790	trait_ID=1362
inside	CNVR_106	chr1	66885468	66984579	99112	loss	1	0.1383126		chr1	50444332	78193999	QTL_ID=12228	Name=Polyunsaturated fatty acid content	Abbrev=PUFA	PUBMED_ID=20416790	trait_ID=1189
inside	CNVR_106	chr1	66885468	66984579	99112	loss	1	0.1383126		chr1	50444332	78193999	QTL_ID=10641	Name=Marbling score (EBV)	Abbrev=MARBL	PUBMED_ID=20477797	trait_ID=1258
inside	CNVR_106	chr1	66885468	66984579	99112	loss	1	0.1383126		chr1	52457035	108379861	QTL_ID=3439	Name=Conception rate	Abbrev=CONCRATE	PUBMED_ID=12605852	trait_ID=1075
inside	CNVR_106	chr1	66885468	66984579	99112	loss	1	0.1383126		chr1	61073243	79513019	QTL_ID=1303	Name=Body weight (yearling)	Abbrev=W365	PUBMED_ID=12926775	trait_ID=1064
inside	CNVR_106	chr1	66885468	66984579	99112	loss	1	0.1383126		chr1	61073243	79513019	QTL_ID=1308	Name=Body weight (slaughter)	Abbrev=SWT	PUBMED_ID=12926775	trait_ID=1088
inside	CNVR_106	chr1	66885468	66984579	99112	loss	1	0.1383126		chr1	61075331	158337067	QTL_ID=1311	Name=Carcass weight	Abbrev=CWT	PUBMED_ID=12926775	trait_ID=1022
inside	CNVR_106	chr1	66885468	66984579	99112	loss	1	0.1383126		chr1	61780206	78193999	QTL_ID=10642	Name=Weaning weight-maternal milk	Abbrev=MILK	PUBMED_ID=20477797	trait_ID=1273
inside	CNVR_106	chr1	66885468	66984579	99112	loss	1	0.1383126		chr1	64395111	158337067	QTL_ID=9947	Name=Infectious bovine keratoconjunctivitis susceptibility	Abbrev=IBK	PUBMED_ID=17093209	trait_ID=1245
inside	CNVR_106	chr1	66885468	66984579	99112	loss	1	0.1383126		chr1	65345166	68702974	QTL_ID=4854	Name=Fat thickness at the 12th rib	Abbrev=FATTH	PUBMED_ID=17894565	trait_ID=1275
inside	CNVR_107	chr1	69201417	69219486	18070	loss	46	6.362379		chr1	18308654	95771176	QTL_ID=3428	Name=Rump angle	Abbrev=RANG	PUBMED_ID=12605852	trait_ID=1138
inside	CNVR_107	chr1	69201417	69219486	18070	loss	46	6.362379		chr1	19367110	98355467	QTL_ID=12199	Name=Oleic acid content	Abbrev=FA-C18:1	PUBMED_ID=20477785	trait_ID=1105
inside	CNVR_107	chr1	69201417	69219486	18070	loss	46	6.362379		chr1	31095406	77516136	QTL_ID=11319	Name=Fertility treatments	Abbrev=FERTRT	PUBMED_ID=19841231	trait_ID=1277
inside	CNVR_107	chr1	69201417	69219486	18070	loss	46	6.362379		chr1	50444332	78193999	QTL_ID=12226	Name=Linoleic acid content	Abbrev=FA-C18:2	PUBMED_ID=20416790	trait_ID=1187
inside	CNVR_107	chr1	69201417	69219486	18070	loss	46	6.362379		chr1	50444332	78193999	QTL_ID=12227	Name=Linolenic acid content	Abbrev=FA-C18:3	PUBMED_ID=20416790	trait_ID=1362
inside	CNVR_107	chr1	69201417	69219486	18070	loss	46	6.362379		chr1	50444332	78193999	QTL_ID=12228	Name=Polyunsaturated fatty acid content	Abbrev=PUFA	PUBMED_ID=20416790	trait_ID=1189
inside	CNVR_107	chr1	69201417	69219486	18070	loss	46	6.362379		chr1	50444332	78193999	QTL_ID=10641	Name=Marbling score (EBV)	Abbrev=MARBL	PUBMED_ID=20477797	trait_ID=1258
inside	CNVR_107	chr1	69201417	69219486	18070	loss	46	6.362379		chr1	52457035	108379861	QTL_ID=3439	Name=Conception rate	Abbrev=CONCRATE	PUBMED_ID=12605852	trait_ID=1075
inside	CNVR_107	chr1	69201417	69219486	18070	loss	46	6.362379		chr1	61073243	79513019	QTL_ID=1303	Name=Body weight (yearling)	Abbrev=W365	PUBMED_ID=12926775	trait_ID=1064
inside	CNVR_107	chr1	69201417	69219486	18070	loss	46	6.362379		chr1	61073243	79513019	QTL_ID=1308	Name=Body weight (slaughter)	Abbrev=SWT	PUBMED_ID=12926775	trait_ID=1088
inside	CNVR_107	chr1	69201417	69219486	18070	loss	46	6.362379		chr1	61075331	158337067	QTL_ID=1311	Name=Carcass weight	Abbrev=CWT	PUBMED_ID=12926775	trait_ID=1022
inside	CNVR_107	chr1	69201417	69219486	18070	loss	46	6.362379		chr1	61780206	78193999	QTL_ID=10642	Name=Weaning weight-maternal milk	Abbrev=MILK	PUBMED_ID=20477797	trait_ID=1273
inside	CNVR_107	chr1	69201417	69219486	18070	loss	46	6.362379		chr1	64395111	158337067	QTL_ID=9947	Name=Infectious bovine keratoconjunctivitis susceptibility	Abbrev=IBK	PUBMED_ID=17093209	trait_ID=1245
inside	CNVR_108	chr1	72484164	72495218	11055	loss	1	0.1383126		chr1	18308654	95771176	QTL_ID=3428	Name=Rump angle	Abbrev=RANG	PUBMED_ID=12605852	trait_ID=1138
inside	CNVR_108	chr1	72484164	72495218	11055	loss	1	0.1383126		chr1	19367110	98355467	QTL_ID=12199	Name=Oleic acid content	Abbrev=FA-C18:1	PUBMED_ID=20477785	trait_ID=1105
inside	CNVR_108	chr1	72484164	72495218	11055	loss	1	0.1383126		chr1	31095406	77516136	QTL_ID=11319	Name=Fertility treatments	Abbrev=FERTRT	PUBMED_ID=19841231	trait_ID=1277
inside	CNVR_108	chr1	72484164	72495218	11055	loss	1	0.1383126		chr1	50444332	78193999	QTL_ID=12226	Name=Linoleic acid content	Abbrev=FA-C18:2	PUBMED_ID=20416790	trait_ID=1187
inside	CNVR_108	chr1	72484164	72495218	11055	loss	1	0.1383126		chr1	50444332	78193999	QTL_ID=12227	Name=Linolenic acid content	Abbrev=FA-C18:3	PUBMED_ID=20416790	trait_ID=1362
inside	CNVR_108	chr1	72484164	72495218	11055	loss	1	0.1383126		chr1	50444332	78193999	QTL_ID=12228	Name=Polyunsaturated fatty acid content	Abbrev=PUFA	PUBMED_ID=20416790	trait_ID=1189
inside	CNVR_108	chr1	72484164	72495218	11055	loss	1	0.1383126		chr1	50444332	78193999	QTL_ID=10641	Name=Marbling score (EBV)	Abbrev=MARBL	PUBMED_ID=20477797	trait_ID=1258
inside	CNVR_108	chr1	72484164	72495218	11055	loss	1	0.1383126		chr1	52457035	108379861	QTL_ID=3439	Name=Conception rate	Abbrev=CONCRATE	PUBMED_ID=12605852	trait_ID=1075
inside	CNVR_108	chr1	72484164	72495218	11055	loss	1	0.1383126		chr1	61073243	79513019	QTL_ID=1303	Name=Body weight (yearling)	Abbrev=W365	PUBMED_ID=12926775	trait_ID=1064
inside	CNVR_108	chr1	72484164	72495218	11055	loss	1	0.1383126		chr1	61073243	79513019	QTL_ID=1308	Name=Body weight (slaughter)	Abbrev=SWT	PUBMED_ID=12926775	trait_ID=1088
inside	CNVR_108	chr1	72484164	72495218	11055	loss	1	0.1383126		chr1	61075331	158337067	QTL_ID=1311	Name=Carcass weight	Abbrev=CWT	PUBMED_ID=12926775	trait_ID=1022
inside	CNVR_108	chr1	72484164	72495218	11055	loss	1	0.1383126		chr1	61780206	78193999	QTL_ID=10642	Name=Weaning weight-maternal milk	Abbrev=MILK	PUBMED_ID=20477797	trait_ID=1273
inside	CNVR_108	chr1	72484164	72495218	11055	loss	1	0.1383126		chr1	64395111	158337067	QTL_ID=9947	Name=Infectious bovine keratoconjunctivitis susceptibility	Abbrev=IBK	PUBMED_ID=17093209	trait_ID=1245
inside	CNVR_108	chr1	72484164	72495218	11055	loss	1	0.1383126		chr1	72345494	158337067	QTL_ID=18744	Name=Body length	Abbrev=BL	PUBMED_ID=21523659	trait_ID=1114
inside	CNVR_108	chr1	72484164	72495218	11055	loss	1	0.1383126		chr1	72345494	158337067	QTL_ID=18745	Name=Withers height	Abbrev=WHT	PUBMED_ID=21523659	trait_ID=1112
inside	CNVR_108	chr1	72484164	72495218	11055	loss	1	0.1383126		chr1	72345494	158337067	QTL_ID=18746	Name=Hip width	Abbrev=HIPWDT	PUBMED_ID=21523659	trait_ID=1118
inside	CNVR_108	chr1	72484164	72495218	11055	loss	1	0.1383126		chr1	72345494	158337067	QTL_ID=18747	Name=Hip width	Abbrev=HIPWDT	PUBMED_ID=21523659	trait_ID=1118
inside	CNVR_108	chr1	72484164	72495218	11055	loss	1	0.1383126		chr1	72345494	158337067	QTL_ID=18748	Name=Body length	Abbrev=BL	PUBMED_ID=21523659	trait_ID=1114
inside	CNVR_108	chr1	72484164	72495218	11055	loss	1	0.1383126		chr1	72345494	158337067	QTL_ID=18749	Name=Hip width	Abbrev=HIPWDT	PUBMED_ID=21523659	trait_ID=1118
inside	CNVR_108	chr1	72484164	72495218	11055	loss	1	0.1383126		chr1	72345494	158337067	QTL_ID=18750	Name=Chest girth	Abbrev=CHEGRT	PUBMED_ID=21523659	trait_ID=1124
inside	CNVR_108	chr1	72484164	72495218	11055	loss	1	0.1383126		chr1	72345494	158337067	QTL_ID=18751	Name=Hip width	Abbrev=HIPWDT	PUBMED_ID=21523659	trait_ID=1118
inside	CNVR_108	chr1	72484164	72495218	11055	loss	1	0.1383126		chr1	72345494	158337067	QTL_ID=18752	Name=Body length	Abbrev=BL	PUBMED_ID=21523659	trait_ID=1114
inside	CNVR_108	chr1	72484164	72495218	11055	loss	1	0.1383126		chr1	72345494	158337067	QTL_ID=18753	Name=Hip width	Abbrev=HIPWDT	PUBMED_ID=21523659	trait_ID=1118
inside	CNVR_108	chr1	72484164	72495218	11055	loss	1	0.1383126		chr1	72345494	158337067	QTL_ID=18754	Name=Hip width	Abbrev=HIPWDT	PUBMED_ID=21523659	trait_ID=1118
inside	CNVR_109	chr1	73467682	73488612	20931	gain	6	0.8298755		chr1	18308654	95771176	QTL_ID=3428	Name=Rump angle	Abbrev=RANG	PUBMED_ID=12605852	trait_ID=1138
inside	CNVR_109	chr1	73467682	73488612	20931	gain	6	0.8298755		chr1	19367110	98355467	QTL_ID=12199	Name=Oleic acid content	Abbrev=FA-C18:1	PUBMED_ID=20477785	trait_ID=1105
inside	CNVR_109	chr1	73467682	73488612	20931	gain	6	0.8298755		chr1	31095406	77516136	QTL_ID=11319	Name=Fertility treatments	Abbrev=FERTRT	PUBMED_ID=19841231	trait_ID=1277
inside	CNVR_109	chr1	73467682	73488612	20931	gain	6	0.8298755		chr1	50444332	78193999	QTL_ID=12226	Name=Linoleic acid content	Abbrev=FA-C18:2	PUBMED_ID=20416790	trait_ID=1187
inside	CNVR_109	chr1	73467682	73488612	20931	gain	6	0.8298755		chr1	50444332	78193999	QTL_ID=12227	Name=Linolenic acid content	Abbrev=FA-C18:3	PUBMED_ID=20416790	trait_ID=1362
inside	CNVR_109	chr1	73467682	73488612	20931	gain	6	0.8298755		chr1	50444332	78193999	QTL_ID=12228	Name=Polyunsaturated fatty acid content	Abbrev=PUFA	PUBMED_ID=20416790	trait_ID=1189
inside	CNVR_109	chr1	73467682	73488612	20931	gain	6	0.8298755		chr1	50444332	78193999	QTL_ID=10641	Name=Marbling score (EBV)	Abbrev=MARBL	PUBMED_ID=20477797	trait_ID=1258
inside	CNVR_109	chr1	73467682	73488612	20931	gain	6	0.8298755		chr1	52457035	108379861	QTL_ID=3439	Name=Conception rate	Abbrev=CONCRATE	PUBMED_ID=12605852	trait_ID=1075
inside	CNVR_109	chr1	73467682	73488612	20931	gain	6	0.8298755		chr1	61073243	79513019	QTL_ID=1303	Name=Body weight (yearling)	Abbrev=W365	PUBMED_ID=12926775	trait_ID=1064
inside	CNVR_109	chr1	73467682	73488612	20931	gain	6	0.8298755		chr1	61073243	79513019	QTL_ID=1308	Name=Body weight (slaughter)	Abbrev=SWT	PUBMED_ID=12926775	trait_ID=1088
inside	CNVR_109	chr1	73467682	73488612	20931	gain	6	0.8298755		chr1	61075331	158337067	QTL_ID=1311	Name=Carcass weight	Abbrev=CWT	PUBMED_ID=12926775	trait_ID=1022
inside	CNVR_109	chr1	73467682	73488612	20931	gain	6	0.8298755		chr1	61780206	78193999	QTL_ID=10642	Name=Weaning weight-maternal milk	Abbrev=MILK	PUBMED_ID=20477797	trait_ID=1273
inside	CNVR_109	chr1	73467682	73488612	20931	gain	6	0.8298755		chr1	64395111	158337067	QTL_ID=9947	Name=Infectious bovine keratoconjunctivitis susceptibility	Abbrev=IBK	PUBMED_ID=17093209	trait_ID=1245
inside	CNVR_109	chr1	73467682	73488612	20931	gain	6	0.8298755		chr1	72345494	158337067	QTL_ID=18744	Name=Body length	Abbrev=BL	PUBMED_ID=21523659	trait_ID=1114
inside	CNVR_109	chr1	73467682	73488612	20931	gain	6	0.8298755		chr1	72345494	158337067	QTL_ID=18745	Name=Withers height	Abbrev=WHT	PUBMED_ID=21523659	trait_ID=1112
inside	CNVR_109	chr1	73467682	73488612	20931	gain	6	0.8298755		chr1	72345494	158337067	QTL_ID=18746	Name=Hip width	Abbrev=HIPWDT	PUBMED_ID=21523659	trait_ID=1118
inside	CNVR_109	chr1	73467682	73488612	20931	gain	6	0.8298755		chr1	72345494	158337067	QTL_ID=18747	Name=Hip width	Abbrev=HIPWDT	PUBMED_ID=21523659	trait_ID=1118
inside	CNVR_109	chr1	73467682	73488612	20931	gain	6	0.8298755		chr1	72345494	158337067	QTL_ID=18748	Name=Body length	Abbrev=BL	PUBMED_ID=21523659	trait_ID=1114
inside	CNVR_109	chr1	73467682	73488612	20931	gain	6	0.8298755		chr1	72345494	158337067	QTL_ID=18749	Name=Hip width	Abbrev=HIPWDT	PUBMED_ID=21523659	trait_ID=1118
inside	CNVR_109	chr1	73467682	73488612	20931	gain	6	0.8298755		chr1	72345494	158337067	QTL_ID=18750	Name=Chest girth	Abbrev=CHEGRT	PUBMED_ID=21523659	trait_ID=1124
inside	CNVR_109	chr1	73467682	73488612	20931	gain	6	0.8298755		chr1	72345494	158337067	QTL_ID=18751	Name=Hip width	Abbrev=HIPWDT	PUBMED_ID=21523659	trait_ID=1118
inside	CNVR_109	chr1	73467682	73488612	20931	gain	6	0.8298755		chr1	72345494	158337067	QTL_ID=18752	Name=Body length	Abbrev=BL	PUBMED_ID=21523659	trait_ID=1114
inside	CNVR_109	chr1	73467682	73488612	20931	gain	6	0.8298755		chr1	72345494	158337067	QTL_ID=18753	Name=Hip width	Abbrev=HIPWDT	PUBMED_ID=21523659	trait_ID=1118
inside	CNVR_109	chr1	73467682	73488612	20931	gain	6	0.8298755		chr1	72345494	158337067	QTL_ID=18754	Name=Hip width	Abbrev=HIPWDT	PUBMED_ID=21523659	trait_ID=1118
inside	CNVR_109	chr1	73467682	73488612	20931	gain	6	0.8298755		chr1	72921513	96053060	QTL_ID=5112	Name=Abomasum displacement	Abbrev=AD	PUBMED_ID=18946144	trait_ID=1196
inside	CNVR_110	chr1	76681320	76691638	10319	gain	1	0.1383126		chr1	18308654	95771176	QTL_ID=3428	Name=Rump angle	Abbrev=RANG	PUBMED_ID=12605852	trait_ID=1138
inside	CNVR_110	chr1	76681320	76691638	10319	gain	1	0.1383126		chr1	19367110	98355467	QTL_ID=12199	Name=Oleic acid content	Abbrev=FA-C18:1	PUBMED_ID=20477785	trait_ID=1105
inside	CNVR_110	chr1	76681320	76691638	10319	gain	1	0.1383126		chr1	31095406	77516136	QTL_ID=11319	Name=Fertility treatments	Abbrev=FERTRT	PUBMED_ID=19841231	trait_ID=1277
inside	CNVR_110	chr1	76681320	76691638	10319	gain	1	0.1383126		chr1	50444332	78193999	QTL_ID=12226	Name=Linoleic acid content	Abbrev=FA-C18:2	PUBMED_ID=20416790	trait_ID=1187
inside	CNVR_110	chr1	76681320	76691638	10319	gain	1	0.1383126		chr1	50444332	78193999	QTL_ID=12227	Name=Linolenic acid content	Abbrev=FA-C18:3	PUBMED_ID=20416790	trait_ID=1362
inside	CNVR_110	chr1	76681320	76691638	10319	gain	1	0.1383126		chr1	50444332	78193999	QTL_ID=12228	Name=Polyunsaturated fatty acid content	Abbrev=PUFA	PUBMED_ID=20416790	trait_ID=1189
inside	CNVR_110	chr1	76681320	76691638	10319	gain	1	0.1383126		chr1	50444332	78193999	QTL_ID=10641	Name=Marbling score (EBV)	Abbrev=MARBL	PUBMED_ID=20477797	trait_ID=1258
inside	CNVR_110	chr1	76681320	76691638	10319	gain	1	0.1383126		chr1	52457035	108379861	QTL_ID=3439	Name=Conception rate	Abbrev=CONCRATE	PUBMED_ID=12605852	trait_ID=1075
inside	CNVR_110	chr1	76681320	76691638	10319	gain	1	0.1383126		chr1	61073243	79513019	QTL_ID=1303	Name=Body weight (yearling)	Abbrev=W365	PUBMED_ID=12926775	trait_ID=1064
inside	CNVR_110	chr1	76681320	76691638	10319	gain	1	0.1383126		chr1	61073243	79513019	QTL_ID=1308	Name=Body weight (slaughter)	Abbrev=SWT	PUBMED_ID=12926775	trait_ID=1088
inside	CNVR_110	chr1	76681320	76691638	10319	gain	1	0.1383126		chr1	61075331	158337067	QTL_ID=1311	Name=Carcass weight	Abbrev=CWT	PUBMED_ID=12926775	trait_ID=1022
inside	CNVR_110	chr1	76681320	76691638	10319	gain	1	0.1383126		chr1	61780206	78193999	QTL_ID=10642	Name=Weaning weight-maternal milk	Abbrev=MILK	PUBMED_ID=20477797	trait_ID=1273
inside	CNVR_110	chr1	76681320	76691638	10319	gain	1	0.1383126		chr1	64395111	158337067	QTL_ID=9947	Name=Infectious bovine keratoconjunctivitis susceptibility	Abbrev=IBK	PUBMED_ID=17093209	trait_ID=1245
inside	CNVR_110	chr1	76681320	76691638	10319	gain	1	0.1383126		chr1	72345494	158337067	QTL_ID=18744	Name=Body length	Abbrev=BL	PUBMED_ID=21523659	trait_ID=1114
inside	CNVR_110	chr1	76681320	76691638	10319	gain	1	0.1383126		chr1	72345494	158337067	QTL_ID=18745	Name=Withers height	Abbrev=WHT	PUBMED_ID=21523659	trait_ID=1112
inside	CNVR_110	chr1	76681320	76691638	10319	gain	1	0.1383126		chr1	72345494	158337067	QTL_ID=18746	Name=Hip width	Abbrev=HIPWDT	PUBMED_ID=21523659	trait_ID=1118
inside	CNVR_110	chr1	76681320	76691638	10319	gain	1	0.1383126		chr1	72345494	158337067	QTL_ID=18747	Name=Hip width	Abbrev=HIPWDT	PUBMED_ID=21523659	trait_ID=1118
inside	CNVR_110	chr1	76681320	76691638	10319	gain	1	0.1383126		chr1	72345494	158337067	QTL_ID=18748	Name=Body length	Abbrev=BL	PUBMED_ID=21523659	trait_ID=1114
inside	CNVR_110	chr1	76681320	76691638	10319	gain	1	0.1383126		chr1	72345494	158337067	QTL_ID=18749	Name=Hip width	Abbrev=HIPWDT	PUBMED_ID=21523659	trait_ID=1118
inside	CNVR_110	chr1	76681320	76691638	10319	gain	1	0.1383126		chr1	72345494	158337067	QTL_ID=18750	Name=Chest girth	Abbrev=CHEGRT	PUBMED_ID=21523659	trait_ID=1124
inside	CNVR_110	chr1	76681320	76691638	10319	gain	1	0.1383126		chr1	72345494	158337067	QTL_ID=18751	Name=Hip width	Abbrev=HIPWDT	PUBMED_ID=21523659	trait_ID=1118
inside	CNVR_110	chr1	76681320	76691638	10319	gain	1	0.1383126		chr1	72345494	158337067	QTL_ID=18752	Name=Body length	Abbrev=BL	PUBMED_ID=21523659	trait_ID=1114
inside	CNVR_110	chr1	76681320	76691638	10319	gain	1	0.1383126		chr1	72345494	158337067	QTL_ID=18753	Name=Hip width	Abbrev=HIPWDT	PUBMED_ID=21523659	trait_ID=1118
inside	CNVR_110	chr1	76681320	76691638	10319	gain	1	0.1383126		chr1	72345494	158337067	QTL_ID=18754	Name=Hip width	Abbrev=HIPWDT	PUBMED_ID=21523659	trait_ID=1118
inside	CNVR_110	chr1	76681320	76691638	10319	gain	1	0.1383126		chr1	72921513	96053060	QTL_ID=5112	Name=Abomasum displacement	Abbrev=AD	PUBMED_ID=18946144	trait_ID=1196
inside	CNVR_110	chr1	76681320	76691638	10319	gain	1	0.1383126		chr1	74291939	158337067	QTL_ID=4703	Name=Milk yield	Abbrev=MY	PUBMED_ID=18218765	trait_ID=1044
inside	CNVR_111	chr1	80554046	80560497	6452	gain	1	0.1383126		chr1	18308654	95771176	QTL_ID=3428	Name=Rump angle	Abbrev=RANG	PUBMED_ID=12605852	trait_ID=1138
inside	CNVR_111	chr1	80554046	80560497	6452	gain	1	0.1383126		chr1	19367110	98355467	QTL_ID=12199	Name=Oleic acid content	Abbrev=FA-C18:1	PUBMED_ID=20477785	trait_ID=1105
inside	CNVR_111	chr1	80554046	80560497	6452	gain	1	0.1383126		chr1	52457035	108379861	QTL_ID=3439	Name=Conception rate	Abbrev=CONCRATE	PUBMED_ID=12605852	trait_ID=1075
inside	CNVR_111	chr1	80554046	80560497	6452	gain	1	0.1383126		chr1	61075331	158337067	QTL_ID=1311	Name=Carcass weight	Abbrev=CWT	PUBMED_ID=12926775	trait_ID=1022
inside	CNVR_111	chr1	80554046	80560497	6452	gain	1	0.1383126		chr1	64395111	158337067	QTL_ID=9947	Name=Infectious bovine keratoconjunctivitis susceptibility	Abbrev=IBK	PUBMED_ID=17093209	trait_ID=1245
inside	CNVR_111	chr1	80554046	80560497	6452	gain	1	0.1383126		chr1	72345494	158337067	QTL_ID=18744	Name=Body length	Abbrev=BL	PUBMED_ID=21523659	trait_ID=1114
inside	CNVR_111	chr1	80554046	80560497	6452	gain	1	0.1383126		chr1	72345494	158337067	QTL_ID=18745	Name=Withers height	Abbrev=WHT	PUBMED_ID=21523659	trait_ID=1112
inside	CNVR_111	chr1	80554046	80560497	6452	gain	1	0.1383126		chr1	72345494	158337067	QTL_ID=18746	Name=Hip width	Abbrev=HIPWDT	PUBMED_ID=21523659	trait_ID=1118
inside	CNVR_111	chr1	80554046	80560497	6452	gain	1	0.1383126		chr1	72345494	158337067	QTL_ID=18747	Name=Hip width	Abbrev=HIPWDT	PUBMED_ID=21523659	trait_ID=1118
inside	CNVR_111	chr1	80554046	80560497	6452	gain	1	0.1383126		chr1	72345494	158337067	QTL_ID=18748	Name=Body length	Abbrev=BL	PUBMED_ID=21523659	trait_ID=1114
inside	CNVR_111	chr1	80554046	80560497	6452	gain	1	0.1383126		chr1	72345494	158337067	QTL_ID=18749	Name=Hip width	Abbrev=HIPWDT	PUBMED_ID=21523659	trait_ID=1118
inside	CNVR_111	chr1	80554046	80560497	6452	gain	1	0.1383126		chr1	72345494	158337067	QTL_ID=18750	Name=Chest girth	Abbrev=CHEGRT	PUBMED_ID=21523659	trait_ID=1124
inside	CNVR_111	chr1	80554046	80560497	6452	gain	1	0.1383126		chr1	72345494	158337067	QTL_ID=18751	Name=Hip width	Abbrev=HIPWDT	PUBMED_ID=21523659	trait_ID=1118
inside	CNVR_111	chr1	80554046	80560497	6452	gain	1	0.1383126		chr1	72345494	158337067	QTL_ID=18752	Name=Body length	Abbrev=BL	PUBMED_ID=21523659	trait_ID=1114
inside	CNVR_111	chr1	80554046	80560497	6452	gain	1	0.1383126		chr1	72345494	158337067	QTL_ID=18753	Name=Hip width	Abbrev=HIPWDT	PUBMED_ID=21523659	trait_ID=1118
inside	CNVR_111	chr1	80554046	80560497	6452	gain	1	0.1383126		chr1	72345494	158337067	QTL_ID=18754	Name=Hip width	Abbrev=HIPWDT	PUBMED_ID=21523659	trait_ID=1118
inside	CNVR_111	chr1	80554046	80560497	6452	gain	1	0.1383126		chr1	72921513	96053060	QTL_ID=5112	Name=Abomasum displacement	Abbrev=AD	PUBMED_ID=18946144	trait_ID=1196
inside	CNVR_111	chr1	80554046	80560497	6452	gain	1	0.1383126		chr1	74291939	158337067	QTL_ID=4703	Name=Milk yield	Abbrev=MY	PUBMED_ID=18218765	trait_ID=1044
inside	CNVR_111	chr1	80554046	80560497	6452	gain	1	0.1383126		chr1	78193999	132497971	QTL_ID=5658	Name=Non-return rate (direct)	Abbrev=NONR	PUBMED_ID=18717969	trait_ID=1148
inside	CNVR_111	chr1	80554046	80560497	6452	gain	1	0.1383126		chr1	78193999	106924804	QTL_ID=7124	Name=Hindquarter proportions	Abbrev=HQPROP	PUBMED_ID=18791160	trait_ID=1232
inside	CNVR_111	chr1	80554046	80560497	6452	gain	1	0.1383126		chr1	78197131	105642069	QTL_ID=1736	Name=Bovine spongiform encephalopathy	Abbrev=BSE	PUBMED_ID=15342524	trait_ID=1145
inside	CNVR_111	chr1	80554046	80560497	6452	gain	1	0.1383126		chr1	79513019	91558557	QTL_ID=10643	Name=Longissimus muscle area	Abbrev=LMA	PUBMED_ID=20477797	trait_ID=1090
inside	CNVR_111	chr1	80554046	80560497	6452	gain	1	0.1383126		chr1	79513019	132497971	QTL_ID=2508	Name=Milk protein yield	Abbrev=PY	PUBMED_ID=11178740	trait_ID=1042
inside	CNVR_112	chr1	83218713	83238102	19390	loss	1	0.1383126		chr1	18308654	95771176	QTL_ID=3428	Name=Rump angle	Abbrev=RANG	PUBMED_ID=12605852	trait_ID=1138
inside	CNVR_112	chr1	83218713	83238102	19390	loss	1	0.1383126		chr1	19367110	98355467	QTL_ID=12199	Name=Oleic acid content	Abbrev=FA-C18:1	PUBMED_ID=20477785	trait_ID=1105
inside	CNVR_112	chr1	83218713	83238102	19390	loss	1	0.1383126		chr1	52457035	108379861	QTL_ID=3439	Name=Conception rate	Abbrev=CONCRATE	PUBMED_ID=12605852	trait_ID=1075
inside	CNVR_112	chr1	83218713	83238102	19390	loss	1	0.1383126		chr1	61075331	158337067	QTL_ID=1311	Name=Carcass weight	Abbrev=CWT	PUBMED_ID=12926775	trait_ID=1022
inside	CNVR_112	chr1	83218713	83238102	19390	loss	1	0.1383126		chr1	64395111	158337067	QTL_ID=9947	Name=Infectious bovine keratoconjunctivitis susceptibility	Abbrev=IBK	PUBMED_ID=17093209	trait_ID=1245
inside	CNVR_112	chr1	83218713	83238102	19390	loss	1	0.1383126		chr1	72345494	158337067	QTL_ID=18744	Name=Body length	Abbrev=BL	PUBMED_ID=21523659	trait_ID=1114
inside	CNVR_112	chr1	83218713	83238102	19390	loss	1	0.1383126		chr1	72345494	158337067	QTL_ID=18745	Name=Withers height	Abbrev=WHT	PUBMED_ID=21523659	trait_ID=1112
inside	CNVR_112	chr1	83218713	83238102	19390	loss	1	0.1383126		chr1	72345494	158337067	QTL_ID=18746	Name=Hip width	Abbrev=HIPWDT	PUBMED_ID=21523659	trait_ID=1118
inside	CNVR_112	chr1	83218713	83238102	19390	loss	1	0.1383126		chr1	72345494	158337067	QTL_ID=18747	Name=Hip width	Abbrev=HIPWDT	PUBMED_ID=21523659	trait_ID=1118
inside	CNVR_112	chr1	83218713	83238102	19390	loss	1	0.1383126		chr1	72345494	158337067	QTL_ID=18748	Name=Body length	Abbrev=BL	PUBMED_ID=21523659	trait_ID=1114
inside	CNVR_112	chr1	83218713	83238102	19390	loss	1	0.1383126		chr1	72345494	158337067	QTL_ID=18749	Name=Hip width	Abbrev=HIPWDT	PUBMED_ID=21523659	trait_ID=1118
inside	CNVR_112	chr1	83218713	83238102	19390	loss	1	0.1383126		chr1	72345494	158337067	QTL_ID=18750	Name=Chest girth	Abbrev=CHEGRT	PUBMED_ID=21523659	trait_ID=1124
inside	CNVR_112	chr1	83218713	83238102	19390	loss	1	0.1383126		chr1	72345494	158337067	QTL_ID=18751	Name=Hip width	Abbrev=HIPWDT	PUBMED_ID=21523659	trait_ID=1118
inside	CNVR_112	chr1	83218713	83238102	19390	loss	1	0.1383126		chr1	72345494	158337067	QTL_ID=18752	Name=Body length	Abbrev=BL	PUBMED_ID=21523659	trait_ID=1114
inside	CNVR_112	chr1	83218713	83238102	19390	loss	1	0.1383126		chr1	72345494	158337067	QTL_ID=18753	Name=Hip width	Abbrev=HIPWDT	PUBMED_ID=21523659	trait_ID=1118
inside	CNVR_112	chr1	83218713	83238102	19390	loss	1	0.1383126		chr1	72345494	158337067	QTL_ID=18754	Name=Hip width	Abbrev=HIPWDT	PUBMED_ID=21523659	trait_ID=1118
inside	CNVR_112	chr1	83218713	83238102	19390	loss	1	0.1383126		chr1	72921513	96053060	QTL_ID=5112	Name=Abomasum displacement	Abbrev=AD	PUBMED_ID=18946144	trait_ID=1196
inside	CNVR_112	chr1	83218713	83238102	19390	loss	1	0.1383126		chr1	74291939	158337067	QTL_ID=4703	Name=Milk yield	Abbrev=MY	PUBMED_ID=18218765	trait_ID=1044
inside	CNVR_112	chr1	83218713	83238102	19390	loss	1	0.1383126		chr1	78193999	132497971	QTL_ID=5658	Name=Non-return rate (direct)	Abbrev=NONR	PUBMED_ID=18717969	trait_ID=1148
inside	CNVR_112	chr1	83218713	83238102	19390	loss	1	0.1383126		chr1	78193999	106924804	QTL_ID=7124	Name=Hindquarter proportions	Abbrev=HQPROP	PUBMED_ID=18791160	trait_ID=1232
inside	CNVR_112	chr1	83218713	83238102	19390	loss	1	0.1383126		chr1	78197131	105642069	QTL_ID=1736	Name=Bovine spongiform encephalopathy	Abbrev=BSE	PUBMED_ID=15342524	trait_ID=1145
inside	CNVR_112	chr1	83218713	83238102	19390	loss	1	0.1383126		chr1	79513019	91558557	QTL_ID=10643	Name=Longissimus muscle area	Abbrev=LMA	PUBMED_ID=20477797	trait_ID=1090
inside	CNVR_112	chr1	83218713	83238102	19390	loss	1	0.1383126		chr1	79513019	132497971	QTL_ID=2508	Name=Milk protein yield	Abbrev=PY	PUBMED_ID=11178740	trait_ID=1042
inside	CNVR_113	chr1	84655658	84664967	9310	loss	1	0.1383126		chr1	18308654	95771176	QTL_ID=3428	Name=Rump angle	Abbrev=RANG	PUBMED_ID=12605852	trait_ID=1138
inside	CNVR_113	chr1	84655658	84664967	9310	loss	1	0.1383126		chr1	19367110	98355467	QTL_ID=12199	Name=Oleic acid content	Abbrev=FA-C18:1	PUBMED_ID=20477785	trait_ID=1105
inside	CNVR_113	chr1	84655658	84664967	9310	loss	1	0.1383126		chr1	52457035	108379861	QTL_ID=3439	Name=Conception rate	Abbrev=CONCRATE	PUBMED_ID=12605852	trait_ID=1075
inside	CNVR_113	chr1	84655658	84664967	9310	loss	1	0.1383126		chr1	61075331	158337067	QTL_ID=1311	Name=Carcass weight	Abbrev=CWT	PUBMED_ID=12926775	trait_ID=1022
inside	CNVR_113	chr1	84655658	84664967	9310	loss	1	0.1383126		chr1	64395111	158337067	QTL_ID=9947	Name=Infectious bovine keratoconjunctivitis susceptibility	Abbrev=IBK	PUBMED_ID=17093209	trait_ID=1245
inside	CNVR_113	chr1	84655658	84664967	9310	loss	1	0.1383126		chr1	72345494	158337067	QTL_ID=18744	Name=Body length	Abbrev=BL	PUBMED_ID=21523659	trait_ID=1114
inside	CNVR_113	chr1	84655658	84664967	9310	loss	1	0.1383126		chr1	72345494	158337067	QTL_ID=18745	Name=Withers height	Abbrev=WHT	PUBMED_ID=21523659	trait_ID=1112
inside	CNVR_113	chr1	84655658	84664967	9310	loss	1	0.1383126		chr1	72345494	158337067	QTL_ID=18746	Name=Hip width	Abbrev=HIPWDT	PUBMED_ID=21523659	trait_ID=1118
inside	CNVR_113	chr1	84655658	84664967	9310	loss	1	0.1383126		chr1	72345494	158337067	QTL_ID=18747	Name=Hip width	Abbrev=HIPWDT	PUBMED_ID=21523659	trait_ID=1118
inside	CNVR_113	chr1	84655658	84664967	9310	loss	1	0.1383126		chr1	72345494	158337067	QTL_ID=18748	Name=Body length	Abbrev=BL	PUBMED_ID=21523659	trait_ID=1114
inside	CNVR_113	chr1	84655658	84664967	9310	loss	1	0.1383126		chr1	72345494	158337067	QTL_ID=18749	Name=Hip width	Abbrev=HIPWDT	PUBMED_ID=21523659	trait_ID=1118
inside	CNVR_113	chr1	84655658	84664967	9310	loss	1	0.1383126		chr1	72345494	158337067	QTL_ID=18750	Name=Chest girth	Abbrev=CHEGRT	PUBMED_ID=21523659	trait_ID=1124
inside	CNVR_113	chr1	84655658	84664967	9310	loss	1	0.1383126		chr1	72345494	158337067	QTL_ID=18751	Name=Hip width	Abbrev=HIPWDT	PUBMED_ID=21523659	trait_ID=1118
inside	CNVR_113	chr1	84655658	84664967	9310	loss	1	0.1383126		chr1	72345494	158337067	QTL_ID=18752	Name=Body length	Abbrev=BL	PUBMED_ID=21523659	trait_ID=1114
inside	CNVR_113	chr1	84655658	84664967	9310	loss	1	0.1383126		chr1	72345494	158337067	QTL_ID=18753	Name=Hip width	Abbrev=HIPWDT	PUBMED_ID=21523659	trait_ID=1118
inside	CNVR_113	chr1	84655658	84664967	9310	loss	1	0.1383126		chr1	72345494	158337067	QTL_ID=18754	Name=Hip width	Abbrev=HIPWDT	PUBMED_ID=21523659	trait_ID=1118
inside	CNVR_113	chr1	84655658	84664967	9310	loss	1	0.1383126		chr1	72921513	96053060	QTL_ID=5112	Name=Abomasum displacement	Abbrev=AD	PUBMED_ID=18946144	trait_ID=1196
inside	CNVR_113	chr1	84655658	84664967	9310	loss	1	0.1383126		chr1	74291939	158337067	QTL_ID=4703	Name=Milk yield	Abbrev=MY	PUBMED_ID=18218765	trait_ID=1044
inside	CNVR_113	chr1	84655658	84664967	9310	loss	1	0.1383126		chr1	78193999	132497971	QTL_ID=5658	Name=Non-return rate (direct)	Abbrev=NONR	PUBMED_ID=18717969	trait_ID=1148
inside	CNVR_113	chr1	84655658	84664967	9310	loss	1	0.1383126		chr1	78193999	106924804	QTL_ID=7124	Name=Hindquarter proportions	Abbrev=HQPROP	PUBMED_ID=18791160	trait_ID=1232
inside	CNVR_113	chr1	84655658	84664967	9310	loss	1	0.1383126		chr1	78197131	105642069	QTL_ID=1736	Name=Bovine spongiform encephalopathy	Abbrev=BSE	PUBMED_ID=15342524	trait_ID=1145
inside	CNVR_113	chr1	84655658	84664967	9310	loss	1	0.1383126		chr1	79513019	91558557	QTL_ID=10643	Name=Longissimus muscle area	Abbrev=LMA	PUBMED_ID=20477797	trait_ID=1090
inside	CNVR_113	chr1	84655658	84664967	9310	loss	1	0.1383126		chr1	79513019	132497971	QTL_ID=2508	Name=Milk protein yield	Abbrev=PY	PUBMED_ID=11178740	trait_ID=1042
inside	CNVR_114	chr1	87149914	87161990	12077	loss	1	0.1383126		chr1	18308654	95771176	QTL_ID=3428	Name=Rump angle	Abbrev=RANG	PUBMED_ID=12605852	trait_ID=1138
inside	CNVR_114	chr1	87149914	87161990	12077	loss	1	0.1383126		chr1	19367110	98355467	QTL_ID=12199	Name=Oleic acid content	Abbrev=FA-C18:1	PUBMED_ID=20477785	trait_ID=1105
inside	CNVR_114	chr1	87149914	87161990	12077	loss	1	0.1383126		chr1	52457035	108379861	QTL_ID=3439	Name=Conception rate	Abbrev=CONCRATE	PUBMED_ID=12605852	trait_ID=1075
inside	CNVR_114	chr1	87149914	87161990	12077	loss	1	0.1383126		chr1	61075331	158337067	QTL_ID=1311	Name=Carcass weight	Abbrev=CWT	PUBMED_ID=12926775	trait_ID=1022
inside	CNVR_114	chr1	87149914	87161990	12077	loss	1	0.1383126		chr1	64395111	158337067	QTL_ID=9947	Name=Infectious bovine keratoconjunctivitis susceptibility	Abbrev=IBK	PUBMED_ID=17093209	trait_ID=1245
inside	CNVR_114	chr1	87149914	87161990	12077	loss	1	0.1383126		chr1	72345494	158337067	QTL_ID=18744	Name=Body length	Abbrev=BL	PUBMED_ID=21523659	trait_ID=1114
inside	CNVR_114	chr1	87149914	87161990	12077	loss	1	0.1383126		chr1	72345494	158337067	QTL_ID=18745	Name=Withers height	Abbrev=WHT	PUBMED_ID=21523659	trait_ID=1112
inside	CNVR_114	chr1	87149914	87161990	12077	loss	1	0.1383126		chr1	72345494	158337067	QTL_ID=18746	Name=Hip width	Abbrev=HIPWDT	PUBMED_ID=21523659	trait_ID=1118
inside	CNVR_114	chr1	87149914	87161990	12077	loss	1	0.1383126		chr1	72345494	158337067	QTL_ID=18747	Name=Hip width	Abbrev=HIPWDT	PUBMED_ID=21523659	trait_ID=1118
inside	CNVR_114	chr1	87149914	87161990	12077	loss	1	0.1383126		chr1	72345494	158337067	QTL_ID=18748	Name=Body length	Abbrev=BL	PUBMED_ID=21523659	trait_ID=1114
inside	CNVR_114	chr1	87149914	87161990	12077	loss	1	0.1383126		chr1	72345494	158337067	QTL_ID=18749	Name=Hip width	Abbrev=HIPWDT	PUBMED_ID=21523659	trait_ID=1118
inside	CNVR_114	chr1	87149914	87161990	12077	loss	1	0.1383126		chr1	72345494	158337067	QTL_ID=18750	Name=Chest girth	Abbrev=CHEGRT	PUBMED_ID=21523659	trait_ID=1124
inside	CNVR_114	chr1	87149914	87161990	12077	loss	1	0.1383126		chr1	72345494	158337067	QTL_ID=18751	Name=Hip width	Abbrev=HIPWDT	PUBMED_ID=21523659	trait_ID=1118
inside	CNVR_114	chr1	87149914	87161990	12077	loss	1	0.1383126		chr1	72345494	158337067	QTL_ID=18752	Name=Body length	Abbrev=BL	PUBMED_ID=21523659	trait_ID=1114
inside	CNVR_114	chr1	87149914	87161990	12077	loss	1	0.1383126		chr1	72345494	158337067	QTL_ID=18753	Name=Hip width	Abbrev=HIPWDT	PUBMED_ID=21523659	trait_ID=1118
inside	CNVR_114	chr1	87149914	87161990	12077	loss	1	0.1383126		chr1	72345494	158337067	QTL_ID=18754	Name=Hip width	Abbrev=HIPWDT	PUBMED_ID=21523659	trait_ID=1118
inside	CNVR_114	chr1	87149914	87161990	12077	loss	1	0.1383126		chr1	72921513	96053060	QTL_ID=5112	Name=Abomasum displacement	Abbrev=AD	PUBMED_ID=18946144	trait_ID=1196
inside	CNVR_114	chr1	87149914	87161990	12077	loss	1	0.1383126		chr1	74291939	158337067	QTL_ID=4703	Name=Milk yield	Abbrev=MY	PUBMED_ID=18218765	trait_ID=1044
inside	CNVR_114	chr1	87149914	87161990	12077	loss	1	0.1383126		chr1	78193999	132497971	QTL_ID=5658	Name=Non-return rate (direct)	Abbrev=NONR	PUBMED_ID=18717969	trait_ID=1148
inside	CNVR_114	chr1	87149914	87161990	12077	loss	1	0.1383126		chr1	78193999	106924804	QTL_ID=7124	Name=Hindquarter proportions	Abbrev=HQPROP	PUBMED_ID=18791160	trait_ID=1232
inside	CNVR_114	chr1	87149914	87161990	12077	loss	1	0.1383126		chr1	78197131	105642069	QTL_ID=1736	Name=Bovine spongiform encephalopathy	Abbrev=BSE	PUBMED_ID=15342524	trait_ID=1145
inside	CNVR_114	chr1	87149914	87161990	12077	loss	1	0.1383126		chr1	79513019	91558557	QTL_ID=10643	Name=Longissimus muscle area	Abbrev=LMA	PUBMED_ID=20477797	trait_ID=1090
inside	CNVR_114	chr1	87149914	87161990	12077	loss	1	0.1383126		chr1	79513019	132497971	QTL_ID=2508	Name=Milk protein yield	Abbrev=PY	PUBMED_ID=11178740	trait_ID=1042
inside	CNVR_114	chr1	87149914	87161990	12077	loss	1	0.1383126		chr1	86015661	158337067	QTL_ID=4704	Name=Milk yield	Abbrev=MY	PUBMED_ID=18218765	trait_ID=1044
inside	CNVR_115	chr1	87332538	87383092	50555	both	3	0.4149378		chr1	18308654	95771176	QTL_ID=3428	Name=Rump angle	Abbrev=RANG	PUBMED_ID=12605852	trait_ID=1138
inside	CNVR_115	chr1	87332538	87383092	50555	both	3	0.4149378		chr1	19367110	98355467	QTL_ID=12199	Name=Oleic acid content	Abbrev=FA-C18:1	PUBMED_ID=20477785	trait_ID=1105
inside	CNVR_115	chr1	87332538	87383092	50555	both	3	0.4149378		chr1	52457035	108379861	QTL_ID=3439	Name=Conception rate	Abbrev=CONCRATE	PUBMED_ID=12605852	trait_ID=1075
inside	CNVR_115	chr1	87332538	87383092	50555	both	3	0.4149378		chr1	61075331	158337067	QTL_ID=1311	Name=Carcass weight	Abbrev=CWT	PUBMED_ID=12926775	trait_ID=1022
inside	CNVR_115	chr1	87332538	87383092	50555	both	3	0.4149378		chr1	64395111	158337067	QTL_ID=9947	Name=Infectious bovine keratoconjunctivitis susceptibility	Abbrev=IBK	PUBMED_ID=17093209	trait_ID=1245
inside	CNVR_115	chr1	87332538	87383092	50555	both	3	0.4149378		chr1	72345494	158337067	QTL_ID=18744	Name=Body length	Abbrev=BL	PUBMED_ID=21523659	trait_ID=1114
inside	CNVR_115	chr1	87332538	87383092	50555	both	3	0.4149378		chr1	72345494	158337067	QTL_ID=18745	Name=Withers height	Abbrev=WHT	PUBMED_ID=21523659	trait_ID=1112
inside	CNVR_115	chr1	87332538	87383092	50555	both	3	0.4149378		chr1	72345494	158337067	QTL_ID=18746	Name=Hip width	Abbrev=HIPWDT	PUBMED_ID=21523659	trait_ID=1118
inside	CNVR_115	chr1	87332538	87383092	50555	both	3	0.4149378		chr1	72345494	158337067	QTL_ID=18747	Name=Hip width	Abbrev=HIPWDT	PUBMED_ID=21523659	trait_ID=1118
inside	CNVR_115	chr1	87332538	87383092	50555	both	3	0.4149378		chr1	72345494	158337067	QTL_ID=18748	Name=Body length	Abbrev=BL	PUBMED_ID=21523659	trait_ID=1114
inside	CNVR_115	chr1	87332538	87383092	50555	both	3	0.4149378		chr1	72345494	158337067	QTL_ID=18749	Name=Hip width	Abbrev=HIPWDT	PUBMED_ID=21523659	trait_ID=1118
inside	CNVR_115	chr1	87332538	87383092	50555	both	3	0.4149378		chr1	72345494	158337067	QTL_ID=18750	Name=Chest girth	Abbrev=CHEGRT	PUBMED_ID=21523659	trait_ID=1124
inside	CNVR_115	chr1	87332538	87383092	50555	both	3	0.4149378		chr1	72345494	158337067	QTL_ID=18751	Name=Hip width	Abbrev=HIPWDT	PUBMED_ID=21523659	trait_ID=1118
inside	CNVR_115	chr1	87332538	87383092	50555	both	3	0.4149378		chr1	72345494	158337067	QTL_ID=18752	Name=Body length	Abbrev=BL	PUBMED_ID=21523659	trait_ID=1114
inside	CNVR_115	chr1	87332538	87383092	50555	both	3	0.4149378		chr1	72345494	158337067	QTL_ID=18753	Name=Hip width	Abbrev=HIPWDT	PUBMED_ID=21523659	trait_ID=1118
inside	CNVR_115	chr1	87332538	87383092	50555	both	3	0.4149378		chr1	72345494	158337067	QTL_ID=18754	Name=Hip width	Abbrev=HIPWDT	PUBMED_ID=21523659	trait_ID=1118
inside	CNVR_115	chr1	87332538	87383092	50555	both	3	0.4149378		chr1	72921513	96053060	QTL_ID=5112	Name=Abomasum displacement	Abbrev=AD	PUBMED_ID=18946144	trait_ID=1196
inside	CNVR_115	chr1	87332538	87383092	50555	both	3	0.4149378		chr1	74291939	158337067	QTL_ID=4703	Name=Milk yield	Abbrev=MY	PUBMED_ID=18218765	trait_ID=1044
inside	CNVR_115	chr1	87332538	87383092	50555	both	3	0.4149378		chr1	78193999	132497971	QTL_ID=5658	Name=Non-return rate (direct)	Abbrev=NONR	PUBMED_ID=18717969	trait_ID=1148
inside	CNVR_115	chr1	87332538	87383092	50555	both	3	0.4149378		chr1	78193999	106924804	QTL_ID=7124	Name=Hindquarter proportions	Abbrev=HQPROP	PUBMED_ID=18791160	trait_ID=1232
inside	CNVR_115	chr1	87332538	87383092	50555	both	3	0.4149378		chr1	78197131	105642069	QTL_ID=1736	Name=Bovine spongiform encephalopathy	Abbrev=BSE	PUBMED_ID=15342524	trait_ID=1145
inside	CNVR_115	chr1	87332538	87383092	50555	both	3	0.4149378		chr1	79513019	91558557	QTL_ID=10643	Name=Longissimus muscle area	Abbrev=LMA	PUBMED_ID=20477797	trait_ID=1090
inside	CNVR_115	chr1	87332538	87383092	50555	both	3	0.4149378		chr1	79513019	132497971	QTL_ID=2508	Name=Milk protein yield	Abbrev=PY	PUBMED_ID=11178740	trait_ID=1042
inside	CNVR_115	chr1	87332538	87383092	50555	both	3	0.4149378		chr1	86015661	158337067	QTL_ID=4704	Name=Milk yield	Abbrev=MY	PUBMED_ID=18218765	trait_ID=1044
inside	CNVR_116	chr1	87875403	87885614	10212	gain	4	0.5532503		chr1	18308654	95771176	QTL_ID=3428	Name=Rump angle	Abbrev=RANG	PUBMED_ID=12605852	trait_ID=1138
inside	CNVR_116	chr1	87875403	87885614	10212	gain	4	0.5532503		chr1	19367110	98355467	QTL_ID=12199	Name=Oleic acid content	Abbrev=FA-C18:1	PUBMED_ID=20477785	trait_ID=1105
inside	CNVR_116	chr1	87875403	87885614	10212	gain	4	0.5532503		chr1	52457035	108379861	QTL_ID=3439	Name=Conception rate	Abbrev=CONCRATE	PUBMED_ID=12605852	trait_ID=1075
inside	CNVR_116	chr1	87875403	87885614	10212	gain	4	0.5532503		chr1	61075331	158337067	QTL_ID=1311	Name=Carcass weight	Abbrev=CWT	PUBMED_ID=12926775	trait_ID=1022
inside	CNVR_116	chr1	87875403	87885614	10212	gain	4	0.5532503		chr1	64395111	158337067	QTL_ID=9947	Name=Infectious bovine keratoconjunctivitis susceptibility	Abbrev=IBK	PUBMED_ID=17093209	trait_ID=1245
inside	CNVR_116	chr1	87875403	87885614	10212	gain	4	0.5532503		chr1	72345494	158337067	QTL_ID=18744	Name=Body length	Abbrev=BL	PUBMED_ID=21523659	trait_ID=1114
inside	CNVR_116	chr1	87875403	87885614	10212	gain	4	0.5532503		chr1	72345494	158337067	QTL_ID=18745	Name=Withers height	Abbrev=WHT	PUBMED_ID=21523659	trait_ID=1112
inside	CNVR_116	chr1	87875403	87885614	10212	gain	4	0.5532503		chr1	72345494	158337067	QTL_ID=18746	Name=Hip width	Abbrev=HIPWDT	PUBMED_ID=21523659	trait_ID=1118
inside	CNVR_116	chr1	87875403	87885614	10212	gain	4	0.5532503		chr1	72345494	158337067	QTL_ID=18747	Name=Hip width	Abbrev=HIPWDT	PUBMED_ID=21523659	trait_ID=1118
inside	CNVR_116	chr1	87875403	87885614	10212	gain	4	0.5532503		chr1	72345494	158337067	QTL_ID=18748	Name=Body length	Abbrev=BL	PUBMED_ID=21523659	trait_ID=1114
inside	CNVR_116	chr1	87875403	87885614	10212	gain	4	0.5532503		chr1	72345494	158337067	QTL_ID=18749	Name=Hip width	Abbrev=HIPWDT	PUBMED_ID=21523659	trait_ID=1118
inside	CNVR_116	chr1	87875403	87885614	10212	gain	4	0.5532503		chr1	72345494	158337067	QTL_ID=18750	Name=Chest girth	Abbrev=CHEGRT	PUBMED_ID=21523659	trait_ID=1124
inside	CNVR_116	chr1	87875403	87885614	10212	gain	4	0.5532503		chr1	72345494	158337067	QTL_ID=18751	Name=Hip width	Abbrev=HIPWDT	PUBMED_ID=21523659	trait_ID=1118
inside	CNVR_116	chr1	87875403	87885614	10212	gain	4	0.5532503		chr1	72345494	158337067	QTL_ID=18752	Name=Body length	Abbrev=BL	PUBMED_ID=21523659	trait_ID=1114
inside	CNVR_116	chr1	87875403	87885614	10212	gain	4	0.5532503		chr1	72345494	158337067	QTL_ID=18753	Name=Hip width	Abbrev=HIPWDT	PUBMED_ID=21523659	trait_ID=1118
inside	CNVR_116	chr1	87875403	87885614	10212	gain	4	0.5532503		chr1	72345494	158337067	QTL_ID=18754	Name=Hip width	Abbrev=HIPWDT	PUBMED_ID=21523659	trait_ID=1118
inside	CNVR_116	chr1	87875403	87885614	10212	gain	4	0.5532503		chr1	72921513	96053060	QTL_ID=5112	Name=Abomasum displacement	Abbrev=AD	PUBMED_ID=18946144	trait_ID=1196
inside	CNVR_116	chr1	87875403	87885614	10212	gain	4	0.5532503		chr1	74291939	158337067	QTL_ID=4703	Name=Milk yield	Abbrev=MY	PUBMED_ID=18218765	trait_ID=1044
inside	CNVR_116	chr1	87875403	87885614	10212	gain	4	0.5532503		chr1	78193999	132497971	QTL_ID=5658	Name=Non-return rate (direct)	Abbrev=NONR	PUBMED_ID=18717969	trait_ID=1148
inside	CNVR_116	chr1	87875403	87885614	10212	gain	4	0.5532503		chr1	78193999	106924804	QTL_ID=7124	Name=Hindquarter proportions	Abbrev=HQPROP	PUBMED_ID=18791160	trait_ID=1232
inside	CNVR_116	chr1	87875403	87885614	10212	gain	4	0.5532503		chr1	78197131	105642069	QTL_ID=1736	Name=Bovine spongiform encephalopathy	Abbrev=BSE	PUBMED_ID=15342524	trait_ID=1145
inside	CNVR_116	chr1	87875403	87885614	10212	gain	4	0.5532503		chr1	79513019	91558557	QTL_ID=10643	Name=Longissimus muscle area	Abbrev=LMA	PUBMED_ID=20477797	trait_ID=1090
inside	CNVR_116	chr1	87875403	87885614	10212	gain	4	0.5532503		chr1	79513019	132497971	QTL_ID=2508	Name=Milk protein yield	Abbrev=PY	PUBMED_ID=11178740	trait_ID=1042
inside	CNVR_116	chr1	87875403	87885614	10212	gain	4	0.5532503		chr1	86015661	158337067	QTL_ID=4704	Name=Milk yield	Abbrev=MY	PUBMED_ID=18218765	trait_ID=1044
inside	CNVR_117	chr1	91623471	91646297	22827	loss	3	0.4149378		chr1	18308654	95771176	QTL_ID=3428	Name=Rump angle	Abbrev=RANG	PUBMED_ID=12605852	trait_ID=1138
inside	CNVR_117	chr1	91623471	91646297	22827	loss	3	0.4149378		chr1	19367110	98355467	QTL_ID=12199	Name=Oleic acid content	Abbrev=FA-C18:1	PUBMED_ID=20477785	trait_ID=1105
inside	CNVR_117	chr1	91623471	91646297	22827	loss	3	0.4149378		chr1	52457035	108379861	QTL_ID=3439	Name=Conception rate	Abbrev=CONCRATE	PUBMED_ID=12605852	trait_ID=1075
inside	CNVR_117	chr1	91623471	91646297	22827	loss	3	0.4149378		chr1	61075331	158337067	QTL_ID=1311	Name=Carcass weight	Abbrev=CWT	PUBMED_ID=12926775	trait_ID=1022
inside	CNVR_117	chr1	91623471	91646297	22827	loss	3	0.4149378		chr1	64395111	158337067	QTL_ID=9947	Name=Infectious bovine keratoconjunctivitis susceptibility	Abbrev=IBK	PUBMED_ID=17093209	trait_ID=1245
inside	CNVR_117	chr1	91623471	91646297	22827	loss	3	0.4149378		chr1	72345494	158337067	QTL_ID=18744	Name=Body length	Abbrev=BL	PUBMED_ID=21523659	trait_ID=1114
inside	CNVR_117	chr1	91623471	91646297	22827	loss	3	0.4149378		chr1	72345494	158337067	QTL_ID=18745	Name=Withers height	Abbrev=WHT	PUBMED_ID=21523659	trait_ID=1112
inside	CNVR_117	chr1	91623471	91646297	22827	loss	3	0.4149378		chr1	72345494	158337067	QTL_ID=18746	Name=Hip width	Abbrev=HIPWDT	PUBMED_ID=21523659	trait_ID=1118
inside	CNVR_117	chr1	91623471	91646297	22827	loss	3	0.4149378		chr1	72345494	158337067	QTL_ID=18747	Name=Hip width	Abbrev=HIPWDT	PUBMED_ID=21523659	trait_ID=1118
inside	CNVR_117	chr1	91623471	91646297	22827	loss	3	0.4149378		chr1	72345494	158337067	QTL_ID=18748	Name=Body length	Abbrev=BL	PUBMED_ID=21523659	trait_ID=1114
inside	CNVR_117	chr1	91623471	91646297	22827	loss	3	0.4149378		chr1	72345494	158337067	QTL_ID=18749	Name=Hip width	Abbrev=HIPWDT	PUBMED_ID=21523659	trait_ID=1118
inside	CNVR_117	chr1	91623471	91646297	22827	loss	3	0.4149378		chr1	72345494	158337067	QTL_ID=18750	Name=Chest girth	Abbrev=CHEGRT	PUBMED_ID=21523659	trait_ID=1124
inside	CNVR_117	chr1	91623471	91646297	22827	loss	3	0.4149378		chr1	72345494	158337067	QTL_ID=18751	Name=Hip width	Abbrev=HIPWDT	PUBMED_ID=21523659	trait_ID=1118
inside	CNVR_117	chr1	91623471	91646297	22827	loss	3	0.4149378		chr1	72345494	158337067	QTL_ID=18752	Name=Body length	Abbrev=BL	PUBMED_ID=21523659	trait_ID=1114
inside	CNVR_117	chr1	91623471	91646297	22827	loss	3	0.4149378		chr1	72345494	158337067	QTL_ID=18753	Name=Hip width	Abbrev=HIPWDT	PUBMED_ID=21523659	trait_ID=1118
inside	CNVR_117	chr1	91623471	91646297	22827	loss	3	0.4149378		chr1	72345494	158337067	QTL_ID=18754	Name=Hip width	Abbrev=HIPWDT	PUBMED_ID=21523659	trait_ID=1118
inside	CNVR_117	chr1	91623471	91646297	22827	loss	3	0.4149378		chr1	72921513	96053060	QTL_ID=5112	Name=Abomasum displacement	Abbrev=AD	PUBMED_ID=18946144	trait_ID=1196
inside	CNVR_117	chr1	91623471	91646297	22827	loss	3	0.4149378		chr1	74291939	158337067	QTL_ID=4703	Name=Milk yield	Abbrev=MY	PUBMED_ID=18218765	trait_ID=1044
inside	CNVR_117	chr1	91623471	91646297	22827	loss	3	0.4149378		chr1	78193999	132497971	QTL_ID=5658	Name=Non-return rate (direct)	Abbrev=NONR	PUBMED_ID=18717969	trait_ID=1148
inside	CNVR_117	chr1	91623471	91646297	22827	loss	3	0.4149378		chr1	78193999	106924804	QTL_ID=7124	Name=Hindquarter proportions	Abbrev=HQPROP	PUBMED_ID=18791160	trait_ID=1232
inside	CNVR_117	chr1	91623471	91646297	22827	loss	3	0.4149378		chr1	78197131	105642069	QTL_ID=1736	Name=Bovine spongiform encephalopathy	Abbrev=BSE	PUBMED_ID=15342524	trait_ID=1145
inside	CNVR_117	chr1	91623471	91646297	22827	loss	3	0.4149378		chr1	79513019	132497971	QTL_ID=2508	Name=Milk protein yield	Abbrev=PY	PUBMED_ID=11178740	trait_ID=1042
inside	CNVR_117	chr1	91623471	91646297	22827	loss	3	0.4149378		chr1	86015661	158337067	QTL_ID=4704	Name=Milk yield	Abbrev=MY	PUBMED_ID=18218765	trait_ID=1044
inside	CNVR_117	chr1	91623471	91646297	22827	loss	3	0.4149378		chr1	91558557	106924804	QTL_ID=10644	Name=Scrotal circumference	Abbrev=SC	PUBMED_ID=20477797	trait_ID=1270
inside	CNVR_118	chr1	93730576	93819471	88896	both	332	45.9197787		chr1	18308654	95771176	QTL_ID=3428	Name=Rump angle	Abbrev=RANG	PUBMED_ID=12605852	trait_ID=1138
inside	CNVR_118	chr1	93730576	93819471	88896	both	332	45.9197787		chr1	19367110	98355467	QTL_ID=12199	Name=Oleic acid content	Abbrev=FA-C18:1	PUBMED_ID=20477785	trait_ID=1105
inside	CNVR_118	chr1	93730576	93819471	88896	both	332	45.9197787		chr1	52457035	108379861	QTL_ID=3439	Name=Conception rate	Abbrev=CONCRATE	PUBMED_ID=12605852	trait_ID=1075
inside	CNVR_118	chr1	93730576	93819471	88896	both	332	45.9197787		chr1	61075331	158337067	QTL_ID=1311	Name=Carcass weight	Abbrev=CWT	PUBMED_ID=12926775	trait_ID=1022
inside	CNVR_118	chr1	93730576	93819471	88896	both	332	45.9197787		chr1	64395111	158337067	QTL_ID=9947	Name=Infectious bovine keratoconjunctivitis susceptibility	Abbrev=IBK	PUBMED_ID=17093209	trait_ID=1245
inside	CNVR_118	chr1	93730576	93819471	88896	both	332	45.9197787		chr1	72345494	158337067	QTL_ID=18744	Name=Body length	Abbrev=BL	PUBMED_ID=21523659	trait_ID=1114
inside	CNVR_118	chr1	93730576	93819471	88896	both	332	45.9197787		chr1	72345494	158337067	QTL_ID=18745	Name=Withers height	Abbrev=WHT	PUBMED_ID=21523659	trait_ID=1112
inside	CNVR_118	chr1	93730576	93819471	88896	both	332	45.9197787		chr1	72345494	158337067	QTL_ID=18746	Name=Hip width	Abbrev=HIPWDT	PUBMED_ID=21523659	trait_ID=1118
inside	CNVR_118	chr1	93730576	93819471	88896	both	332	45.9197787		chr1	72345494	158337067	QTL_ID=18747	Name=Hip width	Abbrev=HIPWDT	PUBMED_ID=21523659	trait_ID=1118
inside	CNVR_118	chr1	93730576	93819471	88896	both	332	45.9197787		chr1	72345494	158337067	QTL_ID=18748	Name=Body length	Abbrev=BL	PUBMED_ID=21523659	trait_ID=1114
inside	CNVR_118	chr1	93730576	93819471	88896	both	332	45.9197787		chr1	72345494	158337067	QTL_ID=18749	Name=Hip width	Abbrev=HIPWDT	PUBMED_ID=21523659	trait_ID=1118
inside	CNVR_118	chr1	93730576	93819471	88896	both	332	45.9197787		chr1	72345494	158337067	QTL_ID=18750	Name=Chest girth	Abbrev=CHEGRT	PUBMED_ID=21523659	trait_ID=1124
inside	CNVR_118	chr1	93730576	93819471	88896	both	332	45.9197787		chr1	72345494	158337067	QTL_ID=18751	Name=Hip width	Abbrev=HIPWDT	PUBMED_ID=21523659	trait_ID=1118
inside	CNVR_118	chr1	93730576	93819471	88896	both	332	45.9197787		chr1	72345494	158337067	QTL_ID=18752	Name=Body length	Abbrev=BL	PUBMED_ID=21523659	trait_ID=1114
inside	CNVR_118	chr1	93730576	93819471	88896	both	332	45.9197787		chr1	72345494	158337067	QTL_ID=18753	Name=Hip width	Abbrev=HIPWDT	PUBMED_ID=21523659	trait_ID=1118
inside	CNVR_118	chr1	93730576	93819471	88896	both	332	45.9197787		chr1	72345494	158337067	QTL_ID=18754	Name=Hip width	Abbrev=HIPWDT	PUBMED_ID=21523659	trait_ID=1118
inside	CNVR_118	chr1	93730576	93819471	88896	both	332	45.9197787		chr1	72921513	96053060	QTL_ID=5112	Name=Abomasum displacement	Abbrev=AD	PUBMED_ID=18946144	trait_ID=1196
inside	CNVR_118	chr1	93730576	93819471	88896	both	332	45.9197787		chr1	74291939	158337067	QTL_ID=4703	Name=Milk yield	Abbrev=MY	PUBMED_ID=18218765	trait_ID=1044
inside	CNVR_118	chr1	93730576	93819471	88896	both	332	45.9197787		chr1	78193999	132497971	QTL_ID=5658	Name=Non-return rate (direct)	Abbrev=NONR	PUBMED_ID=18717969	trait_ID=1148
inside	CNVR_118	chr1	93730576	93819471	88896	both	332	45.9197787		chr1	78193999	106924804	QTL_ID=7124	Name=Hindquarter proportions	Abbrev=HQPROP	PUBMED_ID=18791160	trait_ID=1232
inside	CNVR_118	chr1	93730576	93819471	88896	both	332	45.9197787		chr1	78197131	105642069	QTL_ID=1736	Name=Bovine spongiform encephalopathy	Abbrev=BSE	PUBMED_ID=15342524	trait_ID=1145
inside	CNVR_118	chr1	93730576	93819471	88896	both	332	45.9197787		chr1	79513019	132497971	QTL_ID=2508	Name=Milk protein yield	Abbrev=PY	PUBMED_ID=11178740	trait_ID=1042
inside	CNVR_118	chr1	93730576	93819471	88896	both	332	45.9197787		chr1	86015661	158337067	QTL_ID=4704	Name=Milk yield	Abbrev=MY	PUBMED_ID=18218765	trait_ID=1044
inside	CNVR_118	chr1	93730576	93819471	88896	both	332	45.9197787		chr1	91558557	106924804	QTL_ID=10644	Name=Scrotal circumference	Abbrev=SC	PUBMED_ID=20477797	trait_ID=1270
inside	CNVR_119	chr1	93949896	93961196	11301	gain	1	0.1383126		chr1	18308654	95771176	QTL_ID=3428	Name=Rump angle	Abbrev=RANG	PUBMED_ID=12605852	trait_ID=1138
inside	CNVR_119	chr1	93949896	93961196	11301	gain	1	0.1383126		chr1	19367110	98355467	QTL_ID=12199	Name=Oleic acid content	Abbrev=FA-C18:1	PUBMED_ID=20477785	trait_ID=1105
inside	CNVR_119	chr1	93949896	93961196	11301	gain	1	0.1383126		chr1	52457035	108379861	QTL_ID=3439	Name=Conception rate	Abbrev=CONCRATE	PUBMED_ID=12605852	trait_ID=1075
inside	CNVR_119	chr1	93949896	93961196	11301	gain	1	0.1383126		chr1	61075331	158337067	QTL_ID=1311	Name=Carcass weight	Abbrev=CWT	PUBMED_ID=12926775	trait_ID=1022
inside	CNVR_119	chr1	93949896	93961196	11301	gain	1	0.1383126		chr1	64395111	158337067	QTL_ID=9947	Name=Infectious bovine keratoconjunctivitis susceptibility	Abbrev=IBK	PUBMED_ID=17093209	trait_ID=1245
inside	CNVR_119	chr1	93949896	93961196	11301	gain	1	0.1383126		chr1	72345494	158337067	QTL_ID=18744	Name=Body length	Abbrev=BL	PUBMED_ID=21523659	trait_ID=1114
inside	CNVR_119	chr1	93949896	93961196	11301	gain	1	0.1383126		chr1	72345494	158337067	QTL_ID=18745	Name=Withers height	Abbrev=WHT	PUBMED_ID=21523659	trait_ID=1112
inside	CNVR_119	chr1	93949896	93961196	11301	gain	1	0.1383126		chr1	72345494	158337067	QTL_ID=18746	Name=Hip width	Abbrev=HIPWDT	PUBMED_ID=21523659	trait_ID=1118
inside	CNVR_119	chr1	93949896	93961196	11301	gain	1	0.1383126		chr1	72345494	158337067	QTL_ID=18747	Name=Hip width	Abbrev=HIPWDT	PUBMED_ID=21523659	trait_ID=1118
inside	CNVR_119	chr1	93949896	93961196	11301	gain	1	0.1383126		chr1	72345494	158337067	QTL_ID=18748	Name=Body length	Abbrev=BL	PUBMED_ID=21523659	trait_ID=1114
inside	CNVR_119	chr1	93949896	93961196	11301	gain	1	0.1383126		chr1	72345494	158337067	QTL_ID=18749	Name=Hip width	Abbrev=HIPWDT	PUBMED_ID=21523659	trait_ID=1118
inside	CNVR_119	chr1	93949896	93961196	11301	gain	1	0.1383126		chr1	72345494	158337067	QTL_ID=18750	Name=Chest girth	Abbrev=CHEGRT	PUBMED_ID=21523659	trait_ID=1124
inside	CNVR_119	chr1	93949896	93961196	11301	gain	1	0.1383126		chr1	72345494	158337067	QTL_ID=18751	Name=Hip width	Abbrev=HIPWDT	PUBMED_ID=21523659	trait_ID=1118
inside	CNVR_119	chr1	93949896	93961196	11301	gain	1	0.1383126		chr1	72345494	158337067	QTL_ID=18752	Name=Body length	Abbrev=BL	PUBMED_ID=21523659	trait_ID=1114
inside	CNVR_119	chr1	93949896	93961196	11301	gain	1	0.1383126		chr1	72345494	158337067	QTL_ID=18753	Name=Hip width	Abbrev=HIPWDT	PUBMED_ID=21523659	trait_ID=1118
inside	CNVR_119	chr1	93949896	93961196	11301	gain	1	0.1383126		chr1	72345494	158337067	QTL_ID=18754	Name=Hip width	Abbrev=HIPWDT	PUBMED_ID=21523659	trait_ID=1118
inside	CNVR_119	chr1	93949896	93961196	11301	gain	1	0.1383126		chr1	72921513	96053060	QTL_ID=5112	Name=Abomasum displacement	Abbrev=AD	PUBMED_ID=18946144	trait_ID=1196
inside	CNVR_119	chr1	93949896	93961196	11301	gain	1	0.1383126		chr1	74291939	158337067	QTL_ID=4703	Name=Milk yield	Abbrev=MY	PUBMED_ID=18218765	trait_ID=1044
inside	CNVR_119	chr1	93949896	93961196	11301	gain	1	0.1383126		chr1	78193999	132497971	QTL_ID=5658	Name=Non-return rate (direct)	Abbrev=NONR	PUBMED_ID=18717969	trait_ID=1148
inside	CNVR_119	chr1	93949896	93961196	11301	gain	1	0.1383126		chr1	78193999	106924804	QTL_ID=7124	Name=Hindquarter proportions	Abbrev=HQPROP	PUBMED_ID=18791160	trait_ID=1232
inside	CNVR_119	chr1	93949896	93961196	11301	gain	1	0.1383126		chr1	78197131	105642069	QTL_ID=1736	Name=Bovine spongiform encephalopathy	Abbrev=BSE	PUBMED_ID=15342524	trait_ID=1145
inside	CNVR_119	chr1	93949896	93961196	11301	gain	1	0.1383126		chr1	79513019	132497971	QTL_ID=2508	Name=Milk protein yield	Abbrev=PY	PUBMED_ID=11178740	trait_ID=1042
inside	CNVR_119	chr1	93949896	93961196	11301	gain	1	0.1383126		chr1	86015661	158337067	QTL_ID=4704	Name=Milk yield	Abbrev=MY	PUBMED_ID=18218765	trait_ID=1044
inside	CNVR_119	chr1	93949896	93961196	11301	gain	1	0.1383126		chr1	91558557	106924804	QTL_ID=10644	Name=Scrotal circumference	Abbrev=SC	PUBMED_ID=20477797	trait_ID=1270
inside	CNVR_120	chr1	94199961	94218072	18112	gain	2	0.2766252		chr1	18308654	95771176	QTL_ID=3428	Name=Rump angle	Abbrev=RANG	PUBMED_ID=12605852	trait_ID=1138
inside	CNVR_120	chr1	94199961	94218072	18112	gain	2	0.2766252		chr1	19367110	98355467	QTL_ID=12199	Name=Oleic acid content	Abbrev=FA-C18:1	PUBMED_ID=20477785	trait_ID=1105
inside	CNVR_120	chr1	94199961	94218072	18112	gain	2	0.2766252		chr1	52457035	108379861	QTL_ID=3439	Name=Conception rate	Abbrev=CONCRATE	PUBMED_ID=12605852	trait_ID=1075
inside	CNVR_120	chr1	94199961	94218072	18112	gain	2	0.2766252		chr1	61075331	158337067	QTL_ID=1311	Name=Carcass weight	Abbrev=CWT	PUBMED_ID=12926775	trait_ID=1022
inside	CNVR_120	chr1	94199961	94218072	18112	gain	2	0.2766252		chr1	64395111	158337067	QTL_ID=9947	Name=Infectious bovine keratoconjunctivitis susceptibility	Abbrev=IBK	PUBMED_ID=17093209	trait_ID=1245
inside	CNVR_120	chr1	94199961	94218072	18112	gain	2	0.2766252		chr1	72345494	158337067	QTL_ID=18744	Name=Body length	Abbrev=BL	PUBMED_ID=21523659	trait_ID=1114
inside	CNVR_120	chr1	94199961	94218072	18112	gain	2	0.2766252		chr1	72345494	158337067	QTL_ID=18745	Name=Withers height	Abbrev=WHT	PUBMED_ID=21523659	trait_ID=1112
inside	CNVR_120	chr1	94199961	94218072	18112	gain	2	0.2766252		chr1	72345494	158337067	QTL_ID=18746	Name=Hip width	Abbrev=HIPWDT	PUBMED_ID=21523659	trait_ID=1118
inside	CNVR_120	chr1	94199961	94218072	18112	gain	2	0.2766252		chr1	72345494	158337067	QTL_ID=18747	Name=Hip width	Abbrev=HIPWDT	PUBMED_ID=21523659	trait_ID=1118
inside	CNVR_120	chr1	94199961	94218072	18112	gain	2	0.2766252		chr1	72345494	158337067	QTL_ID=18748	Name=Body length	Abbrev=BL	PUBMED_ID=21523659	trait_ID=1114
inside	CNVR_120	chr1	94199961	94218072	18112	gain	2	0.2766252		chr1	72345494	158337067	QTL_ID=18749	Name=Hip width	Abbrev=HIPWDT	PUBMED_ID=21523659	trait_ID=1118
inside	CNVR_120	chr1	94199961	94218072	18112	gain	2	0.2766252		chr1	72345494	158337067	QTL_ID=18750	Name=Chest girth	Abbrev=CHEGRT	PUBMED_ID=21523659	trait_ID=1124
inside	CNVR_120	chr1	94199961	94218072	18112	gain	2	0.2766252		chr1	72345494	158337067	QTL_ID=18751	Name=Hip width	Abbrev=HIPWDT	PUBMED_ID=21523659	trait_ID=1118
inside	CNVR_120	chr1	94199961	94218072	18112	gain	2	0.2766252		chr1	72345494	158337067	QTL_ID=18752	Name=Body length	Abbrev=BL	PUBMED_ID=21523659	trait_ID=1114
inside	CNVR_120	chr1	94199961	94218072	18112	gain	2	0.2766252		chr1	72345494	158337067	QTL_ID=18753	Name=Hip width	Abbrev=HIPWDT	PUBMED_ID=21523659	trait_ID=1118
inside	CNVR_120	chr1	94199961	94218072	18112	gain	2	0.2766252		chr1	72345494	158337067	QTL_ID=18754	Name=Hip width	Abbrev=HIPWDT	PUBMED_ID=21523659	trait_ID=1118
inside	CNVR_120	chr1	94199961	94218072	18112	gain	2	0.2766252		chr1	72921513	96053060	QTL_ID=5112	Name=Abomasum displacement	Abbrev=AD	PUBMED_ID=18946144	trait_ID=1196
inside	CNVR_120	chr1	94199961	94218072	18112	gain	2	0.2766252		chr1	74291939	158337067	QTL_ID=4703	Name=Milk yield	Abbrev=MY	PUBMED_ID=18218765	trait_ID=1044
inside	CNVR_120	chr1	94199961	94218072	18112	gain	2	0.2766252		chr1	78193999	132497971	QTL_ID=5658	Name=Non-return rate (direct)	Abbrev=NONR	PUBMED_ID=18717969	trait_ID=1148
inside	CNVR_120	chr1	94199961	94218072	18112	gain	2	0.2766252		chr1	78193999	106924804	QTL_ID=7124	Name=Hindquarter proportions	Abbrev=HQPROP	PUBMED_ID=18791160	trait_ID=1232
inside	CNVR_120	chr1	94199961	94218072	18112	gain	2	0.2766252		chr1	78197131	105642069	QTL_ID=1736	Name=Bovine spongiform encephalopathy	Abbrev=BSE	PUBMED_ID=15342524	trait_ID=1145
inside	CNVR_120	chr1	94199961	94218072	18112	gain	2	0.2766252		chr1	79513019	132497971	QTL_ID=2508	Name=Milk protein yield	Abbrev=PY	PUBMED_ID=11178740	trait_ID=1042
inside	CNVR_120	chr1	94199961	94218072	18112	gain	2	0.2766252		chr1	86015661	158337067	QTL_ID=4704	Name=Milk yield	Abbrev=MY	PUBMED_ID=18218765	trait_ID=1044
inside	CNVR_120	chr1	94199961	94218072	18112	gain	2	0.2766252		chr1	91558557	106924804	QTL_ID=10644	Name=Scrotal circumference	Abbrev=SC	PUBMED_ID=20477797	trait_ID=1270
inside	CNVR_120	chr1	94199961	94218072	18112	gain	2	0.2766252		chr1	94064873	94273677	QTL_ID=4337	Name=Dry matter intake	Abbrev=FEEDIN	PUBMED_ID=17709790	trait_ID=1165
inside	CNVR_121	chr1	95456352	95542310	85959	loss	7	0.9681881		chr1	18308654	95771176	QTL_ID=3428	Name=Rump angle	Abbrev=RANG	PUBMED_ID=12605852	trait_ID=1138
inside	CNVR_121	chr1	95456352	95542310	85959	loss	7	0.9681881		chr1	19367110	98355467	QTL_ID=12199	Name=Oleic acid content	Abbrev=FA-C18:1	PUBMED_ID=20477785	trait_ID=1105
inside	CNVR_121	chr1	95456352	95542310	85959	loss	7	0.9681881		chr1	52457035	108379861	QTL_ID=3439	Name=Conception rate	Abbrev=CONCRATE	PUBMED_ID=12605852	trait_ID=1075
inside	CNVR_121	chr1	95456352	95542310	85959	loss	7	0.9681881		chr1	61075331	158337067	QTL_ID=1311	Name=Carcass weight	Abbrev=CWT	PUBMED_ID=12926775	trait_ID=1022
inside	CNVR_121	chr1	95456352	95542310	85959	loss	7	0.9681881		chr1	64395111	158337067	QTL_ID=9947	Name=Infectious bovine keratoconjunctivitis susceptibility	Abbrev=IBK	PUBMED_ID=17093209	trait_ID=1245
inside	CNVR_121	chr1	95456352	95542310	85959	loss	7	0.9681881		chr1	72345494	158337067	QTL_ID=18744	Name=Body length	Abbrev=BL	PUBMED_ID=21523659	trait_ID=1114
inside	CNVR_121	chr1	95456352	95542310	85959	loss	7	0.9681881		chr1	72345494	158337067	QTL_ID=18745	Name=Withers height	Abbrev=WHT	PUBMED_ID=21523659	trait_ID=1112
inside	CNVR_121	chr1	95456352	95542310	85959	loss	7	0.9681881		chr1	72345494	158337067	QTL_ID=18746	Name=Hip width	Abbrev=HIPWDT	PUBMED_ID=21523659	trait_ID=1118
inside	CNVR_121	chr1	95456352	95542310	85959	loss	7	0.9681881		chr1	72345494	158337067	QTL_ID=18747	Name=Hip width	Abbrev=HIPWDT	PUBMED_ID=21523659	trait_ID=1118
inside	CNVR_121	chr1	95456352	95542310	85959	loss	7	0.9681881		chr1	72345494	158337067	QTL_ID=18748	Name=Body length	Abbrev=BL	PUBMED_ID=21523659	trait_ID=1114
inside	CNVR_121	chr1	95456352	95542310	85959	loss	7	0.9681881		chr1	72345494	158337067	QTL_ID=18749	Name=Hip width	Abbrev=HIPWDT	PUBMED_ID=21523659	trait_ID=1118
inside	CNVR_121	chr1	95456352	95542310	85959	loss	7	0.9681881		chr1	72345494	158337067	QTL_ID=18750	Name=Chest girth	Abbrev=CHEGRT	PUBMED_ID=21523659	trait_ID=1124
inside	CNVR_121	chr1	95456352	95542310	85959	loss	7	0.9681881		chr1	72345494	158337067	QTL_ID=18751	Name=Hip width	Abbrev=HIPWDT	PUBMED_ID=21523659	trait_ID=1118
inside	CNVR_121	chr1	95456352	95542310	85959	loss	7	0.9681881		chr1	72345494	158337067	QTL_ID=18752	Name=Body length	Abbrev=BL	PUBMED_ID=21523659	trait_ID=1114
inside	CNVR_121	chr1	95456352	95542310	85959	loss	7	0.9681881		chr1	72345494	158337067	QTL_ID=18753	Name=Hip width	Abbrev=HIPWDT	PUBMED_ID=21523659	trait_ID=1118
inside	CNVR_121	chr1	95456352	95542310	85959	loss	7	0.9681881		chr1	72345494	158337067	QTL_ID=18754	Name=Hip width	Abbrev=HIPWDT	PUBMED_ID=21523659	trait_ID=1118
inside	CNVR_121	chr1	95456352	95542310	85959	loss	7	0.9681881		chr1	72921513	96053060	QTL_ID=5112	Name=Abomasum displacement	Abbrev=AD	PUBMED_ID=18946144	trait_ID=1196
inside	CNVR_121	chr1	95456352	95542310	85959	loss	7	0.9681881		chr1	74291939	158337067	QTL_ID=4703	Name=Milk yield	Abbrev=MY	PUBMED_ID=18218765	trait_ID=1044
inside	CNVR_121	chr1	95456352	95542310	85959	loss	7	0.9681881		chr1	78193999	132497971	QTL_ID=5658	Name=Non-return rate (direct)	Abbrev=NONR	PUBMED_ID=18717969	trait_ID=1148
inside	CNVR_121	chr1	95456352	95542310	85959	loss	7	0.9681881		chr1	78193999	106924804	QTL_ID=7124	Name=Hindquarter proportions	Abbrev=HQPROP	PUBMED_ID=18791160	trait_ID=1232
inside	CNVR_121	chr1	95456352	95542310	85959	loss	7	0.9681881		chr1	78197131	105642069	QTL_ID=1736	Name=Bovine spongiform encephalopathy	Abbrev=BSE	PUBMED_ID=15342524	trait_ID=1145
inside	CNVR_121	chr1	95456352	95542310	85959	loss	7	0.9681881		chr1	79513019	132497971	QTL_ID=2508	Name=Milk protein yield	Abbrev=PY	PUBMED_ID=11178740	trait_ID=1042
inside	CNVR_121	chr1	95456352	95542310	85959	loss	7	0.9681881		chr1	86015661	158337067	QTL_ID=4704	Name=Milk yield	Abbrev=MY	PUBMED_ID=18218765	trait_ID=1044
inside	CNVR_121	chr1	95456352	95542310	85959	loss	7	0.9681881		chr1	91558557	106924804	QTL_ID=10644	Name=Scrotal circumference	Abbrev=SC	PUBMED_ID=20477797	trait_ID=1270
inside	CNVR_122	chr1	98186269	98227089	40821	loss	3	0.4149378		chr1	19367110	98355467	QTL_ID=12199	Name=Oleic acid content	Abbrev=FA-C18:1	PUBMED_ID=20477785	trait_ID=1105
inside	CNVR_122	chr1	98186269	98227089	40821	loss	3	0.4149378		chr1	52457035	108379861	QTL_ID=3439	Name=Conception rate	Abbrev=CONCRATE	PUBMED_ID=12605852	trait_ID=1075
inside	CNVR_122	chr1	98186269	98227089	40821	loss	3	0.4149378		chr1	61075331	158337067	QTL_ID=1311	Name=Carcass weight	Abbrev=CWT	PUBMED_ID=12926775	trait_ID=1022
inside	CNVR_122	chr1	98186269	98227089	40821	loss	3	0.4149378		chr1	64395111	158337067	QTL_ID=9947	Name=Infectious bovine keratoconjunctivitis susceptibility	Abbrev=IBK	PUBMED_ID=17093209	trait_ID=1245
inside	CNVR_122	chr1	98186269	98227089	40821	loss	3	0.4149378		chr1	72345494	158337067	QTL_ID=18744	Name=Body length	Abbrev=BL	PUBMED_ID=21523659	trait_ID=1114
inside	CNVR_122	chr1	98186269	98227089	40821	loss	3	0.4149378		chr1	72345494	158337067	QTL_ID=18745	Name=Withers height	Abbrev=WHT	PUBMED_ID=21523659	trait_ID=1112
inside	CNVR_122	chr1	98186269	98227089	40821	loss	3	0.4149378		chr1	72345494	158337067	QTL_ID=18746	Name=Hip width	Abbrev=HIPWDT	PUBMED_ID=21523659	trait_ID=1118
inside	CNVR_122	chr1	98186269	98227089	40821	loss	3	0.4149378		chr1	72345494	158337067	QTL_ID=18747	Name=Hip width	Abbrev=HIPWDT	PUBMED_ID=21523659	trait_ID=1118
inside	CNVR_122	chr1	98186269	98227089	40821	loss	3	0.4149378		chr1	72345494	158337067	QTL_ID=18748	Name=Body length	Abbrev=BL	PUBMED_ID=21523659	trait_ID=1114
inside	CNVR_122	chr1	98186269	98227089	40821	loss	3	0.4149378		chr1	72345494	158337067	QTL_ID=18749	Name=Hip width	Abbrev=HIPWDT	PUBMED_ID=21523659	trait_ID=1118
inside	CNVR_122	chr1	98186269	98227089	40821	loss	3	0.4149378		chr1	72345494	158337067	QTL_ID=18750	Name=Chest girth	Abbrev=CHEGRT	PUBMED_ID=21523659	trait_ID=1124
inside	CNVR_122	chr1	98186269	98227089	40821	loss	3	0.4149378		chr1	72345494	158337067	QTL_ID=18751	Name=Hip width	Abbrev=HIPWDT	PUBMED_ID=21523659	trait_ID=1118
inside	CNVR_122	chr1	98186269	98227089	40821	loss	3	0.4149378		chr1	72345494	158337067	QTL_ID=18752	Name=Body length	Abbrev=BL	PUBMED_ID=21523659	trait_ID=1114
inside	CNVR_122	chr1	98186269	98227089	40821	loss	3	0.4149378		chr1	72345494	158337067	QTL_ID=18753	Name=Hip width	Abbrev=HIPWDT	PUBMED_ID=21523659	trait_ID=1118
inside	CNVR_122	chr1	98186269	98227089	40821	loss	3	0.4149378		chr1	72345494	158337067	QTL_ID=18754	Name=Hip width	Abbrev=HIPWDT	PUBMED_ID=21523659	trait_ID=1118
inside	CNVR_122	chr1	98186269	98227089	40821	loss	3	0.4149378		chr1	74291939	158337067	QTL_ID=4703	Name=Milk yield	Abbrev=MY	PUBMED_ID=18218765	trait_ID=1044
inside	CNVR_122	chr1	98186269	98227089	40821	loss	3	0.4149378		chr1	78193999	132497971	QTL_ID=5658	Name=Non-return rate (direct)	Abbrev=NONR	PUBMED_ID=18717969	trait_ID=1148
inside	CNVR_122	chr1	98186269	98227089	40821	loss	3	0.4149378		chr1	78193999	106924804	QTL_ID=7124	Name=Hindquarter proportions	Abbrev=HQPROP	PUBMED_ID=18791160	trait_ID=1232
inside	CNVR_122	chr1	98186269	98227089	40821	loss	3	0.4149378		chr1	78197131	105642069	QTL_ID=1736	Name=Bovine spongiform encephalopathy	Abbrev=BSE	PUBMED_ID=15342524	trait_ID=1145
inside	CNVR_122	chr1	98186269	98227089	40821	loss	3	0.4149378		chr1	79513019	132497971	QTL_ID=2508	Name=Milk protein yield	Abbrev=PY	PUBMED_ID=11178740	trait_ID=1042
inside	CNVR_122	chr1	98186269	98227089	40821	loss	3	0.4149378		chr1	86015661	158337067	QTL_ID=4704	Name=Milk yield	Abbrev=MY	PUBMED_ID=18218765	trait_ID=1044
inside	CNVR_122	chr1	98186269	98227089	40821	loss	3	0.4149378		chr1	91558557	106924804	QTL_ID=10644	Name=Scrotal circumference	Abbrev=SC	PUBMED_ID=20477797	trait_ID=1270
inside	CNVR_122	chr1	98186269	98227089	40821	loss	3	0.4149378		chr1	96606389	150916833	QTL_ID=21533	Name=Milk alpha-casein percentage	Abbrev=MACASP	PUBMED_ID=19397519	trait_ID=1386
inside	CNVR_122	chr1	98186269	98227089	40821	loss	3	0.4149378		chr1	97173677	158337067	QTL_ID=5266	Name=Feed conversion ratio	Abbrev=FCR	PUBMED_ID=18791150	trait_ID=1163
inside	CNVR_122	chr1	98186269	98227089	40821	loss	3	0.4149378		chr1	97572455	117441592	QTL_ID=5659	Name=Non-return rate (direct)	Abbrev=NONR	PUBMED_ID=18717969	trait_ID=1148
inside	CNVR_123	chr1	99543821	99549071	5251	loss	1	0.1383126		chr1	52457035	108379861	QTL_ID=3439	Name=Conception rate	Abbrev=CONCRATE	PUBMED_ID=12605852	trait_ID=1075
inside	CNVR_123	chr1	99543821	99549071	5251	loss	1	0.1383126		chr1	61075331	158337067	QTL_ID=1311	Name=Carcass weight	Abbrev=CWT	PUBMED_ID=12926775	trait_ID=1022
inside	CNVR_123	chr1	99543821	99549071	5251	loss	1	0.1383126		chr1	64395111	158337067	QTL_ID=9947	Name=Infectious bovine keratoconjunctivitis susceptibility	Abbrev=IBK	PUBMED_ID=17093209	trait_ID=1245
inside	CNVR_123	chr1	99543821	99549071	5251	loss	1	0.1383126		chr1	72345494	158337067	QTL_ID=18744	Name=Body length	Abbrev=BL	PUBMED_ID=21523659	trait_ID=1114
inside	CNVR_123	chr1	99543821	99549071	5251	loss	1	0.1383126		chr1	72345494	158337067	QTL_ID=18745	Name=Withers height	Abbrev=WHT	PUBMED_ID=21523659	trait_ID=1112
inside	CNVR_123	chr1	99543821	99549071	5251	loss	1	0.1383126		chr1	72345494	158337067	QTL_ID=18746	Name=Hip width	Abbrev=HIPWDT	PUBMED_ID=21523659	trait_ID=1118
inside	CNVR_123	chr1	99543821	99549071	5251	loss	1	0.1383126		chr1	72345494	158337067	QTL_ID=18747	Name=Hip width	Abbrev=HIPWDT	PUBMED_ID=21523659	trait_ID=1118
inside	CNVR_123	chr1	99543821	99549071	5251	loss	1	0.1383126		chr1	72345494	158337067	QTL_ID=18748	Name=Body length	Abbrev=BL	PUBMED_ID=21523659	trait_ID=1114
inside	CNVR_123	chr1	99543821	99549071	5251	loss	1	0.1383126		chr1	72345494	158337067	QTL_ID=18749	Name=Hip width	Abbrev=HIPWDT	PUBMED_ID=21523659	trait_ID=1118
inside	CNVR_123	chr1	99543821	99549071	5251	loss	1	0.1383126		chr1	72345494	158337067	QTL_ID=18750	Name=Chest girth	Abbrev=CHEGRT	PUBMED_ID=21523659	trait_ID=1124
inside	CNVR_123	chr1	99543821	99549071	5251	loss	1	0.1383126		chr1	72345494	158337067	QTL_ID=18751	Name=Hip width	Abbrev=HIPWDT	PUBMED_ID=21523659	trait_ID=1118
inside	CNVR_123	chr1	99543821	99549071	5251	loss	1	0.1383126		chr1	72345494	158337067	QTL_ID=18752	Name=Body length	Abbrev=BL	PUBMED_ID=21523659	trait_ID=1114
inside	CNVR_123	chr1	99543821	99549071	5251	loss	1	0.1383126		chr1	72345494	158337067	QTL_ID=18753	Name=Hip width	Abbrev=HIPWDT	PUBMED_ID=21523659	trait_ID=1118
inside	CNVR_123	chr1	99543821	99549071	5251	loss	1	0.1383126		chr1	72345494	158337067	QTL_ID=18754	Name=Hip width	Abbrev=HIPWDT	PUBMED_ID=21523659	trait_ID=1118
inside	CNVR_123	chr1	99543821	99549071	5251	loss	1	0.1383126		chr1	74291939	158337067	QTL_ID=4703	Name=Milk yield	Abbrev=MY	PUBMED_ID=18218765	trait_ID=1044
inside	CNVR_123	chr1	99543821	99549071	5251	loss	1	0.1383126		chr1	78193999	132497971	QTL_ID=5658	Name=Non-return rate (direct)	Abbrev=NONR	PUBMED_ID=18717969	trait_ID=1148
inside	CNVR_123	chr1	99543821	99549071	5251	loss	1	0.1383126		chr1	78193999	106924804	QTL_ID=7124	Name=Hindquarter proportions	Abbrev=HQPROP	PUBMED_ID=18791160	trait_ID=1232
inside	CNVR_123	chr1	99543821	99549071	5251	loss	1	0.1383126		chr1	78197131	105642069	QTL_ID=1736	Name=Bovine spongiform encephalopathy	Abbrev=BSE	PUBMED_ID=15342524	trait_ID=1145
inside	CNVR_123	chr1	99543821	99549071	5251	loss	1	0.1383126		chr1	79513019	132497971	QTL_ID=2508	Name=Milk protein yield	Abbrev=PY	PUBMED_ID=11178740	trait_ID=1042
inside	CNVR_123	chr1	99543821	99549071	5251	loss	1	0.1383126		chr1	86015661	158337067	QTL_ID=4704	Name=Milk yield	Abbrev=MY	PUBMED_ID=18218765	trait_ID=1044
inside	CNVR_123	chr1	99543821	99549071	5251	loss	1	0.1383126		chr1	91558557	106924804	QTL_ID=10644	Name=Scrotal circumference	Abbrev=SC	PUBMED_ID=20477797	trait_ID=1270
inside	CNVR_123	chr1	99543821	99549071	5251	loss	1	0.1383126		chr1	96606389	150916833	QTL_ID=21533	Name=Milk alpha-casein percentage	Abbrev=MACASP	PUBMED_ID=19397519	trait_ID=1386
inside	CNVR_123	chr1	99543821	99549071	5251	loss	1	0.1383126		chr1	97173677	158337067	QTL_ID=5266	Name=Feed conversion ratio	Abbrev=FCR	PUBMED_ID=18791150	trait_ID=1163
inside	CNVR_123	chr1	99543821	99549071	5251	loss	1	0.1383126		chr1	97572455	117441592	QTL_ID=5659	Name=Non-return rate (direct)	Abbrev=NONR	PUBMED_ID=18717969	trait_ID=1148
inside	CNVR_124	chr1	100151489	100161179	9691	both	2	0.2766252		chr1	52457035	108379861	QTL_ID=3439	Name=Conception rate	Abbrev=CONCRATE	PUBMED_ID=12605852	trait_ID=1075
inside	CNVR_124	chr1	100151489	100161179	9691	both	2	0.2766252		chr1	61075331	158337067	QTL_ID=1311	Name=Carcass weight	Abbrev=CWT	PUBMED_ID=12926775	trait_ID=1022
inside	CNVR_124	chr1	100151489	100161179	9691	both	2	0.2766252		chr1	64395111	158337067	QTL_ID=9947	Name=Infectious bovine keratoconjunctivitis susceptibility	Abbrev=IBK	PUBMED_ID=17093209	trait_ID=1245
inside	CNVR_124	chr1	100151489	100161179	9691	both	2	0.2766252		chr1	72345494	158337067	QTL_ID=18744	Name=Body length	Abbrev=BL	PUBMED_ID=21523659	trait_ID=1114
inside	CNVR_124	chr1	100151489	100161179	9691	both	2	0.2766252		chr1	72345494	158337067	QTL_ID=18745	Name=Withers height	Abbrev=WHT	PUBMED_ID=21523659	trait_ID=1112
inside	CNVR_124	chr1	100151489	100161179	9691	both	2	0.2766252		chr1	72345494	158337067	QTL_ID=18746	Name=Hip width	Abbrev=HIPWDT	PUBMED_ID=21523659	trait_ID=1118
inside	CNVR_124	chr1	100151489	100161179	9691	both	2	0.2766252		chr1	72345494	158337067	QTL_ID=18747	Name=Hip width	Abbrev=HIPWDT	PUBMED_ID=21523659	trait_ID=1118
inside	CNVR_124	chr1	100151489	100161179	9691	both	2	0.2766252		chr1	72345494	158337067	QTL_ID=18748	Name=Body length	Abbrev=BL	PUBMED_ID=21523659	trait_ID=1114
inside	CNVR_124	chr1	100151489	100161179	9691	both	2	0.2766252		chr1	72345494	158337067	QTL_ID=18749	Name=Hip width	Abbrev=HIPWDT	PUBMED_ID=21523659	trait_ID=1118
inside	CNVR_124	chr1	100151489	100161179	9691	both	2	0.2766252		chr1	72345494	158337067	QTL_ID=18750	Name=Chest girth	Abbrev=CHEGRT	PUBMED_ID=21523659	trait_ID=1124
inside	CNVR_124	chr1	100151489	100161179	9691	both	2	0.2766252		chr1	72345494	158337067	QTL_ID=18751	Name=Hip width	Abbrev=HIPWDT	PUBMED_ID=21523659	trait_ID=1118
inside	CNVR_124	chr1	100151489	100161179	9691	both	2	0.2766252		chr1	72345494	158337067	QTL_ID=18752	Name=Body length	Abbrev=BL	PUBMED_ID=21523659	trait_ID=1114
inside	CNVR_124	chr1	100151489	100161179	9691	both	2	0.2766252		chr1	72345494	158337067	QTL_ID=18753	Name=Hip width	Abbrev=HIPWDT	PUBMED_ID=21523659	trait_ID=1118
inside	CNVR_124	chr1	100151489	100161179	9691	both	2	0.2766252		chr1	72345494	158337067	QTL_ID=18754	Name=Hip width	Abbrev=HIPWDT	PUBMED_ID=21523659	trait_ID=1118
inside	CNVR_124	chr1	100151489	100161179	9691	both	2	0.2766252		chr1	74291939	158337067	QTL_ID=4703	Name=Milk yield	Abbrev=MY	PUBMED_ID=18218765	trait_ID=1044
inside	CNVR_124	chr1	100151489	100161179	9691	both	2	0.2766252		chr1	78193999	132497971	QTL_ID=5658	Name=Non-return rate (direct)	Abbrev=NONR	PUBMED_ID=18717969	trait_ID=1148
inside	CNVR_124	chr1	100151489	100161179	9691	both	2	0.2766252		chr1	78193999	106924804	QTL_ID=7124	Name=Hindquarter proportions	Abbrev=HQPROP	PUBMED_ID=18791160	trait_ID=1232
inside	CNVR_124	chr1	100151489	100161179	9691	both	2	0.2766252		chr1	78197131	105642069	QTL_ID=1736	Name=Bovine spongiform encephalopathy	Abbrev=BSE	PUBMED_ID=15342524	trait_ID=1145
inside	CNVR_124	chr1	100151489	100161179	9691	both	2	0.2766252		chr1	79513019	132497971	QTL_ID=2508	Name=Milk protein yield	Abbrev=PY	PUBMED_ID=11178740	trait_ID=1042
inside	CNVR_124	chr1	100151489	100161179	9691	both	2	0.2766252		chr1	86015661	158337067	QTL_ID=4704	Name=Milk yield	Abbrev=MY	PUBMED_ID=18218765	trait_ID=1044
inside	CNVR_124	chr1	100151489	100161179	9691	both	2	0.2766252		chr1	91558557	106924804	QTL_ID=10644	Name=Scrotal circumference	Abbrev=SC	PUBMED_ID=20477797	trait_ID=1270
inside	CNVR_124	chr1	100151489	100161179	9691	both	2	0.2766252		chr1	96606389	150916833	QTL_ID=21533	Name=Milk alpha-casein percentage	Abbrev=MACASP	PUBMED_ID=19397519	trait_ID=1386
inside	CNVR_124	chr1	100151489	100161179	9691	both	2	0.2766252		chr1	97173677	158337067	QTL_ID=5266	Name=Feed conversion ratio	Abbrev=FCR	PUBMED_ID=18791150	trait_ID=1163
inside	CNVR_124	chr1	100151489	100161179	9691	both	2	0.2766252		chr1	97572455	117441592	QTL_ID=5659	Name=Non-return rate (direct)	Abbrev=NONR	PUBMED_ID=18717969	trait_ID=1148
inside	CNVR_125	chr1	101177709	101192369	14661	loss	1	0.1383126		chr1	52457035	108379861	QTL_ID=3439	Name=Conception rate	Abbrev=CONCRATE	PUBMED_ID=12605852	trait_ID=1075
inside	CNVR_125	chr1	101177709	101192369	14661	loss	1	0.1383126		chr1	61075331	158337067	QTL_ID=1311	Name=Carcass weight	Abbrev=CWT	PUBMED_ID=12926775	trait_ID=1022
inside	CNVR_125	chr1	101177709	101192369	14661	loss	1	0.1383126		chr1	64395111	158337067	QTL_ID=9947	Name=Infectious bovine keratoconjunctivitis susceptibility	Abbrev=IBK	PUBMED_ID=17093209	trait_ID=1245
inside	CNVR_125	chr1	101177709	101192369	14661	loss	1	0.1383126		chr1	72345494	158337067	QTL_ID=18744	Name=Body length	Abbrev=BL	PUBMED_ID=21523659	trait_ID=1114
inside	CNVR_125	chr1	101177709	101192369	14661	loss	1	0.1383126		chr1	72345494	158337067	QTL_ID=18745	Name=Withers height	Abbrev=WHT	PUBMED_ID=21523659	trait_ID=1112
inside	CNVR_125	chr1	101177709	101192369	14661	loss	1	0.1383126		chr1	72345494	158337067	QTL_ID=18746	Name=Hip width	Abbrev=HIPWDT	PUBMED_ID=21523659	trait_ID=1118
inside	CNVR_125	chr1	101177709	101192369	14661	loss	1	0.1383126		chr1	72345494	158337067	QTL_ID=18747	Name=Hip width	Abbrev=HIPWDT	PUBMED_ID=21523659	trait_ID=1118
inside	CNVR_125	chr1	101177709	101192369	14661	loss	1	0.1383126		chr1	72345494	158337067	QTL_ID=18748	Name=Body length	Abbrev=BL	PUBMED_ID=21523659	trait_ID=1114
inside	CNVR_125	chr1	101177709	101192369	14661	loss	1	0.1383126		chr1	72345494	158337067	QTL_ID=18749	Name=Hip width	Abbrev=HIPWDT	PUBMED_ID=21523659	trait_ID=1118
inside	CNVR_125	chr1	101177709	101192369	14661	loss	1	0.1383126		chr1	72345494	158337067	QTL_ID=18750	Name=Chest girth	Abbrev=CHEGRT	PUBMED_ID=21523659	trait_ID=1124
inside	CNVR_125	chr1	101177709	101192369	14661	loss	1	0.1383126		chr1	72345494	158337067	QTL_ID=18751	Name=Hip width	Abbrev=HIPWDT	PUBMED_ID=21523659	trait_ID=1118
inside	CNVR_125	chr1	101177709	101192369	14661	loss	1	0.1383126		chr1	72345494	158337067	QTL_ID=18752	Name=Body length	Abbrev=BL	PUBMED_ID=21523659	trait_ID=1114
inside	CNVR_125	chr1	101177709	101192369	14661	loss	1	0.1383126		chr1	72345494	158337067	QTL_ID=18753	Name=Hip width	Abbrev=HIPWDT	PUBMED_ID=21523659	trait_ID=1118
inside	CNVR_125	chr1	101177709	101192369	14661	loss	1	0.1383126		chr1	72345494	158337067	QTL_ID=18754	Name=Hip width	Abbrev=HIPWDT	PUBMED_ID=21523659	trait_ID=1118
inside	CNVR_125	chr1	101177709	101192369	14661	loss	1	0.1383126		chr1	74291939	158337067	QTL_ID=4703	Name=Milk yield	Abbrev=MY	PUBMED_ID=18218765	trait_ID=1044
inside	CNVR_125	chr1	101177709	101192369	14661	loss	1	0.1383126		chr1	78193999	132497971	QTL_ID=5658	Name=Non-return rate (direct)	Abbrev=NONR	PUBMED_ID=18717969	trait_ID=1148
inside	CNVR_125	chr1	101177709	101192369	14661	loss	1	0.1383126		chr1	78193999	106924804	QTL_ID=7124	Name=Hindquarter proportions	Abbrev=HQPROP	PUBMED_ID=18791160	trait_ID=1232
inside	CNVR_125	chr1	101177709	101192369	14661	loss	1	0.1383126		chr1	78197131	105642069	QTL_ID=1736	Name=Bovine spongiform encephalopathy	Abbrev=BSE	PUBMED_ID=15342524	trait_ID=1145
inside	CNVR_125	chr1	101177709	101192369	14661	loss	1	0.1383126		chr1	79513019	132497971	QTL_ID=2508	Name=Milk protein yield	Abbrev=PY	PUBMED_ID=11178740	trait_ID=1042
inside	CNVR_125	chr1	101177709	101192369	14661	loss	1	0.1383126		chr1	86015661	158337067	QTL_ID=4704	Name=Milk yield	Abbrev=MY	PUBMED_ID=18218765	trait_ID=1044
inside	CNVR_125	chr1	101177709	101192369	14661	loss	1	0.1383126		chr1	91558557	106924804	QTL_ID=10644	Name=Scrotal circumference	Abbrev=SC	PUBMED_ID=20477797	trait_ID=1270
inside	CNVR_125	chr1	101177709	101192369	14661	loss	1	0.1383126		chr1	96606389	150916833	QTL_ID=21533	Name=Milk alpha-casein percentage	Abbrev=MACASP	PUBMED_ID=19397519	trait_ID=1386
inside	CNVR_125	chr1	101177709	101192369	14661	loss	1	0.1383126		chr1	97173677	158337067	QTL_ID=5266	Name=Feed conversion ratio	Abbrev=FCR	PUBMED_ID=18791150	trait_ID=1163
inside	CNVR_125	chr1	101177709	101192369	14661	loss	1	0.1383126		chr1	97572455	117441592	QTL_ID=5659	Name=Non-return rate (direct)	Abbrev=NONR	PUBMED_ID=18717969	trait_ID=1148
inside	CNVR_126	chr1	101422901	101451255	28355	gain	9	1.2448133		chr1	52457035	108379861	QTL_ID=3439	Name=Conception rate	Abbrev=CONCRATE	PUBMED_ID=12605852	trait_ID=1075
inside	CNVR_126	chr1	101422901	101451255	28355	gain	9	1.2448133		chr1	61075331	158337067	QTL_ID=1311	Name=Carcass weight	Abbrev=CWT	PUBMED_ID=12926775	trait_ID=1022
inside	CNVR_126	chr1	101422901	101451255	28355	gain	9	1.2448133		chr1	64395111	158337067	QTL_ID=9947	Name=Infectious bovine keratoconjunctivitis susceptibility	Abbrev=IBK	PUBMED_ID=17093209	trait_ID=1245
inside	CNVR_126	chr1	101422901	101451255	28355	gain	9	1.2448133		chr1	72345494	158337067	QTL_ID=18744	Name=Body length	Abbrev=BL	PUBMED_ID=21523659	trait_ID=1114
inside	CNVR_126	chr1	101422901	101451255	28355	gain	9	1.2448133		chr1	72345494	158337067	QTL_ID=18745	Name=Withers height	Abbrev=WHT	PUBMED_ID=21523659	trait_ID=1112
inside	CNVR_126	chr1	101422901	101451255	28355	gain	9	1.2448133		chr1	72345494	158337067	QTL_ID=18746	Name=Hip width	Abbrev=HIPWDT	PUBMED_ID=21523659	trait_ID=1118
inside	CNVR_126	chr1	101422901	101451255	28355	gain	9	1.2448133		chr1	72345494	158337067	QTL_ID=18747	Name=Hip width	Abbrev=HIPWDT	PUBMED_ID=21523659	trait_ID=1118
inside	CNVR_126	chr1	101422901	101451255	28355	gain	9	1.2448133		chr1	72345494	158337067	QTL_ID=18748	Name=Body length	Abbrev=BL	PUBMED_ID=21523659	trait_ID=1114
inside	CNVR_126	chr1	101422901	101451255	28355	gain	9	1.2448133		chr1	72345494	158337067	QTL_ID=18749	Name=Hip width	Abbrev=HIPWDT	PUBMED_ID=21523659	trait_ID=1118
inside	CNVR_126	chr1	101422901	101451255	28355	gain	9	1.2448133		chr1	72345494	158337067	QTL_ID=18750	Name=Chest girth	Abbrev=CHEGRT	PUBMED_ID=21523659	trait_ID=1124
inside	CNVR_126	chr1	101422901	101451255	28355	gain	9	1.2448133		chr1	72345494	158337067	QTL_ID=18751	Name=Hip width	Abbrev=HIPWDT	PUBMED_ID=21523659	trait_ID=1118
inside	CNVR_126	chr1	101422901	101451255	28355	gain	9	1.2448133		chr1	72345494	158337067	QTL_ID=18752	Name=Body length	Abbrev=BL	PUBMED_ID=21523659	trait_ID=1114
inside	CNVR_126	chr1	101422901	101451255	28355	gain	9	1.2448133		chr1	72345494	158337067	QTL_ID=18753	Name=Hip width	Abbrev=HIPWDT	PUBMED_ID=21523659	trait_ID=1118
inside	CNVR_126	chr1	101422901	101451255	28355	gain	9	1.2448133		chr1	72345494	158337067	QTL_ID=18754	Name=Hip width	Abbrev=HIPWDT	PUBMED_ID=21523659	trait_ID=1118
inside	CNVR_126	chr1	101422901	101451255	28355	gain	9	1.2448133		chr1	74291939	158337067	QTL_ID=4703	Name=Milk yield	Abbrev=MY	PUBMED_ID=18218765	trait_ID=1044
[truncated: 41,008 more rows]
