# Supplementary material for: Genome-Wide Detection of CNVs and Their Association with Meat Tenderness in Nelore Cattle
Source: PLoS One. 2016 Jun 27;11(6):e0157711. doi: 10.1371/journal.pone.0157711 (PMC4922624; doi:10.1371/journal.pone.0157711)
Supplement: S6 Table — (CSV) [file pone.0157711.s012.csv]

cnv_overlap_type	cnv_tag	chr	start	end	size	type	CNV_samples	frequency	Primers_qPCR	chr_gene	Ensembl_Gene_ID	Ensembl_Transcript_ID	Gene_Start	Gene_End	Size	Associated_Gene_Name	Associated_Transcript_Name	max_start	min_end	Effective_overlap	gene_overlap_%
encompass	CNVR_1	chr1	16947	111645	94699	gain	103	14.2461964		chr1	ENSBTAG00000006858	ENSBTAT00000009004	34627	35558	932			34627	35558	932	100
encompass	CNVR_1	chr1	16947	111645	94699	gain	103	14.2461964		chr1	ENSBTAG00000039257	ENSBTAT00000052762	69695	71121	1427			69695	71121	1427	100
encompass	CNVR_1	chr1	16947	111645	94699	gain	103	14.2461964		chr1	ENSBTAG00000035349	ENSBTAT00000057220	83323	84281	959			83323	84281	959	100
encompass	CNVR_1	chr1	16947	111645	94699	gain	103	14.2461964		chr1	ENSBTAG00000046619	ENSBTAT00000064346	19774	19899	126	5S_rRNA	5S_rRNA-201	19774	19899	126	100
encompass	CNVR_2	chr1	1406152	1630187	224036	gain	18	2.489626556		chr1	ENSBTAG00000021819	ENSBTAT00000029080	1467704	1496151	28448	IFNAR1	IFNAR1-201	1467704	1496151	28448	100
encompass	CNVR_2	chr1	1406152	1630187	224036	gain	18	2.489626556		chr1	ENSBTAG00000019404	ENSBTAT00000025852	1563137	1591758	28622	IL10RB	IL10RB-201	1563137	1591758	28622	100
encompass	CNVR_2	chr1	1406152	1630187	224036	gain	18	2.489626556		chr1	ENSBTAG00000015212	ENSBTAT00000020239	1593295	1627137	33843	IFNAR2	IFNAR2-201	1593295	1627137	33843	100
encompass	CNVR_21	chr1	17396567	17417757	21191	loss	1	0.138312586		chr1	ENSBTAG00000047337	ENSBTAT00000062981	17397105	17397210	106	U6	U6-201	17397105	17397210	106	100
upstream	CNVR_24	chr1	18052292	18131757	79466	loss	1	0.138312586		chr1	ENSBTAG00000000597	ENSBTAT00000000788	18058709	18207251	148543	TMPRSS15	TMPRSS15-201	18058709	18131757	73049	49
upstream	CNVR_24	chr1	18052292	18131757	79466	loss	1	0.138312586		chr1	ENSBTAG00000000597	ENSBTAT00000064206	18058709	18207251	148543	TMPRSS15	TMPRSS15-202	18058709	18131757	73049	49
inside	CNVR_29	chr1	20673471	20700573	27103	loss	1	0.138312586		chr1	ENSBTAG00000019314	ENSBTAT00000025716	20664990	20798853	133864	USP25	USP25-201	20673471	20700573	27103	20
encompass	CNVR_31	chr1	21636517	21892741	256225	loss	1	0.138312586		chr1	ENSBTAG00000047293	ENSBTAT00000065805	21693828	21697298	3471	NRIP1	NRIP1-201	21693828	21697298	3471	100
inside	CNVR_32	chr1	22138411	22154078	15668	gain	6	0.829875519		chr1	ENSBTAG00000002623	ENSBTAT00000003394	22123655	22181827	58173	SAMSN1	SAMSN1-201	22138411	22154078	15668	27
encompass	CNVR_54	chr1	32158488	32183549	25062	loss	2	0.276625173		chr1	ENSBTAG00000038026	ENSBTAT00000057070	32160180	32160333	154			32160180	32160333	154	100
encompass	CNVR_58	chr1	32827128	32841746	14619	loss	1	0.138312586		chr1	ENSBTAG00000045974	ENSBTAT00000065519	32836014	32836606	593			32836014	32836606	593	100
upstream	CNVR_61	chr1	33270409	33308069	37661	loss	2	0.276625173		chr1	ENSBTAG00000009219	ENSBTAT00000012150	33285874	33668672	382799	CADM2	CADM2-201	33285874	33308069	22196	6
inside	CNVR_62	chr1	33413915	33422277	8363	loss	2	0.276625173		chr1	ENSBTAG00000009219	ENSBTAT00000012150	33285874	33668672	382799	CADM2	CADM2-201	33413915	33422277	8363	2
inside	CNVR_63	chr1	33425782	33440794	15013	loss	1	0.138312586		chr1	ENSBTAG00000009219	ENSBTAT00000012150	33285874	33668672	382799	CADM2	CADM2-201	33425782	33440794	15013	4
downstream	CNVR_64	chr1	33591126	33673851	82726	loss	1	0.138312586		chr1	ENSBTAG00000009219	ENSBTAT00000012150	33285874	33668672	382799	CADM2	CADM2-201	33591126	33668672	77547	20
encompass	CNVR_73	chr1	38706318	38754383	48066	loss	1	0.138312586		chr1	ENSBTAG00000046492	ENSBTAT00000063787	38712791	38713251	461			38712791	38713251	461	100
inside	CNVR_76	chr1	40830066	40836530	6465	loss	1	0.138312586		chr1	ENSBTAG00000044111	ENSBTAT00000061591	40608729	41623778	1015050	EPHA6	EPHA6-201	40830066	40836530	6465	1
inside	CNVR_77	chr1	40932376	40967217	34842	loss	7	0.968188105		chr1	ENSBTAG00000044111	ENSBTAT00000061591	40608729	41623778	1015050	EPHA6	EPHA6-201	40932376	40967217	34842	3
inside	CNVR_78	chr1	41103772	41121515	17744	loss	1	0.138312586		chr1	ENSBTAG00000044111	ENSBTAT00000061591	40608729	41623778	1015050	EPHA6	EPHA6-201	41103772	41121515	17744	2
inside	CNVR_79	chr1	41517187	41526983	9797	gain	1	0.138312586		chr1	ENSBTAG00000044111	ENSBTAT00000061591	40608729	41623778	1015050	EPHA6	EPHA6-201	41517187	41526983	9797	1
downstream	CNVR_80	chr1	42119177	42135600	16424	loss	1	0.138312586		chr1	ENSBTAG00000027113	ENSBTAT00000018558	42119014	42119928	915			42119177	42119928	752	82
downstream	CNVR_83	chr1	44897300	44936991	39692	loss	2	0.276625173		chr1	ENSBTAG00000000746	ENSBTAT00000000994	44857815	44928998	71184	PCAF	PCAF-201	44897300	44928998	31699	45
encompass	CNVR_84	chr1	45019582	45126351	106770	gain	7	0.968188105		chr1	ENSBTAG00000004538	ENSBTAT00000002795	45021274	45078993	57720	PRDM9	PRDM9-201	45021274	45078993	57720	100
encompass	CNVR_84	chr1	45019582	45126351	106770	gain	7	0.968188105		chr1	ENSBTAG00000004538	ENSBTAT00000005967	45021274	45078993	57720	PRDM9	PRDM9-202	45021274	45078993	57720	100
encompass	CNVR_84	chr1	45019582	45126351	106770	gain	7	0.968188105		chr1	ENSBTAG00000047076	ENSBTAT00000064904	45091053	45091460	408			45091053	45091460	408	100
inside	CNVR_86	chr1	45349328	45380977	31650	gain	9	1.244813278		chr1	ENSBTAG00000004459	ENSBTAT00000005845	45281219	45394335	113117			45349328	45380977	31650	28
downstream	CNVR_87	chr1	45817483	45824737	7255	gain	2	0.276625173		chr1	ENSBTAG00000026836	ENSBTAT00000057490	45667461	45822623	155163	ABI3BP	ABI3BP-201	45817483	45822623	5141	3
inside	CNVR_97	chr1	53580829	53643786	62958	loss	1	0.138312586		chr1	ENSBTAG00000018399	ENSBTAT00000032372	53530575	53687569	156995	MYH15	MYH15-201	53580829	53643786	62958	40
upstream	CNVR_98	chr1	54470324	54486578	16255	loss	1	0.138312586		chr1	ENSBTAG00000020460	ENSBTAT00000057339	54481399	54490989	9591	DPPA2	DPPA2-202	54481399	54486578	5180	54
upstream	CNVR_98	chr1	54470324	54486578	16255	loss	1	0.138312586		chr1	ENSBTAG00000020460	ENSBTAT00000027264	54481399	54490989	9591	DPPA2	DPPA2-201	54481399	54486578	5180	54
inside	CNVR_102	chr1	58882107	58911772	29666	gain	1	0.138312586		chr1	ENSBTAG00000002703	ENSBTAT00000055158	58880058	58940217	60160	ATP6V1A	ATP6V1A-201	58882107	58911772	29666	49
downstream	CNVR_106	chr1	66885468	66984579	99112	loss	1	0.138312586		chr1	ENSBTAG00000013069	ENSBTAT00000017379	66854942	66900462	45521	IQCB1	IQCB1-201	66885468	66900462	14995	33
encompass	CNVR_106	chr1	66885468	66984579	99112	loss	1	0.138312586		chr1	ENSBTAG00000013070	ENSBTAT00000017380	66900639	66956302	55664	EAF2	EAF2-201	66900639	66956302	55664	100
upstream	CNVR_106	chr1	66885468	66984579	99112	loss	1	0.138312586		chr1	ENSBTAG00000033166	ENSBTAT00000001891	66968007	67009449	41443	SLC15A2	SLC15A2-201	66968007	66984579	16573	40
upstream	CNVR_109	chr1	73467682	73488612	20931	gain	6	0.829875519		chr1	ENSBTAG00000008461	ENSBTAT00000011134	73484533	73507108	22576	LSG1	LSG1-201	73484533	73488612	4080	18
encompass	CNVR_109	chr1	73467682	73488612	20931	gain	6	0.829875519		chr1	ENSBTAG00000008462	ENSBTAT00000057417	73468658	73469929	1272	FAM43A	FAM43A-201	73468658	73469929	1272	100
upstream	CNVR_110	chr1	76681320	76691638	10319	gain	1	0.138312586		chr1	ENSBTAG00000018703	ENSBTAT00000038884	76685703	76721920	36218	OSTN	OSTN-201	76685703	76691638	5936	16
inside	CNVR_112	chr1	83218713	83238102	19390	loss	1	0.138312586		chr1	ENSBTAG00000005313	ENSBTAT00000006988	83202439	83244544	42106	EPHB3	EPHB3-201	83218713	83238102	19390	46
upstream	CNVR_113	chr1	84655658	84664967	9310	loss	1	0.138312586		chr1	ENSBTAG00000012797	ENSBTAT00000017002	84656319	84689038	32720	DCUN1D1	DCUN1D1-201	84656319	84664967	8649	26
inside	CNVR_116	chr1	87875403	87885614	10212	gain	4	0.553250346		chr1	ENSBTAG00000013219	ENSBTAT00000017592	87792267	87930510	138244	PEX5L	PEX5L-201	87875403	87885614	10212	7
encompass	CNVR_121	chr1	95456352	95542310	85959	loss	7	0.968188105		chr1	ENSBTAG00000023814	ENSBTAT00000032677	95475798	95536054	60257	ECT2	ECT2-201	95475798	95536054	60257	100
downstream	CNVR_122	chr1	98186269	98227089	40821	loss	3	0.414937759		chr1	ENSBTAG00000039442	ENSBTAT00000009720	98180183	98202494	22312	SEC62	SEC62-201	98186269	98202494	16226	73
upstream	CNVR_124	chr1	100151489	100161179	9691	both	2	0.276625173		chr1	ENSBTAG00000018727	ENSBTAT00000024928	100158667	100240882	82216	GOLIM4	GOLIM4-201	100158667	100161179	2513	3
upstream	CNVR_124	chr1	100151489	100161179	9691	both	2	0.276625173		chr1	ENSBTAG00000018727	ENSBTAT00000064803	100158667	100240882	82216	GOLIM4	GOLIM4-202	100158667	100161179	2513	3
upstream	CNVR_124	chr1	100151489	100161179	9691	both	2	0.276625173		chr1	ENSBTAG00000018727	ENSBTAT00000063751	100158667	100240882	82216	GOLIM4	GOLIM4-203	100158667	100161179	2513	3
encompass	CNVR_129	chr1	102778825	102944861	166037	both	30	4.149377593		chr1	ENSBTAG00000044337	ENSBTAT00000061770	102829716	102830131	416	RNaseP_nuc	RNaseP_nuc-201	102829716	102830131	416	100
inside	CNVR_130	chr1	103096811	103183564	86754	both	23	3.181189488		chr1	ENSBTAG00000006975	ENSBTAT00000023366	103088853	103204728	115876	SI	SI-201	103096811	103183564	86754	75
encompass	CNVR_136	chr1	105001726	105319404	317679	loss	180	24.89626556		chr1	ENSBTAG00000025847	ENSBTAT00000036586	105226965	105228019	1055	MORF4L1	MORF4L1-201	105226965	105228019	1055	100
encompass	CNVR_136	chr1	105001726	105319404	317679	loss	180	24.89626556		chr1	ENSBTAG00000027213	ENSBTAT00000039021	105171799	105172518	720			105171799	105172518	720	100
encompass	CNVR_141	chr1	107731246	108077109	345864	loss	1	0.138312586		chr1	ENSBTAG00000017416	ENSBTAT00000023150	107774353	107834443	60091	KPNA4	KPNA4-201	107774353	107834443	60091	100
encompass	CNVR_141	chr1	107731246	108077109	345864	loss	1	0.138312586		chr1	ENSBTAG00000008078	ENSBTAT00000010623	107879883	107892248	12366	MGC137058	MGC137058-201	107879883	107892248	12366	100
encompass	CNVR_141	chr1	107731246	108077109	345864	loss	1	0.138312586		chr1	ENSBTAG00000005862	ENSBTAT00000007705	107895575	107928220	32646	SMC4	SMC4-201	107895575	107928220	32646	100
encompass	CNVR_141	chr1	107731246	108077109	345864	loss	1	0.138312586		chr1	ENSBTAG00000005862	ENSBTAT00000052946	107895575	107928220	32646	SMC4	SMC4-202	107895575	107928220	32646	100
encompass	CNVR_141	chr1	107731246	108077109	345864	loss	1	0.138312586		chr1	ENSBTAG00000031572	ENSBTAT00000044761	107962966	108058677	95712	IFT80	IFT80-201	107962966	108058677	95712	100
encompass	CNVR_141	chr1	107731246	108077109	345864	loss	1	0.138312586		chr1	ENSBTAG00000029916	ENSBTAT00000042295	107923236	107923328	93	bta-mir-16b	bta-mir-16b-201	107923236	107923328	93	100
encompass	CNVR_141	chr1	107731246	108077109	345864	loss	1	0.138312586		chr1	ENSBTAG00000029929	ENSBTAT00000042308	107923379	107923476	98	bta-mir-15b	bta-mir-15b-201	107923379	107923476	98	100
encompass	CNVR_141	chr1	107731246	108077109	345864	loss	1	0.138312586		chr1	ENSBTAG00000045275	ENSBTAT00000062708	107819768	107820090	323	SCARNA7	SCARNA7-201	107819768	107820090	323	100
inside	CNVR_142	chr1	110204011	110250685	46675	loss	1	0.138312586		chr1	ENSBTAG00000031561	ENSBTAT00000044707	109821738	110273727	451990	RSRC1	RSRC1-201	110204011	110250685	46675	10
inside	CNVR_152	chr1	120038375	120055534	17160	loss	2	0.276625173		chr1	ENSBTAG00000019704	ENSBTAT00000034508	120013765	120075520	61756	HLTF	HLTF-201	120038375	120055534	17160	28
upstream	CNVR_157	chr1	125859036	125876092	17057	loss	1	0.138312586		chr1	ENSBTAG00000007933	ENSBTAT00000010430	125865282	125884967	19686	C1H3orf58	C1H3orf58-201	125865282	125876092	10811	55
downstream	CNVR_158	chr1	126872516	126913467	40952	loss	1	0.138312586		chr1	ENSBTAG00000011584	ENSBTAT00000015389	126870800	126874541	3742	CHST2	CHST2-201	126872516	126874541	2026	54
inside	CNVR_159	chr1	127515185	127527614	12430	loss	18	2.489626556		chr1	ENSBTAG00000011529	ENSBTAT00000015321	127485981	127590752	104772	ATR	ATR-201	127515185	127527614	12430	12
downstream	CNVR_162	chr1	132011695	132057978	46284	gain	34	4.702627939		chr1	ENSBTAG00000019949	ENSBTAT00000026574	132002921	132014620	11700	DBR1	DBR1-201	132011695	132014620	2926	25
downstream	CNVR_162	chr1	132011695	132057978	46284	gain	34	4.702627939		chr1	ENSBTAG00000019949	ENSBTAT00000052202	132002921	132014620	11700	DBR1	DBR1-202	132011695	132014620	2926	25
inside	CNVR_166	chr1	139739767	139760510	20744	gain	2	0.276625173		chr1	ENSBTAG00000010448	ENSBTAT00000013791	139678041	139842029	163989	CPNE4	CPNE4-201	139739767	139760510	20744	13
inside	CNVR_167	chr1	139908590	139933930	25341	loss	1	0.138312586		chr1	ENSBTAG00000030942	ENSBTAT00000043792	139880639	139937339	56701	MRPL3	MRPL3-201	139908590	139933930	25341	45
inside	CNVR_168	chr1	140471865	140491284	19420	loss	72	9.958506224		chr1	ENSBTAG00000011626	ENSBTAT00000015441	140368053	140522639	154587	ATP2C1	ATP2C1-201	140471865	140491284	19420	13
inside	CNVR_170	chr1	144402467	144420900	18434	loss	1	0.138312586		chr1	ENSBTAG00000021286	ENSBTAT00000043509	144364346	144437225	72880	SLC37A1	SLC37A1-201	144402467	144420900	18434	25
inside	CNVR_171	chr1	146993125	147025687	32563	loss	3	0.414937759		chr1	ENSBTAG00000023907	ENSBTAT00000034655	146989244	147040968	51725	COL18A1	COL18A1-201	146993125	147025687	32563	63
downstream	CNVR_172	chr1	147301032	147431624	130593	loss	2	0.276625173		chr1	ENSBTAG00000030775	ENSBTAT00000043482	147132679	147359843	227165	PCBP3	PCBP3-201	147301032	147359843	58812	26
encompass	CNVR_172	chr1	147301032	147431624	130593	loss	2	0.276625173		chr1	ENSBTAG00000011802	ENSBTAT00000015668	147404396	147423644	19249	COL6A1	COL6A1-201	147404396	147423644	19249	100
downstream	CNVR_173	chr1	150035953	150087316	51364	both	9	1.244813278		chr1	ENSBTAG00000018682	ENSBTAT00000024868	150025827	150048269	22443	SETD4	SETD4-201	150035953	150048269	12317	55
encompass	CNVR_173	chr1	150035953	150087316	51364	both	9	1.244813278		chr1	ENSBTAG00000023384	ENSBTAT00000031838	150054221	150064636	10416			150054221	150064636	10416	100
inside	CNVR_174	chr1	150243307	150252430	9124	loss	1	0.138312586		chr1	ENSBTAG00000014306	ENSBTAT00000019018	150169936	150293609	123674	DOPEY2	DOPEY2-201	150243307	150252430	9124	7
inside	CNVR_175	chr1	150881810	150896895	15086	gain	7	0.968188105		chr1	ENSBTAG00000033679	ENSBTAT00000057284	150732149	150901970	169822	HLCS	HLCS-201	150881810	150896895	15086	9
inside	CNVR_178	chr1	154030956	154046837	15882	loss	1	0.138312586		chr1	ENSBTAG00000023377	ENSBTAT00000031822	154024457	154103515	79059	SH3BP5	SH3BP5-201	154030956	154046837	15882	20
encompass	CNVR_179	chr1	154620341	156900139	2279799	both	8	1.106500692		chr1	ENSBTAG00000008240	ENSBTAT00000010847	154923159	154967566	44408	GALNT15	GALNT15-201	154923159	154967566	44408	100
encompass	CNVR_179	chr1	154620341	156900139	2279799	both	8	1.106500692		chr1	ENSBTAG00000003916	ENSBTAT00000005113	155004507	155009732	5226	DPH3	DPH3-201	155004507	155009732	5226	100
encompass	CNVR_179	chr1	154620341	156900139	2279799	both	8	1.106500692		chr1	ENSBTAG00000004891	ENSBTAT00000006434	155017757	155158936	141180	OXNAD1	OXNAD1-201	155017757	155158936	141180	100
encompass	CNVR_179	chr1	154620341	156900139	2279799	both	8	1.106500692		chr1	ENSBTAG00000030593	ENSBTAT00000043219	155176264	155184715	8452	RFTN1	RFTN1-201	155176264	155184715	8452	100
encompass	CNVR_179	chr1	154620341	156900139	2279799	both	8	1.106500692		chr1	ENSBTAG00000000502	ENSBTAT00000048665	155383458	155406442	22985	DAZL	DAZL-201	155383458	155406442	22985	100
encompass	CNVR_179	chr1	154620341	156900139	2279799	both	8	1.106500692		chr1	ENSBTAG00000009942	ENSBTAT00000013117	155618262	155833445	215184	PLCL2	PLCL2-201	155618262	155833445	215184	100
encompass	CNVR_179	chr1	154620341	156900139	2279799	both	8	1.106500692		chr1	ENSBTAG00000030581	ENSBTAT00000043194	155833805	156185921	352117	TBC1D5	TBC1D5-201	155833805	156185921	352117	100
encompass	CNVR_179	chr1	154620341	156900139	2279799	both	8	1.106500692		chr1	ENSBTAG00000030581	ENSBTAT00000043193	155833805	156185921	352117	TBC1D5	TBC1D5-202	155833805	156185921	352117	100
encompass	CNVR_179	chr1	154620341	156900139	2279799	both	8	1.106500692		chr1	ENSBTAG00000038697	ENSBTAT00000053512	154682045	154682120	76			154682045	154682120	76	100
encompass	CNVR_179	chr1	154620341	156900139	2279799	both	8	1.106500692		chr1	ENSBTAG00000042360	ENSBTAT00000059352	155691883	155691989	107	U6	U6-201	155691883	155691989	107	100
upstream	CNVR_180	chr1	157155751	157173281	17531	gain	19	2.627939142		chr1	ENSBTAG00000021158	ENSBTAT00000028199	157169740	157261755	92016	SATB1	SATB1-201	157169740	157173281	3542	4
upstream	CNVR_1255	chr10	285397	361256	75860	gain	1	0.138312586		chr10	ENSBTAG00000003493	ENSBTAT00000004541	353756	361515	7760			353756	361256	7501	97
inside	CNVR_1256	chr10	1513505	1573751	60247	loss	2	0.276625173		chr10	ENSBTAG00000014750	ENSBTAT00000019627	1467376	1761414	294039	EPB41L4A	EPB41L4A-201	1513505	1573751	60247	20
encompass	CNVR_1259	chr10	6268796	6288477	19682	loss	3	0.414937759		chr10	ENSBTAG00000047476	ENSBTAT00000064791	6286509	6286614	106	U6	U6-201	6286509	6286614	106	100
inside	CNVR_1261	chr10	6815725	6824247	8523	loss	97	13.41632089	Col IV primers	chr10	ENSBTAG00000000081	ENSBTAT00000000092	6725117	6853171	128055	COL4A3BP	COL4A3BP-201	6815725	6824247	8523	7
inside	CNVR_1261	chr10	6815725	6824247	8523	loss	97	13.41632089	Col IV primers	chr10	ENSBTAG00000000081	ENSBTAT00000056797	6725117	6853171	128055	COL4A3BP	COL4A3BP-202	6815725	6824247	8523	7
inside	CNVR_1262	chr10	9147391	9183041	35651	loss	3	0.414937759		chr10	ENSBTAG00000005016	ENSBTAT00000006605	9040253	9300567	260315	AP3B1	AP3B1-201	9147391	9183041	35651	14
inside	CNVR_1264	chr10	14166481	14173020	6540	gain	1	0.138312586		chr10	ENSBTAG00000013638	ENSBTAT00000018126	14075187	14304476	229290	IQCH	IQCH-201	14166481	14173020	6540	3
inside	CNVR_1265	chr10	14459586	14473896	14311	gain	1	0.138312586		chr10	ENSBTAG00000000218	ENSBTAT00000000265	14354690	14626128	271439	MAP2K5	MAP2K5-201	14459586	14473896	14311	5
encompass	CNVR_1266	chr10	21914454	21961687	47234	both	101	13.96957123		chr10	ENSBTAG00000047893	ENSBTAT00000065256	21958925	21960710	1786			21958925	21960710	1786	100
encompass	CNVR_1266	chr10	21914454	21961687	47234	both	101	13.96957123		chr10	ENSBTAG00000047305	ENSBTAT00000064367	21920977	21921897	921			21920977	21921897	921	100
encompass	CNVR_1266	chr10	21914454	21961687	47234	both	101	13.96957123		chr10	ENSBTAG00000047672	ENSBTAT00000064958	21934925	21935845	921			21934925	21935845	921	100
encompass	CNVR_1266	chr10	21914454	21961687	47234	both	101	13.96957123		chr10	ENSBTAG00000046906	ENSBTAT00000064220	21945869	21946789	921			21945869	21946789	921	100
downstream	CNVR_1267	chr10	22184374	25493882	3309509	both	671	92.8077455	Chr 10 primers	chr10	ENSBTAG00000000432	ENSBTAT00000054754	22106909	23304334	1197426	TRAC	TRAC-201	22184374	23304334	1119961	94
downstream	CNVR_1267	chr10	22184374	25493882	3309509	both	671	92.8077455	Chr 10 primers	chr10	ENSBTAG00000000432	ENSBTAT00000064496	22106909	23304334	1197426	TRAC	TRAC-202	22184374	23304334	1119961	94
downstream	CNVR_1267	chr10	22184374	25493882	3309509	both	671	92.8077455	Chr 10 primers	chr10	ENSBTAG00000000432	ENSBTAT00000046313	22106909	23304334	1197426	TRAC	TRAC-203	22184374	23304334	1119961	94
downstream	CNVR_1267	chr10	22184374	25493882	3309509	both	671	92.8077455	Chr 10 primers	chr10	ENSBTAG00000000432	ENSBTAT00000000555	22106909	23304334	1197426	TRAC	TRAC-204	22184374	23304334	1119961	94
downstream	CNVR_1267	chr10	22184374	25493882	3309509	both	671	92.8077455	Chr 10 primers	chr10	ENSBTAG00000000432	ENSBTAT00000002757	22106909	23304334	1197426	TRAC	TRAC-205	22184374	23304334	1119961	94
encompass	CNVR_1267	chr10	22184374	25493882	3309509	both	671	92.8077455	Chr 10 primers	chr10	ENSBTAG00000000431	ENSBTAT00000052114	22195667	22211636	15970	TRD@	TRD@-201	22195667	22211636	15970	100
encompass	CNVR_1267	chr10	22184374	25493882	3309509	both	671	92.8077455	Chr 10 primers	chr10	ENSBTAG00000000431	ENSBTAT00000046304	22195667	22211636	15970	TRD@	TRD@-202	22195667	22211636	15970	100
encompass	CNVR_1267	chr10	22184374	25493882	3309509	both	671	92.8077455	Chr 10 primers	chr10	ENSBTAG00000039402	ENSBTAT00000057165	22318715	22462591	143877			22318715	22462591	143877	100
encompass	CNVR_1267	chr10	22184374	25493882	3309509	both	671	92.8077455	Chr 10 primers	chr10	ENSBTAG00000047156	ENSBTAT00000064187	22349889	22350520	632	TRDV2	TRDV2-201	22349889	22350520	632	100
encompass	CNVR_1267	chr10	22184374	25493882	3309509	both	671	92.8077455	Chr 10 primers	chr10	ENSBTAG00000046962	ENSBTAT00000064622	22552579	22553139	561			22552579	22553139	561	100
encompass	CNVR_1267	chr10	22184374	25493882	3309509	both	671	92.8077455	Chr 10 primers	chr10	ENSBTAG00000045595	ENSBTAT00000063476	22585603	22586185	583			22585603	22586185	583	100
encompass	CNVR_1267	chr10	22184374	25493882	3309509	both	671	92.8077455	Chr 10 primers	chr10	ENSBTAG00000047258	ENSBTAT00000065701	22631613	22632173	561			22631613	22632173	561	100
encompass	CNVR_1267	chr10	22184374	25493882	3309509	both	671	92.8077455	Chr 10 primers	chr10	ENSBTAG00000045758	ENSBTAT00000050719	22674452	22675008	557			22674452	22675008	557	100
encompass	CNVR_1267	chr10	22184374	25493882	3309509	both	671	92.8077455	Chr 10 primers	chr10	ENSBTAG00000048302	ENSBTAT00000066084	22718371	22719629	1259			22718371	22719629	1259	100
encompass	CNVR_1267	chr10	22184374	25493882	3309509	both	671	92.8077455	Chr 10 primers	chr10	ENSBTAG00000046464	ENSBTAT00000054704	22740902	22742574	1673			22740902	22742574	1673	100
encompass	CNVR_1267	chr10	22184374	25493882	3309509	both	671	92.8077455	Chr 10 primers	chr10	ENSBTAG00000047041	ENSBTAT00000064286	22821328	22821865	538			22821328	22821865	538	100
encompass	CNVR_1267	chr10	22184374	25493882	3309509	both	671	92.8077455	Chr 10 primers	chr10	ENSBTAG00000039077	ENSBTAT00000050282	22836233	22836789	557			22836233	22836789	557	100
encompass	CNVR_1267	chr10	22184374	25493882	3309509	both	671	92.8077455	Chr 10 primers	chr10	ENSBTAG00000046530	ENSBTAT00000065140	22844925	22845432	508			22844925	22845432	508	100
encompass	CNVR_1267	chr10	22184374	25493882	3309509	both	671	92.8077455	Chr 10 primers	chr10	ENSBTAG00000047444	ENSBTAT00000065812	22846084	22846644	561			22846084	22846644	561	100
encompass	CNVR_1267	chr10	22184374	25493882	3309509	both	671	92.8077455	Chr 10 primers	chr10	ENSBTAG00000046682	ENSBTAT00000064311	22900141	22900718	578			22900141	22900718	578	100
encompass	CNVR_1267	chr10	22184374	25493882	3309509	both	671	92.8077455	Chr 10 primers	chr10	ENSBTAG00000038098	ENSBTAT00000053098	23099397	23099928	532	TRAV29DV5	TRAV29DV5-201	23099397	23099928	532	100
encompass	CNVR_1267	chr10	22184374	25493882	3309509	both	671	92.8077455	Chr 10 primers	chr10	ENSBTAG00000047276	ENSBTAT00000064603	23157033	23157612	580			23157033	23157612	580	100
encompass	CNVR_1267	chr10	22184374	25493882	3309509	both	671	92.8077455	Chr 10 primers	chr10	ENSBTAG00000048064	ENSBTAT00000064780	23202966	23208280	5315			23202966	23208280	5315	100
encompass	CNVR_1267	chr10	22184374	25493882	3309509	both	671	92.8077455	Chr 10 primers	chr10	ENSBTAG00000036202	ENSBTAT00000022824	23221370	23221949	580			23221370	23221949	580	100
encompass	CNVR_1267	chr10	22184374	25493882	3309509	both	671	92.8077455	Chr 10 primers	chr10	ENSBTAG00000038565	ENSBTAT00000050271	23330788	23331395	608			23330788	23331395	608	100
encompass	CNVR_1267	chr10	22184374	25493882	3309509	both	671	92.8077455	Chr 10 primers	chr10	ENSBTAG00000047312	ENSBTAT00000063164	23342458	23343360	903			23342458	23343360	903	100
encompass	CNVR_1267	chr10	22184374	25493882	3309509	both	671	92.8077455	Chr 10 primers	chr10	ENSBTAG00000047091	ENSBTAT00000054037	23407963	23408414	452			23407963	23408414	452	100
encompass	CNVR_1267	chr10	22184374	25493882	3309509	both	671	92.8077455	Chr 10 primers	chr10	ENSBTAG00000046477	ENSBTAT00000063801	23448188	23448748	561			23448188	23448748	561	100
encompass	CNVR_1267	chr10	22184374	25493882	3309509	both	671	92.8077455	Chr 10 primers	chr10	ENSBTAG00000047683	ENSBTAT00000066293	23470079	23470639	561			23470079	23470639	561	100
encompass	CNVR_1267	chr10	22184374	25493882	3309509	both	671	92.8077455	Chr 10 primers	chr10	ENSBTAG00000046897	ENSBTAT00000064178	23498102	23498662	561			23498102	23498662	561	100
encompass	CNVR_1267	chr10	22184374	25493882	3309509	both	671	92.8077455	Chr 10 primers	chr10	ENSBTAG00000047001	ENSBTAT00000066245	23549339	23549910	572			23549339	23549910	572	100
encompass	CNVR_1267	chr10	22184374	25493882	3309509	both	671	92.8077455	Chr 10 primers	chr10	ENSBTAG00000047981	ENSBTAT00000065233	23577090	23577668	579			23577090	23577668	579	100
encompass	CNVR_1267	chr10	22184374	25493882	3309509	both	671	92.8077455	Chr 10 primers	chr10	ENSBTAG00000046500	ENSBTAT00000017034	23592376	23593078	703	TRA@	TRA@-201	23592376	23593078	703	100
encompass	CNVR_1267	chr10	22184374	25493882	3309509	both	671	92.8077455	Chr 10 primers	chr10	ENSBTAG00000047097	ENSBTAT00000066116	23631953	23632510	558			23631953	23632510	558	100
encompass	CNVR_1267	chr10	22184374	25493882	3309509	both	671	92.8077455	Chr 10 primers	chr10	ENSBTAG00000045953	ENSBTAT00000052245	23636371	23636869	499			23636371	23636869	499	100
encompass	CNVR_1267	chr10	22184374	25493882	3309509	both	671	92.8077455	Chr 10 primers	chr10	ENSBTAG00000047909	ENSBTAT00000063881	23727119	23727821	703			23727119	23727821	703	100
encompass	CNVR_1267	chr10	22184374	25493882	3309509	both	671	92.8077455	Chr 10 primers	chr10	ENSBTAG00000047522	ENSBTAT00000064250	23748173	23748752	580			23748173	23748752	580	100
encompass	CNVR_1267	chr10	22184374	25493882	3309509	both	671	92.8077455	Chr 10 primers	chr10	ENSBTAG00000047398	ENSBTAT00000065615	23778292	23779414	1123			23778292	23779414	1123	100
encompass	CNVR_1267	chr10	22184374	25493882	3309509	both	671	92.8077455	Chr 10 primers	chr10	ENSBTAG00000048236	ENSBTAT00000066241	23923498	23924002	505			23923498	23924002	505	100
encompass	CNVR_1267	chr10	22184374	25493882	3309509	both	671	92.8077455	Chr 10 primers	chr10	ENSBTAG00000039807	ENSBTAT00000052239	23933880	23934477	598			23933880	23934477	598	100
encompass	CNVR_1267	chr10	22184374	25493882	3309509	both	671	92.8077455	Chr 10 primers	chr10	ENSBTAG00000039038	ENSBTAT00000051943	24007143	24008531	1389			24007143	24008531	1389	100
encompass	CNVR_1267	chr10	22184374	25493882	3309509	both	671	92.8077455	Chr 10 primers	chr10	ENSBTAG00000048074	ENSBTAT00000066177	24049503	24050032	530			24049503	24050032	530	100
encompass	CNVR_1267	chr10	22184374	25493882	3309509	both	671	92.8077455	Chr 10 primers	chr10	ENSBTAG00000005941	ENSBTAT00000007799	24062422	24062915	494	TRAV8-1	TRAV8-1-201	24062422	24062915	494	100
encompass	CNVR_1267	chr10	22184374	25493882	3309509	both	671	92.8077455	Chr 10 primers	chr10	ENSBTAG00000047624	ENSBTAT00000065870	24105131	24105633	503			24105131	24105633	503	100
encompass	CNVR_1267	chr10	22184374	25493882	3309509	both	671	92.8077455	Chr 10 primers	chr10	ENSBTAG00000046102	ENSBTAT00000063785	24109643	24110226	584			24109643	24110226	584	100
encompass	CNVR_1267	chr10	22184374	25493882	3309509	both	671	92.8077455	Chr 10 primers	chr10	ENSBTAG00000047952	ENSBTAT00000003578	24111827	24112287	461			24111827	24112287	461	100
encompass	CNVR_1267	chr10	22184374	25493882	3309509	both	671	92.8077455	Chr 10 primers	chr10	ENSBTAG00000047639	ENSBTAT00000062942	24115721	24116278	558			24115721	24116278	558	100
encompass	CNVR_1267	chr10	22184374	25493882	3309509	both	671	92.8077455	Chr 10 primers	chr10	ENSBTAG00000046305	ENSBTAT00000066019	24120162	24120630	469			24120162	24120630	469	100
encompass	CNVR_1267	chr10	22184374	25493882	3309509	both	671	92.8077455	Chr 10 primers	chr10	ENSBTAG00000047096	ENSBTAT00000031459	24142588	24143051	464			24142588	24143051	464	100
encompass	CNVR_1267	chr10	22184374	25493882	3309509	both	671	92.8077455	Chr 10 primers	chr10	ENSBTAG00000046157	ENSBTAT00000053898	24149311	24149779	469			24149311	24149779	469	100
encompass	CNVR_1267	chr10	22184374	25493882	3309509	both	671	92.8077455	Chr 10 primers	chr10	ENSBTAG00000046546	ENSBTAT00000065658	24242924	24243386	463			24242924	24243386	463	100
encompass	CNVR_1267	chr10	22184374	25493882	3309509	both	671	92.8077455	Chr 10 primers	chr10	ENSBTAG00000047690	ENSBTAT00000065378	24282906	24283878	973			24282906	24283878	973	100
encompass	CNVR_1267	chr10	22184374	25493882	3309509	both	671	92.8077455	Chr 10 primers	chr10	ENSBTAG00000046802	ENSBTAT00000064032	24646142	24646699	558			24646142	24646699	558	100
encompass	CNVR_1267	chr10	22184374	25493882	3309509	both	671	92.8077455	Chr 10 primers	chr10	ENSBTAG00000047058	ENSBTAT00000049516	24680225	24680776	552			24680225	24680776	552	100
encompass	CNVR_1267	chr10	22184374	25493882	3309509	both	671	92.8077455	Chr 10 primers	chr10	ENSBTAG00000027170	ENSBTAT00000037058	24734912	24735442	531			24734912	24735442	531	100
encompass	CNVR_1267	chr10	22184374	25493882	3309509	both	671	92.8077455	Chr 10 primers	chr10	ENSBTAG00000035785	ENSBTAT00000052701	24757322	24765544	8223			24757322	24765544	8223	100
encompass	CNVR_1267	chr10	22184374	25493882	3309509	both	671	92.8077455	Chr 10 primers	chr10	ENSBTAG00000040141	ENSBTAT00000057215	24832983	24833500	518	TRAV14DV4	TRAV14DV4-201	24832983	24833500	518	100
encompass	CNVR_1267	chr10	22184374	25493882	3309509	both	671	92.8077455	Chr 10 primers	chr10	ENSBTAG00000046819	ENSBTAT00000064523	24838412	24838993	582			24838412	24838993	582	100
encompass	CNVR_1267	chr10	22184374	25493882	3309509	both	671	92.8077455	Chr 10 primers	chr10	ENSBTAG00000038060	ENSBTAT00000056002	24909812	24910308	497			24909812	24910308	497	100
encompass	CNVR_1267	chr10	22184374	25493882	3309509	both	671	92.8077455	Chr 10 primers	chr10	ENSBTAG00000024659	ENSBTAT00000007729	24959560	24960058	499			24959560	24960058	499	100
encompass	CNVR_1267	chr10	22184374	25493882	3309509	both	671	92.8077455	Chr 10 primers	chr10	ENSBTAG00000040504	ENSBTAT00000053793	25034411	25034965	555	TRAV16	TRAV16-201	25034411	25034965	555	100
encompass	CNVR_1267	chr10	22184374	25493882	3309509	both	671	92.8077455	Chr 10 primers	chr10	ENSBTAG00000022229	ENSBTAT00000030008	25040130	25040959	830	TRAV17	TRAV17-201	25040130	25040959	830	100
encompass	CNVR_1267	chr10	22184374	25493882	3309509	both	671	92.8077455	Chr 10 primers	chr10	ENSBTAG00000045863	ENSBTAT00000064546	25059685	25060164	480	TRAV18	TRAV18-201	25059685	25060164	480	100
encompass	CNVR_1267	chr10	22184374	25493882	3309509	both	671	92.8077455	Chr 10 primers	chr10	ENSBTAG00000046993	ENSBTAT00000034439	25069757	25070806	1050			25069757	25070806	1050	100
encompass	CNVR_1267	chr10	22184374	25493882	3309509	both	671	92.8077455	Chr 10 primers	chr10	ENSBTAG00000046993	ENSBTAT00000054532	25069757	25070806	1050			25069757	25070806	1050	100
encompass	CNVR_1267	chr10	22184374	25493882	3309509	both	671	92.8077455	Chr 10 primers	chr10	ENSBTAG00000045883	ENSBTAT00000064415	25090080	25090882	803			25090080	25090882	803	100
encompass	CNVR_1267	chr10	22184374	25493882	3309509	both	671	92.8077455	Chr 10 primers	chr10	ENSBTAG00000047015	ENSBTAT00000065050	25111716	25112298	583			25111716	25112298	583	100
encompass	CNVR_1267	chr10	22184374	25493882	3309509	both	671	92.8077455	Chr 10 primers	chr10	ENSBTAG00000033045	ENSBTAT00000046912	25139502	25140062	561			25139502	25140062	561	100
encompass	CNVR_1267	chr10	22184374	25493882	3309509	both	671	92.8077455	Chr 10 primers	chr10	ENSBTAG00000046995	ENSBTAT00000038957	25161287	25162115	829			25161287	25162115	829	100
encompass	CNVR_1267	chr10	22184374	25493882	3309509	both	671	92.8077455	Chr 10 primers	chr10	ENSBTAG00000046426	ENSBTAT00000049536	25167874	25168957	1084			25167874	25168957	1084	100
encompass	CNVR_1267	chr10	22184374	25493882	3309509	both	671	92.8077455	Chr 10 primers	chr10	ENSBTAG00000046426	ENSBTAT00000057174	25167874	25168957	1084			25167874	25168957	1084	100
encompass	CNVR_1267	chr10	22184374	25493882	3309509	both	671	92.8077455	Chr 10 primers	chr10	ENSBTAG00000038544	ENSBTAT00000054081	25193630	25194177	548			25193630	25194177	548	100
encompass	CNVR_1267	chr10	22184374	25493882	3309509	both	671	92.8077455	Chr 10 primers	chr10	ENSBTAG00000046361	ENSBTAT00000065872	25221274	25221738	465			25221274	25221738	465	100
encompass	CNVR_1267	chr10	22184374	25493882	3309509	both	671	92.8077455	Chr 10 primers	chr10	ENSBTAG00000046643	ENSBTAT00000050159	25303473	25304172	700			25303473	25304172	700	100
encompass	CNVR_1267	chr10	22184374	25493882	3309509	both	671	92.8077455	Chr 10 primers	chr10	ENSBTAG00000033036	ENSBTAT00000046900	25348378	25348883	506			25348378	25348883	506	100
encompass	CNVR_1267	chr10	22184374	25493882	3309509	both	671	92.8077455	Chr 10 primers	chr10	ENSBTAG00000033034	ENSBTAT00000056018	25357239	25357888	650			25357239	25357888	650	100
encompass	CNVR_1267	chr10	22184374	25493882	3309509	both	671	92.8077455	Chr 10 primers	chr10	ENSBTAG00000035530	ENSBTAT00000050022	25361715	25362423	709			25361715	25362423	709	100
encompass	CNVR_1267	chr10	22184374	25493882	3309509	both	671	92.8077455	Chr 10 primers	chr10	ENSBTAG00000046478	ENSBTAT00000065954	25385632	25387286	1655			25385632	25387286	1655	100
encompass	CNVR_1267	chr10	22184374	25493882	3309509	both	671	92.8077455	Chr 10 primers	chr10	ENSBTAG00000039546	ENSBTAT00000053997	25388759	25389222	464			25388759	25389222	464	100
encompass	CNVR_1267	chr10	22184374	25493882	3309509	both	671	92.8077455	Chr 10 primers	chr10	ENSBTAG00000037924	ENSBTAT00000049348	23978360	23978755	396			23978360	23978755	396	100
encompass	CNVR_1268	chr10	25519923	25568036	48114	loss	8	1.106500692		chr10	ENSBTAG00000006514	ENSBTAT00000008541	25547527	25548213	687	TRAV3	TRAV3-201	25547527	25548213	687	100
encompass	CNVR_1271	chr10	27359929	27374489	14561	gain	1	0.138312586		chr10	ENSBTAG00000039370	ENSBTAT00000052685	27362585	27364366	1782	OR4K1	OR4K1-201	27362585	27364366	1782	100
encompass	CNVR_1272	chr10	27395234	27453045	57812	loss	1	0.138312586		chr10	ENSBTAG00000035758	ENSBTAT00000009101	27407174	27408109	936	OR4K15	OR4K15-201	27407174	27408109	936	100
encompass	CNVR_1275	chr10	28046636	28077720	31085	loss	1	0.138312586		chr10	ENSBTAG00000039554	ENSBTAT00000054281	28047935	28049148	1214			28047935	28049148	1214	100
encompass	CNVR_1275	chr10	28046636	28077720	31085	loss	1	0.138312586		chr10	ENSBTAG00000039707	ENSBTAT00000056005	28065337	28067016	1680			28065337	28067016	1680	100
encompass	CNVR_1278	chr10	38585097	42143140	3558044	both	53	7.330567082		chr10	ENSBTAG00000005697	ENSBTAT00000036071	39914871	40445335	530465			39914871	40445335	530465	100
encompass	CNVR_1278	chr10	38585097	42143140	3558044	both	53	7.330567082		chr10	ENSBTAG00000032894	ENSBTAT00000031704	40160277	40161181	905			40160277	40161181	905	100
encompass	CNVR_1278	chr10	38585097	42143140	3558044	both	53	7.330567082		chr10	ENSBTAG00000024582	ENSBTAT00000007086	39735371	39736135	765	RPL10L	RPL10L-201	39735371	39736135	765	100
encompass	CNVR_1278	chr10	38585097	42143140	3558044	both	53	7.330567082		chr10	ENSBTAG00000047222	ENSBTAT00000065865	41943807	41944589	783			41943807	41944589	783	100
encompass	CNVR_1278	chr10	38585097	42143140	3558044	both	53	7.330567082		chr10	ENSBTAG00000046363	ENSBTAT00000065502	38814396	38814674	279			38814396	38814674	279	100
encompass	CNVR_1278	chr10	38585097	42143140	3558044	both	53	7.330567082		chr10	ENSBTAG00000004692	ENSBTAT00000006158	38912008	38912352	345			38912008	38912352	345	100
encompass	CNVR_1278	chr10	38585097	42143140	3558044	both	53	7.330567082		chr10	ENSBTAG00000038155	ENSBTAT00000054492	39410674	39410837	164	U1	U1-201	39410674	39410837	164	100
upstream	CNVR_1280	chr10	43488216	43562935	74720	loss	1	0.138312586		chr10	ENSBTAG00000014312	ENSBTAT00000019032	43495561	43569743	74183	ATL1	ATL1-201	43495561	43562935	67375	91
inside	CNVR_1285	chr10	53131982	53170611	38630	both	25	3.457814661		chr10	ENSBTAG00000002586	ENSBTAT00000035927	53089215	53481049	391835	TCF12	TCF12-201	53131982	53170611	38630	10
inside	CNVR_1290	chr10	58663109	58681199	18091	loss	1	0.138312586		chr10	ENSBTAG00000014011	ENSBTAT00000018618	58662512	58711813	49302	TMOD2	TMOD2-201	58663109	58681199	18091	37
upstream	CNVR_1291	chr10	59073790	59084402	10613	loss	1	0.138312586		chr10	ENSBTAG00000002576	ENSBTAT00000003336	59077123	59131740	54618	GLDN	GLDN-201	59077123	59084402	7280	13
encompass	CNVR_1292	chr10	60186587	60214713	28127	both	131	18.11894882		chr10	ENSBTAG00000045591	ENSBTAT00000021019	60202862	60203343	482			60202862	60203343	482	100
encompass	CNVR_1292	chr10	60186587	60214713	28127	both	131	18.11894882		chr10	ENSBTAG00000045634	ENSBTAT00000064338	60206011	60207710	1700			60206011	60207710	1700	100
inside	CNVR_1296	chr10	70972920	70989965	17046	gain	1	0.138312586		chr10	ENSBTAG00000004631	ENSBTAT00000008528	70945020	71078172	133153	KIAA0586	KIAA0586-201	70972920	70989965	17046	13
inside	CNVR_1297	chr10	71061443	71071718	10276	gain	1	0.138312586		chr10	ENSBTAG00000004631	ENSBTAT00000008528	70945020	71078172	133153	KIAA0586	KIAA0586-201	71061443	71071718	10276	8
inside	CNVR_1302	chr10	76526249	76598857	72609	loss	1	0.138312586		chr10	ENSBTAG00000025450	ENSBTAT00000012582	76362023	76699213	337191	SYNE2	SYNE2-201	76526249	76598857	72609	22
inside	CNVR_1302	chr10	76526249	76598857	72609	loss	1	0.138312586		chr10	ENSBTAG00000025450	ENSBTAT00000029285	76362023	76699213	337191	SYNE2	SYNE2-202	76526249	76598857	72609	22
inside	CNVR_1303	chr10	78070976	78088833	17858	loss	1	0.138312586		chr10	ENSBTAG00000019819	ENSBTAT00000026406	77989585	78165236	175652	FUT8	FUT8-201	78070976	78088833	17858	10
inside	CNVR_1304	chr10	79220271	79289765	69495	loss	7	0.968188105		chr10	ENSBTAG00000004171	ENSBTAT00000061297	78906241	79442326	536086	GPHN	GPHN-201	79220271	79289765	69495	13
inside	CNVR_1304	chr10	79220271	79289765	69495	loss	7	0.968188105		chr10	ENSBTAG00000004171	ENSBTAT00000005465	78906241	79442326	536086	GPHN	GPHN-202	79220271	79289765	69495	13
downstream	CNVR_1305	chr10	87167251	87249626	82376	gain	15	2.074688797		chr10	ENSBTAG00000040078	ENSBTAT00000025616	87160747	87200485	39739			87167251	87200485	33235	84
downstream	CNVR_1306	chr10	87298246	87316438	18193	loss	6	0.829875519		chr10	ENSBTAG00000035662	ENSBTAT00000050151	87297644	87310943	13300	CAMK4	CAMK4-201	87298246	87310943	12698	95
encompass	CNVR_1307	chr10	87520732	87593205	72474	loss	3	0.414937759		chr10	ENSBTAG00000015797	ENSBTAT00000020979	87591790	87592726	937			87591790	87592726	937	100
upstream	CNVR_1310	chr10	93148546	93176596	28051	gain	1	0.138312586		chr10	ENSBTAG00000021708	ENSBTAT00000061224	93172488	93368739	196252			93172488	93176596	4109	2
upstream	CNVR_1316	chr10	100721347	100746173	24827	loss	1	0.138312586		chr10	ENSBTAG00000001124	ENSBTAT00000001495	100733238	100789765	56528	GALC	GALC-201	100733238	100746173	12936	23
upstream	CNVR_1317	chr10	101181616	101193292	11677	loss	1	0.138312586		chr10	ENSBTAG00000030456	ENSBTAT00000042997	101186186	101224038	37853	SPATA7	SPATA7-201	101186186	101193292	7107	19
upstream	CNVR_1318	chr10	101235860	101265414	29555	loss	2	0.276625173		chr10	ENSBTAG00000018596	ENSBTAT00000024750	101237134	101308928	71795	PTPN21	PTPN21-201	101237134	101265414	28281	39
downstream	CNVR_1319	chr10	101345758	101396406	50649	loss	1	0.138312586		chr10	ENSBTAG00000030453	ENSBTAT00000042986	101328886	101364646	35761	ZC3H14	ZC3H14-201	101345758	101364646	18889	53
downstream	CNVR_1319	chr10	101345758	101396406	50649	loss	1	0.138312586		chr10	ENSBTAG00000030453	ENSBTAT00000042987	101328886	101364646	35761	ZC3H14	ZC3H14-202	101345758	101364646	18889	53
upstream	CNVR_1319	chr10	101345758	101396406	50649	loss	1	0.138312586		chr10	ENSBTAG00000009994	ENSBTAT00000061574	101368019	101527481	159463	EML5	EML5-201	101368019	101396406	28388	18
inside	CNVR_1321	chr10	102179992	102187217	7226	loss	1	0.138312586		chr10	ENSBTAG00000046684	ENSBTAT00000064571	102020147	102300271	280125	FOXN3	FOXN3-201	102179992	102187217	7226	3
inside	CNVR_1321	chr10	102179992	102187217	7226	loss	1	0.138312586		chr10	ENSBTAG00000046684	ENSBTAT00000065076	102020147	102300271	280125	FOXN3	FOXN3-202	102179992	102187217	7226	3
upstream	CNVR_1322	chr10	103097259	103271265	174007	loss	8	1.106500692		chr10	ENSBTAG00000006392	ENSBTAT00000008385	103185307	103381020	195714	TTC7B	TTC7B-201	103185307	103271265	85959	44
upstream	CNVR_1322	chr10	103097259	103271265	174007	loss	8	1.106500692		chr10	ENSBTAG00000006392	ENSBTAT00000064868	103185307	103381020	195714	TTC7B	TTC7B-202	103185307	103271265	85959	44
upstream	CNVR_1322	chr10	103097259	103271265	174007	loss	8	1.106500692		chr10	ENSBTAG00000006392	ENSBTAT00000064141	103185307	103381020	195714	TTC7B	TTC7B-203	103185307	103271265	85959	44
encompass	CNVR_1325	chr11	14200	124362	110163	gain	34	4.702627939		chr11	ENSBTAG00000038257	ENSBTAT00000055463	25404	26705	1302			25404	26705	1302	100
encompass	CNVR_1325	chr11	14200	124362	110163	gain	34	4.702627939		chr11	ENSBTAG00000020646	ENSBTAT00000027514	65466	111276	45811	ZC3H6	ZC3H6-201	65466	111276	45811	100
inside	CNVR_1326	chr11	293314	300428	7115	loss	1	0.138312586		chr11	ENSBTAG00000012099	ENSBTAT00000016043	267051	313364	46314	TMEM87B	TMEM87B-201	293314	300428	7115	15
inside	CNVR_1328	chr11	1431747	1440227	8481	gain	1	0.138312586		chr11	ENSBTAG00000004297	ENSBTAT00000033248	1205162	1533761	328600	ACOXL	ACOXL-201	1431747	1440227	8481	3
inside	CNVR_1330	chr11	3759136	3765911	6776	loss	1	0.138312586		chr11	ENSBTAG00000014873	ENSBTAT00000019802	3758860	3793358	34499	COA5	COA5-201	3759136	3765911	6776	20
encompass	CNVR_1331	chr11	5738881	5806008	67128	gain	181	25.03457815		chr11	ENSBTAG00000046971	ENSBTAT00000019901	5754349	5776837	22489			5754349	5776837	22489	100
encompass	CNVR_1331	chr11	5738881	5806008	67128	gain	181	25.03457815		chr11	ENSBTAG00000016794	ENSBTAT00000022342	5786452	5802753	16302	SLC10A6	SLC10A6-201	5786452	5802753	16302	100
encompass	CNVR_1331	chr11	5738881	5806008	67128	gain	181	25.03457815		chr11	ENSBTAG00000016794	ENSBTAT00000065788	5786452	5802753	16302	SLC10A6	SLC10A6-202	5786452	5802753	16302	100
encompass	CNVR_1331	chr11	5738881	5806008	67128	gain	181	25.03457815		chr11	ENSBTAG00000042179	ENSBTAT00000059171	5770163	5770266	104	U6	U6-201	5770163	5770266	104	100
inside	CNVR_1333	chr11	13218348	13234389	16042	gain	1	0.138312586		chr11	ENSBTAG00000009242	ENSBTAT00000012184	13155560	13235444	79885	ZNF638	ZNF638-201	13218348	13234389	16042	20
encompass	CNVR_1334	chr11	14675391	14729472	54082	loss	1	0.138312586		chr11	ENSBTAG00000009246	ENSBTAT00000012183	14683785	14696398	12614	DPY30	DPY30-201	14683785	14696398	12614	100
upstream	CNVR_1334	chr11	14675391	14729472	54082	loss	1	0.138312586		chr11	ENSBTAG00000021694	ENSBTAT00000046919	14714304	14769808	55505	SPAST	SPAST-201	14714304	14729472	15169	27
downstream	CNVR_1339	chr11	20412610	20475830	63221	gain	2	0.276625173		chr11	ENSBTAG00000032905	ENSBTAT00000046717	20388063	20448763	60701	RMDN2	RMDN2-201	20412610	20448763	36154	60
downstream	CNVR_1339	chr11	20412610	20475830	63221	gain	2	0.276625173		chr11	ENSBTAG00000032905	ENSBTAT00000046712	20388063	20448763	60701	RMDN2	RMDN2-202	20412610	20448763	36154	60
inside	CNVR_1340	chr11	21387107	21401204	14098	loss	1	0.138312586		chr11	ENSBTAG00000011643	ENSBTAT00000015471	21334002	21410175	76174	SOS1	SOS1-201	21387107	21401204	14098	19
downstream	CNVR_1341	chr11	21560624	21586818	26195	loss	1	0.138312586		chr11	ENSBTAG00000024044	ENSBTAT00000033135	21526906	21574655	47750	CDKL4	CDKL4-201	21560624	21574655	14032	29
upstream	CNVR_1341	chr11	21560624	21586818	26195	loss	1	0.138312586		chr11	ENSBTAG00000016442	ENSBTAT00000061256	21579432	21761348	181917	MAP4K3	MAP4K3-201	21579432	21586818	7387	4
inside	CNVR_1342	chr11	22703470	22709077	5608	loss	1	0.138312586		chr11	ENSBTAG00000013861	ENSBTAT00000022795	22443220	22797877	354658	SLC8A1	SLC8A1-201	22703470	22709077	5608	2
inside	CNVR_1342	chr11	22703470	22709077	5608	loss	1	0.138312586		chr11	ENSBTAG00000013861	ENSBTAT00000018452	22443220	22797877	354658	SLC8A1	SLC8A1-202	22703470	22709077	5608	2
downstream	CNVR_1344	chr11	25908266	25929153	20888	loss	2	0.276625173		chr11	ENSBTAG00000003555	ENSBTAT00000061178	25592121	25922803	330683	THADA	THADA-201	25908266	25922803	14538	4
downstream	CNVR_1344	chr11	25908266	25929153	20888	loss	2	0.276625173		chr11	ENSBTAG00000003555	ENSBTAT00000004627	25592121	25922803	330683	THADA	THADA-202	25908266	25922803	14538	4
inside	CNVR_1345	chr11	29694867	29721711	26845	loss	1	0.138312586		chr11	ENSBTAG00000002742	ENSBTAT00000003556	29648305	29730536	82232	MSH2	MSH2-201	29694867	29721711	26845	33
inside	CNVR_1358	chr11	36486191	36515590	29400	loss	1	0.138312586		chr11	ENSBTAG00000020262	ENSBTAT00000027001	36424173	36524445	100273	PSME4	PSME4-201	36486191	36515590	29400	29
inside	CNVR_1363	chr11	40676773	40693141	16369	loss	1	0.138312586		chr11	ENSBTAG00000005870	ENSBTAT00000007713	40656144	40744419	88276	FANCL	FANCL-201	40676773	40693141	16369	19
encompass	CNVR_1367	chr11	47034705	47074624	39920	loss	3	0.414937759		chr11	ENSBTAG00000047029	ENSBTAT00000063143	47050711	47051142	432			47050711	47051142	432	100
downstream	CNVR_1369	chr11	49071385	49093033	21649	loss	1	0.138312586		chr11	ENSBTAG00000039981	ENSBTAT00000053229	49070190	49071859	1670			49071385	49071859	475	28
inside	CNVR_1381	chr11	55616285	55621845	5561	loss	1	0.138312586		chr11	ENSBTAG00000031669	ENSBTAT00000044898	54723190	55906462	1183273	CTNNA2	CTNNA2-201	55616285	55621845	5561	0
upstream	CNVR_1390	chr11	61749799	61786150	36352	both	4	0.553250346		chr11	ENSBTAG00000005151	ENSBTAT00000006794	61759950	61969748	209799	WDPCP	WDPCP-201	61759950	61786150	26201	12
encompass	CNVR_1392	chr11	65804906	65941006	136101	loss	1	0.138312586		chr11	ENSBTAG00000011727	ENSBTAT00000015577	65813300	65826759	13460	ETAA1	ETAA1-201	65813300	65826759	13460	100
upstream	CNVR_1393	chr11	69975117	70555942	580826	loss	4	0.553250346		chr11	ENSBTAG00000007379	ENSBTAT00000009703	70519859	70646314	126456	ALK	ALK-201	70519859	70555942	36084	29
upstream	CNVR_1393	chr11	69975117	70555942	580826	loss	4	0.553250346		chr11	ENSBTAG00000007379	ENSBTAT00000061456	70519859	70646314	126456	ALK	ALK-202	70519859	70555942	36084	29
encompass	CNVR_1402	chr11	93318583	93421685	103103	gain	6	0.829875519		chr11	ENSBTAG00000038309	ENSBTAT00000056437	93339271	93340212	942			93339271	93340212	942	100
encompass	CNVR_1402	chr11	93318583	93421685	103103	gain	6	0.829875519		chr11	ENSBTAG00000038796	ENSBTAT00000065226	93346999	93347931	933			93346999	93347931	933	100
encompass	CNVR_1402	chr11	93318583	93421685	103103	gain	6	0.829875519		chr11	ENSBTAG00000037739	ENSBTAT00000053549	93401560	93402516	957			93401560	93402516	957	100
encompass	CNVR_1402	chr11	93318583	93421685	103103	gain	6	0.829875519		chr11	ENSBTAG00000038278	ENSBTAT00000054088	93409030	93409962	933			93409030	93409962	933	100
encompass	CNVR_1403	chr11	93454224	93465541	11318	gain	1	0.138312586		chr11	ENSBTAG00000039225	ENSBTAT00000055838	93459896	93460798	903			93459896	93460798	903	100
encompass	CNVR_1405	chr11	93845302	93863828	18527	loss	45	6.22406639		chr11	ENSBTAG00000038941	ENSBTAT00000054125	93853095	93854133	1039			93853095	93854133	1039	100
encompass	CNVR_1406	chr11	93900408	93940800	40393	both	223	30.84370678		chr11	ENSBTAG00000030678	ENSBTAT00000039063	93927186	93927978	793			93927186	93927978	793	100
encompass	CNVR_1406	chr11	93900408	93940800	40393	both	223	30.84370678		chr11	ENSBTAG00000004667	ENSBTAT00000006124	93900519	93901442	924			93900519	93901442	924	100
encompass	CNVR_1406	chr11	93900408	93940800	40393	both	223	30.84370678		chr11	ENSBTAG00000030677	ENSBTAT00000053267	93935690	93936631	942			93935690	93936631	942	100
inside	CNVR_1408	chr11	100912895	100940373	27479	gain	8	1.106500692		chr11	ENSBTAG00000013072	ENSBTAT00000017383	100903350	100952801	49452	FUBP3	FUBP3-201	100912895	100940373	27479	56
upstream	CNVR_1409	chr11	103563827	103578404	14578	loss	1	0.138312586		chr11	ENSBTAG00000020490	ENSBTAT00000027302	103572295	103607342	35048	NACC2	NACC2-201	103572295	103578404	6110	17
encompass	CNVR_1410	chr11	103644879	104183113	538235	both	27	3.734439834		chr11	ENSBTAG00000046939	ENSBTAT00000064693	103668231	103672322	4092	C9orf69	C9orf69-201	103668231	103672322	4092	100
encompass	CNVR_1410	chr11	103644879	104183113	538235	both	27	3.734439834		chr11	ENSBTAG00000011124	ENSBTAT00000055580	103734904	103741625	6722	LHX3	LHX3-201	103734904	103741625	6722	100
encompass	CNVR_1410	chr11	103644879	104183113	538235	both	27	3.734439834		chr11	ENSBTAG00000011129	ENSBTAT00000042859	103746674	103769889	23216	QSOX2	QSOX2-201	103746674	103769889	23216	100
encompass	CNVR_1410	chr11	103644879	104183113	538235	both	27	3.734439834		chr11	ENSBTAG00000023064	ENSBTAT00000031357	103802443	103822759	20317			103802443	103822759	20317	100
encompass	CNVR_1410	chr11	103644879	104183113	538235	both	27	3.734439834		chr11	ENSBTAG00000023064	ENSBTAT00000057004	103802443	103822759	20317			103802443	103822759	20317	100
encompass	CNVR_1410	chr11	103644879	104183113	538235	both	27	3.734439834		chr11	ENSBTAG00000018799	ENSBTAT00000025023	103840005	103869617	29613	GPSM1	GPSM1-201	103840005	103869617	29613	100
encompass	CNVR_1410	chr11	103644879	104183113	538235	both	27	3.734439834		chr11	ENSBTAG00000018799	ENSBTAT00000066046	103840005	103869617	29613	GPSM1	GPSM1-202	103840005	103869617	29613	100
encompass	CNVR_1410	chr11	103644879	104183113	538235	both	27	3.734439834		chr11	ENSBTAG00000012880	ENSBTAT00000017114	103874072	103875832	1761	DNLZ	DNLZ-201	103874072	103875832	1761	100
encompass	CNVR_1410	chr11	103644879	104183113	538235	both	27	3.734439834		chr11	ENSBTAG00000006572	ENSBTAT00000008634	103876015	103883072	7058	CARD9	CARD9-201	103876015	103883072	7058	100
encompass	CNVR_1410	chr11	103644879	104183113	538235	both	27	3.734439834		chr11	ENSBTAG00000000054	ENSBTAT00000000060	103884749	103905548	20800	SNAPC4	SNAPC4-201	103884749	103905548	20800	100
encompass	CNVR_1410	chr11	103644879	104183113	538235	both	27	3.734439834		chr11	ENSBTAG00000000054	ENSBTAT00000042731	103884749	103905548	20800	SNAPC4	SNAPC4-202	103884749	103905548	20800	100
encompass	CNVR_1410	chr11	103644879	104183113	538235	both	27	3.734439834		chr11	ENSBTAG00000001352	ENSBTAT00000055628	103910385	103916652	6268	SDCCAG3	SDCCAG3-201	103910385	103916652	6268	100
encompass	CNVR_1410	chr11	103644879	104183113	538235	both	27	3.734439834		chr11	ENSBTAG00000001353	ENSBTAT00000001782	103916755	103926395	9641	PMPCA	PMPCA-201	103916755	103926395	9641	100
encompass	CNVR_1410	chr11	103644879	104183113	538235	both	27	3.734439834		chr11	ENSBTAG00000001354	ENSBTAT00000001784	103928312	103936269	7958	INPP5E	INPP5E-201	103928312	103936269	7958	100
encompass	CNVR_1410	chr11	103644879	104183113	538235	both	27	3.734439834		chr11	ENSBTAG00000023933	ENSBTAT00000042743	103939070	103964031	24962	SEC16A	SEC16A-201	103939070	103964031	24962	100
encompass	CNVR_1410	chr11	103644879	104183113	538235	both	27	3.734439834		chr11	ENSBTAG00000022799	ENSBTAT00000017746	103986874	104030692	43819	NOTCH1	NOTCH1-201	103986874	104030692	43819	100
encompass	CNVR_1410	chr11	103644879	104183113	538235	both	27	3.734439834		chr11	ENSBTAG00000030278	ENSBTAT00000042753	104130864	104131233	370	EGFL7	EGFL7-201	104130864	104131233	370	100
encompass	CNVR_1410	chr11	103644879	104183113	538235	both	27	3.734439834		chr11	ENSBTAG00000025161	ENSBTAT00000035230	104134683	104146456	11774	AGPAT2	AGPAT2-201	104134683	104146456	11774	100
encompass	CNVR_1410	chr11	103644879	104183113	538235	both	27	3.734439834		chr11	ENSBTAG00000021928	ENSBTAT00000029233	104176568	104180741	4174	FAM69B	FAM69B-201	104176568	104180741	4174	100
encompass	CNVR_1410	chr11	103644879	104183113	538235	both	27	3.734439834		chr11	ENSBTAG00000029979	ENSBTAT00000042358	104131409	104131481	73	bta-mir-126	bta-mir-126-201	104131409	104131481	73	100
downstream	CNVR_1412	chr11	104358834	104396099	37266	loss	2	0.276625173		chr11	ENSBTAG00000004140	ENSBTAT00000005418	104341438	104358922	17485	C9orf96	C9orf96-201	104358834	104358922	89	1
encompass	CNVR_1412	chr11	104358834	104396099	37266	loss	2	0.276625173		chr11	ENSBTAG00000019721	ENSBTAT00000026283	104359430	104367667	8238	REXO4	REXO4-201	104359430	104367667	8238	100
upstream	CNVR_1412	chr11	104358834	104396099	37266	loss	2	0.276625173		chr11	ENSBTAG00000015093	ENSBTAT00000020085	104373528	104407288	33761	ADAMTS13	ADAMTS13-201	104373528	104396099	22572	67
encompass	CNVR_1413	chr11	104464590	104512712	48123	loss	1	0.138312586		chr11	ENSBTAG00000007492	ENSBTAT00000009855	104474620	104505740	31121			104474620	104505740	31121	100
encompass	CNVR_1413	chr11	104464590	104512712	48123	loss	1	0.138312586		chr11	ENSBTAG00000004507	ENSBTAT00000005921	104509025	104510345	1321			104509025	104510345	1321	100
downstream	CNVR_1414	chr11	104627067	104670859	43793	loss	1	0.138312586		chr11	ENSBTAG00000004510	ENSBTAT00000005925	104578933	104634907	55975	SARDH	SARDH-201	104627067	104634907	7841	14
upstream	CNVR_1414	chr11	104627067	104670859	43793	loss	1	0.138312586		chr11	ENSBTAG00000004511	ENSBTAT00000005932	104646646	104689322	42677	VAV2	VAV2-201	104646646	104670859	24214	57
upstream	CNVR_1416	chr11	104921760	104939199	17440	loss	1	0.138312586		chr11	ENSBTAG00000047031	ENSBTAT00000066090	104929237	104939742	10506	WDR5	WDR5-201	104929237	104939199	9963	95
downstream	CNVR_1418	chr11	105645935	106019172	373238	loss	5	0.691562932		chr11	ENSBTAG00000012126	ENSBTAT00000016089	105598761	105673200	74440	PNPLA7	PNPLA7-201	105645935	105673200	27266	37
encompass	CNVR_1418	chr11	105645935	106019172	373238	loss	5	0.691562932		chr11	ENSBTAG00000030247	ENSBTAT00000016087	105673837	105681394	7558	NSMF	NSMF-201	105673837	105681394	7558	100
encompass	CNVR_1418	chr11	105645935	106019172	373238	loss	5	0.691562932		chr11	ENSBTAG00000030246	ENSBTAT00000016080	105698114	105702610	4497	ENTPD8	ENTPD8-201	105698114	105702610	4497	100
encompass	CNVR_1418	chr11	105645935	106019172	373238	loss	5	0.691562932		chr11	ENSBTAG00000012121	ENSBTAT00000066207	105702496	105711512	9017	NOXA1	NOXA1-201	105702496	105711512	9017	100
encompass	CNVR_1418	chr11	105645935	106019172	373238	loss	5	0.691562932		chr11	ENSBTAG00000012121	ENSBTAT00000016076	105702496	105711512	9017	NOXA1	NOXA1-202	105702496	105711512	9017	100
encompass	CNVR_1418	chr11	105645935	106019172	373238	loss	5	0.691562932		chr11	ENSBTAG00000023788	ENSBTAT00000032625	105728961	105770612	41652	EXD3	EXD3-201	105728961	105770612	41652	100
encompass	CNVR_1418	chr11	105645935	106019172	373238	loss	5	0.691562932		chr11	ENSBTAG00000021861	ENSBTAT00000029144	105843377	105850401	7025	COBRA1	COBRA1-201	105843377	105850401	7025	100
encompass	CNVR_1418	chr11	105645935	106019172	373238	loss	5	0.691562932		chr11	ENSBTAG00000004095	ENSBTAT00000005347	105856512	105860113	3602	FAM166A	FAM166A-201	105856512	105860113	3602	100
encompass	CNVR_1418	chr11	105645935	106019172	373238	loss	5	0.691562932		chr11	ENSBTAG00000025274	ENSBTAT00000008372	105860110	105862549	2440	TUBB4B	TUBB4B-201	105860110	105862549	2440	100
encompass	CNVR_1418	chr11	105645935	106019172	373238	loss	5	0.691562932		chr11	ENSBTAG00000046379	ENSBTAT00000063824	105866118	105869982	3865	SLC34A3	SLC34A3-201	105866118	105869982	3865	100
encompass	CNVR_1418	chr11	105645935	106019172	373238	loss	5	0.691562932		chr11	ENSBTAG00000045711	ENSBTAT00000064095	105874695	105875699	1005	C11H9orf169	C11H9orf169-201	105874695	105875699	1005	100
encompass	CNVR_1418	chr11	105645935	106019172	373238	loss	5	0.691562932		chr11	ENSBTAG00000047061	ENSBTAT00000066145	105883825	105892426	8602	NDOR1	NDOR1-201	105883825	105892426	8602	100
encompass	CNVR_1418	chr11	105645935	106019172	373238	loss	5	0.691562932		chr11	ENSBTAG00000047715	ENSBTAT00000064376	105896916	105903699	6784	TPRN	TPRN-201	105896916	105903699	6784	100
encompass	CNVR_1418	chr11	105645935	106019172	373238	loss	5	0.691562932		chr11	ENSBTAG00000046415	ENSBTAT00000066088	105904770	105905783	1014	SSNA1	SSNA1-201	105904770	105905783	1014	100
encompass	CNVR_1418	chr11	105645935	106019172	373238	loss	5	0.691562932		chr11	ENSBTAG00000046223	ENSBTAT00000064659	105907058	105913137	6080			105907058	105913137	6080	100
encompass	CNVR_1418	chr11	105645935	106019172	373238	loss	5	0.691562932		chr11	ENSBTAG00000046416	ENSBTAT00000063443	105915064	105916356	1293			105915064	105916356	1293	100
encompass	CNVR_1418	chr11	105645935	106019172	373238	loss	5	0.691562932		chr11	ENSBTAG00000047964	ENSBTAT00000065412	105918626	105920031	1406	TMEM210	TMEM210-201	105918626	105920031	1406	100
encompass	CNVR_1418	chr11	105645935	106019172	373238	loss	5	0.691562932		chr11	ENSBTAG00000047964	ENSBTAT00000065269	105918626	105920031	1406	TMEM210	TMEM210-202	105918626	105920031	1406	100
encompass	CNVR_1418	chr11	105645935	106019172	373238	loss	5	0.691562932		chr11	ENSBTAG00000045734	ENSBTAT00000065953	105920720	105921669	950	LRRC26	LRRC26-201	105920720	105921669	950	100
encompass	CNVR_1418	chr11	105645935	106019172	373238	loss	5	0.691562932		chr11	ENSBTAG00000047202	ENSBTAT00000065439	105922299	105945800	23502	GRIN1	GRIN1-201	105922299	105945800	23502	100
encompass	CNVR_1418	chr11	105645935	106019172	373238	loss	5	0.691562932		chr11	ENSBTAG00000017851	ENSBTAT00000023729	105990344	106015000	24657	RXRA	RXRA-201	105990344	106015000	24657	100
encompass	CNVR_1418	chr11	105645935	106019172	373238	loss	5	0.691562932		chr11	ENSBTAG00000046122	ENSBTAT00000064804	105790354	105790698	345	NRARP	NRARP-201	105790354	105790698	345	100
encompass	CNVR_1418	chr11	105645935	106019172	373238	loss	5	0.691562932		chr11	ENSBTAG00000023787	ENSBTAT00000032623	105837853	105839073	1221	TOR4A	TOR4A-201	105837853	105839073	1221	100
encompass	CNVR_1418	chr11	105645935	106019172	373238	loss	5	0.691562932		chr11	ENSBTAG00000046418	ENSBTAT00000065437	105872249	105872719	471	RNF224	RNF224-201	105872249	105872719	471	100
encompass	CNVR_1418	chr11	105645935	106019172	373238	loss	5	0.691562932		chr11	ENSBTAG00000047357	ENSBTAT00000066282	105878864	105879664	801	RNF208	RNF208-201	105878864	105879664	801	100
encompass	CNVR_1418	chr11	105645935	106019172	373238	loss	5	0.691562932		chr11	ENSBTAG00000046215	ENSBTAT00000065721	105892686	105893315	630	TMEM203	TMEM203-201	105892686	105893315	630	100
downstream	CNVR_1419	chr11	106133990	106423383	289394	loss	24	3.319502075		chr11	ENSBTAG00000046775	ENSBTAT00000065627	106125018	106152298	27281	MAN1B1	MAN1B1-201	106133990	106152298	18309	67
encompass	CNVR_1419	chr11	106133990	106423383	289394	loss	24	3.319502075		chr11	ENSBTAG00000048054	ENSBTAT00000065653	106156869	106161862	4994	UAP1L1	UAP1L1-201	106156869	106161862	4994	100
encompass	CNVR_1419	chr11	106133990	106423383	289394	loss	24	3.319502075		chr11	ENSBTAG00000047807	ENSBTAT00000063271	106168109	106172938	4830	SAPCD2	SAPCD2-201	106168109	106172938	4830	100
encompass	CNVR_1419	chr11	106133990	106423383	289394	loss	24	3.319502075		chr11	ENSBTAG00000048125	ENSBTAT00000063714	106183598	106189094	5497	ENTPD2	ENTPD2-201	106183598	106189094	5497	100
encompass	CNVR_1419	chr11	106133990	106423383	289394	loss	24	3.319502075		chr11	ENSBTAG00000046140	ENSBTAT00000065575	106192006	106194241	2236	NPDC1	NPDC1-201	106192006	106194241	2236	100
encompass	CNVR_1419	chr11	106133990	106423383	289394	loss	24	3.319502075		chr11	ENSBTAG00000047254	ENSBTAT00000065373	106209227	106222883	13657	ABCA2	ABCA2-201	106209227	106222883	13657	100
encompass	CNVR_1419	chr11	106133990	106423383	289394	loss	24	3.319502075		chr11	ENSBTAG00000047254	ENSBTAT00000063417	106209227	106222883	13657	ABCA2	ABCA2-202	106209227	106222883	13657	100
encompass	CNVR_1419	chr11	106133990	106423383	289394	loss	24	3.319502075		chr11	ENSBTAG00000015085	ENSBTAT00000020075	106229012	106233455	4444	CLIC3	CLIC3-201	106229012	106233455	4444	100
encompass	CNVR_1419	chr11	106133990	106423383	289394	loss	24	3.319502075		chr11	ENSBTAG00000015081	ENSBTAT00000054490	106231444	106233013	1570	C11H9ORF142	C11H9ORF142-201	106231444	106233013	1570	100
encompass	CNVR_1419	chr11	106133990	106423383	289394	loss	24	3.319502075		chr11	ENSBTAG00000030296	ENSBTAT00000042776	106244291	106246501	2211	LCNL1	LCNL1-201	106244291	106246501	2211	100
encompass	CNVR_1419	chr11	106133990	106423383	289394	loss	24	3.319502075		chr11	ENSBTAG00000015074	ENSBTAT00000020065	106247577	106250629	3053	PTGDS	PTGDS-201	106247577	106250629	3053	100
encompass	CNVR_1419	chr11	106133990	106423383	289394	loss	24	3.319502075		chr11	ENSBTAG00000039531	ENSBTAT00000032576	106276096	106279698	3603	LCN12	LCN12-201	106276096	106279698	3603	100
encompass	CNVR_1419	chr11	106133990	106423383	289394	loss	24	3.319502075		chr11	ENSBTAG00000039531	ENSBTAT00000065255	106276096	106279698	3603	LCN12	LCN12-202	106276096	106279698	3603	100
encompass	CNVR_1419	chr11	106133990	106423383	289394	loss	24	3.319502075		chr11	ENSBTAG00000010520	ENSBTAT00000056838	106284927	106286380	1454	C8G	C8G-201	106284927	106286380	1454	100
encompass	CNVR_1419	chr11	106133990	106423383	289394	loss	24	3.319502075		chr11	ENSBTAG00000010515	ENSBTAT00000013887	106287254	106291495	4242	FBXW5	FBXW5-201	106287254	106291495	4242	100
encompass	CNVR_1419	chr11	106133990	106423383	289394	loss	24	3.319502075		chr11	ENSBTAG00000010497	ENSBTAT00000013869	106296537	106311429	14893	TRAF2	TRAF2-201	106296537	106311429	14893	100
encompass	CNVR_1419	chr11	106133990	106423383	289394	loss	24	3.319502075		chr11	ENSBTAG00000030302	ENSBTAT00000042787	106320380	106324288	3909	EDF1	EDF1-201	106320380	106324288	3909	100
encompass	CNVR_1419	chr11	106133990	106423383	289394	loss	24	3.319502075		chr11	ENSBTAG00000021550	ENSBTAT00000032582	106325456	106332942	7487	MAMDC4	MAMDC4-201	106325456	106332942	7487	100
encompass	CNVR_1419	chr11	106133990	106423383	289394	loss	24	3.319502075		chr11	ENSBTAG00000021549	ENSBTAT00000028712	106334245	106335688	1444	PHPT1	PHPT1-201	106334245	106335688	1444	100
encompass	CNVR_1419	chr11	106133990	106423383	289394	loss	24	3.319502075		chr11	ENSBTAG00000039573	ENSBTAT00000001237	106344498	106363593	19096	RABL6	RABL6-201	106344498	106363593	19096	100
encompass	CNVR_1419	chr11	106133990	106423383	289394	loss	24	3.319502075		chr11	ENSBTAG00000000933	ENSBTAT00000042795	106364117	106372245	8129	KIAA1984	KIAA1984-201	106364117	106372245	8129	100
encompass	CNVR_1419	chr11	106133990	106423383	289394	loss	24	3.319502075		chr11	ENSBTAG00000000933	ENSBTAT00000001235	106364117	106372245	8129	KIAA1984	KIAA1984-202	106364117	106372245	8129	100
encompass	CNVR_1419	chr11	106133990	106423383	289394	loss	24	3.319502075		chr11	ENSBTAG00000013889	ENSBTAT00000018443	106375058	106376837	1780	TMEM141	TMEM141-201	106375058	106376837	1780	100
encompass	CNVR_1419	chr11	106133990	106423383	289394	loss	24	3.319502075		chr11	ENSBTAG00000047297	ENSBTAT00000063336	106387777	106389024	1248			106387777	106389024	1248	100
encompass	CNVR_1419	chr11	106133990	106423383	289394	loss	24	3.319502075		chr11	ENSBTAG00000017005	ENSBTAT00000022613	106391056	106393576	2521	LCN8	LCN8-201	106391056	106393576	2521	100
encompass	CNVR_1419	chr11	106133990	106423383	289394	loss	24	3.319502075		chr11	ENSBTAG00000001206	ENSBTAT00000001596	106397537	106399302	1766	LCN15	LCN15-201	106397537	106399302	1766	100
encompass	CNVR_1419	chr11	106133990	106423383	289394	loss	24	3.319502075		chr11	ENSBTAG00000016148	ENSBTAT00000021490	106405782	106411025	5244			106405782	106411025	5244	100
encompass	CNVR_1419	chr11	106133990	106423383	289394	loss	24	3.319502075		chr11	ENSBTAG00000016144	ENSBTAT00000021488	106411993	106414340	2348	LCN10	LCN10-201	106411993	106414340	2348	100
encompass	CNVR_1419	chr11	106133990	106423383	289394	loss	24	3.319502075		chr11	ENSBTAG00000046516	ENSBTAT00000066072	106201875	106202759	885	FUT7	FUT7-201	106201875	106202759	885	100
encompass	CNVR_1419	chr11	106133990	106423383	289394	loss	24	3.319502075		chr11	ENSBTAG00000039708	ENSBTAT00000053888	106338334	106341261	2928	C9orf172	C9orf172-201	106338334	106341261	2928	100
encompass	CNVR_1420	chr11	106615442	106716196	100755	loss	6	0.829875519		chr11	ENSBTAG00000038584	ENSBTAT00000061530	106675880	106712955	37076	OLFM1	OLFM1-201	106675880	106712955	37076	100
encompass	CNVR_1420	chr11	106615442	106716196	100755	loss	6	0.829875519		chr11	ENSBTAG00000038584	ENSBTAT00000053763	106675880	106712955	37076	OLFM1	OLFM1-202	106675880	106712955	37076	100
inside	CNVR_1431	chr12	1570237	1579468	9232	gain	1	0.138312586		chr12	ENSBTAG00000009308	ENSBTAT00000012261	1527007	1752049	225043	TDRD3	TDRD3-201	1570237	1579468	9232	4
inside	CNVR_1432	chr12	2186924	2266300	79377	both	11	1.521438451		chr12	ENSBTAG00000012443	ENSBTAT00000061079	2130595	2695362	564768	DIAPH3	DIAPH3-201	2186924	2266300	79377	14
inside	CNVR_1433	chr12	2282083	2287414	5332	loss	1	0.138312586		chr12	ENSBTAG00000012443	ENSBTAT00000061079	2130595	2695362	564768	DIAPH3	DIAPH3-201	2282083	2287414	5332	1
inside	CNVR_1434	chr12	2405194	2411488	6295	loss	36	4.979253112		chr12	ENSBTAG00000012443	ENSBTAT00000061079	2130595	2695362	564768	DIAPH3	DIAPH3-201	2405194	2411488	6295	1
encompass	CNVR_1460	chr12	19001088	19087121	86034	loss	1	0.138312586		chr12	ENSBTAG00000034222	ENSBTAT00000037908	19016368	19079171	62804	CAB39L	CAB39L-201	19016368	19079171	62804	100
encompass	CNVR_1460	chr12	19001088	19087121	86034	loss	1	0.138312586		chr12	ENSBTAG00000029179	ENSBTAT00000041558	19083250	19083355	106	5S_rRNA	5S_rRNA-201	19083250	19083355	106	100
downstream	CNVR_1461	chr12	21264985	21315343	50359	loss	1	0.138312586		chr12	ENSBTAG00000008053	ENSBTAT00000050735	21083061	21268125	185065	WDFY2	WDFY2-201	21264985	21268125	3141	2
upstream	CNVR_1461	chr12	21264985	21315343	50359	loss	1	0.138312586		chr12	ENSBTAG00000016109	ENSBTAT00000021443	21275900	21316172	40273	DHRS12	DHRS12-201	21275900	21315343	39444	98
inside	CNVR_1462	chr12	21537799	21554335	16537	loss	1	0.138312586		chr12	ENSBTAG00000019134	ENSBTAT00000063272	21512688	21561888	49201	NEK5	NEK5-201	21537799	21554335	16537	34
inside	CNVR_1462	chr12	21537799	21554335	16537	loss	1	0.138312586		chr12	ENSBTAG00000019134	ENSBTAT00000025471	21512688	21561888	49201	NEK5	NEK5-202	21537799	21554335	16537	34
inside	CNVR_1462	chr12	21537799	21554335	16537	loss	1	0.138312586		chr12	ENSBTAG00000019134	ENSBTAT00000052547	21512688	21561888	49201	NEK5	NEK5-203	21537799	21554335	16537	34
inside	CNVR_1463	chr12	21966622	21988137	21516	gain	2	0.276625173		chr12	ENSBTAG00000044105	ENSBTAT00000061127	21915747	22005338	89592	FOXO1	FOXO1-201	21966622	21988137	21516	24
inside	CNVR_1465	chr12	22855221	22878192	22972	gain	4	0.553250346		chr12	ENSBTAG00000034033	ENSBTAT00000048277	22819645	23026440	206796	LHFP	LHFP-201	22855221	22878192	22972	11
inside	CNVR_1467	chr12	25874687	25890155	15469	gain	1	0.138312586		chr12	ENSBTAG00000022991	ENSBTAT00000061623	25792986	26361421	568436	NBEA	NBEA-201	25874687	25890155	15469	3
downstream	CNVR_1468	chr12	26316053	26405287	89235	loss	1	0.138312586		chr12	ENSBTAG00000022991	ENSBTAT00000061623	25792986	26361421	568436	NBEA	NBEA-201	26316053	26361421	45369	8
upstream	CNVR_1469	chr12	28314627	28348873	34247	both	2	0.276625173		chr12	ENSBTAG00000011597	ENSBTAT00000015410	28332887	28445729	112843	PDS5B	PDS5B-201	28332887	28348873	15987	14
inside	CNVR_1475	chr12	36612576	36621026	8451	loss	1	0.138312586		chr12	ENSBTAG00000003922	ENSBTAT00000061268	36608008	36653042	45035	MPHOSPH8	MPHOSPH8-201	36612576	36621026	8451	19
inside	CNVR_1502	chr12	47862158	47897912	35755	loss	2	0.276625173		chr12	ENSBTAG00000019895	ENSBTAT00000046767	47837819	48053497	215679	PIBF1	PIBF1-201	47862158	47897912	35755	17
inside	CNVR_1503	chr12	47953450	48005081	51632	loss	1	0.138312586		chr12	ENSBTAG00000019895	ENSBTAT00000046767	47837819	48053497	215679	PIBF1	PIBF1-201	47953450	48005081	51632	24
encompass	CNVR_1504	chr12	51280384	51360438	80055	both	3	0.414937759		chr12	ENSBTAG00000045253	ENSBTAT00000062686	51289836	51289927	92	U2	U2-201	51289836	51289927	92	100
encompass	CNVR_1507	chr12	56440779	56493408	52630	both	8	1.106500692		chr12	ENSBTAG00000020684	ENSBTAT00000027564	56443650	56444762	1113			56443650	56444762	1113	100
encompass	CNVR_1511	chr12	57705015	57781443	76429	both	3	0.414937759		chr12	ENSBTAG00000045950	ENSBTAT00000066119	57714878	57718931	4054			57714878	57718931	4054	100
encompass	CNVR_1513	chr12	58170769	58193089	22321	gain	1	0.138312586		chr12	ENSBTAG00000045992	ENSBTAT00000064267	58187519	58187639	121			58187519	58187639	121	100
inside	CNVR_1534	chr12	66623659	66633840	10182	loss	1	0.138312586		chr12	ENSBTAG00000008708	ENSBTAT00000011475	66292489	67324791	1032303	GPC5	GPC5-201	66623659	66633840	10182	1
inside	CNVR_1535	chr12	66787561	66802839	15279	loss	1	0.138312586		chr12	ENSBTAG00000008708	ENSBTAT00000011475	66292489	67324791	1032303	GPC5	GPC5-201	66787561	66802839	15279	1
encompass	CNVR_1540	chr12	70357278	72147564	1790287	both	675	93.36099585		chr12	ENSBTAG00000047383	ENSBTAT00000050045	71822642	71987841	165200			71822642	71987841	165200	100
upstream	CNVR_1540	chr12	70357278	72147564	1790287	both	675	93.36099585		chr12	ENSBTAG00000045751	ENSBTAT00000035486	72065148	72204484	139337			72065148	72147564	82417	59
encompass	CNVR_1541	chr12	72409908	76756892	4346985	both	722	99.86168741		chr12	ENSBTAG00000047181	ENSBTAT00000035476	72529374	72690449	161076			72529374	72690449	161076	100
encompass	CNVR_1541	chr12	72409908	76756892	4346985	both	722	99.86168741		chr12	ENSBTAG00000046041	ENSBTAT00000035482	73574462	73704802	130341			73574462	73704802	130341	100
encompass	CNVR_1541	chr12	72409908	76756892	4346985	both	722	99.86168741		chr12	ENSBTAG00000046041	ENSBTAT00000030481	73574462	73704802	130341			73574462	73704802	130341	100
encompass	CNVR_1541	chr12	72409908	76756892	4346985	both	722	99.86168741		chr12	ENSBTAG00000047764	ENSBTAT00000010182	73890112	73977633	87522			73890112	73977633	87522	100
encompass	CNVR_1541	chr12	72409908	76756892	4346985	both	722	99.86168741		chr12	ENSBTAG00000047360	ENSBTAT00000052551	74198712	74199129	418			74198712	74199129	418	100
encompass	CNVR_1541	chr12	72409908	76756892	4346985	both	722	99.86168741		chr12	ENSBTAG00000023309	ENSBTAT00000035479	74816045	74978179	162135			74816045	74978179	162135	100
encompass	CNVR_1541	chr12	72409908	76756892	4346985	both	722	99.86168741		chr12	ENSBTAG00000026070	ENSBTAT00000036965	75457897	75536848	78952			75457897	75536848	78952	100
encompass	CNVR_1541	chr12	72409908	76756892	4346985	both	722	99.86168741		chr12	ENSBTAG00000039714	ENSBTAT00000035484	75664652	75870596	205945			75664652	75870596	205945	100
inside	CNVR_1542	chr12	76881130	76899347	18218	gain	1	0.138312586		chr12	ENSBTAG00000003569	ENSBTAT00000004643	76867834	76922959	55126	DZIP1	DZIP1-201	76881130	76899347	18218	33
inside	CNVR_1542	chr12	76881130	76899347	18218	gain	1	0.138312586		chr12	ENSBTAG00000003569	ENSBTAT00000066258	76867834	76922959	55126	DZIP1	DZIP1-202	76881130	76899347	18218	33
encompass	CNVR_1543	chr12	77979451	77989383	9933	gain	8	1.106500692		chr12	ENSBTAG00000045566	ENSBTAT00000064379	77988225	77988904	680			77988225	77988904	680	100
inside	CNVR_1544	chr12	79733509	79757037	23529	loss	2	0.276625173		chr12	ENSBTAG00000010395	ENSBTAT00000013726	79691579	79870108	178530	DOCK9	DOCK9-201	79733509	79757037	23529	13
inside	CNVR_1546	chr12	83062026	83067339	5314	gain	1	0.138312586		chr12	ENSBTAG00000014043	ENSBTAT00000061115	83026396	83093936	67541	ERCC5	ERCC5-201	83062026	83067339	5314	8
inside	CNVR_1546	chr12	83062026	83067339	5314	gain	1	0.138312586		chr12	ENSBTAG00000014043	ENSBTAT00000046365	83026396	83093936	67541	ERCC5	ERCC5-202	83062026	83067339	5314	8
downstream	CNVR_1549	chr12	89135899	89184617	48719	loss	2	0.276625173		chr12	ENSBTAG00000025210	ENSBTAT00000005916	89112423	89165255	52833	COL4A2	COL4A2-201	89135899	89165255	29357	56
upstream	CNVR_1549	chr12	89135899	89184617	48719	loss	2	0.276625173		chr12	ENSBTAG00000031962	ENSBTAT00000045319	89182100	89212365	30266	RAB20	RAB20-201	89182100	89184617	2518	8
encompass	CNVR_1550	chr12	89284707	89344542	59836	loss	3	0.414937759		chr12	ENSBTAG00000004041	ENSBTAT00000005283	89304124	89331902	27779	ANKRD10	ANKRD10-201	89304124	89331902	27779	100
encompass	CNVR_1550	chr12	89284707	89344542	59836	loss	3	0.414937759		chr12	ENSBTAG00000004041	ENSBTAT00000063159	89304124	89331902	27779	ANKRD10	ANKRD10-202	89304124	89331902	27779	100
encompass	CNVR_1550	chr12	89284707	89344542	59836	loss	3	0.414937759		chr12	ENSBTAG00000025211	ENSBTAT00000035341	89339068	89339790	723	ING1	ING1-201	89339068	89339790	723	100
downstream	CNVR_1551	chr12	89495990	89602385	106396	loss	2	0.276625173		chr12	ENSBTAG00000020726	ENSBTAT00000027619	89451354	89552212	100859	ARHGEF7	ARHGEF7-201	89495990	89552212	56223	56
encompass	CNVR_1551	chr12	89495990	89602385	106396	loss	2	0.276625173		chr12	ENSBTAG00000007298	ENSBTAT00000009602	89558328	89568424	10097	TEX29	TEX29-201	89558328	89568424	10097	100
encompass	CNVR_1553	chr12	90015695	90049212	33518	loss	2	0.276625173		chr12	ENSBTAG00000038272	ENSBTAT00000052847	90032243	90033352	1110	SOX1	SOX1-201	90032243	90033352	1110	100
upstream	CNVR_1554	chr12	90121760	90222650	100891	loss	11	1.521438451		chr12	ENSBTAG00000044184	ENSBTAT00000061427	90201444	90237259	35816	TUBGCP3	TUBGCP3-201	90201444	90222650	21207	59
downstream	CNVR_1556	chr12	90375089	90545697	170609	loss	7	0.968188105		chr12	ENSBTAG00000000446	ENSBTAT00000045151	90353679	90402670	48992	ATP11A	ATP11A-201	90375089	90402670	27582	56
encompass	CNVR_1556	chr12	90375089	90545697	170609	loss	7	0.968188105		chr12	ENSBTAG00000017289	ENSBTAT00000035322	90438591	90504948	66358	MCF2L	MCF2L-201	90438591	90504948	66358	100
encompass	CNVR_1556	chr12	90375089	90545697	170609	loss	7	0.968188105		chr12	ENSBTAG00000007411	ENSBTAT00000009746	90508105	90514384	6280	F7	F7-201	90508105	90514384	6280	100
encompass	CNVR_1556	chr12	90375089	90545697	170609	loss	7	0.968188105		chr12	ENSBTAG00000016385	ENSBTAT00000021789	90516721	90530178	13458	F10	F10-201	90516721	90530178	13458	100
encompass	CNVR_1556	chr12	90375089	90545697	170609	loss	7	0.968188105		chr12	ENSBTAG00000019440	ENSBTAT00000025894	90532576	90541989	9414	PROZ	PROZ-201	90532576	90541989	9414	100
downstream	CNVR_1557	chr12	90610643	90974783	364141	loss	5	0.691562932		chr12	ENSBTAG00000010242	ENSBTAT00000045121	90609710	90621680	11971	LAMP1	LAMP1-201	90610643	90621680	11038	92
encompass	CNVR_1557	chr12	90610643	90974783	364141	loss	5	0.691562932		chr12	ENSBTAG00000010246	ENSBTAT00000013535	90622564	90639777	17214	GRTP1	GRTP1-201	90622564	90639777	17214	100
encompass	CNVR_1557	chr12	90610643	90974783	364141	loss	5	0.691562932		chr12	ENSBTAG00000020928	ENSBTAT00000035299	90663887	90676882	12996	ADPRHL1	ADPRHL1-201	90663887	90676882	12996	100
encompass	CNVR_1557	chr12	90610643	90974783	364141	loss	5	0.691562932		chr12	ENSBTAG00000018671	ENSBTAT00000024848	90680190	90695973	15784	DCUN1D2	DCUN1D2-201	90680190	90695973	15784	100
encompass	CNVR_1557	chr12	90610643	90974783	364141	loss	5	0.691562932		chr12	ENSBTAG00000015704	ENSBTAT00000020850	90698790	90720746	21957	TMCO3	TMCO3-201	90698790	90720746	21957	100
encompass	CNVR_1557	chr12	90610643	90974783	364141	loss	5	0.691562932		chr12	ENSBTAG00000019645	ENSBTAT00000026175	90738265	90754997	16733	TFDP1	TFDP1-201	90738265	90754997	16733	100
encompass	CNVR_1557	chr12	90610643	90974783	364141	loss	5	0.691562932		chr12	ENSBTAG00000019961	ENSBTAT00000026587	90758546	90763027	4482	ATP4B	ATP4B-201	90758546	90763027	4482	100
encompass	CNVR_1557	chr12	90610643	90974783	364141	loss	5	0.691562932		chr12	ENSBTAG00000019963	ENSBTAT00000045068	90769074	90783057	13984	GRK1	GRK1-201	90769074	90783057	13984	100
encompass	CNVR_1557	chr12	90610643	90974783	364141	loss	5	0.691562932		chr12	ENSBTAG00000019965	ENSBTAT00000026592	90796151	90813125	16975	TMEM255B	TMEM255B-201	90796151	90813125	16975	100
encompass	CNVR_1557	chr12	90610643	90974783	364141	loss	5	0.691562932		chr12	ENSBTAG00000019964	ENSBTAT00000035307	90821803	90850163	28361	GAS6	GAS6-201	90821803	90850163	28361	100
encompass	CNVR_1557	chr12	90610643	90974783	364141	loss	5	0.691562932		chr12	ENSBTAG00000025192	ENSBTAT00000035312	90906360	90915170	8811	MGC134473	MGC134473-201	90906360	90915170	8811	100
upstream	CNVR_1557	chr12	90610643	90974783	364141	loss	5	0.691562932		chr12	ENSBTAG00000019967	ENSBTAT00000026598	90916421	90995694	79274	RASA3	RASA3-201	90916421	90974783	58363	74
encompass	CNVR_1557	chr12	90610643	90974783	364141	loss	5	0.691562932		chr12	ENSBTAG00000045250	ENSBTAT00000062683	90660500	90660575	76	bta-mir-2302	bta-mir-2302-201	90660500	90660575	76	100
downstream	CNVR_1562	chr13	9910344	10916046	1005703	loss	1	0.138312586		chr13	ENSBTAG00000034441	ENSBTAT00000048789	9835625	10043048	207424	MACROD2	MACROD2-201	9910344	10043048	132705	64
encompass	CNVR_1562	chr13	9910344	10916046	1005703	loss	1	0.138312586		chr13	ENSBTAG00000000939	ENSBTAT00000001242	10238640	10519339	280700	KIF16B	KIF16B-201	10238640	10519339	280700	100
encompass	CNVR_1562	chr13	9910344	10916046	1005703	loss	1	0.138312586		chr13	ENSBTAG00000032609	ENSBTAT00000046284	10535554	10536828	1275			10535554	10536828	1275	100
encompass	CNVR_1562	chr13	9910344	10916046	1005703	loss	1	0.138312586		chr13	ENSBTAG00000027506	ENSBTAT00000039526	10734368	10747954	13587	SNRPB2	SNRPB2-201	10734368	10747954	13587	100
encompass	CNVR_1562	chr13	9910344	10916046	1005703	loss	1	0.138312586		chr13	ENSBTAG00000000516	ENSBTAT00000000669	10760673	10763286	2614	OTOR	OTOR-201	10760673	10763286	2614	100
encompass	CNVR_1562	chr13	9910344	10916046	1005703	loss	1	0.138312586		chr13	ENSBTAG00000000686	ENSBTAT00000000918	10871597	10879769	8173	NANP	NANP-201	10871597	10879769	8173	100
encompass	CNVR_1564	chr13	11226207	11554187	327981	both	12	1.659751037		chr13	ENSBTAG00000022922	ENSBTAT00000031151	11315039	11333507	18469	ANKRD26	ANKRD26-201	11315039	11333507	18469	100
encompass	CNVR_1564	chr13	11226207	11554187	327981	both	12	1.659751037		chr13	ENSBTAG00000022922	ENSBTAT00000055503	11315039	11333507	18469	ANKRD26	ANKRD26-202	11315039	11333507	18469	100
encompass	CNVR_1564	chr13	11226207	11554187	327981	both	12	1.659751037		chr13	ENSBTAG00000040046	ENSBTAT00000008040	11392653	11438397	45745			11392653	11438397	45745	100
upstream	CNVR_1564	chr13	11226207	11554187	327981	both	12	1.659751037		chr13	ENSBTAG00000040490	ENSBTAT00000056087	11543628	11636251	92624	CCDC3	CCDC3-201	11543628	11554187	10560	11
inside	CNVR_1565	chr13	12372326	12388357	16032	gain	1	0.138312586		chr13	ENSBTAG00000000288	ENSBTAT00000061493	12363666	12452723	89058	UPF2	UPF2-201	12372326	12388357	16032	18
downstream	CNVR_1566	chr13	12536047	12822615	286569	gain	167	23.09820194	Chr13 primers	chr13	ENSBTAG00000039571	ENSBTAT00000005586	12494415	12536635	42221	PROSER2	PROSER2-201	12536047	12536635	589	1
encompass	CNVR_1566	chr13	12536047	12822615	286569	gain	167	23.09820194	Chr13 primers	chr13	ENSBTAG00000012377	ENSBTAT00000016423	12576391	12590757	14367	ECHDC3	ECHDC3-201	12576391	12590757	14367	100
upstream	CNVR_1566	chr13	12536047	12822615	286569	gain	167	23.09820194	Chr13 primers	chr13	ENSBTAG00000019488	ENSBTAT00000025957	12778211	12833138	54928	USP6NL	USP6NL-201	12778211	12822615	44405	81
encompass	CNVR_1570	chr13	17707081	17794536	87456	gain	2	0.276625173		chr13	ENSBTAG00000036222	ENSBTAT00000050251	17742124	17783203	41080			17742124	17783203	41080	100
encompass	CNVR_1570	chr13	17707081	17794536	87456	gain	2	0.276625173		chr13	ENSBTAG00000036222	ENSBTAT00000050712	17742124	17783203	41080			17742124	17783203	41080	100
upstream	CNVR_1570	chr13	17707081	17794536	87456	gain	2	0.276625173		chr13	ENSBTAG00000017012	ENSBTAT00000053112	17788337	17800446	12110			17788337	17794536	6200	51
inside	CNVR_1571	chr13	21301875	21319097	17223	loss	17	2.35131397		chr13	ENSBTAG00000023216	ENSBTAT00000031578	21049546	21386152	336607	C10orf112	C10orf112-201	21301875	21319097	17223	5
encompass	CNVR_1572	chr13	23699726	23743443	43718	loss	10	1.383125864		chr13	ENSBTAG00000015584	ENSBTAT00000020705	23709778	23712913	3136	BMI1	BMI1-201	23709778	23712913	3136	100
upstream	CNVR_1572	chr13	23699726	23743443	43718	loss	10	1.383125864		chr13	ENSBTAG00000033291	ENSBTAT00000055819	23728842	23795501	66660	SPAG6	SPAG6-201	23728842	23743443	14602	22
upstream	CNVR_1572	chr13	23699726	23743443	43718	loss	10	1.383125864		chr13	ENSBTAG00000003589	ENSBTAT00000004668	23741427	23743812	2386	COMMD3	COMMD3-201	23741427	23743443	2017	85
inside	CNVR_1573	chr13	26939052	26945934	6883	loss	1	0.138312586		chr13	ENSBTAG00000008056	ENSBTAT00000010598	26937414	26999001	61588	GAD2	GAD2-201	26939052	26945934	6883	11
downstream	CNVR_1575	chr13	28268872	28295275	26404	gain	2	0.276625173		chr13	ENSBTAG00000007700	ENSBTAT00000010126	28254814	28275573	20760	PHYH	PHYH-201	28268872	28275573	6702	32
upstream	CNVR_1575	chr13	28268872	28295275	26404	gain	2	0.276625173		chr13	ENSBTAG00000008821	ENSBTAT00000011613	28288106	28314599	26494	SEPHS1	SEPHS1-201	28288106	28295275	7170	27
inside	CNVR_1576	chr13	28885029	28897861	12833	loss	2	0.276625173		chr13	ENSBTAG00000008279	ENSBTAT00000010894	28631455	28961637	330183	FRMD4A	FRMD4A-201	28885029	28897861	12833	4
downstream	CNVR_1577	chr13	33518536	33545975	27440	gain	1	0.138312586		chr13	ENSBTAG00000001552	ENSBTAT00000002038	33451679	33518736	67058	EPC1	EPC1-201	33518536	33518736	201	0
encompass	CNVR_1581	chr13	43893989	43956000	62012	gain	3	0.414937759		chr13	ENSBTAG00000022571	ENSBTAT00000028488	43909081	43917999	8919			43909081	43917999	8919	100
upstream	CNVR_1581	chr13	43893989	43956000	62012	gain	3	0.414937759		chr13	ENSBTAG00000022564	ENSBTAT00000039362	43947621	44116989	169369	BT.63212	BT.63212-201	43947621	43956000	8380	5
upstream	CNVR_1581	chr13	43893989	43956000	62012	gain	3	0.414937759		chr13	ENSBTAG00000022564	ENSBTAT00000014044	43947621	44116989	169369	BT.63212	BT.63212-202	43947621	43956000	8380	5
encompass	CNVR_1584	chr13	53838879	53869628	30750	both	19	2.627939142		chr13	ENSBTAG00000039016	ENSBTAT00000008233	53845848	53865217	19370			53845848	53865217	19370	100
encompass	CNVR_1584	chr13	53838879	53869628	30750	both	19	2.627939142		chr13	ENSBTAG00000039016	ENSBTAT00000045380	53845848	53865217	19370			53845848	53865217	19370	100
inside	CNVR_1585	chr13	53932232	53982995	50764	loss	102	14.10788382		chr13	ENSBTAG00000039520	ENSBTAT00000012873	53903061	53988803	85743	SIRPB1	SIRPB1-201	53932232	53982995	50764	59
inside	CNVR_1585	chr13	53932232	53982995	50764	loss	102	14.10788382		chr13	ENSBTAG00000039520	ENSBTAT00000027862	53903061	53988803	85743	SIRPB1	SIRPB1-202	53932232	53982995	50764	59
encompass	CNVR_1586	chr13	54061922	54093695	31774	gain	2	0.276625173		chr13	ENSBTAG00000019984	ENSBTAT00000026619	54063354	54079411	16058	GINS1	GINS1-201	54063354	54079411	16058	100
upstream	CNVR_1587	chr13	65952520	65976305	23786	gain	1	0.138312586		chr13	ENSBTAG00000001640	ENSBTAT00000002151	65957398	66011672	54275	EPB41L1	EPB41L1-201	65957398	65976305	18908	35
inside	CNVR_1588	chr13	67275766	67385717	109952	loss	1	0.138312586		chr13	ENSBTAG00000007658	ENSBTAT00000010077	67257419	67431111	173693	CTNNBL1	CTNNBL1-201	67275766	67385717	109952	63
inside	CNVR_1589	chr13	71590361	71600704	10344	gain	1	0.138312586		chr13	ENSBTAG00000000309	ENSBTAT00000000401	71397829	71678072	280244	PTPRT	PTPRT-201	71590361	71600704	10344	4
downstream	CNVR_1593	chr13	75405945	75429566	23622	loss	2	0.276625173		chr13	ENSBTAG00000010126	ENSBTAT00000013362	75404993	75416988	11996	PCIF1	PCIF1-201	75405945	75416988	11044	92
upstream	CNVR_1593	chr13	75405945	75429566	23622	loss	2	0.276625173		chr13	ENSBTAG00000010130	ENSBTAT00000061303	75416920	75435377	18458	ZNF335	ZNF335-201	75416920	75429566	12647	69
encompass	CNVR_1597	chr13	81845435	81868064	22630	loss	1	0.138312586		chr13	ENSBTAG00000030556	ENSBTAT00000043137	81854047	81863004	8958	ZNF217	ZNF217-201	81854047	81863004	8958	100
downstream	CNVR_1598	chr13	82803613	82829367	25755	both	2	0.276625173		chr13	ENSBTAG00000047975	ENSBTAT00000064819	82696138	82803966	107829	DOK5	DOK5-201	82803613	82803966	354	0
upstream	CNVR_1600	chr13	84160655	84229982	69328	gain	2	0.276625173		chr13	ENSBTAG00000038057	ENSBTAT00000055828	84229447	84230490	1044			84229447	84229982	536	51
encompass	CNVR_1601	chr14	38837	1410699	1371863	both	240	33.19502075		chr14	ENSBTAG00000046868	ENSBTAT00000054257	253710	254630	921			253710	254630	921	100
encompass	CNVR_1601	chr14	38837	1410699	1371863	both	240	33.19502075		chr14	ENSBTAG00000034176	ENSBTAT00000048444	727106	742068	14963			727106	742068	14963	100
encompass	CNVR_1601	chr14	38837	1410699	1371863	both	240	33.19502075		chr14	ENSBTAG00000045763	ENSBTAT00000056922	949553	950464	912			949553	950464	912	100
encompass	CNVR_1601	chr14	38837	1410699	1371863	both	240	33.19502075		chr14	ENSBTAG00000045654	ENSBTAT00000037589	1127007	1127948	942			1127007	1127948	942	100
encompass	CNVR_1601	chr14	38837	1410699	1371863	both	240	33.19502075		chr14	ENSBTAG00000036098	ENSBTAT00000052837	1136304	1137497	1194			1136304	1137497	1194	100
encompass	CNVR_1601	chr14	38837	1410699	1371863	both	240	33.19502075		chr14	ENSBTAG00000048001	ENSBTAT00000063838	1170351	1171593	1243			1170351	1171593	1243	100
encompass	CNVR_1601	chr14	38837	1410699	1371863	both	240	33.19502075		chr14	ENSBTAG00000003273	ENSBTAT00000004238	1259893	1260826	934			1259893	1260826	934	100
encompass	CNVR_1601	chr14	38837	1410699	1371863	both	240	33.19502075		chr14	ENSBTAG00000006597	ENSBTAT00000008662	1288668	1289627	960			1288668	1289627	960	100
encompass	CNVR_1601	chr14	38837	1410699	1371863	both	240	33.19502075		chr14	ENSBTAG00000046932	ENSBTAT00000055870	1301787	1304027	2241			1301787	1304027	2241	100
encompass	CNVR_1601	chr14	38837	1410699	1371863	both	240	33.19502075		chr14	ENSBTAG00000046435	ENSBTAT00000065874	1321087	1322214	1128			1321087	1322214	1128	100
encompass	CNVR_1601	chr14	38837	1410699	1371863	both	240	33.19502075		chr14	ENSBTAG00000034261	ENSBTAT00000048558	338622	339191	570			338622	339191	570	100
encompass	CNVR_1601	chr14	38837	1410699	1371863	both	240	33.19502075		chr14	ENSBTAG00000045579	ENSBTAT00000063925	1204508	1204909	402	TMEM60	TMEM60-201	1204508	1204909	402	100
encompass	CNVR_1601	chr14	38837	1410699	1371863	both	240	33.19502075		chr14	ENSBTAG00000046736	ENSBTAT00000064110	208693	208812	120	5S_rRNA	5S_rRNA-201	208693	208812	120	100
encompass	CNVR_1601	chr14	38837	1410699	1371863	both	240	33.19502075		chr14	ENSBTAG00000047065	ENSBTAT00000065551	582986	583105	120	5S_rRNA	5S_rRNA-201	582986	583105	120	100
encompass	CNVR_1601	chr14	38837	1410699	1371863	both	240	33.19502075		chr14	ENSBTAG00000045780	ENSBTAT00000062987	394936	395055	120	5S_rRNA	5S_rRNA-201	394936	395055	120	100
encompass	CNVR_1601	chr14	38837	1410699	1371863	both	240	33.19502075		chr14	ENSBTAG00000046241	ENSBTAT00000065466	499611	499730	120	5S_rRNA	5S_rRNA-201	499611	499730	120	100
encompass	CNVR_1601	chr14	38837	1410699	1371863	both	240	33.19502075		chr14	ENSBTAG00000046592	ENSBTAT00000063450	412106	412212	107	U6	U6-201	412106	412212	107	100
encompass	CNVR_1601	chr14	38837	1410699	1371863	both	240	33.19502075		chr14	ENSBTAG00000047553	ENSBTAT00000051476	1116844	1116962	119	5S_rRNA	5S_rRNA-201	1116844	1116962	119	100
encompass	CNVR_1601	chr14	38837	1410699	1371863	both	240	33.19502075		chr14	ENSBTAG00000046719	ENSBTAT00000066008	478518	478614	97	5S_rRNA	5S_rRNA-201	478518	478614	97	100
encompass	CNVR_1601	chr14	38837	1410699	1371863	both	240	33.19502075		chr14	ENSBTAG00000047387	ENSBTAT00000064614	491457	491576	120	5S_rRNA	5S_rRNA-201	491457	491576	120	100
encompass	CNVR_1601	chr14	38837	1410699	1371863	both	240	33.19502075		chr14	ENSBTAG00000045988	ENSBTAT00000063191	321352	321482	131	5S_rRNA	5S_rRNA-201	321352	321482	131	100
encompass	CNVR_1601	chr14	38837	1410699	1371863	both	240	33.19502075		chr14	ENSBTAG00000045707	ENSBTAT00000064790	541818	541936	119	5S_rRNA	5S_rRNA-201	541818	541936	119	100
encompass	CNVR_1601	chr14	38837	1410699	1371863	both	240	33.19502075		chr14	ENSBTAG00000048266	ENSBTAT00000064669	278096	278215	120	5S_rRNA	5S_rRNA-201	278096	278215	120	100
encompass	CNVR_1601	chr14	38837	1410699	1371863	both	240	33.19502075		chr14	ENSBTAG00000047800	ENSBTAT00000065747	493876	493995	120	5S_rRNA	5S_rRNA-201	493876	493995	120	100
encompass	CNVR_1601	chr14	38837	1410699	1371863	both	240	33.19502075		chr14	ENSBTAG00000046822	ENSBTAT00000063650	288465	288571	107	U6	U6-201	288465	288571	107	100
encompass	CNVR_1601	chr14	38837	1410699	1371863	both	240	33.19502075		chr14	ENSBTAG00000047283	ENSBTAT00000064307	348588	348707	120	5S_rRNA	5S_rRNA-201	348588	348707	120	100
encompass	CNVR_1601	chr14	38837	1410699	1371863	both	240	33.19502075		chr14	ENSBTAG00000047792	ENSBTAT00000064017	356332	356451	120	5S_rRNA	5S_rRNA-201	356332	356451	120	100
encompass	CNVR_1601	chr14	38837	1410699	1371863	both	240	33.19502075		chr14	ENSBTAG00000047897	ENSBTAT00000064688	386854	386973	120	5S_rRNA	5S_rRNA-201	386854	386973	120	100
encompass	CNVR_1601	chr14	38837	1410699	1371863	both	240	33.19502075		chr14	ENSBTAG00000047447	ENSBTAT00000065990	1342214	1342333	120	5S_rRNA	5S_rRNA-201	1342214	1342333	120	100
encompass	CNVR_1601	chr14	38837	1410699	1371863	both	240	33.19502075		chr14	ENSBTAG00000045524	ENSBTAT00000064606	542181	542299	119	5S_rRNA	5S_rRNA-201	542181	542299	119	100
encompass	CNVR_1601	chr14	38837	1410699	1371863	both	240	33.19502075		chr14	ENSBTAG00000046737	ENSBTAT00000064056	214422	214541	120	5S_rRNA	5S_rRNA-201	214422	214541	120	100
encompass	CNVR_1601	chr14	38837	1410699	1371863	both	240	33.19502075		chr14	ENSBTAG00000045815	ENSBTAT00000063500	576756	576875	120	5S_rRNA	5S_rRNA-201	576756	576875	120	100
encompass	CNVR_1601	chr14	38837	1410699	1371863	both	240	33.19502075		chr14	ENSBTAG00000044546	ENSBTAT00000061979	396452	396519	68	5S_rRNA	5S_rRNA-201	396452	396519	68	100
encompass	CNVR_1601	chr14	38837	1410699	1371863	both	240	33.19502075		chr14	ENSBTAG00000042158	ENSBTAT00000059150	716784	716890	107	U6	U6-201	716784	716890	107	100
encompass	CNVR_1601	chr14	38837	1410699	1371863	both	240	33.19502075		chr14	ENSBTAG00000045557	ENSBTAT00000065947	954555	954673	119	5S_rRNA	5S_rRNA-201	954555	954673	119	100
encompass	CNVR_1601	chr14	38837	1410699	1371863	both	240	33.19502075		chr14	ENSBTAG00000046827	ENSBTAT00000064984	279533	279629	97	5S_rRNA	5S_rRNA-201	279533	279629	97	100
encompass	CNVR_1601	chr14	38837	1410699	1371863	both	240	33.19502075		chr14	ENSBTAG00000036045	ENSBTAT00000050534	249366	249486	121	5S_rRNA	5S_rRNA-201	249366	249486	121	100
encompass	CNVR_1601	chr14	38837	1410699	1371863	both	240	33.19502075		chr14	ENSBTAG00000048242	ENSBTAT00000065229	490118	490223	106	5S_rRNA	5S_rRNA-201	490118	490223	106	100
encompass	CNVR_1602	chr14	1557291	1683767	126477	loss	2	0.276625173		chr14	ENSBTAG00000007186	ENSBTAT00000037363	1563866	1600378	36513	ARHGAP39	ARHGAP39-201	1563866	1600378	36513	100
encompass	CNVR_1602	chr14	1557291	1683767	126477	loss	2	0.276625173		chr14	ENSBTAG00000046031	ENSBTAT00000006544	1602474	1605012	2539	C14H8orf82	C14H8orf82-201	1602474	1605012	2539	100
encompass	CNVR_1602	chr14	1557291	1683767	126477	loss	2	0.276625173		chr14	ENSBTAG00000004970	ENSBTAT00000006543	1604105	1609477	5373	LRRC24	LRRC24-201	1604105	1609477	5373	100
encompass	CNVR_1602	chr14	1557291	1683767	126477	loss	2	0.276625173		chr14	ENSBTAG00000004969	ENSBTAT00000006542	1610263	1613725	3463	LRRC14	LRRC14-201	1610263	1613725	3463	100
encompass	CNVR_1602	chr14	1557291	1683767	126477	loss	2	0.276625173		chr14	ENSBTAG00000010276	ENSBTAT00000056581	1614027	1620509	6483	RECQL4	RECQL4-201	1614027	1620509	6483	100
encompass	CNVR_1602	chr14	1557291	1683767	126477	loss	2	0.276625173		chr14	ENSBTAG00000007838	ENSBTAT00000055203	1620570	1622643	2074	MFSD3	MFSD3-201	1620570	1622643	2074	100
encompass	CNVR_1602	chr14	1557291	1683767	126477	loss	2	0.276625173		chr14	ENSBTAG00000007835	ENSBTAT00000010309	1623903	1626907	3005	GPT	GPT-201	1623903	1626907	3005	100
encompass	CNVR_1602	chr14	1557291	1683767	126477	loss	2	0.276625173		chr14	ENSBTAG00000007834	ENSBTAT00000010306	1628814	1633988	5175	PPP1R16A	PPP1R16A-201	1628814	1633988	5175	100
encompass	CNVR_1602	chr14	1557291	1683767	126477	loss	2	0.276625173		chr14	ENSBTAG00000004761	ENSBTAT00000006249	1654701	1656256	1556	FOXH1	FOXH1-201	1654701	1656256	1556	100
encompass	CNVR_1602	chr14	1557291	1683767	126477	loss	2	0.276625173		chr14	ENSBTAG00000007753	ENSBTAT00000010194	1656950	1663804	6855	KIFC2	KIFC2-201	1656950	1663804	6855	100
encompass	CNVR_1602	chr14	1557291	1683767	126477	loss	2	0.276625173		chr14	ENSBTAG00000035254	ENSBTAT00000037358	1663923	1677519	13597	CYHR1	CYHR1-202	1663923	1677519	13597	100
encompass	CNVR_1602	chr14	1557291	1683767	126477	loss	2	0.276625173		chr14	ENSBTAG00000035254	ENSBTAT00000010192	1663923	1677519	13597	CYHR1	CYHR1-201	1663923	1677519	13597	100
encompass	CNVR_1602	chr14	1557291	1683767	126477	loss	2	0.276625173		chr14	ENSBTAG00000035254	ENSBTAT00000037359	1663923	1677519	13597	CYHR1	CYHR1-203	1663923	1677519	13597	100
upstream	CNVR_1602	chr14	1557291	1683767	126477	loss	2	0.276625173		chr14	ENSBTAG00000007749	ENSBTAT00000010191	1681494	1692498	11005	TONSL	TONSL-201	1681494	1683767	2274	21
encompass	CNVR_1602	chr14	1557291	1683767	126477	loss	2	0.276625173		chr14	ENSBTAG00000045478	ENSBTAT00000062911	1566933	1567001	69	bta-mir-2308	bta-mir-2308-201	1566933	1567001	69	100
encompass	CNVR_1603	chr14	1782056	1849883	67828	loss	5	0.691562932		chr14	ENSBTAG00000046208	ENSBTAT00000064865	1782901	1788087	5187	SCRT1	SCRT1-201	1782901	1788087	5187	100
encompass	CNVR_1603	chr14	1782056	1849883	67828	loss	5	0.691562932		chr14	ENSBTAG00000026356	ENSBTAT00000037423	1795351	1804562	9212	DGAT1	DGAT1-201	1795351	1804562	9212	100
encompass	CNVR_1603	chr14	1782056	1849883	67828	loss	5	0.691562932		chr14	ENSBTAG00000020751	ENSBTAT00000027654	1806081	1825793	19713	HSF1	HSF1-201	1806081	1825793	19713	100
encompass	CNVR_1603	chr14	1782056	1849883	67828	loss	5	0.691562932		chr14	ENSBTAG00000009811	ENSBTAT00000012938	1825982	1844587	18606			1825982	1844587	18606	100
encompass	CNVR_1603	chr14	1782056	1849883	67828	loss	5	0.691562932		chr14	ENSBTAG00000009816	ENSBTAT00000012942	1838135	1840081	1947			1838135	1840081	1947	100
upstream	CNVR_1603	chr14	1782056	1849883	67828	loss	5	0.691562932		chr14	ENSBTAG00000014458	ENSBTAT00000037418	1844664	1894424	49761	MROH1	MROH1-201	1844664	1849883	5220	10
encompass	CNVR_1604	chr14	2022413	2246868	224456	loss	15	2.074688797		chr14	ENSBTAG00000009677	ENSBTAT00000012765	2024713	2031386	6674	PARP10	PARP10-201	2024713	2031386	6674	100
encompass	CNVR_1604	chr14	2022413	2246868	224456	loss	15	2.074688797		chr14	ENSBTAG00000011922	ENSBTAT00000015828	2054917	2088261	33345	PLEC	PLEC-201	2054917	2088261	33345	100
encompass	CNVR_1604	chr14	2022413	2246868	224456	loss	15	2.074688797		chr14	ENSBTAG00000045727	ENSBTAT00000065585	2133425	2146844	13420			2133425	2146844	13420	100
encompass	CNVR_1604	chr14	2022413	2246868	224456	loss	15	2.074688797		chr14	ENSBTAG00000008079	ENSBTAT00000010627	2152612	2159648	7037	NRBP2	NRBP2-201	2152612	2159648	7037	100
encompass	CNVR_1604	chr14	2022413	2246868	224456	loss	15	2.074688797		chr14	ENSBTAG00000037493	ENSBTAT00000002882	2164999	2177241	12243	PUF60	PUF60-201	2164999	2177241	12243	100
encompass	CNVR_1604	chr14	2022413	2246868	224456	loss	15	2.074688797		chr14	ENSBTAG00000008421	ENSBTAT00000011082	2178232	2201042	22811	SCRIB	SCRIB-201	2178232	2201042	22811	100
encompass	CNVR_1604	chr14	2022413	2246868	224456	loss	15	2.074688797		chr14	ENSBTAG00000038682	ENSBTAT00000019225	2227350	2232020	4671	FAM83H	FAM83H-201	2227350	2232020	4671	100
encompass	CNVR_1604	chr14	2022413	2246868	224456	loss	15	2.074688797		chr14	ENSBTAG00000019864	ENSBTAT00000026467	2235034	2240765	5732	MAPK15	MAPK15-201	2235034	2240765	5732	100
encompass	CNVR_1604	chr14	2022413	2246868	224456	loss	15	2.074688797		chr14	ENSBTAG00000044263	ENSBTAT00000061696	2071851	2071925	75	bta-mir-2309	bta-mir-2309-201	2071851	2071925	75	100
encompass	CNVR_1605	chr14	2273502	2472363	198862	loss	5	0.691562932		chr14	ENSBTAG00000046866	ENSBTAT00000063252	2281340	2284499	3160	ZNF707	ZNF707-201	2281340	2284499	3160	100
encompass	CNVR_1605	chr14	2273502	2472363	198862	loss	5	0.691562932		chr14	ENSBTAG00000046866	ENSBTAT00000065239	2281340	2284499	3160	ZNF707	ZNF707-202	2281340	2284499	3160	100
encompass	CNVR_1605	chr14	2273502	2472363	198862	loss	5	0.691562932		chr14	ENSBTAG00000046866	ENSBTAT00000063927	2281340	2284499	3160	ZNF707	ZNF707-203	2281340	2284499	3160	100
encompass	CNVR_1605	chr14	2273502	2472363	198862	loss	5	0.691562932		chr14	ENSBTAG00000034691	ENSBTAT00000049133	2288555	2293395	4841	TSTA3	TSTA3-201	2288555	2293395	4841	100
encompass	CNVR_1605	chr14	2273502	2472363	198862	loss	5	0.691562932		chr14	ENSBTAG00000016810	ENSBTAT00000022364	2301587	2309099	7513	PYCRL	PYCRL-201	2301587	2309099	7513	100
encompass	CNVR_1605	chr14	2273502	2472363	198862	loss	5	0.691562932		chr14	ENSBTAG00000014643	ENSBTAT00000019499	2317971	2326718	8748	EEF1D	EEF1D-201	2317971	2326718	8748	100
encompass	CNVR_1605	chr14	2273502	2472363	198862	loss	5	0.691562932		chr14	ENSBTAG00000014642	ENSBTAT00000019496	2327870	2331019	3150	NAPRT1	NAPRT1-201	2327870	2331019	3150	100
encompass	CNVR_1605	chr14	2273502	2472363	198862	loss	5	0.691562932		chr14	ENSBTAG00000034613	ENSBTAT00000049025	2332751	2337785	5035	MROH6	MROH6-201	2332751	2337785	5035	100
encompass	CNVR_1605	chr14	2273502	2472363	198862	loss	5	0.691562932		chr14	ENSBTAG00000021474	ENSBTAT00000028627	2341290	2346302	5013	GSDMD	GSDMD-201	2341290	2346302	5013	100
encompass	CNVR_1605	chr14	2273502	2472363	198862	loss	5	0.691562932		chr14	ENSBTAG00000021472	ENSBTAT00000028621	2354390	2418557	64168	ZC3H3	ZC3H3-201	2354390	2418557	64168	100
encompass	CNVR_1605	chr14	2273502	2472363	198862	loss	5	0.691562932		chr14	ENSBTAG00000002104	ENSBTAT00000002715	2462544	2471434	8891	RHPN1	RHPN1-201	2462544	2471434	8891	100
encompass	CNVR_1605	chr14	2273502	2472363	198862	loss	5	0.691562932		chr14	ENSBTAG00000048160	ENSBTAT00000066224	2311790	2313733	1944	TIGD5	TIGD5-201	2311790	2313733	1944	100
encompass	CNVR_1605	chr14	2273502	2472363	198862	loss	5	0.691562932		chr14	ENSBTAG00000026344	ENSBTAT00000037397	2426857	2427912	1056	MAFA	MAFA-201	2426857	2427912	1056	100
encompass	CNVR_1606	chr14	2790501	2833552	43052	loss	1	0.138312586		chr14	ENSBTAG00000034498	ENSBTAT00000048872	2801383	2803020	1638	LY6D	LY6D-201	2801383	2803020	1638	100
encompass	CNVR_1606	chr14	2790501	2833552	43052	loss	1	0.138312586		chr14	ENSBTAG00000005762	ENSBTAT00000007573	2814587	2816685	2099	LYNX1	LYNX1-201	2814587	2816685	2099	100
encompass	CNVR_1606	chr14	2790501	2833552	43052	loss	1	0.138312586		chr14	ENSBTAG00000016210	ENSBTAT00000021572	2829285	2831334	2050	LYPD2	LYPD2-201	2829285	2831334	2050	100
inside	CNVR_1607	chr14	3076287	3107359	31073	loss	2	0.276625173		chr14	ENSBTAG00000009974	ENSBTAT00000013156	3054763	3171546	116784	TSNARE1	TSNARE1-201	3076287	3107359	31073	27
downstream	CNVR_1608	chr14	3555675	3627189	71515	loss	1	0.138312586		chr14	ENSBTAG00000046166	ENSBTAT00000065374	3554062	3564952	10891			3555675	3564952	9278	85
encompass	CNVR_1608	chr14	3555675	3627189	71515	loss	1	0.138312586		chr14	ENSBTAG00000046467	ENSBTAT00000064455	3578346	3586015	7670	PTP4A3	PTP4A3-201	3578346	3586015	7670	100
encompass	CNVR_1609	chr14	3711806	3750581	38776	loss	5	0.691562932		chr14	ENSBTAG00000008597	ENSBTAT00000011341	3711837	3739970	28134	SLC45A4	SLC45A4-201	3711837	3739970	28134	100
downstream	CNVR_1610	chr14	3988584	4104913	116330	loss	2	0.276625173		chr14	ENSBTAG00000009578	ENSBTAT00000064860	3870893	4065010	194118	PTK2	PTK2-201	3988584	4065010	76427	39
downstream	CNVR_1610	chr14	3988584	4104913	116330	loss	2	0.276625173		chr14	ENSBTAG00000009578	ENSBTAT00000012605	3870893	4065010	194118	PTK2	PTK2-202	3988584	4065010	76427	39
downstream	CNVR_1610	chr14	3988584	4104913	116330	loss	2	0.276625173		chr14	ENSBTAG00000009578	ENSBTAT00000012601	3870893	4065010	194118	PTK2	PTK2-203	3988584	4065010	76427	39
upstream	CNVR_1610	chr14	3988584	4104913	116330	loss	2	0.276625173		chr14	ENSBTAG00000001579	ENSBTAT00000002068	4085146	4168483	83338	EIF2C2	EIF2C2-201	4085146	4104913	19768	24
encompass	CNVR_1610	chr14	3988584	4104913	116330	loss	2	0.276625173		chr14	ENSBTAG00000029865	ENSBTAT00000042244	4030315	4030394	80	bta-mir-151	bta-mir-151-201	4030315	4030394	80	100
inside	CNVR_1611	chr14	4498213	4506446	8234	loss	1	0.138312586		chr14	ENSBTAG00000013955	ENSBTAT00000037373	4229512	4616552	387041	TRAPPC9	TRAPPC9-201	4498213	4506446	8234	2
inside	CNVR_1614	chr14	9716900	9724243	7344	gain	1	0.138312586		chr14	ENSBTAG00000010548	ENSBTAT00000048498	9657203	9728203	71001	LRRC6	LRRC6-201	9716900	9724243	7344	10
upstream	CNVR_1615	chr14	11881261	11899905	18645	loss	1	0.138312586		chr14	ENSBTAG00000017478	ENSBTAT00000023238	11892028	11907430	15403	GSDMC	GSDMC-201	11892028	11899905	7878	51
downstream	CNVR_1620	chr14	17790974	17796479	5506	gain	1	0.138312586		chr14	ENSBTAG00000005585	ENSBTAT00000007336	17759635	17791429	31795	ANXA13	ANXA13-201	17790974	17791429	456	1
encompass	CNVR_1621	chr14	21400707	21559712	159006	loss	1	0.138312586		chr14	ENSBTAG00000008693	ENSBTAT00000011457	21456452	21464699	8248	EFCAB1	EFCAB1-201	21456452	21464699	8248	100
inside	CNVR_1623	chr14	32083903	32126151	42249	loss	1	0.138312586		chr14	ENSBTAG00000015229	ENSBTAT00000020262	32050488	32143515	93028	DNAJC5B	DNAJC5B-201	32083903	32126151	42249	45
encompass	CNVR_1625	chr14	33239621	33367978	128358	loss	1	0.138312586		chr14	ENSBTAG00000014689	ENSBTAT00000019552	33243588	33342863	99276	CSPP1	CSPP1-201	33243588	33342863	99276	100
upstream	CNVR_1625	chr14	33239621	33367978	128358	loss	1	0.138312586		chr14	ENSBTAG00000014691	ENSBTAT00000019553	33343880	33480413	136534	ARFGEF1	ARFGEF1-201	33343880	33367978	24099	18
inside	CNVR_1626	chr14	35512719	35518739	6021	loss	1	0.138312586		chr14	ENSBTAG00000004720	ENSBTAT00000037267	35476252	35558292	82041	SULF1	SULF1-201	35512719	35518739	6021	7
downstream	CNVR_1627	chr14	39719305	39726880	7576	loss	1	0.138312586		chr14	ENSBTAG00000008842	ENSBTAT00000011643	39633189	39725607	92419	JPH1	JPH1-201	39719305	39725607	6303	7
inside	CNVR_1629	chr14	40850028	40862047	12020	gain	2	0.276625173		chr14	ENSBTAG00000008280	ENSBTAT00000052638	40830954	40965775	134822	HNF4G	HNF4G-201	40850028	40862047	12020	9
inside	CNVR_1629	chr14	40850028	40862047	12020	gain	2	0.276625173		chr14	ENSBTAG00000008280	ENSBTAT00000010892	40830954	40965775	134822	HNF4G	HNF4G-202	40850028	40862047	12020	9
encompass	CNVR_1633	chr14	43688444	43706828	18385	both	2	0.276625173		chr14	ENSBTAG00000017169	ENSBTAT00000022804	43705877	43706620	744			43705877	43706620	744	100
inside	CNVR_1644	chr14	53935781	53985987	50207	loss	2	0.276625173		chr14	ENSBTAG00000038281	ENSBTAT00000027766	53901591	54429251	527661	CSMD3	CSMD3-201	53935781	53985987	50207	10
encompass	CNVR_1644	chr14	53935781	53985987	50207	loss	2	0.276625173		chr14	ENSBTAG00000045061	ENSBTAT00000062494	53947636	53947726	91			53947636	53947726	91	100
inside	CNVR_1645	chr14	54108047	54231380	123334	loss	17	2.35131397		chr14	ENSBTAG00000038281	ENSBTAT00000027766	53901591	54429251	527661	CSMD3	CSMD3-201	54108047	54231380	123334	23
inside	CNVR_1646	chr14	54361708	54419786	58079	loss	1	0.138312586		chr14	ENSBTAG00000038281	ENSBTAT00000027766	53901591	54429251	527661	CSMD3	CSMD3-201	54361708	54419786	58079	11
inside	CNVR_1657	chr14	58397838	58418373	20536	loss	1	0.138312586		chr14	ENSBTAG00000006702	ENSBTAT00000008809	58397835	58445787	47953	EIF3E	EIF3E-201	58397838	58418373	20536	43
inside	CNVR_1658	chr14	59145420	59175789	30370	loss	1	0.138312586		chr14	ENSBTAG00000014051	ENSBTAT00000018675	59137214	59436333	299120	ANGPT1	ANGPT1-201	59145420	59175789	30370	10
inside	CNVR_1660	chr14	62692876	62725873	32998	loss	2	0.276625173		chr14	ENSBTAG00000003827	ENSBTAT00000060962	62538089	62859341	321253	RIMS2	RIMS2-202	62692876	62725873	32998	10
inside	CNVR_1660	chr14	62692876	62725873	32998	loss	2	0.276625173		chr14	ENSBTAG00000003827	ENSBTAT00000005001	62538089	62859341	321253	RIMS2	RIMS2-201	62692876	62725873	32998	10
inside	CNVR_1661	chr14	62782571	62811132	28562	gain	1	0.138312586		chr14	ENSBTAG00000003827	ENSBTAT00000060962	62538089	62859341	321253	RIMS2	RIMS2-202	62782571	62811132	28562	9
inside	CNVR_1661	chr14	62782571	62811132	28562	gain	1	0.138312586		chr14	ENSBTAG00000003827	ENSBTAT00000005001	62538089	62859341	321253	RIMS2	RIMS2-201	62782571	62811132	28562	9
encompass	CNVR_1664	chr14	66997150	67419255	422106	both	6	0.829875519		chr14	ENSBTAG00000012357	ENSBTAT00000046137	67016468	67233590	217123			67016468	67233590	217123	100
encompass	CNVR_1664	chr14	66997150	67419255	422106	both	6	0.829875519		chr14	ENSBTAG00000047534	ENSBTAT00000030877	67311366	67350281	38916			67311366	67350281	38916	100
upstream	CNVR_1664	chr14	66997150	67419255	422106	both	6	0.829875519		chr14	ENSBTAG00000026233	ENSBTAT00000037200	67378948	67459797	80850			67378948	67419255	40308	50
inside	CNVR_1666	chr14	76868601	76879102	10502	loss	1	0.138312586		chr14	ENSBTAG00000006877	ENSBTAT00000061368	76757695	77111545	353851	MMP-16	MMP-16-201	76868601	76879102	10502	3
inside	CNVR_1667	chr14	76942774	76988091	45318	loss	1	0.138312586		chr14	ENSBTAG00000006877	ENSBTAT00000061368	76757695	77111545	353851	MMP-16	MMP-16-201	76942774	76988091	45318	13
upstream	CNVR_1668	chr14	79328333	79344393	16061	loss	3	0.414937759		chr14	ENSBTAG00000046121	ENSBTAT00000063321	79340383	79345452	5070			79340383	79344393	4011	79
encompass	CNVR_1669	chr14	79490690	79628846	138157	gain	28	3.87275242		chr14	ENSBTAG00000032236	ENSBTAT00000045723	79520633	79530892	10260	CA1	CA1-201	79520633	79530892	10260	100
encompass	CNVR_1669	chr14	79490690	79628846	138157	gain	28	3.87275242		chr14	ENSBTAG00000036116	ENSBTAT00000031225	79570278	79581263	10986			79570278	79581263	10986	100
inside	CNVR_1670	chr14	79699163	79706075	6913	loss	28	3.87275242		chr14	ENSBTAG00000001000	ENSBTAT00000063585	79694162	79733755	39594	CA13	CA13-201	79699163	79706075	6913	17
inside	CNVR_1670	chr14	79699163	79706075	6913	loss	28	3.87275242		chr14	ENSBTAG00000001000	ENSBTAT00000001324	79694162	79733755	39594	CA13	CA13-202	79699163	79706075	6913	17
upstream	CNVR_1682	chr14	83187215	83215213	27999	loss	1	0.138312586		chr14	ENSBTAG00000004792	ENSBTAT00000006291	83201749	83231069	29321	CHMP4C	CHMP4C-201	83201749	83215213	13465	46
encompass	CNVR_1682	chr14	83187215	83215213	27999	loss	1	0.138312586		chr14	ENSBTAG00000043940	ENSBTAT00000060932	83209932	83210074	143	U4	U4-201	83209932	83210074	143	100
upstream	CNVR_1684	chr14	83547949	83574823	26875	loss	1	0.138312586		chr14	ENSBTAG00000015333	ENSBTAT00000061330	83552370	83639183	86814	TAF2	TAF2-201	83552370	83574823	22454	26
downstream	CNVR_1685	chr14	83769163	83789548	20386	loss	3	0.414937759		chr14	ENSBTAG00000015341	ENSBTAT00000020394	83664779	83783770	118992	DEPTOR	DEPTOR-201	83769163	83783770	14608	12
downstream	CNVR_1686	chr14	84095219	84162829	67611	loss	3	0.414937759		chr14	ENSBTAG00000013369	ENSBTAT00000017783	83892853	84109620	216768	COL14A1	COL14A1-201	84095219	84109620	14402	7
upstream	CNVR_1686	chr14	84095219	84162829	67611	loss	3	0.414937759		chr14	ENSBTAG00000006767	ENSBTAT00000008903	84125770	84167593	41824	MRPL13	MRPL13-201	84125770	84162829	37060	89
encompass	CNVR_1689	chr15	198293	420389	222097	both	23	3.181189488		chr15	ENSBTAG00000040016	ENSBTAT00000057465	206552	207487	936			206552	207487	936	100
encompass	CNVR_1689	chr15	198293	420389	222097	both	23	3.181189488		chr15	ENSBTAG00000035803	ENSBTAT00000050286	232041	232974	934			232041	232974	934	100
encompass	CNVR_1689	chr15	198293	420389	222097	both	23	3.181189488		chr15	ENSBTAG00000038319	ENSBTAT00000053276	212769	213701	933			212769	213701	933	100
encompass	CNVR_1689	chr15	198293	420389	222097	both	23	3.181189488		chr15	ENSBTAG00000045558	ENSBTAT00000064779	248025	248981	957			248025	248981	957	100
encompass	CNVR_1689	chr15	198293	420389	222097	both	23	3.181189488		chr15	ENSBTAG00000040008	ENSBTAT00000056090	362684	363613	930			362684	363613	930	100
encompass	CNVR_1689	chr15	198293	420389	222097	both	23	3.181189488		chr15	ENSBTAG00000048221	ENSBTAT00000066225	415571	416485	915			415571	416485	915	100
encompass	CNVR_1690	chr15	534856	595401	60546	gain	6	0.829875519		chr15	ENSBTAG00000010486	ENSBTAT00000056863	577327	578564	1238	OR9G1	OR9G1-201	577327	578564	1238	100
encompass	CNVR_1691	chr15	649945	906174	256230	gain	41	5.670816044		chr15	ENSBTAG00000045790	ENSBTAT00000055467	771399	773269	1871			771399	773269	1871	100
upstream	CNVR_1691	chr15	649945	906174	256230	gain	41	5.670816044		chr15	ENSBTAG00000003930	ENSBTAT00000005135	905560	907503	1944			905560	906174	615	32
encompass	CNVR_1691	chr15	649945	906174	256230	gain	41	5.670816044		chr15	ENSBTAG00000046028	ENSBTAT00000063696	811486	812385	900			811486	812385	900	100
encompass	CNVR_1691	chr15	649945	906174	256230	gain	41	5.670816044		chr15	ENSBTAG00000047552	ENSBTAT00000051794	817908	818000	93			817908	818000	93	100
encompass	CNVR_1692	chr15	956291	1026545	70255	gain	22	3.042876902		chr15	ENSBTAG00000001515	ENSBTAT00000001984	992064	992999	936			992064	992999	936	100
encompass	CNVR_1692	chr15	956291	1026545	70255	gain	22	3.042876902		chr15	ENSBTAG00000016807	ENSBTAT00000022357	968400	969332	933			968400	969332	933	100
encompass	CNVR_1693	chr15	1273491	1300338	26848	gain	6	0.829875519		chr15	ENSBTAG00000046387	ENSBTAT00000065327	1295525	1296403	879			1295525	1296403	879	100
upstream	CNVR_1695	chr15	1631224	1665478	34255	loss	1	0.138312586		chr15	ENSBTAG00000008925	ENSBTAT00000011748	1640852	1716775	75924	MRE11A	MRE11A-201	1640852	1665478	24627	32
encompass	CNVR_1697	chr15	2397533	4234339	1836807	both	159	21.99170124		chr15	ENSBTAG00000024639	ENSBTAT00000055145	2410276	2411626	1351			2410276	2411626	1351	100
encompass	CNVR_1697	chr15	2397533	4234339	1836807	both	159	21.99170124		chr15	ENSBTAG00000020884	ENSBTAT00000027820	3474706	3494168	19463	CASP13	CASP13-201	3474706	3494168	19463	100
encompass	CNVR_1697	chr15	2397533	4234339	1836807	both	159	21.99170124		chr15	ENSBTAG00000020884	ENSBTAT00000052006	3474706	3494168	19463	CASP13	CASP13-202	3474706	3494168	19463	100
encompass	CNVR_1697	chr15	2397533	4234339	1836807	both	159	21.99170124		chr15	ENSBTAG00000006093	ENSBTAT00000030588	3699421	3700944	1524			3699421	3700944	1524	100
encompass	CNVR_1701	chr15	5241679	5674820	433142	both	7	0.968188105		chr15	ENSBTAG00000047461	ENSBTAT00000064907	5313517	5463876	150360			5313517	5463876	150360	100
upstream	CNVR_1701	chr15	5241679	5674820	433142	both	7	0.968188105		chr15	ENSBTAG00000019309	ENSBTAT00000025708	5633896	5693059	59164			5633896	5674820	40925	69
downstream	CNVR_1702	chr15	5722286	5769332	47047	both	3	0.414937759		chr15	ENSBTAG00000003087	ENSBTAT00000004020	5718672	5747360	28689	DCUN1D5	DCUN1D5-201	5722286	5747360	25075	87
encompass	CNVR_1705	chr15	6142827	6154360	11534	gain	2	0.276625173		chr15	ENSBTAG00000020007	ENSBTAT00000026648	6149028	6150402	1375			6149028	6150402	1375	100
inside	CNVR_1706	chr15	6308989	6320789	11801	loss	3	0.414937759		chr15	ENSBTAG00000014251	ENSBTAT00000018936	6278371	6336539	58169	MMP20	MMP20-201	6308989	6320789	11801	20
upstream	CNVR_1707	chr15	6637559	6648462	10904	both	2	0.276625173		chr15	ENSBTAG00000024918	ENSBTAT00000034719	6639728	6654015	14288	BIRC3	BIRC3-201	6639728	6648462	8735	61
inside	CNVR_1708	chr15	6808535	6813949	5415	gain	1	0.138312586		chr15	ENSBTAG00000047406	ENSBTAT00000063076	6748308	6884549	136242			6808535	6813949	5415	4
inside	CNVR_1708	chr15	6808535	6813949	5415	gain	1	0.138312586		chr15	ENSBTAG00000039307	ENSBTAT00000006112	6750617	6817541	66925			6808535	6813949	5415	8
upstream	CNVR_1709	chr15	7103835	7164753	60919	loss	1	0.138312586		chr15	ENSBTAG00000005308	ENSBTAT00000006983	7148661	7165793	17133	ANGPTL5	ANGPTL5-201	7148661	7164753	16093	94
upstream	CNVR_1714	chr15	8026303	8110630	84328	both	4	0.553250346		chr15	ENSBTAG00000024648	ENSBTAT00000010545	8104485	8222755	118271	PGR	PGR-201	8104485	8110630	6146	5
encompass	CNVR_1720	chr15	9640892	9863990	223099	both	26	3.596127248		chr15	ENSBTAG00000020466	ENSBTAT00000027270	9659320	9691005	31686	CNTN5	CNTN5-201	9659320	9691005	31686	100
encompass	CNVR_1726	chr15	14090807	14140653	49847	both	4	0.553250346		chr15	ENSBTAG00000037488	ENSBTAT00000056224	14118038	14119612	1575	JRKL	JRKL-201	14118038	14119612	1575	100
upstream	CNVR_1726	chr15	14090807	14140653	49847	both	4	0.553250346		chr15	ENSBTAG00000006581	ENSBTAT00000008639	14120305	14151878	31574	CCDC82	CCDC82-201	14120305	14140653	20349	64
upstream	CNVR_1727	chr15	16326808	16362189	35382	loss	3	0.414937759		chr15	ENSBTAG00000018629	ENSBTAT00000024789	16346715	16484043	137329	CWF19L2	CWF19L2-201	16346715	16362189	15475	11
inside	CNVR_1728	chr15	16376332	16425264	48933	both	4	0.553250346		chr15	ENSBTAG00000018629	ENSBTAT00000024789	16346715	16484043	137329	CWF19L2	CWF19L2-201	16376332	16425264	48933	36
inside	CNVR_1729	chr15	16606678	16625752	19075	loss	1	0.138312586		chr15	ENSBTAG00000044144	ENSBTAT00000061171	16604381	17100655	496275	GUCY1A2	GUCY1A2-201	16606678	16625752	19075	4
downstream	CNVR_1730	chr15	16715193	17164953	449761	both	39	5.394190871		chr15	ENSBTAG00000044144	ENSBTAT00000061171	16604381	17100655	496275	GUCY1A2	GUCY1A2-201	16715193	17100655	385463	78
inside	CNVR_1731	chr15	17230426	17280207	49782	loss	2	0.276625173		chr15	ENSBTAG00000010642	ENSBTAT00000014068	17190071	17323066	132996	ALKBH8	ALKBH8-201	17230426	17280207	49782	37
downstream	CNVR_1732	chr15	17798141	17806725	8585	gain	6	0.829875519		chr15	ENSBTAG00000018246	ENSBTAT00000024288	17760029	17798653	38625	RAB39	RAB39-201	17798141	17798653	513	1
inside	CNVR_1734	chr15	18787388	18798149	10762	gain	4	0.553250346		chr15	ENSBTAG00000002382	ENSBTAT00000003086	18644692	18952411	307720	DDX10	DDX10-201	18787388	18798149	10762	3
inside	CNVR_1735	chr15	18848352	18922386	74035	both	21	2.904564315		chr15	ENSBTAG00000002382	ENSBTAT00000003086	18644692	18952411	307720	DDX10	DDX10-201	18848352	18922386	74035	24
inside	CNVR_1739	chr15	20500282	20518702	18421	loss	1	0.138312586		chr15	ENSBTAG00000008732	ENSBTAT00000011504	20489130	20526349	37220	ZC3H12C	ZC3H12C-201	20500282	20518702	18421	49
inside	CNVR_1739	chr15	20500282	20518702	18421	loss	1	0.138312586		chr15	ENSBTAG00000008732	ENSBTAT00000055318	20489130	20526349	37220	ZC3H12C	ZC3H12C-202	20500282	20518702	18421	49
downstream	CNVR_1741	chr15	20623293	20702646	79354	both	6	0.829875519		chr15	ENSBTAG00000004672	ENSBTAT00000006129	20589674	20650077	60404	RDX	RDX-201	20623293	20650077	26785	44
upstream	CNVR_1744	chr15	22698920	22706689	7770	gain	1	0.138312586		chr15	ENSBTAG00000005156	ENSBTAT00000006791	22701525	22707582	6058	PIH1D2	PIH1D2-201	22701525	22706689	5165	85
encompass	CNVR_1748	chr15	27903066	27931559	28494	loss	1	0.138312586		chr15	ENSBTAG00000019770	ENSBTAT00000026345	27906599	27909370	2772	APOA4	APOA4-201	27906599	27909370	2772	100
encompass	CNVR_1748	chr15	27903066	27931559	28494	loss	1	0.138312586		chr15	ENSBTAG00000012398	ENSBTAT00000016453	27914680	27917264	2585	APOC3	APOC3-201	27914680	27917264	2585	100
encompass	CNVR_1749	chr15	28256203	28401739	145537	gain	1	0.138312586		chr15	ENSBTAG00000005627	ENSBTAT00000007398	28260081	28286877	26797	PAFAH1B2	PAFAH1B2-201	28260081	28286877	26797	100
encompass	CNVR_1749	chr15	28256203	28401739	145537	gain	1	0.138312586		chr15	ENSBTAG00000007192	ENSBTAT00000047991	28300881	28316320	15440	SIDT2	SIDT2-201	28300881	28316320	15440	100
encompass	CNVR_1749	chr15	28256203	28401739	145537	gain	1	0.138312586		chr15	ENSBTAG00000007192	ENSBTAT00000009467	28300881	28316320	15440	SIDT2	SIDT2-202	28300881	28316320	15440	100
encompass	CNVR_1749	chr15	28256203	28401739	145537	gain	1	0.138312586		chr15	ENSBTAG00000007196	ENSBTAT00000009469	28318411	28323666	5256	TAGLN	TAGLN-201	28318411	28323666	5256	100
encompass	CNVR_1749	chr15	28256203	28401739	145537	gain	1	0.138312586		chr15	ENSBTAG00000003052	ENSBTAT00000040088	28323768	28351207	27440	PCSK7	PCSK7-201	28323768	28351207	27440	100
encompass	CNVR_1749	chr15	28256203	28401739	145537	gain	1	0.138312586		chr15	ENSBTAG00000019358	ENSBTAT00000025789	28355288	28397142	41855	RNF214	RNF214-201	28355288	28397142	41855	100
upstream	CNVR_1749	chr15	28256203	28401739	145537	gain	1	0.138312586		chr15	ENSBTAG00000019365	ENSBTAT00000040056	28400714	28422342	21629	BACE1	BACE1-201	28400714	28401739	1026	5
encompass	CNVR_1749	chr15	28256203	28401739	145537	gain	1	0.138312586		chr15	ENSBTAG00000043426	ENSBTAT00000060418	28379975	28380112	138	SNORA8	SNORA8-201	28379975	28380112	138	100
encompass	CNVR_1750	chr15	29289359	29380907	91549	loss	1	0.138312586		chr15	ENSBTAG00000033529	ENSBTAT00000021229	29291352	29303246	11895	SCN2B	SCN2B-201	29291352	29303246	11895	100
encompass	CNVR_1750	chr15	29289359	29380907	91549	loss	1	0.138312586		chr15	ENSBTAG00000023283	ENSBTAT00000021233	29313736	29344970	31235	AMICA1	AMICA1-201	29313736	29344970	31235	100
encompass	CNVR_1750	chr15	29289359	29380907	91549	loss	1	0.138312586		chr15	ENSBTAG00000023283	ENSBTAT00000052211	29313736	29344970	31235	AMICA1	AMICA1-202	29313736	29344970	31235	100
encompass	CNVR_1750	chr15	29289359	29380907	91549	loss	1	0.138312586		chr15	ENSBTAG00000001233	ENSBTAT00000001630	29345979	29376614	30636	MPZL3	MPZL3-201	29345979	29376614	30636	100
upstream	CNVR_1750	chr15	29289359	29380907	91549	loss	1	0.138312586		chr15	ENSBTAG00000033510	ENSBTAT00000001633	29378622	29389165	10544	MPZL2	MPZL2-201	29378622	29380907	2286	22
inside	CNVR_1753	chr15	35278441	35308364	29924	loss	2	0.276625173		chr15	ENSBTAG00000005424	ENSBTAT00000007132	35272154	35317245	45092	KCNC1	KCNC1-201	35278441	35308364	29924	66
upstream	CNVR_1754	chr15	35404126	35420878	16753	loss	1	0.138312586		chr15	ENSBTAG00000000987	ENSBTAT00000064728	35409567	35496594	87028	OTOG	OTOG-201	35409567	35420878	11312	13
upstream	CNVR_1754	chr15	35404126	35420878	16753	loss	1	0.138312586		chr15	ENSBTAG00000000987	ENSBTAT00000001310	35409567	35496594	87028	OTOG	OTOG-202	35409567	35420878	11312	13
inside	CNVR_1756	chr15	36628891	36803952	175062	both	7	0.968188105		chr15	ENSBTAG00000044185	ENSBTAT00000061473	36600420	37082361	481942	SOX6	SOX6-201	36628891	36803952	175062	36
downstream	CNVR_1757	chr15	38009601	38017769	8169	loss	1	0.138312586		chr15	ENSBTAG00000032782	ENSBTAT00000046553	37874414	38013439	139026	INSC	INSC-201	38009601	38013439	3839	3
inside	CNVR_1758	chr15	38502506	38562641	60136	gain	1	0.138312586		chr15	ENSBTAG00000005218	ENSBTAT00000006874	38466100	38626862	160763	PDE3B	PDE3B-201	38502506	38562641	60136	37
upstream	CNVR_1760	chr15	39526570	39587061	60492	gain	1	0.138312586		chr15	ENSBTAG00000009061	ENSBTAT00000011940	39529628	39605792	76165	FAR1	FAR1-201	39529628	39587061	57434	75
inside	CNVR_1762	chr15	43195359	43308530	113172	loss	2	0.276625173		chr15	ENSBTAG00000043981	ENSBTAT00000061615	42970987	43480821	509835	SBF2	SBF2-202	43195359	43308530	113172	22
inside	CNVR_1762	chr15	43195359	43308530	113172	loss	2	0.276625173		chr15	ENSBTAG00000043981	ENSBTAT00000039913	42970987	43480821	509835	SBF2	SBF2-201	43195359	43308530	113172	22
inside	CNVR_1762	chr15	43195359	43308530	113172	loss	2	0.276625173		chr15	ENSBTAG00000043981	ENSBTAT00000006948	42970987	43480821	509835	SBF2	SBF2-203	43195359	43308530	113172	22
encompass	CNVR_1763	chr15	43770286	43831788	61503	loss	2	0.276625173		chr15	ENSBTAG00000027722	ENSBTAT00000039955	43781463	43825036	43574	IPO7	IPO7-201	43781463	43825036	43574	100
encompass	CNVR_1763	chr15	43770286	43831788	61503	loss	2	0.276625173		chr15	ENSBTAG00000043305	ENSBTAT00000060297	43791937	43792121	185	SNORA23	SNORA23-201	43791937	43792121	185	100
upstream	CNVR_1764	chr15	44287527	44347652	60126	gain	4	0.553250346		chr15	ENSBTAG00000005356	ENSBTAT00000007048	44335342	44460360	125019	ST5	ST5-201	44335342	44347652	12311	10
inside	CNVR_1765	chr15	44631669	44650850	19182	gain	1	0.138312586		chr15	ENSBTAG00000011910	ENSBTAT00000045559	44552624	44726438	173815	STK33	STK33-201	44631669	44650850	19182	11
encompass	CNVR_1767	chr15	45185659	45225365	39707	both	2	0.276625173		chr15	ENSBTAG00000048045	ENSBTAT00000063013	45189118	45189730	613			45189118	45189730	613	100
encompass	CNVR_1767	chr15	45185659	45225365	39707	both	2	0.276625173		chr15	ENSBTAG00000040252	ENSBTAT00000056373	45198363	45199307	945			45198363	45199307	945	100
encompass	CNVR_1767	chr15	45185659	45225365	39707	both	2	0.276625173		chr15	ENSBTAG00000038641	ENSBTAT00000055304	45214160	45215098	939			45214160	45215098	939	100
encompass	CNVR_1769	chr15	45449141	45586712	137572	both	490	67.77316736		chr15	ENSBTAG00000038598	ENSBTAT00000052633	45573878	45575215	1338			45573878	45575215	1338	100
encompass	CNVR_1769	chr15	45449141	45586712	137572	both	490	67.77316736		chr15	ENSBTAG00000037384	ENSBTAT00000052497	45478430	45479365	936			45478430	45479365	936	100
encompass	CNVR_1769	chr15	45449141	45586712	137572	both	490	67.77316736		chr15	ENSBTAG00000026826	ENSBTAT00000013417	45497677	45498609	933			45497677	45498609	933	100
encompass	CNVR_1769	chr15	45449141	45586712	137572	both	490	67.77316736		chr15	ENSBTAG00000038317	ENSBTAT00000054421	45528725	45529666	942			45528725	45529666	942	100
encompass	CNVR_1769	chr15	45449141	45586712	137572	both	490	67.77316736		chr15	ENSBTAG00000038245	ENSBTAT00000055036	45542446	45543414	969			45542446	45543414	969	100
encompass	CNVR_1769	chr15	45449141	45586712	137572	both	490	67.77316736		chr15	ENSBTAG00000047850	ENSBTAT00000064976	45558538	45559476	939			45558538	45559476	939	100
encompass	CNVR_1770	chr15	46523846	46994866	471021	both	331	45.78146611		chr15	ENSBTAG00000037937	ENSBTAT00000055625	46854183	46858574	4392			46854183	46858574	4392	100
encompass	CNVR_1770	chr15	46523846	46994866	471021	both	331	45.78146611		chr15	ENSBTAG00000037991	ENSBTAT00000053590	46902643	46904084	1442			46902643	46904084	1442	100
encompass	CNVR_1770	chr15	46523846	46994866	471021	both	331	45.78146611		chr15	ENSBTAG00000019144	ENSBTAT00000025482	46526626	46527585	960	OR6A2	OR6A2-201	46526626	46527585	960	100
encompass	CNVR_1770	chr15	46523846	46994866	471021	both	331	45.78146611		chr15	ENSBTAG00000032050	ENSBTAT00000038978	46545529	46546503	975			46545529	46546503	975	100
encompass	CNVR_1770	chr15	46523846	46994866	471021	both	331	45.78146611		chr15	ENSBTAG00000037603	ENSBTAT00000052569	46603202	46604152	951			46603202	46604152	951	100
encompass	CNVR_1770	chr15	46523846	46994866	471021	both	331	45.78146611		chr15	ENSBTAG00000038031	ENSBTAT00000053108	46624353	46625288	936			46624353	46625288	936	100
encompass	CNVR_1770	chr15	46523846	46994866	471021	both	331	45.78146611		chr15	ENSBTAG00000036031	ENSBTAT00000050523	46640680	46641606	927			46640680	46641606	927	100
encompass	CNVR_1770	chr15	46523846	46994866	471021	both	331	45.78146611		chr15	ENSBTAG00000035675	ENSBTAT00000050165	46682344	46683276	933			46682344	46683276	933	100
encompass	CNVR_1770	chr15	46523846	46994866	471021	both	331	45.78146611		chr15	ENSBTAG00000015791	ENSBTAT00000020969	46692952	46693881	930			46692952	46693881	930	100
encompass	CNVR_1770	chr15	46523846	46994866	471021	both	331	45.78146611		chr15	ENSBTAG00000047025	ENSBTAT00000028184	46712149	46713081	933			46712149	46713081	933	100
encompass	CNVR_1770	chr15	46523846	46994866	471021	both	331	45.78146611		chr15	ENSBTAG00000021147	ENSBTAT00000028185	46719910	46720833	924			46719910	46720833	924	100
encompass	CNVR_1770	chr15	46523846	46994866	471021	both	331	45.78146611		chr15	ENSBTAG00000046196	ENSBTAT00000064813	46731327	46732271	945			46731327	46732271	945	100
encompass	CNVR_1770	chr15	46523846	46994866	471021	both	331	45.78146611		chr15	ENSBTAG00000004443	ENSBTAT00000005825	46852254	46853210	957			46852254	46853210	957	100
encompass	CNVR_1770	chr15	46523846	46994866	471021	both	331	45.78146611		chr15	ENSBTAG00000042988	ENSBTAT00000059980	46677930	46678035	106	U6	U6-201	46677930	46678035	106	100
encompass	CNVR_1771	chr15	47605562	47641955	36394	gain	1	0.138312586		chr15	ENSBTAG00000032276	ENSBTAT00000031158	47629006	47629947	942			47629006	47629947	942	100
encompass	CNVR_1772	chr15	47784999	48143907	358909	both	307	42.46196404		chr15	ENSBTAG00000000118	ENSBTAT00000000127	47796519	47798110	1592			47796519	47798110	1592	100
encompass	CNVR_1772	chr15	47784999	48143907	358909	both	307	42.46196404		chr15	ENSBTAG00000032262	ENSBTAT00000045758	48016203	48017237	1035			48016203	48017237	1035	100
encompass	CNVR_1772	chr15	47784999	48143907	358909	both	307	42.46196404		chr15	ENSBTAG00000038452	ENSBTAT00000056783	47809650	47810585	936			47809650	47810585	936	100
encompass	CNVR_1772	chr15	47784999	48143907	358909	both	307	42.46196404		chr15	ENSBTAG00000020952	ENSBTAT00000027905	47823966	47824907	942			47823966	47824907	942	100
encompass	CNVR_1772	chr15	47784999	48143907	358909	both	307	42.46196404		chr15	ENSBTAG00000027949	ENSBTAT00000016501	47841805	47842770	966			47841805	47842770	966	100
encompass	CNVR_1772	chr15	47784999	48143907	358909	both	307	42.46196404		chr15	ENSBTAG00000040480	ENSBTAT00000053053	47891405	47892364	960			47891405	47892364	960	100
encompass	CNVR_1772	chr15	47784999	48143907	358909	both	307	42.46196404		chr15	ENSBTAG00000036326	ENSBTAT00000050830	47908633	47909598	966			47908633	47909598	966	100
encompass	CNVR_1772	chr15	47784999	48143907	358909	both	307	42.46196404		chr15	ENSBTAG00000036328	ENSBTAT00000050832	47938950	47939912	963			47938950	47939912	963	100
encompass	CNVR_1772	chr15	47784999	48143907	358909	both	307	42.46196404		chr15	ENSBTAG00000009044	ENSBTAT00000011915	47981948	47982913	966	OR52N1	OR52N1-201	47981948	47982913	966	100
encompass	CNVR_1772	chr15	47784999	48143907	358909	both	307	42.46196404		chr15	ENSBTAG00000027430	ENSBTAT00000055100	47991245	47992231	987			47991245	47992231	987	100
encompass	CNVR_1772	chr15	47784999	48143907	358909	both	307	42.46196404		chr15	ENSBTAG00000032259	ENSBTAT00000025810	48045978	48046289	312	HIST1H4I	HIST1H4I-201	48045978	48046289	312	100
encompass	CNVR_1772	chr15	47784999	48143907	358909	both	307	42.46196404		chr15	ENSBTAG00000032256	ENSBTAT00000028827	48048943	48049743	801			48048943	48049743	801	100
encompass	CNVR_1772	chr15	47784999	48143907	358909	both	307	42.46196404		chr15	ENSBTAG00000032255	ENSBTAT00000028824	48060530	48061492	963			48060530	48061492	963	100
encompass	CNVR_1772	chr15	47784999	48143907	358909	both	307	42.46196404		chr15	ENSBTAG00000023912	ENSBTAT00000020097	48073493	48074464	972			48073493	48074464	972	100
encompass	CNVR_1772	chr15	47784999	48143907	358909	both	307	42.46196404		chr15	ENSBTAG00000026929	ENSBTAT00000024399	48116743	48117711	969			48116743	48117711	969	100
encompass	CNVR_1772	chr15	47784999	48143907	358909	both	307	42.46196404		chr15	ENSBTAG00000027889	ENSBTAT00000040222	48132342	48133313	972	OR52N4	OR52N4-201	48132342	48133313	972	100
encompass	CNVR_1772	chr15	47784999	48143907	358909	both	307	42.46196404		chr15	ENSBTAG00000043009	ENSBTAT00000060001	47923065	47923170	106	U6	U6-201	47923065	47923170	106	100
encompass	CNVR_1773	chr15	48272045	48328528	56484	gain	10	1.383125864		chr15	ENSBTAG00000047088	ENSBTAT00000063519	48272412	48288246	15835			48272412	48288246	15835	100
upstream	CNVR_1773	chr15	48272045	48328528	56484	gain	10	1.383125864		chr15	ENSBTAG00000005609	ENSBTAT00000040169	48323709	48332456	8748			48323709	48328528	4820	55
downstream	CNVR_1775	chr15	48573003	48612333	39331	loss	1	0.138312586		chr15	ENSBTAG00000037465	ENSBTAT00000063426	48531198	48578157	46960			48573003	48578157	5155	11
downstream	CNVR_1775	chr15	48573003	48612333	39331	loss	1	0.138312586		chr15	ENSBTAG00000037465	ENSBTAT00000007366	48531198	48578157	46960			48573003	48578157	5155	11
downstream	CNVR_1775	chr15	48573003	48612333	39331	loss	1	0.138312586		chr15	ENSBTAG00000037465	ENSBTAT00000015712	48531198	48578157	46960			48573003	48578157	5155	11
encompass	CNVR_1775	chr15	48573003	48612333	39331	loss	1	0.138312586		chr15	ENSBTAG00000046541	ENSBTAT00000064538	48593526	48594479	954	OR52B6	OR52B6-201	48593526	48594479	954	100
encompass	CNVR_1776	chr15	49091509	49117674	26166	gain	2	0.276625173		chr15	ENSBTAG00000020673	ENSBTAT00000027553	49098192	49099151	960			49098192	49099151	960	100
encompass	CNVR_1776	chr15	49091509	49117674	26166	gain	2	0.276625173		chr15	ENSBTAG00000047477	ENSBTAT00000064520	49110532	49111470	939			49110532	49111470	939	100
downstream	CNVR_1778	chr15	49317730	49329694	11965	gain	2	0.276625173		chr15	ENSBTAG00000039773	ENSBTAT00000052933	49315152	49317902	2751			49317730	49317902	173	6
encompass	CNVR_1779	chr15	49865750	50018652	152903	gain	138	19.08713693		chr15	ENSBTAG00000040139	ENSBTAT00000004865	49890845	49891791	947			49890845	49891791	947	100
encompass	CNVR_1779	chr15	49865750	50018652	152903	gain	138	19.08713693		chr15	ENSBTAG00000045872	ENSBTAT00000063117	49911998	49912940	943			49911998	49912940	943	100
encompass	CNVR_1779	chr15	49865750	50018652	152903	gain	138	19.08713693		chr15	ENSBTAG00000008312	ENSBTAT00000053127	50008044	50009176	1133			50008044	50009176	1133	100
encompass	CNVR_1779	chr15	49865750	50018652	152903	gain	138	19.08713693		chr15	ENSBTAG00000035006	ENSBTAT00000026692	49922808	49923752	945			49922808	49923752	945	100
encompass	CNVR_1779	chr15	49865750	50018652	152903	gain	138	19.08713693		chr15	ENSBTAG00000035008	ENSBTAT00000049490	49939351	49940289	939			49939351	49940289	939	100
encompass	CNVR_1780	chr15	50148363	50220309	71947	loss	6	0.829875519		chr15	ENSBTAG00000037875	ENSBTAT00000057015	50185533	50186486	954			50185533	50186486	954	100
encompass	CNVR_1780	chr15	50148363	50220309	71947	loss	6	0.829875519		chr15	ENSBTAG00000047945	ENSBTAT00000045682	50213809	50214759	951			50213809	50214759	951	100
encompass	CNVR_1781	chr15	50306131	50692326	386196	both	58	8.022130014		chr15	ENSBTAG00000038075	ENSBTAT00000047554	50535336	50537104	1769			50535336	50537104	1769	100
encompass	CNVR_1781	chr15	50306131	50692326	386196	both	58	8.022130014		chr15	ENSBTAG00000038579	ENSBTAT00000052567	50562717	50563915	1199			50562717	50563915	1199	100
encompass	CNVR_1781	chr15	50306131	50692326	386196	both	58	8.022130014		chr15	ENSBTAG00000040119	ENSBTAT00000055588	50576452	50577620	1169			50576452	50577620	1169	100
encompass	CNVR_1781	chr15	50306131	50692326	386196	both	58	8.022130014		chr15	ENSBTAG00000039503	ENSBTAT00000049875	50648225	50650344	2120			50648225	50650344	2120	100
encompass	CNVR_1781	chr15	50306131	50692326	386196	both	58	8.022130014		chr15	ENSBTAG00000039654	ENSBTAT00000054484	50679504	50680444	941			50679504	50680444	941	100
encompass	CNVR_1781	chr15	50306131	50692326	386196	both	58	8.022130014		chr15	ENSBTAG00000004765	ENSBTAT00000006255	50306183	50307139	957			50306183	50307139	957	100
encompass	CNVR_1781	chr15	50306131	50692326	386196	both	58	8.022130014		chr15	ENSBTAG00000038636	ENSBTAT00000056748	50339076	50340023	948			50339076	50340023	948	100
encompass	CNVR_1781	chr15	50306131	50692326	386196	both	58	8.022130014		chr15	ENSBTAG00000037886	ENSBTAT00000055027	50348407	50349375	969			50348407	50349375	969	100
encompass	CNVR_1781	chr15	50306131	50692326	386196	both	58	8.022130014		chr15	ENSBTAG00000047021	ENSBTAT00000063769	50403623	50404606	984			50403623	50404606	984	100
encompass	CNVR_1781	chr15	50306131	50692326	386196	both	58	8.022130014		chr15	ENSBTAG00000017934	ENSBTAT00000023849	50412563	50413522	960			50412563	50413522	960	100
encompass	CNVR_1781	chr15	50306131	50692326	386196	both	58	8.022130014		chr15	ENSBTAG00000040478	ENSBTAT00000049517	50463260	50464198	939			50463260	50464198	939	100
encompass	CNVR_1781	chr15	50306131	50692326	386196	both	58	8.022130014		chr15	ENSBTAG00000045850	ENSBTAT00000063147	50479198	50480142	945			50479198	50480142	945	100
encompass	CNVR_1781	chr15	50306131	50692326	386196	both	58	8.022130014		chr15	ENSBTAG00000020033	ENSBTAT00000026695	50488662	50489603	942			50488662	50489603	942	100
encompass	CNVR_1781	chr15	50306131	50692326	386196	both	58	8.022130014		chr15	ENSBTAG00000047489	ENSBTAT00000065859	50500808	50501752	945			50500808	50501752	945	100
encompass	CNVR_1781	chr15	50306131	50692326	386196	both	58	8.022130014		chr15	ENSBTAG00000022368	ENSBTAT00000030210	50510482	50511429	948			50510482	50511429	948	100
encompass	CNVR_1781	chr15	50306131	50692326	386196	both	58	8.022130014		chr15	ENSBTAG00000038787	ENSBTAT00000056992	50601202	50602143	942			50601202	50602143	942	100
encompass	CNVR_1781	chr15	50306131	50692326	386196	both	58	8.022130014		chr15	ENSBTAG00000046627	ENSBTAT00000064960	50687363	50688310	948	OR51L1	OR51L1-201	50687363	50688310	948	100
encompass	CNVR_1782	chr15	50725100	50780834	55735	gain	83	11.47994467		chr15	ENSBTAG00000047500	ENSBTAT00000064180	50755826	50756771	946			50755826	50756771	946	100
encompass	CNVR_1782	chr15	50725100	50780834	55735	gain	83	11.47994467		chr15	ENSBTAG00000046816	ENSBTAT00000063526	50728984	50729949	966	OR51G1	OR51G1-201	50728984	50729949	966	100
encompass	CNVR_1782	chr15	50725100	50780834	55735	gain	83	11.47994467		chr15	ENSBTAG00000037474	ENSBTAT00000053736	50741421	50742362	942			50741421	50742362	942	100
encompass	CNVR_1782	chr15	50725100	50780834	55735	gain	83	11.47994467		chr15	ENSBTAG00000047714	ENSBTAT00000064611	50747288	50748235	948	OR51A7	OR51A7-201	50747288	50748235	948	100
encompass	CNVR_1782	chr15	50725100	50780834	55735	gain	83	11.47994467		chr15	ENSBTAG00000038170	ENSBTAT00000053334	50767634	50768575	942			50767634	50768575	942	100
encompass	CNVR_1783	chr15	50879753	50916915	37163	both	29	4.011065007		chr15	ENSBTAG00000031937	ENSBTAT00000045292	50907142	50908279	1138			50907142	50908279	1138	100
encompass	CNVR_1783	chr15	50879753	50916915	37163	both	29	4.011065007		chr15	ENSBTAG00000031943	ENSBTAT00000039809	50884388	50885332	945			50884388	50885332	945	100
inside	CNVR_1785	chr15	51820127	51831204	11078	loss	1	0.138312586		chr15	ENSBTAG00000013111	ENSBTAT00000017428	51801715	51843018	41304	RRM1	RRM1-201	51820127	51831204	11078	27
inside	CNVR_1786	chr15	52114419	52158886	44468	loss	1	0.138312586		chr15	ENSBTAG00000008432	ENSBTAT00000011092	52097535	52183246	85712	NUP98	NUP98-201	52114419	52158886	44468	52
downstream	CNVR_1787	chr15	52219154	52303828	84675	both	12	1.659751037		chr15	ENSBTAG00000013997	ENSBTAT00000018601	52218279	52221722	3444	ART1	ART1-201	52219154	52221722	2569	75
encompass	CNVR_1787	chr15	52219154	52303828	84675	both	12	1.659751037		chr15	ENSBTAG00000023648	ENSBTAT00000039858	52255760	52259540	3781			52255760	52259540	3781	100
encompass	CNVR_1787	chr15	52219154	52303828	84675	both	12	1.659751037		chr15	ENSBTAG00000037826	ENSBTAT00000038298	52268975	52271899	2925			52268975	52271899	2925	100
encompass	CNVR_1787	chr15	52219154	52303828	84675	both	12	1.659751037		chr15	ENSBTAG00000037826	ENSBTAT00000012265	52268975	52271899	2925			52268975	52271899	2925	100
encompass	CNVR_1787	chr15	52219154	52303828	84675	both	12	1.659751037		chr15	ENSBTAG00000026796	ENSBTAT00000039859	52287689	52290947	3259			52287689	52290947	3259	100
upstream	CNVR_1787	chr15	52219154	52303828	84675	both	12	1.659751037		chr15	ENSBTAG00000011549	ENSBTAT00000015344	52291813	52329773	37961			52291813	52303828	12016	32
inside	CNVR_1788	chr15	53950868	53990196	39329	gain	1	0.138312586		chr15	ENSBTAG00000000025	ENSBTAT00000000027	53936927	54027857	90931	RAB6C	RAB6C-201	53950868	53990196	39329	43
upstream	CNVR_1789	chr15	55935912	55965367	29456	loss	1	0.138312586		chr15	ENSBTAG00000001154	ENSBTAT00000001536	55940757	55973229	32473	DGAT2	DGAT2-201	55940757	55965367	24611	76
inside	CNVR_1790	chr15	57257150	57294895	37746	loss	2	0.276625173		chr15	ENSBTAG00000005034	ENSBTAT00000006638	57256223	57313832	57610	CAPN5	CAPN5-201	57257150	57294895	37746	66
downstream	CNVR_1791	chr15	57298951	57313879	14929	loss	1	0.138312586		chr15	ENSBTAG00000005034	ENSBTAT00000006638	57256223	57313832	57610	CAPN5	CAPN5-201	57298951	57313832	14882	26
inside	CNVR_1793	chr15	58041269	58058823	17555	gain	1	0.138312586		chr15	ENSBTAG00000021855	ENSBTAT00000029137	57913544	58130615	217072	ANO3	ANO3-201	58041269	58058823	17555	8
upstream	CNVR_1793	chr15	58041269	58058823	17555	gain	1	0.138312586		chr15	ENSBTAG00000027126	ENSBTAT00000038866	58050605	58064001	13397	MUC15	MUC15-201	58050605	58058823	8219	61
upstream	CNVR_1793	chr15	58041269	58058823	17555	gain	1	0.138312586		chr15	ENSBTAG00000027126	ENSBTAT00000065159	58050605	58064001	13397	MUC15	MUC15-202	58050605	58058823	8219	61
upstream	CNVR_1793	chr15	58041269	58058823	17555	gain	1	0.138312586		chr15	ENSBTAG00000027126	ENSBTAT00000056900	58050605	58064001	13397	MUC15	MUC15-203	58050605	58058823	8219	61
upstream	CNVR_1794	chr15	58522364	58578366	56003	loss	1	0.138312586		chr15	ENSBTAG00000014847	ENSBTAT00000019771	58532712	58609229	76518	BBOX1	BBOX1-201	58532712	58578366	45655	60
encompass	CNVR_1794	chr15	58522364	58578366	56003	loss	1	0.138312586		chr15	ENSBTAG00000043814	ENSBTAT00000060806	58572780	58572893	114	5S_rRNA	5S_rRNA-201	58572780	58572893	114	100
inside	CNVR_1795	chr15	59653059	59700880	47822	both	3	0.414937759		chr15	ENSBTAG00000003361	ENSBTAT00000044672	59585680	59800570	214891	METTL15	METTL15-201	59653059	59700880	47822	22
encompass	CNVR_1799	chr15	61411940	61426299	14360	gain	3	0.414937759		chr15	ENSBTAG00000045944	ENSBTAT00000065015	61420030	61420149	120	5S_rRNA	5S_rRNA-201	61420030	61420149	120	100
inside	CNVR_1801	chr15	63192693	63253454	60762	gain	14	1.93637621		chr15	ENSBTAG00000023831	ENSBTAT00000005990	63093255	63350467	257213	ELP4	ELP4-201	63192693	63253454	60762	24
inside	CNVR_1802	chr15	64523465	64582415	58951	both	56	7.745504841		chr15	ENSBTAG00000008617	ENSBTAT00000011369	64517451	64584245	66795	CSTF3	CSTF3-201	64523465	64582415	58951	88
inside	CNVR_1803	chr15	67271337	67321942	50606	both	12	1.659751037		chr15	ENSBTAG00000044158	ENSBTAT00000061639	67240027	67518041	278015	LDLRAD3	LDLRAD3-201	67271337	67321942	50606	18
encompass	CNVR_1814	chr15	71000246	71049932	49687	gain	7	0.968188105		chr15	ENSBTAG00000029461	ENSBTAT00000041840	71047556	71047665	110	5S_rRNA	5S_rRNA-201	71047556	71047665	110	100
downstream	CNVR_1819	chr15	76788350	76814746	26397	loss	1	0.138312586		chr15	ENSBTAG00000021223	ENSBTAT00000028277	76753525	76790450	36926	CRY2	CRY2-201	76788350	76790450	2101	6
encompass	CNVR_1819	chr15	76788350	76814746	26397	loss	1	0.138312586		chr15	ENSBTAG00000000317	ENSBTAT00000000419	76794436	76813776	19341	MAPK8IP1	MAPK8IP1-201	76794436	76813776	19341	100
encompass	CNVR_1819	chr15	76788350	76814746	26397	loss	1	0.138312586		chr15	ENSBTAG00000027562	ENSBTAT00000039634	76813867	76814512	646	C15H11orf94	C15H11orf94-201	76813867	76814512	646	100
encompass	CNVR_1820	chr15	77209798	77280532	70735	loss	3	0.414937759		chr15	ENSBTAG00000013636	ENSBTAT00000018128	77236630	77248138	11509	DGKZ	DGKZ-201	77236630	77248138	11509	100
encompass	CNVR_1820	chr15	77209798	77280532	70735	loss	3	0.414937759		chr15	ENSBTAG00000007740	ENSBTAT00000010178	77249974	77251941	1968	BMK	BMK-201	77249974	77251941	1968	100
upstream	CNVR_1820	chr15	77209798	77280532	70735	loss	3	0.414937759		chr15	ENSBTAG00000004282	ENSBTAT00000060968	77265141	77435816	170676	AMBRA1	AMBRA1-201	77265141	77280532	15392	9
encompass	CNVR_1820	chr15	77209798	77280532	70735	loss	3	0.414937759		chr15	ENSBTAG00000033699	ENSBTAT00000047877	77251939	77254055	2117	CHRM4	CHRM4-201	77251939	77254055	2117	100
encompass	CNVR_1821	chr15	77741383	77814064	72682	loss	1	0.138312586		chr15	ENSBTAG00000012546	ENSBTAT00000016651	77811544	77812485	942			77811544	77812485	942	100
downstream	CNVR_1822	chr15	78239232	78330054	90823	gain	1	0.138312586		chr15	ENSBTAG00000009573	ENSBTAT00000039581	78044073	78254804	210732	C11orf49	C11orf49-201	78239232	78254804	15573	7
encompass	CNVR_1822	chr15	78239232	78330054	90823	gain	1	0.138312586		chr15	ENSBTAG00000009574	ENSBTAT00000012592	78254747	78265239	10493	ARFGAP2	ARFGAP2-201	78254747	78265239	10493	100
encompass	CNVR_1822	chr15	78239232	78330054	90823	gain	1	0.138312586		chr15	ENSBTAG00000009576	ENSBTAT00000012594	78266386	78275225	8840	PACSIN3	PACSIN3-201	78266386	78275225	8840	100
encompass	CNVR_1822	chr15	78239232	78330054	90823	gain	1	0.138312586		chr15	ENSBTAG00000020999	ENSBTAT00000027965	78289541	78309815	20275	DDB2	DDB2-201	78289541	78309815	20275	100
encompass	CNVR_1822	chr15	78239232	78330054	90823	gain	1	0.138312586		chr15	ENSBTAG00000021002	ENSBTAT00000027968	78309901	78317153	7253	ACP2	ACP2-201	78309901	78317153	7253	100
upstream	CNVR_1822	chr15	78239232	78330054	90823	gain	1	0.138312586		chr15	ENSBTAG00000010681	ENSBTAT00000014131	78323084	78330233	7150	NR1H3	NR1H3-201	78323084	78330054	6971	97
encompass	CNVR_1823	chr15	78435283	78465243	29961	loss	1	0.138312586		chr15	ENSBTAG00000019436	ENSBTAT00000056812	78443956	78450583	6628	SLC39A13	SLC39A13-201	78443956	78450583	6628	100
encompass	CNVR_1823	chr15	78435283	78465243	29961	loss	1	0.138312586		chr15	ENSBTAG00000021744	ENSBTAT00000028983	78452426	78458542	6117	PSMC3	PSMC3-201	78452426	78458542	6117	100
upstream	CNVR_1823	chr15	78435283	78465243	29961	loss	1	0.138312586		chr15	ENSBTAG00000021745	ENSBTAT00000028986	78463174	78475425	12252	RAPSN	RAPSN-201	78463174	78465243	2070	17
downstream	CNVR_1824	chr15	78547957	78594842	46886	loss	3	0.414937759		chr15	ENSBTAG00000002520	ENSBTAT00000003274	78490888	78570865	79978	CUGBP1	CUGBP1-201	78547957	78570865	22909	29
encompass	CNVR_1824	chr15	78547957	78594842	46886	loss	3	0.414937759		chr15	ENSBTAG00000018479	ENSBTAT00000039622	78571082	78576838	5757	PTPMT1	PTPMT1-201	78571082	78576838	5757	100
encompass	CNVR_1824	chr15	78547957	78594842	46886	loss	3	0.414937759		chr15	ENSBTAG00000018482	ENSBTAT00000024595	78577183	78580931	3749	KBTBD4	KBTBD4-201	78577183	78580931	3749	100
encompass	CNVR_1824	chr15	78547957	78594842	46886	loss	3	0.414937759		chr15	ENSBTAG00000018483	ENSBTAT00000024600	78582186	78586701	4516	NDUFS3	NDUFS3-201	78582186	78586701	4516	100
encompass	CNVR_1825	chr15	79252846	79421097	168252	both	88	12.17150761		chr15	ENSBTAG00000008379	ENSBTAT00000011030	79284951	79285849	899			79284951	79285849	899	100
encompass	CNVR_1825	chr15	79252846	79421097	168252	both	88	12.17150761		chr15	ENSBTAG00000048031	ENSBTAT00000064136	79293430	79294440	1011			79293430	79294440	1011	100
encompass	CNVR_1825	chr15	79252846	79421097	168252	both	88	12.17150761		chr15	ENSBTAG00000030909	ENSBTAT00000043744	79346444	79347350	907			79346444	79347350	907	100
encompass	CNVR_1825	chr15	79252846	79421097	168252	both	88	12.17150761		chr15	ENSBTAG00000039821	ENSBTAT00000057487	79359177	79360603	1427			79359177	79360603	1427	100
encompass	CNVR_1825	chr15	79252846	79421097	168252	both	88	12.17150761		chr15	ENSBTAG00000024788	ENSBTAT00000016656	79260539	79261447	909			79260539	79261447	909	100
encompass	CNVR_1825	chr15	79252846	79421097	168252	both	88	12.17150761		chr15	ENSBTAG00000031030	ENSBTAT00000034514	79267160	79268059	900	OR4C5	OR4C5-201	79267160	79268059	900	100
encompass	CNVR_1825	chr15	79252846	79421097	168252	both	88	12.17150761		chr15	ENSBTAG00000012549	ENSBTAT00000034415	79276428	79277363	936	OR4C3	OR4C3-201	79276428	79277363	936	100
encompass	CNVR_1825	chr15	79252846	79421097	168252	both	88	12.17150761		chr15	ENSBTAG00000031032	ENSBTAT00000024492	79315293	79316222	930			79315293	79316222	930	100
encompass	CNVR_1825	chr15	79252846	79421097	168252	both	88	12.17150761		chr15	ENSBTAG00000016090	ENSBTAT00000021421	79323272	79324216	945			79323272	79324216	945	100
encompass	CNVR_1826	chr15	79487489	79556198	68710	loss	4	0.553250346		chr15	ENSBTAG00000035489	ENSBTAT00000049985	79507389	79508721	1333			79507389	79508721	1333	100
encompass	CNVR_1826	chr15	79487489	79556198	68710	loss	4	0.553250346		chr15	ENSBTAG00000043042	ENSBTAT00000060034	79513804	79513908	105	U6	U6-201	79513804	79513908	105	100
encompass	CNVR_1827	chr15	79562374	79664535	102162	both	35	4.840940526		chr15	ENSBTAG00000046923	ENSBTAT00000063970	79602957	79605038	2082			79602957	79605038	2082	100
encompass	CNVR_1827	chr15	79562374	79664535	102162	both	35	4.840940526		chr15	ENSBTAG00000010005	ENSBTAT00000057082	79629873	79630918	1046			79629873	79630918	1046	100
encompass	CNVR_1827	chr15	79562374	79664535	102162	both	35	4.840940526		chr15	ENSBTAG00000035487	ENSBTAT00000056297	79563651	79564604	954			79563651	79564604	954	100
encompass	CNVR_1827	chr15	79562374	79664535	102162	both	35	4.840940526		chr15	ENSBTAG00000027275	ENSBTAT00000039086	79573191	79574117	927			79573191	79574117	927	100
encompass	CNVR_1827	chr15	79562374	79664535	102162	both	35	4.840940526		chr15	ENSBTAG00000037666	ENSBTAT00000056528	79585674	79586573	900			79585674	79586573	900	100
encompass	CNVR_1828	chr15	79675170	79779670	104501	both	6	0.829875519		chr15	ENSBTAG00000035485	ENSBTAT00000054790	79681639	79682589	951			79681639	79682589	951	100
encompass	CNVR_1828	chr15	79675170	79779670	104501	both	6	0.829875519		chr15	ENSBTAG00000040425	ENSBTAT00000007393	79697098	79698027	930			79697098	79698027	930	100
encompass	CNVR_1828	chr15	79675170	79779670	104501	both	6	0.829875519		chr15	ENSBTAG00000039272	ENSBTAT00000056972	79715023	79715952	930			79715023	79715952	930	100
encompass	CNVR_1828	chr15	79675170	79779670	104501	both	6	0.829875519		chr15	ENSBTAG00000040341	ENSBTAT00000056973	79725813	79726742	930			79725813	79726742	930	100
encompass	CNVR_1828	chr15	79675170	79779670	104501	both	6	0.829875519		chr15	ENSBTAG00000005624	ENSBTAT00000023775	79740977	79741885	909			79740977	79741885	909	100
encompass	CNVR_1828	chr15	79675170	79779670	104501	both	6	0.829875519		chr15	ENSBTAG00000007944	ENSBTAT00000010442	79774520	79775464	945			79774520	79775464	945	100
encompass	CNVR_1829	chr15	79888253	79960371	72119	gain	15	2.074688797		chr15	ENSBTAG00000048141	ENSBTAT00000064548	79933396	79935009	1614			79933396	79935009	1614	100
encompass	CNVR_1829	chr15	79888253	79960371	72119	gain	15	2.074688797		chr15	ENSBTAG00000046471	ENSBTAT00000063326	79895419	79896363	945			79895419	79896363	945	100
encompass	CNVR_1829	chr15	79888253	79960371	72119	gain	15	2.074688797		chr15	ENSBTAG00000023511	ENSBTAT00000032086	79921913	79922869	957			79921913	79922869	957	100
encompass	CNVR_1829	chr15	79888253	79960371	72119	gain	15	2.074688797		chr15	ENSBTAG00000005874	ENSBTAT00000007721	79958958	79959914	957			79958958	79959914	957	100
encompass	CNVR_1831	chr15	80260269	80879074	618806	both	487	67.3582296		chr15	ENSBTAG00000039348	ENSBTAT00000055245	80685809	80686821	1013			80685809	80686821	1013	100
encompass	CNVR_1831	chr15	80260269	80879074	618806	both	487	67.3582296		chr15	ENSBTAG00000038049	ENSBTAT00000053751	80695336	80696395	1060			80695336	80696395	1060	100
encompass	CNVR_1831	chr15	80260269	80879074	618806	both	487	67.3582296		chr15	ENSBTAG00000014513	ENSBTAT00000019292	80715053	80715995	943			80715053	80715995	943	100
encompass	CNVR_1831	chr15	80260269	80879074	618806	both	487	67.3582296		chr15	ENSBTAG00000046167	ENSBTAT00000064409	80827951	80829405	1455	OR5J2	OR5J2-201	80827951	80829405	1455	100
encompass	CNVR_1831	chr15	80260269	80879074	618806	both	487	67.3582296		chr15	ENSBTAG00000045709	ENSBTAT00000063956	80389094	80390035	942			80389094	80390035	942	100
encompass	CNVR_1831	chr15	80260269	80879074	618806	both	487	67.3582296		chr15	ENSBTAG00000035988	ENSBTAT00000004342	80420321	80421262	942			80420321	80421262	942	100
encompass	CNVR_1831	chr15	80260269	80879074	618806	both	487	67.3582296		chr15	ENSBTAG00000035986	ENSBTAT00000050482	80477852	80478754	903			80477852	80478754	903	100
encompass	CNVR_1831	chr15	80260269	80879074	618806	both	487	67.3582296		chr15	ENSBTAG00000035985	ENSBTAT00000020412	80484654	80485613	960			80484654	80485613	960	100
encompass	CNVR_1831	chr15	80260269	80879074	618806	both	487	67.3582296		chr15	ENSBTAG00000046710	ENSBTAT00000064896	80502821	80503741	921			80502821	80503741	921	100
encompass	CNVR_1831	chr15	80260269	80879074	618806	both	487	67.3582296		chr15	ENSBTAG00000046274	ENSBTAT00000065398	80507650	80508576	927			80507650	80508576	927	100
encompass	CNVR_1831	chr15	80260269	80879074	618806	both	487	67.3582296		chr15	ENSBTAG00000035059	ENSBTAT00000049535	80515014	80515961	948			80515014	80515961	948	100
encompass	CNVR_1831	chr15	80260269	80879074	618806	both	487	67.3582296		chr15	ENSBTAG00000022858	ENSBTAT00000031053	80555499	80556455	957			80555499	80556455	957	100
encompass	CNVR_1831	chr15	80260269	80879074	618806	both	487	67.3582296		chr15	ENSBTAG00000023310	ENSBTAT00000031707	80586288	80587247	960			80586288	80587247	960	100
encompass	CNVR_1831	chr15	80260269	80879074	618806	both	487	67.3582296		chr15	ENSBTAG00000024423	ENSBTAT00000033864	80602080	80603051	972			80602080	80603051	972	100
encompass	CNVR_1831	chr15	80260269	80879074	618806	both	487	67.3582296		chr15	ENSBTAG00000046845	ENSBTAT00000065254	80647002	80647943	942			80647002	80647943	942	100
encompass	CNVR_1831	chr15	80260269	80879074	618806	both	487	67.3582296		chr15	ENSBTAG00000035990	ENSBTAT00000027779	80661499	80662446	948			80661499	80662446	948	100
encompass	CNVR_1831	chr15	80260269	80879074	618806	both	487	67.3582296		chr15	ENSBTAG00000035989	ENSBTAT00000008346	80737480	80738442	963			80737480	80738442	963	100
encompass	CNVR_1831	chr15	80260269	80879074	618806	both	487	67.3582296		chr15	ENSBTAG00000045723	ENSBTAT00000064770	80807806	80808747	942			80807806	80808747	942	100
encompass	CNVR_1831	chr15	80260269	80879074	618806	both	487	67.3582296		chr15	ENSBTAG00000035031	ENSBTAT00000028631	80842358	80843299	942			80842358	80843299	942	100
encompass	CNVR_1831	chr15	80260269	80879074	618806	both	487	67.3582296		chr15	ENSBTAG00000035029	ENSBTAT00000049507	80856241	80857182	942			80856241	80857182	942	100
encompass	CNVR_1831	chr15	80260269	80879074	618806	both	487	67.3582296		chr15	ENSBTAG00000001291	ENSBTAT00000055982	80288368	80289306	939			80288368	80289306	939	100
encompass	CNVR_1831	chr15	80260269	80879074	618806	both	487	67.3582296		chr15	ENSBTAG00000014309	ENSBTAT00000019005	80314082	80314987	906			80314082	80314987	906	100
encompass	CNVR_1831	chr15	80260269	80879074	618806	both	487	67.3582296		chr15	ENSBTAG00000037878	ENSBTAT00000053149	80338056	80338526	471			80338056	80338526	471	100
encompass	CNVR_1831	chr15	80260269	80879074	618806	both	487	67.3582296		chr15	ENSBTAG00000046278	ENSBTAT00000065320	80371554	80372495	942			80371554	80372495	942	100
encompass	CNVR_1832	chr15	80978010	81131105	153096	both	208	28.76901798		chr15	ENSBTAG00000023542	ENSBTAT00000004430	81105854	81107065	1212			81105854	81107065	1212	100
encompass	CNVR_1832	chr15	80978010	81131105	153096	both	208	28.76901798		chr15	ENSBTAG00000046187	ENSBTAT00000066032	81119009	81119949	941			81119009	81119949	941	100
encompass	CNVR_1832	chr15	80978010	81131105	153096	both	208	28.76901798		chr15	ENSBTAG00000045739	ENSBTAT00000065250	80990805	80991764	960	OR5R1	OR5R1-201	80990805	80991764	960	100
encompass	CNVR_1832	chr15	80978010	81131105	153096	both	208	28.76901798		chr15	ENSBTAG00000039182	ENSBTAT00000053877	81042867	81043799	933	OR5M3	OR5M3-201	81042867	81043799	933	100
encompass	CNVR_1832	chr15	80978010	81131105	153096	both	208	28.76901798		chr15	ENSBTAG00000040330	ENSBTAT00000053583	81067188	81068141	954	OR5M11	OR5M11-201	81067188	81068141	954	100
encompass	CNVR_1832	chr15	80978010	81131105	153096	both	208	28.76901798		chr15	ENSBTAG00000016146	ENSBTAT00000021500	81091987	81092922	936			81091987	81092922	936	100
encompass	CNVR_1833	chr15	81271720	81339655	67936	both	32	4.426002766		chr15	ENSBTAG00000038539	ENSBTAT00000057372	81299558	81300502	945			81299558	81300502	945	100
downstream	CNVR_1834	chr15	81373129	81437542	64414	gain	42	5.809128631		chr15	ENSBTAG00000031017	ENSBTAT00000043898	81366669	81407542	40874			81373129	81407542	34414	84
downstream	CNVR_1836	chr15	81818289	81831257	12969	gain	1	0.138312586		chr15	ENSBTAG00000000375	ENSBTAT00000000486	81817413	81826972	9560	SSRP1	SSRP1-201	81818289	81826972	8684	91
upstream	CNVR_1836	chr15	81818289	81831257	12969	gain	1	0.138312586		chr15	ENSBTAG00000000376	ENSBTAT00000039552	81828654	81860220	31567	P2RX3	P2RX3-201	81828654	81831257	2604	8
downstream	CNVR_1837	chr15	81993978	82122051	128074	loss	4	0.553250346		chr15	ENSBTAG00000010060	ENSBTAT00000013267	81978440	81996848	18409	SLC43A3	SLC43A3-201	81993978	81996848	2871	16
encompass	CNVR_1837	chr15	81993978	82122051	128074	loss	4	0.553250346		chr15	ENSBTAG00000012621	ENSBTAT00000016755	82033375	82042917	9543	RTN4RL2	RTN4RL2-201	82033375	82042917	9543	100
encompass	CNVR_1837	chr15	81993978	82122051	128074	loss	4	0.553250346		chr15	ENSBTAG00000024701	ENSBTAT00000034384	82106827	82109417	2591	TIMM10	TIMM10-201	82106827	82109417	2591	100
upstream	CNVR_1837	chr15	81993978	82122051	128074	loss	4	0.553250346		chr15	ENSBTAG00000027524	ENSBTAT00000043836	82114216	82122724	8509	SMTNL1	SMTNL1-201	82114216	82122051	7836	92
encompass	CNVR_1838	chr15	83106162	83144692	38531	gain	21	2.904564315		chr15	ENSBTAG00000046380	ENSBTAT00000007844	83123744	83125170	1427			83123744	83125170	1427	100
encompass	CNVR_1839	chr15	83415031	83491752	76722	gain	12	1.659751037		chr15	ENSBTAG00000038323	ENSBTAT00000006079	83455602	83469332	13731	GLYAT	GLYAT-201	83455602	83469332	13731	100
upstream	CNVR_1839	chr15	83415031	83491752	76722	gain	12	1.659751037		chr15	ENSBTAG00000012540	ENSBTAT00000038874	83472627	83501632	29006			83472627	83491752	19126	66
upstream	CNVR_1840	chr15	83618072	83643864	25793	loss	2	0.276625173		chr15	ENSBTAG00000004046	ENSBTAT00000005289	83630777	83663175	32399	DTX4	DTX4-201	83630777	83643864	13088	40
encompass	CNVR_1841	chr15	83716990	83852224	135235	gain	7	0.968188105		chr15	ENSBTAG00000039760	ENSBTAT00000055582	83767120	83768403	1284			83767120	83768403	1284	100
encompass	CNVR_1841	chr15	83716990	83852224	135235	gain	7	0.968188105		chr15	ENSBTAG00000005255	ENSBTAT00000053258	83845502	83846449	948			83845502	83846449	948	100
downstream	CNVR_1842	chr15	83982031	83989963	7933	gain	1	0.138312586		chr15	ENSBTAG00000027490	ENSBTAT00000039493	83981764	83982711	948	OR5A1	OR5A1-201	83982031	83982711	681	72
encompass	CNVR_1843	chr15	84043455	84053600	10146	loss	3	0.414937759		chr15	ENSBTAG00000002071	ENSBTAT00000002678	84047761	84048693	933			84047761	84048693	933	100
encompass	CNVR_1844	chr15	84094641	84142839	48199	loss	1	0.138312586		chr15	ENSBTAG00000020332	ENSBTAT00000027095	84114934	84136594	21661	OSBP	OSBP-201	84114934	84136594	21661	100
downstream	CNVR_1846	chr15	84852827	85170418	317592	both	28	3.87275242		chr15	ENSBTAG00000014838	ENSBTAT00000019761	84838924	84855877	16954	VPS26B	VPS26B-201	84852827	84855877	3051	18
encompass	CNVR_1846	chr15	84852827	85170418	317592	both	28	3.87275242		chr15	ENSBTAG00000012936	ENSBTAT00000017187	84856203	84860720	4518	THYN1	THYN1-201	84856203	84860720	4518	100
encompass	CNVR_1846	chr15	84852827	85170418	317592	both	28	3.87275242		chr15	ENSBTAG00000012937	ENSBTAT00000017188	84860912	84874719	13808	ACAD8	ACAD8-201	84860912	84874719	13808	100
encompass	CNVR_1846	chr15	84852827	85170418	317592	both	28	3.87275242		chr15	ENSBTAG00000012229	ENSBTAT00000016226	84899737	84926047	26311			84899737	84926047	26311	100
encompass	CNVR_1846	chr15	84852827	85170418	317592	both	28	3.87275242		chr15	ENSBTAG00000038756	ENSBTAT00000024472	84935376	84962322	26947	GLB1L3	GLB1L3-201	84935376	84962322	26947	100
encompass	CNVR_1846	chr15	84852827	85170418	317592	both	28	3.87275242		chr15	ENSBTAG00000018390	ENSBTAT00000016231	84972313	85011313	39001	GLB1L2	GLB1L2-201	84972313	85011313	39001	100
encompass	CNVR_1846	chr15	84852827	85170418	317592	both	28	3.87275242		chr15	ENSBTAG00000027477	ENSBTAT00000039462	85014888	85023350	8463	B3GAT1	B3GAT1-201	85014888	85023350	8463	100
encompass	CNVR_1847	chr16	364952	440855	75904	gain	15	2.074688797		chr16	ENSBTAG00000047603	ENSBTAT00000063841	415781	416614	834			415781	416614	834	100
encompass	CNVR_1847	chr16	364952	440855	75904	gain	15	2.074688797		chr16	ENSBTAG00000046445	ENSBTAT00000063950	424692	425632	941			424692	425632	941	100
encompass	CNVR_1847	chr16	364952	440855	75904	gain	15	2.074688797		chr16	ENSBTAG00000039944	ENSBTAT00000015869	382697	383632	936			382697	383632	936	100
upstream	CNVR_1848	chr16	3161074	3184614	23541	loss	1	0.138312586		chr16	ENSBTAG00000004952	ENSBTAT00000006513	3168635	3193846	25212	MFSD4	MFSD4-201	3168635	3184614	15980	63
encompass	CNVR_1849	chr16	5447029	6146432	699404	both	310	42.8769018		chr16	ENSBTAG00000023177	ENSBTAT00000031527	5517505	5574559	57055			5517505	5574559	57055	100
encompass	CNVR_1849	chr16	5447029	6146432	699404	both	310	42.8769018		chr16	ENSBTAG00000024647	ENSBTAT00000025846	5600155	5959906	359752			5600155	5959906	359752	100
encompass	CNVR_1849	chr16	5447029	6146432	699404	both	310	42.8769018		chr16	ENSBTAG00000047228	ENSBTAT00000063386	5614463	5614980	518			5614463	5614980	518	100
encompass	CNVR_1849	chr16	5447029	6146432	699404	both	310	42.8769018		chr16	ENSBTAG00000040409	ENSBTAT00000055302	5847772	5876373	28602			5847772	5876373	28602	100
encompass	CNVR_1849	chr16	5447029	6146432	699404	both	310	42.8769018		chr16	ENSBTAG00000039995	ENSBTAT00000029340	6052925	6122550	69626	CFH	CFH-201	6052925	6122550	69626	100
downstream	CNVR_1851	chr16	6643328	6678801	35474	gain	2	0.276625173		chr16	ENSBTAG00000016729	ENSBTAT00000048534	6371058	6664334	293277	KCNT2	KCNT2-201	6643328	6664334	21007	7
encompass	CNVR_1878	chr16	19093622	19106531	12910	loss	3	0.414937759		chr16	ENSBTAG00000043691	ENSBTAT00000060683	19094224	19094347	124	5S_rRNA	5S_rRNA-201	19094224	19094347	124	100
inside	CNVR_1879	chr16	19512633	19536700	24068	loss	2	0.276625173		chr16	ENSBTAG00000006186	ENSBTAT00000008129	19500371	19567831	67461	KCTD3	KCTD3-201	19512633	19536700	24068	36
downstream	CNVR_1881	chr16	24311415	24374214	62800	loss	1	0.138312586		chr16	ENSBTAG00000012582	ENSBTAT00000061457	24285717	24329372	43656	IARS2	IARS2-201	24311415	24329372	17958	41
upstream	CNVR_1881	chr16	24311415	24374214	62800	loss	1	0.138312586		chr16	ENSBTAG00000012585	ENSBTAT00000047860	24330707	24433700	102994	RAB3GAP2	RAB3GAP2-201	24330707	24374214	43508	42
encompass	CNVR_1884	chr16	27056435	27061530	5096	loss	1	0.138312586		chr16	ENSBTAG00000044081	ENSBTAT00000061614	27058047	27058913	867	AUH	AUH-201	27058047	27058913	867	100
inside	CNVR_1885	chr16	29065242	29086485	21244	gain	1	0.138312586		chr16	ENSBTAG00000008449	ENSBTAT00000011123	29029625	29147209	117585			29065242	29086485	21244	18
inside	CNVR_1886	chr16	29377815	29410325	32511	loss	3	0.414937759		chr16	ENSBTAG00000016185	ENSBTAT00000021544	29238992	29442791	203800	ENAH	ENAH-201	29377815	29410325	32511	16
inside	CNVR_1887	chr16	33425060	33445898	20839	loss	1	0.138312586		chr16	ENSBTAG00000044066	ENSBTAT00000061263	33339759	33474952	135194	C1orf101	C1orf101-201	33425060	33445898	20839	15
downstream	CNVR_1888	chr16	33536332	33564387	28056	gain	2	0.276625173		chr16	ENSBTAG00000013885	ENSBTAT00000047061	33528215	33561117	32903	ADSS	ADSS-201	33536332	33561117	24786	75
upstream	CNVR_1888	chr16	33536332	33564387	28056	gain	2	0.276625173		chr16	ENSBTAG00000033127	ENSBTAT00000047059	33563651	33599728	36078	C1orf100	C1orf100-201	33563651	33564387	737	2
downstream	CNVR_1890	chr16	35786894	35796029	9136	gain	4	0.553250346		chr16	ENSBTAG00000009396	ENSBTAT00000012365	35747266	35788726	41461	EXO1	EXO1-201	35786894	35788726	1833	4
inside	CNVR_1892	chr16	38378642	38468601	89960	loss	3	0.414937759		chr16	ENSBTAG00000017727	ENSBTAT00000023574	38360035	38502334	142300	KIFAP3	KIFAP3-201	38378642	38468601	89960	63
downstream	CNVR_1893	chr16	39558124	39589152	31029	loss	320	44.26002766		chr16	ENSBTAG00000047256	ENSBTAT00000053708	39552454	39580832	28379	FMO6P	FMO6P-201	39558124	39580832	22709	80
encompass	CNVR_1894	chr16	45397943	45610545	212603	loss	1	0.138312586		chr16	ENSBTAG00000013411	ENSBTAT00000017839	45401695	45416462	14768			45401695	45416462	14768	100
encompass	CNVR_1894	chr16	45397943	45610545	212603	loss	1	0.138312586		chr16	ENSBTAG00000042245	ENSBTAT00000059237	45429775	45429878	104	U6	U6-201	45429775	45429878	104	100
encompass	CNVR_1895	chr16	46111355	46332376	221022	loss	1	0.138312586		chr16	ENSBTAG00000011650	ENSBTAT00000015470	46124225	46125720	1496			46124225	46125720	1496	100
encompass	CNVR_1895	chr16	46111355	46332376	221022	loss	1	0.138312586		chr16	ENSBTAG00000006609	ENSBTAT00000008675	46201192	46215455	14264	ERRFI1	ERRFI1-201	46201192	46215455	14264	100
encompass	CNVR_1895	chr16	46111355	46332376	221022	loss	1	0.138312586		chr16	ENSBTAG00000020518	ENSBTAT00000027339	46249163	46265920	16758	PARK7	PARK7-201	46249163	46265920	16758	100
encompass	CNVR_1895	chr16	46111355	46332376	221022	loss	1	0.138312586		chr16	ENSBTAG00000003313	ENSBTAT00000004288	46288366	46306428	18063	TNFRSF9	TNFRSF9-201	46288366	46306428	18063	100
encompass	CNVR_1897	chr16	52668780	52726523	57744	gain	51	7.053941909		chr16	ENSBTAG00000013191	ENSBTAT00000017563	52674207	52712338	38132	AGRN	AGRN-201	52674207	52712338	38132	100
encompass	CNVR_1897	chr16	52668780	52726523	57744	gain	51	7.053941909		chr16	ENSBTAG00000014707	ENSBTAT00000019573	52714627	52715665	1039	ISG15	ISG15-201	52714627	52715665	1039	100
encompass	CNVR_1897	chr16	52668780	52726523	57744	gain	51	7.053941909		chr16	ENSBTAG00000014705	ENSBTAT00000019571	52724734	52725748	1015	HES4	HES4-201	52724734	52725748	1015	100
inside	CNVR_1899	chr16	56458959	56464905	5947	gain	1	0.138312586		chr16	ENSBTAG00000002231	ENSBTAT00000048236	56406018	56500381	94364	SLC9C2	SLC9C2-201	56458959	56464905	5947	6
inside	CNVR_1901	chr16	65546766	65565059	18294	gain	52	7.192254495		chr16	ENSBTAG00000011966	ENSBTAT00000015881	65545497	65662819	117323	LAMC1	LAMC1-201	65546766	65565059	18294	16
inside	CNVR_1902	chr16	68684954	68732626	47673	loss	1	0.138312586		chr16	ENSBTAG00000015235	ENSBTAT00000061144	68192901	68733392	540492	HMCN1	HMCN1-201	68684954	68732626	47673	9
inside	CNVR_1903	chr16	68920589	68931121	10533	gain	1	0.138312586		chr16	ENSBTAG00000011943	ENSBTAT00000015848	68886195	68949366	63172	TPR	TPR-201	68920589	68931121	10533	17
downstream	CNVR_1904	chr16	68985650	68991706	6057	gain	1	0.138312586		chr16	ENSBTAG00000011946	ENSBTAT00000015853	68950172	68986701	36530	C1orf27	C1orf27-201	68985650	68986701	1052	3
encompass	CNVR_1905	chr16	70394694	70649552	254859	gain	1	0.138312586		chr16	ENSBTAG00000024449	ENSBTAT00000033913	70439848	70501645	61798	CENPF	CENPF-201	70439848	70501645	61798	100
upstream	CNVR_1905	chr16	70394694	70649552	254859	gain	1	0.138312586		chr16	ENSBTAG00000021553	ENSBTAT00000028717	70619178	70749808	130631	PTPN14	PTPN14-201	70619178	70649552	30375	23
downstream	CNVR_1906	chr16	70817117	70956046	138930	loss	3	0.414937759		chr16	ENSBTAG00000013726	ENSBTAT00000018242	70815223	70823936	8714	RNPEP	RNPEP-201	70817117	70823936	6820	78
encompass	CNVR_1906	chr16	70817117	70956046	138930	loss	3	0.414937759		chr16	ENSBTAG00000008756	ENSBTAT00000011536	70826736	70830809	4074	ELF3	ELF3-201	70826736	70830809	4074	100
encompass	CNVR_1906	chr16	70817117	70956046	138930	loss	3	0.414937759		chr16	ENSBTAG00000014992	ENSBTAT00000019957	70886830	70890746	3917	GPR37L1	GPR37L1-201	70886830	70890746	3917	100
encompass	CNVR_1906	chr16	70817117	70956046	138930	loss	3	0.414937759		chr16	ENSBTAG00000006574	ENSBTAT00000008635	70894434	70900751	6318	ARL8A	ARL8A-201	70894434	70900751	6318	100
encompass	CNVR_1906	chr16	70817117	70956046	138930	loss	3	0.414937759		chr16	ENSBTAG00000003016	ENSBTAT00000003923	70902206	70917245	15040	PTPN7	PTPN7-201	70902206	70917245	15040	100
encompass	CNVR_1906	chr16	70817117	70956046	138930	loss	3	0.414937759		chr16	ENSBTAG00000047073	ENSBTAT00000066298	70925149	70928253	3105			70925149	70928253	3105	100
upstream	CNVR_1906	chr16	70817117	70956046	138930	loss	3	0.414937759		chr16	ENSBTAG00000004789	ENSBTAT00000006288	70932238	71016271	84034	LGR6	LGR6-201	70932238	70956046	23809	28
downstream	CNVR_1907	chr16	71083442	71165517	82076	loss	8	1.106500692		chr16	ENSBTAG00000011772	ENSBTAT00000065424	71062132	71137463	75332	PPP1R12B	PPP1R12B-201	71083442	71137463	54022	72
downstream	CNVR_1907	chr16	71083442	71165517	82076	loss	8	1.106500692		chr16	ENSBTAG00000011772	ENSBTAT00000015631	71062132	71137463	75332	PPP1R12B	PPP1R12B-202	71083442	71137463	54022	72
encompass	CNVR_1907	chr16	71083442	71165517	82076	loss	8	1.106500692		chr16	ENSBTAG00000047648	ENSBTAT00000065643	71149231	71153633	4403	SYT2	SYT2-201	71149231	71153633	4403	100
inside	CNVR_1908	chr16	72389032	72395296	6265	loss	1	0.138312586		chr16	ENSBTAG00000001181	ENSBTAT00000001565	72241105	72445379	204275	RPS6KC1	RPS6KC1-201	72389032	72395296	6265	3
inside	CNVR_1910	chr16	80835884	80868405	32522	loss	1	0.138312586		chr16	ENSBTAG00000009265	ENSBTAT00000012207	80751686	80877243	125558	NR5A2	NR5A2-201	80835884	80868405	32522	26
encompass	CNVR_1911	chr16	81541593	81720984	179392	loss	5	0.691562932		chr16	ENSBTAG00000048234	ENSBTAT00000064099	81545843	81552388	6546	TMEM9	TMEM9-201	81545843	81552388	6546	100
encompass	CNVR_1911	chr16	81541593	81720984	179392	loss	5	0.691562932		chr16	ENSBTAG00000046177	ENSBTAT00000063192	81604665	81641464	36800	IGFN1	IGFN1-201	81604665	81641464	36800	100
encompass	CNVR_1911	chr16	81541593	81720984	179392	loss	5	0.691562932		chr16	ENSBTAG00000046350	ENSBTAT00000063780	81683387	81720203	36817	PKP1	PKP1-201	81683387	81720203	36817	100
encompass	CNVR_1912	chr17	483194	550638	67445	loss	5	0.691562932		chr17	ENSBTAG00000003068	ENSBTAT00000003991	489024	505713	16690	SC4MOL	SC4MOL-201	489024	505713	16690	100
upstream	CNVR_1912	chr17	483194	550638	67445	loss	5	0.691562932		chr17	ENSBTAG00000016514	ENSBTAT00000021955	546398	697915	151518	CPE	CPE-201	546398	550638	4241	3
inside	CNVR_1913	chr17	623728	639678	15951	loss	1	0.138312586		chr17	ENSBTAG00000016514	ENSBTAT00000021955	546398	697915	151518	CPE	CPE-201	623728	639678	15951	11
inside	CNVR_1914	chr17	1618278	1631434	13157	loss	3	0.414937759		chr17	ENSBTAG00000005968	ENSBTAT00000007834	1491333	1819993	328661	TLL1	TLL1-201	1618278	1631434	13157	4
inside	CNVR_1915	chr17	1714533	1734597	20065	loss	1	0.138312586		chr17	ENSBTAG00000005968	ENSBTAT00000007834	1491333	1819993	328661	TLL1	TLL1-201	1714533	1734597	20065	6
encompass	CNVR_1921	chr17	8800578	8950629	150052	both	83	11.47994467		chr17	ENSBTAG00000045580	ENSBTAT00000063250	8880524	8891738	11215			8880524	8891738	11215	100
inside	CNVR_1923	chr17	10022919	10031138	8220	loss	1	0.138312586		chr17	ENSBTAG00000027182	ENSBTAT00000003291	9742222	10173282	431061	NR3C2	NR3C2-201	10022919	10031138	8220	2
inside	CNVR_1924	chr17	11616582	11623220	6639	loss	1	0.138312586		chr17	ENSBTAG00000004167	ENSBTAT00000054451	11479937	11751802	271866	TTC29	TTC29-201	11616582	11623220	6639	2
inside	CNVR_1925	chr17	12039734	12057061	17328	gain	43	5.947441217		chr17	ENSBTAG00000034522	ENSBTAT00000048906	11923471	12064069	140599	SLC10A7	SLC10A7-201	12039734	12057061	17328	12
inside	CNVR_1926	chr17	12210845	12218477	7633	loss	1	0.138312586		chr17	ENSBTAG00000048020	ENSBTAT00000064876	12206073	12250205	44133	SLC10A7	SLC10A7-201	12210845	12218477	7633	17
encompass	CNVR_1934	chr17	22689014	22736751	47738	both	6	0.829875519		chr17	ENSBTAG00000045176	ENSBTAT00000062609	22719708	22719815	108	U6	U6-201	22719708	22719815	108	100
encompass	CNVR_1934	chr17	22689014	22736751	47738	both	6	0.829875519		chr17	ENSBTAG00000043885	ENSBTAT00000060877	22702548	22702865	318	7SK	7SK-201	22702548	22702865	318	100
downstream	CNVR_1941	chr17	25056695	25119996	63302	loss	1	0.138312586		chr17	ENSBTAG00000040370	ENSBTAT00000065402	25054142	25057633	3492			25056695	25057633	939	27
encompass	CNVR_1941	chr17	25056695	25119996	63302	loss	1	0.138312586		chr17	ENSBTAG00000036321	ENSBTAT00000055669	25066971	25068298	1328			25066971	25068298	1328	100
upstream	CNVR_1941	chr17	25056695	25119996	63302	loss	1	0.138312586		chr17	ENSBTAG00000046669	ENSBTAT00000050480	25116915	25121853	4939	PRAME	PRAME-201	25116915	25119996	3082	62
upstream	CNVR_1941	chr17	25056695	25119996	63302	loss	1	0.138312586		chr17	ENSBTAG00000046669	ENSBTAT00000065428	25116915	25121853	4939	PRAME	PRAME-202	25116915	25119996	3082	62
downstream	CNVR_1950	chr17	30252988	30313751	60764	loss	1	0.138312586		chr17	ENSBTAG00000015692	ENSBTAT00000020838	30228693	30285560	56868	HSPA4L	HSPA4L-201	30252988	30285560	32573	57
upstream	CNVR_1950	chr17	30252988	30313751	60764	loss	1	0.138312586		chr17	ENSBTAG00000012826	ENSBTAT00000017042	30291318	30319495	28178	SLC25A31	SLC25A31-201	30291318	30313751	22434	80
encompass	CNVR_1961	chr17	39055076	39221405	166330	both	53	7.330567082		chr17	ENSBTAG00000048198	ENSBTAT00000062961	39082853	39082971	119	5S_rRNA	5S_rRNA-201	39082853	39082971	119	100
encompass	CNVR_1964	chr17	41798518	41820311	21794	gain	1	0.138312586		chr17	ENSBTAG00000043594	ENSBTAT00000060586	41819282	41819393	112	5S_rRNA	5S_rRNA-201	41819282	41819393	112	100
inside	CNVR_1968	chr17	45649316	45680173	30858	gain	1	0.138312586		chr17	ENSBTAG00000039766	ENSBTAT00000056742	45613860	45696523	82664	FBRSL1	FBRSL1-201	45649316	45680173	30858	37
inside	CNVR_1968	chr17	45649316	45680173	30858	gain	1	0.138312586		chr17	ENSBTAG00000039766	ENSBTAT00000063457	45613860	45696523	82664	FBRSL1	FBRSL1-202	45649316	45680173	30858	37
encompass	CNVR_1971	chr17	50746686	50962760	216075	loss	1	0.138312586		chr17	ENSBTAG00000046657	ENSBTAT00000064117	50927147	50927590	444			50927147	50927590	444	100
encompass	CNVR_1972	chr17	51115979	51389969	273991	both	4	0.553250346		chr17	ENSBTAG00000047597	ENSBTAT00000030104	51217469	51219592	2124			51217469	51219592	2124	100
encompass	CNVR_1972	chr17	51115979	51389969	273991	both	4	0.553250346		chr17	ENSBTAG00000033558	ENSBTAT00000049902	51260767	51262423	1657			51260767	51262423	1657	100
encompass	CNVR_1972	chr17	51115979	51389969	273991	both	4	0.553250346		chr17	ENSBTAG00000046306	ENSBTAT00000051978	51355676	51357428	1753	HSFY2	HSFY2-201	51355676	51357428	1753	100
encompass	CNVR_1972	chr17	51115979	51389969	273991	both	4	0.553250346		chr17	ENSBTAG00000047085	ENSBTAT00000063108	51374860	51380364	5505	PRAME	PRAME-201	51374860	51380364	5505	100
downstream	CNVR_1974	chr17	70725081	70735784	10704	gain	1	0.138312586		chr17	ENSBTAG00000001187	ENSBTAT00000001573	70724861	70727762	2902	RASL10A	RASL10A-201	70725081	70727762	2682	92
upstream	CNVR_1974	chr17	70725081	70735784	10704	gain	1	0.138312586		chr17	ENSBTAG00000001189	ENSBTAT00000001576	70734993	70783359	48367	AP1B1	AP1B1-201	70734993	70735784	792	2
inside	CNVR_1975	chr17	71861979	71884117	22139	loss	1	0.138312586		chr17	ENSBTAG00000019146	ENSBTAT00000025485	71771703	71894872	123170	OSBP2	OSBP2-201	71861979	71884117	22139	18
encompass	CNVR_1976	chr17	72800323	72941663	141341	both	58	8.022130014		chr17	ENSBTAG00000046584	ENSBTAT00000065768	72808678	72809396	719			72808678	72809396	719	100
encompass	CNVR_1976	chr17	72800323	72941663	141341	both	58	8.022130014		chr17	ENSBTAG00000048030	ENSBTAT00000065147	72815092	72815633	542			72815092	72815633	542	100
upstream	CNVR_1976	chr17	72800323	72941663	141341	both	58	8.022130014		chr17	ENSBTAG00000031160	ENSBTAT00000044103	72826680	73152862	326183	IGLL1	IGLL1-201	72826680	72941663	114984	35
upstream	CNVR_1976	chr17	72800323	72941663	141341	both	58	8.022130014		chr17	ENSBTAG00000031160	ENSBTAT00000065780	72826680	73152862	326183	IGLL1	IGLL1-202	72826680	72941663	114984	35
upstream	CNVR_1976	chr17	72800323	72941663	141341	both	58	8.022130014		chr17	ENSBTAG00000031160	ENSBTAT00000031209	72826680	73152862	326183	IGLL1	IGLL1-203	72826680	72941663	114984	35
encompass	CNVR_1976	chr17	72800323	72941663	141341	both	58	8.022130014		chr17	ENSBTAG00000047529	ENSBTAT00000032988	72849360	72849927	568			72849360	72849927	568	100
encompass	CNVR_1976	chr17	72800323	72941663	141341	both	58	8.022130014		chr17	ENSBTAG00000047986	ENSBTAT00000018855	72875701	72876750	1050			72875701	72876750	1050	100
encompass	CNVR_1976	chr17	72800323	72941663	141341	both	58	8.022130014		chr17	ENSBTAG00000045810	ENSBTAT00000063327	72880944	72881236	293			72880944	72881236	293	100
encompass	CNVR_1976	chr17	72800323	72941663	141341	both	58	8.022130014		chr17	ENSBTAG00000039237	ENSBTAT00000049105	72870339	72870659	321			72870339	72870659	321	100
inside	CNVR_1977	chr17	73074567	73093737	19171	gain	1	0.138312586		chr17	ENSBTAG00000031160	ENSBTAT00000044103	72826680	73152862	326183	IGLL1	IGLL1-201	73074567	73093737	19171	6
inside	CNVR_1977	chr17	73074567	73093737	19171	gain	1	0.138312586		chr17	ENSBTAG00000031160	ENSBTAT00000065780	72826680	73152862	326183	IGLL1	IGLL1-202	73074567	73093737	19171	6
inside	CNVR_1977	chr17	73074567	73093737	19171	gain	1	0.138312586		chr17	ENSBTAG00000031160	ENSBTAT00000031209	72826680	73152862	326183	IGLL1	IGLL1-203	73074567	73093737	19171	6
inside	CNVR_1978	chr17	73097901	73118011	20111	loss	3	0.414937759		chr17	ENSBTAG00000031160	ENSBTAT00000044103	72826680	73152862	326183	IGLL1	IGLL1-201	73097901	73118011	20111	6
inside	CNVR_1978	chr17	73097901	73118011	20111	loss	3	0.414937759		chr17	ENSBTAG00000031160	ENSBTAT00000065780	72826680	73152862	326183	IGLL1	IGLL1-202	73097901	73118011	20111	6
inside	CNVR_1978	chr17	73097901	73118011	20111	loss	3	0.414937759		chr17	ENSBTAG00000031160	ENSBTAT00000031209	72826680	73152862	326183	IGLL1	IGLL1-203	73097901	73118011	20111	6
upstream	CNVR_1978	chr17	73097901	73118011	20111	loss	3	0.414937759		chr17	ENSBTAG00000047121	ENSBTAT00000044102	73113557	73146553	32997			73113557	73118011	4455	14
encompass	CNVR_1979	chr17	73171831	73502903	331073	loss	11	1.521438451		chr17	ENSBTAG00000005128	ENSBTAT00000052902	73201460	73202019	560	VPREB3	VPREB3-201	73201460	73202019	560	100
encompass	CNVR_1979	chr17	73171831	73502903	331073	loss	11	1.521438451		chr17	ENSBTAG00000022030	ENSBTAT00000029461	73204694	73205970	1277	C22orf15	C22orf15-201	73204694	73205970	1277	100
encompass	CNVR_1979	chr17	73171831	73502903	331073	loss	11	1.521438451		chr17	ENSBTAG00000022032	ENSBTAT00000029468	73206771	73208629	1859	CHCHD10	CHCHD10-201	73206771	73208629	1859	100
encompass	CNVR_1979	chr17	73171831	73502903	331073	loss	11	1.521438451		chr17	ENSBTAG00000006108	ENSBTAT00000008025	73216822	73220883	4062	MMP11	MMP11-201	73216822	73220883	4062	100
encompass	CNVR_1979	chr17	73171831	73502903	331073	loss	11	1.521438451		chr17	ENSBTAG00000009988	ENSBTAT00000013170	73222640	73239871	17232	SMARCB1	SMARCB1-201	73222640	73239871	17232	100
encompass	CNVR_1979	chr17	73171831	73502903	331073	loss	11	1.521438451		chr17	ENSBTAG00000022028	ENSBTAT00000029459	73241610	73243689	2080	DERL3	DERL3-201	73241610	73243689	2080	100
encompass	CNVR_1979	chr17	73171831	73502903	331073	loss	11	1.521438451		chr17	ENSBTAG00000018647	ENSBTAT00000024815	73251706	73266818	15113			73251706	73266818	15113	100
encompass	CNVR_1979	chr17	73171831	73502903	331073	loss	11	1.521438451		chr17	ENSBTAG00000007375	ENSBTAT00000009699	73273379	73274171	793	MIF	MIF-201	73273379	73274171	793	100
encompass	CNVR_1979	chr17	73171831	73502903	331073	loss	11	1.521438451		chr17	ENSBTAG00000000170	ENSBTAT00000000195	73292733	73297348	4616			73292733	73297348	4616	100
encompass	CNVR_1979	chr17	73171831	73502903	331073	loss	11	1.521438451		chr17	ENSBTAG00000040298	ENSBTAT00000007403	73300145	73307793	7649	GSTT1	GSTT1-201	73300145	73307793	7649	100
encompass	CNVR_1979	chr17	73171831	73502903	331073	loss	11	1.521438451		chr17	ENSBTAG00000008587	ENSBTAT00000044066	73309907	73315353	5447	GSTT3	GSTT3-201	73309907	73315353	5447	100
encompass	CNVR_1979	chr17	73171831	73502903	331073	loss	11	1.521438451		chr17	ENSBTAG00000022027	ENSBTAT00000029458	73316336	73319008	2673	DDT	DDT-201	73316336	73319008	2673	100
encompass	CNVR_1979	chr17	73171831	73502903	331073	loss	11	1.521438451		chr17	ENSBTAG00000024708	ENSBTAT00000018360	73332328	73399148	66821	CABIN1	CABIN1-201	73332328	73399148	66821	100
encompass	CNVR_1979	chr17	73171831	73502903	331073	loss	11	1.521438451		chr17	ENSBTAG00000006730	ENSBTAT00000029404	73408384	73415618	7235	SUSD2	SUSD2-201	73408384	73415618	7235	100
encompass	CNVR_1979	chr17	73171831	73502903	331073	loss	11	1.521438451		chr17	ENSBTAG00000006608	ENSBTAT00000023658	73425746	73434932	9187	GGT5	GGT5-201	73425746	73434932	9187	100
encompass	CNVR_1979	chr17	73171831	73502903	331073	loss	11	1.521438451		chr17	ENSBTAG00000046900	ENSBTAT00000063999	73437809	73452741	14933			73437809	73452741	14933	100
encompass	CNVR_1979	chr17	73171831	73502903	331073	loss	11	1.521438451		chr17	ENSBTAG00000021262	ENSBTAT00000028330	73479566	73484880	5315	SNRPD3	SNRPD3-201	73479566	73484880	5315	100
encompass	CNVR_1979	chr17	73171831	73502903	331073	loss	11	1.521438451		chr17	ENSBTAG00000022022	ENSBTAT00000029424	73486797	73498181	11385	C17H22orf13	C17H22orf13-201	73486797	73498181	11385	100
upstream	CNVR_1979	chr17	73171831	73502903	331073	loss	11	1.521438451		chr17	ENSBTAG00000001325	ENSBTAT00000001749	73500519	73527334	26816	UPB1	UPB1-201	73500519	73502903	2385	9
encompass	CNVR_1979	chr17	73171831	73502903	331073	loss	11	1.521438451		chr17	ENSBTAG00000047718	ENSBTAT00000065380	73195725	73197071	1347	ZNF70	ZNF70-201	73195725	73197071	1347	100
encompass	CNVR_1979	chr17	73171831	73502903	331073	loss	11	1.521438451		chr17	ENSBTAG00000046067	ENSBTAT00000065191	73346080	73346140	61	bta-mir-2893	bta-mir-2893-201	73346080	73346140	61	100
encompass	CNVR_1980	chr17	73559752	74229848	670097	loss	30	4.149377593		chr17	ENSBTAG00000016944	ENSBTAT00000029397	73576018	73589968	13951	ADORA2A	ADORA2A-201	73576018	73589968	13951	100
encompass	CNVR_1980	chr17	73559752	74229848	670097	loss	30	4.149377593		chr17	ENSBTAG00000021656	ENSBTAT00000029400	73595800	73658019	62220			73595800	73658019	62220	100
encompass	CNVR_1980	chr17	73559752	74229848	670097	loss	30	4.149377593		chr17	ENSBTAG00000020566	ENSBTAT00000029392	73694207	73778104	83898	BCR	BCR-201	73694207	73778104	83898	100
encompass	CNVR_1980	chr17	73559752	74229848	670097	loss	30	4.149377593		chr17	ENSBTAG00000017277	ENSBTAT00000017437	73784639	73796290	11652	RAB36	RAB36-201	73784639	73796290	11652	100
encompass	CNVR_1980	chr17	73559752	74229848	670097	loss	30	4.149377593		chr17	ENSBTAG00000036113	ENSBTAT00000053430	73799588	73847910	48323	RTDR1	RTDR1-201	73799588	73847910	48323	100
encompass	CNVR_1980	chr17	73559752	74229848	670097	loss	30	4.149377593		chr17	ENSBTAG00000047664	ENSBTAT00000063773	73812707	73828749	16043	GNAZ	GNAZ-201	73812707	73828749	16043	100
encompass	CNVR_1980	chr17	73559752	74229848	670097	loss	30	4.149377593		chr17	ENSBTAG00000023007	ENSBTAT00000065524	73852365	73899731	47367			73852365	73899731	47367	100
encompass	CNVR_1980	chr17	73559752	74229848	670097	loss	30	4.149377593		chr17	ENSBTAG00000023007	ENSBTAT00000031254	73852365	73899731	47367			73852365	73899731	47367	100
encompass	CNVR_1980	chr17	73559752	74229848	670097	loss	30	4.149377593		chr17	ENSBTAG00000017305	ENSBTAT00000023005	73920711	73935352	14642	VPREB	VPREB-201	73920711	73935352	14642	100
encompass	CNVR_1980	chr17	73559752	74229848	670097	loss	30	4.149377593		chr17	ENSBTAG00000006938	ENSBTAT00000009109	73955266	73967283	12018	PPM1F	PPM1F-201	73955266	73967283	12018	100
encompass	CNVR_1980	chr17	73559752	74229848	670097	loss	30	4.149377593		chr17	ENSBTAG00000010312	ENSBTAT00000013623	74016493	74035118	18626	MAPK1	MAPK1-201	74016493	74035118	18626	100
encompass	CNVR_1980	chr17	73559752	74229848	670097	loss	30	4.149377593		chr17	ENSBTAG00000047805	ENSBTAT00000065616	74022980	74024014	1035			74022980	74024014	1035	100
encompass	CNVR_1980	chr17	73559752	74229848	670097	loss	30	4.149377593		chr17	ENSBTAG00000047299	ENSBTAT00000065888	74049772	74053881	4110	DGCR6L	DGCR6L-201	74049772	74053881	4110	100
encompass	CNVR_1980	chr17	73559752	74229848	670097	loss	30	4.149377593		chr17	ENSBTAG00000017867	ENSBTAT00000023746	74069625	74073387	3763	YPEL1	YPEL1-201	74069625	74073387	3763	100
encompass	CNVR_1980	chr17	73559752	74229848	670097	loss	30	4.149377593		chr17	ENSBTAG00000021121	ENSBTAT00000029375	74073547	74092409	18863	PPIL2	PPIL2-201	74073547	74092409	18863	100
encompass	CNVR_1980	chr17	73559752	74229848	670097	loss	30	4.149377593		chr17	ENSBTAG00000022019	ENSBTAT00000029376	74095456	74098680	3225			74095456	74098680	3225	100
encompass	CNVR_1980	chr17	73559752	74229848	670097	loss	30	4.149377593		chr17	ENSBTAG00000000067	ENSBTAT00000000074	74104345	74106285	1941	SDF2L1	SDF2L1-201	74104345	74106285	1941	100
encompass	CNVR_1980	chr17	73559752	74229848	670097	loss	30	4.149377593		chr17	ENSBTAG00000006173	ENSBTAT00000052029	74110524	74113523	3000	CCDC116	CCDC116-201	74110524	74113523	3000	100
encompass	CNVR_1980	chr17	73559752	74229848	670097	loss	30	4.149377593		chr17	ENSBTAG00000013036	ENSBTAT00000017330	74115869	74117434	1566	YDJC	YDJC-201	74115869	74117434	1566	100
encompass	CNVR_1980	chr17	73559752	74229848	670097	loss	30	4.149377593		chr17	ENSBTAG00000013038	ENSBTAT00000017332	74120669	74134769	14101	UBE2L3	UBE2L3-201	74120669	74134769	14101	100
encompass	CNVR_1980	chr17	73559752	74229848	670097	loss	30	4.149377593		chr17	ENSBTAG00000047538	ENSBTAT00000064964	74154046	74158785	4740			74154046	74158785	4740	100
encompass	CNVR_1980	chr17	73559752	74229848	670097	loss	30	4.149377593		chr17	ENSBTAG00000005951	ENSBTAT00000007809	74183420	74186418	2999	HIC2	HIC2-201	74183420	74186418	2999	100
encompass	CNVR_1980	chr17	73559752	74229848	670097	loss	30	4.149377593		chr17	ENSBTAG00000030927	ENSBTAT00000031774	74195602	74196988	1387			74195602	74196988	1387	100
upstream	CNVR_1980	chr17	73559752	74229848	670097	loss	30	4.149377593		chr17	ENSBTAG00000013971	ENSBTAT00000018572	74200828	74260366	59539	PI4KA	PI4KA-201	74200828	74229848	29021	49
upstream	CNVR_1980	chr17	73559752	74229848	670097	loss	30	4.149377593		chr17	ENSBTAG00000013973	ENSBTAT00000018574	74224243	74230708	6466	SERPIND1	SERPIND1-201	74224243	74229848	5606	87
encompass	CNVR_1980	chr17	73559752	74229848	670097	loss	30	4.149377593		chr17	ENSBTAG00000045094	ENSBTAT00000062527	73635821	73635896	76	bta-mir-2323	bta-mir-2323-201	73635821	73635896	76	100
encompass	CNVR_1980	chr17	73559752	74229848	670097	loss	30	4.149377593		chr17	ENSBTAG00000042240	ENSBTAT00000059232	73984081	73984184	104	U6	U6-201	73984081	73984184	104	100
encompass	CNVR_1980	chr17	73559752	74229848	670097	loss	30	4.149377593		chr17	ENSBTAG00000029891	ENSBTAT00000042270	74100539	74100620	82	bta-mir-130b	bta-mir-130b-201	74100539	74100620	82	100
encompass	CNVR_1980	chr17	73559752	74229848	670097	loss	30	4.149377593		chr17	ENSBTAG00000036443	ENSBTAT00000050943	74100850	74100944	95	bta-mir-301b	bta-mir-301b-201	74100850	74100944	95	100
downstream	CNVR_1981	chr17	74288428	74336500	48073	loss	7	0.968188105		chr17	ENSBTAG00000045548	ENSBTAT00000066024	74286482	74297800	11319	CRKL	CRKL-201	74288428	74297800	9373	83
encompass	CNVR_1981	chr17	74288428	74336500	48073	loss	7	0.968188105		chr17	ENSBTAG00000038132	ENSBTAT00000061578	74307986	74318794	10809	AIFM3	AIFM3-201	74307986	74318794	10809	100
encompass	CNVR_1981	chr17	74288428	74336500	48073	loss	7	0.968188105		chr17	ENSBTAG00000011292	ENSBTAT00000015001	74319809	74331832	12024	LZTR1	LZTR1-201	74319809	74331832	12024	100
encompass	CNVR_1981	chr17	74288428	74336500	48073	loss	7	0.968188105		chr17	ENSBTAG00000044198	ENSBTAT00000060957	74333156	74335433	2278	THAP7	THAP7-201	74333156	74335433	2278	100
upstream	CNVR_1981	chr17	74288428	74336500	48073	loss	7	0.968188105		chr17	ENSBTAG00000030979	ENSBTAT00000043856	74335928	74341652	5725	TUBA3E	TUBA3E-201	74335928	74336500	573	10
encompass	CNVR_1982	chr17	74381054	75148791	767738	both	39	5.394190871		chr17	ENSBTAG00000038258	ENSBTAT00000053777	74388564	74392309	3746			74388564	74392309	3746	100
encompass	CNVR_1982	chr17	74381054	75148791	767738	both	39	5.394190871		chr17	ENSBTAG00000014646	ENSBTAT00000019502	74392831	74397072	4242	MZT2	MZT2-201	74392831	74397072	4242	100
encompass	CNVR_1982	chr17	74381054	75148791	767738	both	39	5.394190871		chr17	ENSBTAG00000002130	ENSBTAT00000029373	74397215	74412807	15593	SMPD4	SMPD4-201	74397215	74412807	15593	100
encompass	CNVR_1982	chr17	74381054	75148791	767738	both	39	5.394190871		chr17	ENSBTAG00000031018	ENSBTAT00000043907	74419287	74424549	5263			74419287	74424549	5263	100
encompass	CNVR_1982	chr17	74381054	75148791	767738	both	39	5.394190871		chr17	ENSBTAG00000018048	ENSBTAT00000029374	74425042	74490537	65496	MED15	MED15-201	74425042	74490537	65496	100
encompass	CNVR_1982	chr17	74381054	75148791	767738	both	39	5.394190871		chr17	ENSBTAG00000047676	ENSBTAT00000062994	74439064	74456082	17019	PRODH	PRODH-201	74439064	74456082	17019	100
encompass	CNVR_1982	chr17	74381054	75148791	767738	both	39	5.394190871		chr17	ENSBTAG00000020161	ENSBTAT00000026853	74498664	74519770	21107	KLHL22	KLHL22-201	74498664	74519770	21107	100
encompass	CNVR_1982	chr17	74381054	75148791	767738	both	39	5.394190871		chr17	ENSBTAG00000019375	ENSBTAT00000025815	74523149	74534819	11671	SCARF2	SCARF2-201	74523149	74534819	11671	100
encompass	CNVR_1982	chr17	74381054	75148791	767738	both	39	5.394190871		chr17	ENSBTAG00000016257	ENSBTAT00000029408	74560555	74570229	9675	ZNF74	ZNF74-201	74560555	74570229	9675	100
encompass	CNVR_1982	chr17	74381054	75148791	767738	both	39	5.394190871		chr17	ENSBTAG00000000429	ENSBTAT00000029411	74581054	74598153	17100	DGCR2	DGCR2-201	74581054	74598153	17100	100
encompass	CNVR_1982	chr17	74381054	75148791	767738	both	39	5.394190871		chr17	ENSBTAG00000018534	ENSBTAT00000024669	74613480	74620081	6602	DGCR14	DGCR14-201	74613480	74620081	6602	100
encompass	CNVR_1982	chr17	74381054	75148791	767738	both	39	5.394190871		chr17	ENSBTAG00000047526	ENSBTAT00000065062	74622501	74623699	1199	GSC2	GSC2-201	74622501	74623699	1199	100
encompass	CNVR_1982	chr17	74381054	75148791	767738	both	39	5.394190871		chr17	ENSBTAG00000008528	ENSBTAT00000011242	74633475	74635952	2478	SLC25A1	SLC25A1-201	74633475	74635952	2478	100
encompass	CNVR_1982	chr17	74381054	75148791	767738	both	39	5.394190871		chr17	ENSBTAG00000019888	ENSBTAT00000026497	74663544	74697337	33794	HIRA	HIRA-201	74663544	74697337	33794	100
encompass	CNVR_1982	chr17	74381054	75148791	767738	both	39	5.394190871		chr17	ENSBTAG00000047765	ENSBTAT00000064245	74676730	74677594	865			74676730	74677594	865	100
encompass	CNVR_1982	chr17	74381054	75148791	767738	both	39	5.394190871		chr17	ENSBTAG00000019891	ENSBTAT00000026501	74708565	74711079	2515	MRPL40	MRPL40-201	74708565	74711079	2515	100
encompass	CNVR_1982	chr17	74381054	75148791	767738	both	39	5.394190871		chr17	ENSBTAG00000019894	ENSBTAT00000043931	74711564	74715846	4283	C22orf39	C22orf39-201	74711564	74715846	4283	100
encompass	CNVR_1982	chr17	74381054	75148791	767738	both	39	5.394190871		chr17	ENSBTAG00000004284	ENSBTAT00000056937	74717683	74730989	13307	UFD1L	UFD1L-201	74717683	74730989	13307	100
encompass	CNVR_1982	chr17	74381054	75148791	767738	both	39	5.394190871		chr17	ENSBTAG00000004286	ENSBTAT00000043910	74731463	74747056	15594	CDC45L	CDC45L-201	74731463	74747056	15594	100
encompass	CNVR_1982	chr17	74381054	75148791	767738	both	39	5.394190871		chr17	ENSBTAG00000004286	ENSBTAT00000005623	74731463	74747056	15594	CDC45L	CDC45L-202	74731463	74747056	15594	100
encompass	CNVR_1982	chr17	74381054	75148791	767738	both	39	5.394190871		chr17	ENSBTAG00000008320	ENSBTAT00000010956	74807351	74810464	3114	5-Sep	SEPT5-201	74807351	74810464	3114	100
encompass	CNVR_1982	chr17	74381054	75148791	767738	both	39	5.394190871		chr17	ENSBTAG00000039059	ENSBTAT00000055945	74811513	74812320	808	GP1BB	GP1BB-201	74811513	74812320	808	100
encompass	CNVR_1982	chr17	74381054	75148791	767738	both	39	5.394190871		chr17	ENSBTAG00000021052	ENSBTAT00000029367	74852397	74880531	28135	GNB1L	GNB1L-201	74852397	74880531	28135	100
encompass	CNVR_1982	chr17	74381054	75148791	767738	both	39	5.394190871		chr17	ENSBTAG00000043581	ENSBTAT00000060561	74887191	74913312	26122	TXNRD2	TXNRD2-201	74887191	74913312	26122	100
encompass	CNVR_1982	chr17	74381054	75148791	767738	both	39	5.394190871		chr17	ENSBTAG00000019516	ENSBTAT00000025997	74927012	74927547	536	COMT	COMT-201	74927012	74927547	536	100
encompass	CNVR_1982	chr17	74381054	75148791	767738	both	39	5.394190871		chr17	ENSBTAG00000001473	ENSBTAT00000001929	74929359	74945937	16579	ARVCF	ARVCF-201	74929359	74945937	16579	100
encompass	CNVR_1982	chr17	74381054	75148791	767738	both	39	5.394190871		chr17	ENSBTAG00000001473	ENSBTAT00000061101	74929359	74945937	16579	ARVCF	ARVCF-202	74929359	74945937	16579	100
encompass	CNVR_1982	chr17	74381054	75148791	767738	both	39	5.394190871		chr17	ENSBTAG00000045910	ENSBTAT00000016497	74969197	74976403	7207	TANGO2	TANGO2-201	74969197	74976403	7207	100
encompass	CNVR_1982	chr17	74381054	75148791	767738	both	39	5.394190871		chr17	ENSBTAG00000012421	ENSBTAT00000016486	74981983	74983351	1369	TANGO2	TANGO2-201	74981983	74983351	1369	100
encompass	CNVR_1982	chr17	74381054	75148791	767738	both	39	5.394190871		chr17	ENSBTAG00000012421	ENSBTAT00000065199	74981983	74983351	1369	TANGO2	TANGO2-202	74981983	74983351	1369	100
encompass	CNVR_1982	chr17	74381054	75148791	767738	both	39	5.394190871		chr17	ENSBTAG00000019869	ENSBTAT00000026474	74987854	75002264	14411	bta-mir-1306	bta-mir-1306-201	74987854	75002264	14411	100
encompass	CNVR_1982	chr17	74381054	75148791	767738	both	39	5.394190871		chr17	ENSBTAG00000019871	ENSBTAT00000026476	75002775	75006770	3996	TRMT2A	TRMT2A-201	75002775	75006770	3996	100
encompass	CNVR_1982	chr17	74381054	75148791	767738	both	39	5.394190871		chr17	ENSBTAG00000046005	ENSBTAT00000063988	75007343	75010260	2918			75007343	75010260	2918	100
encompass	CNVR_1982	chr17	74381054	75148791	767738	both	39	5.394190871		chr17	ENSBTAG00000006656	ENSBTAT00000008744	75036894	75038127	1234	RANBP1	RANBP1-201	75036894	75038127	1234	100
encompass	CNVR_1982	chr17	74381054	75148791	767738	both	39	5.394190871		chr17	ENSBTAG00000006657	ENSBTAT00000006197	75039314	75050946	11633	ZDHHC8	ZDHHC8-201	75039314	75050946	11633	100
encompass	CNVR_1982	chr17	74381054	75148791	767738	both	39	5.394190871		chr17	ENSBTAG00000047626	ENSBTAT00000064278	75054452	75056174	1723			75054452	75056174	1723	100
encompass	CNVR_1982	chr17	74381054	75148791	767738	both	39	5.394190871		chr17	ENSBTAG00000046322	ENSBTAT00000030641	75145211	75145929	719			75145211	75145929	719	100
encompass	CNVR_1982	chr17	74381054	75148791	767738	both	39	5.394190871		chr17	ENSBTAG00000046322	ENSBTAT00000063989	75145211	75145929	719			75145211	75145929	719	100
encompass	CNVR_1982	chr17	74381054	75148791	767738	both	39	5.394190871		chr17	ENSBTAG00000046165	ENSBTAT00000063313	74471761	74472114	354			74471761	74472114	354	100
encompass	CNVR_1982	chr17	74381054	75148791	767738	both	39	5.394190871		chr17	ENSBTAG00000045955	ENSBTAT00000065335	74607593	74609032	1440	TSSK1B	TSSK1B-201	74607593	74609032	1440	100
encompass	CNVR_1982	chr17	74381054	75148791	767738	both	39	5.394190871		chr17	ENSBTAG00000048123	ENSBTAT00000063843	74612301	74613377	1077	TSSK2	TSSK2-201	74612301	74613377	1077	100
encompass	CNVR_1982	chr17	74381054	75148791	767738	both	39	5.394190871		chr17	ENSBTAG00000022020	ENSBTAT00000029418	74749250	74750524	1275	CLDN5	CLDN5-201	74749250	74750524	1275	100
encompass	CNVR_1982	chr17	74381054	75148791	767738	both	39	5.394190871		chr17	ENSBTAG00000047896	ENSBTAT00000063711	74924020	74924274	255			74924020	74924274	255	100
encompass	CNVR_1982	chr17	74381054	75148791	767738	both	39	5.394190871		chr17	ENSBTAG00000046677	ENSBTAT00000065527	75103302	75104723	1422	RTN4R	RTN4R-201	75103302	75104723	1422	100
encompass	CNVR_1982	chr17	74381054	75148791	767738	both	39	5.394190871		chr17	ENSBTAG00000042154	ENSBTAT00000059146	75037475	75037596	122	SNORA77	SNORA77-201	75037475	75037596	122	100
encompass	CNVR_1982	chr17	74381054	75148791	767738	both	39	5.394190871		chr17	ENSBTAG00000039349	ENSBTAT00000052889	74987962	74988041	80	bta-mir-1306	bta-mir-1306-201	74987962	74988041	80	100
encompass	CNVR_1982	chr17	74381054	75148791	767738	both	39	5.394190871		chr17	ENSBTAG00000047795	ENSBTAT00000064197	74987641	74987728	88			74987641	74987728	88	100
encompass	CNVR_1982	chr17	74381054	75148791	767738	both	39	5.394190871		chr17	ENSBTAG00000029769	ENSBTAT00000042148	74967066	74967144	79	bta-mir-185	bta-mir-185-201	74967066	74967144	79	100
inside	CNVR_1985	chr18	2310091	2321389	11299	loss	1	0.138312586		chr18	ENSBTAG00000016878	ENSBTAT00000022452	2290832	2371007	80176	WDR59	WDR59-201	2310091	2321389	11299	14
inside	CNVR_1986	chr18	3594188	3602990	8803	loss	1	0.138312586		chr18	ENSBTAG00000026004	ENSBTAT00000036878	3505270	3744371	239102	CNTNAP4	CNTNAP4-201	3594188	3602990	8803	4
downstream	CNVR_1987	chr18	6194152	6215660	21509	loss	1	0.138312586		chr18	ENSBTAG00000015894	ENSBTAT00000032617	5283909	6196774	912866	WWOX	WWOX-201	6194152	6196774	2623	0
inside	CNVR_1988	chr18	9739495	9752287	12793	loss	13	1.798063624		chr18	ENSBTAG00000034373	ENSBTAT00000054165	9512739	10162782	650044	CDH13	CDH13-201	9739495	9752287	12793	2
downstream	CNVR_1990	chr18	13365474	13442089	76616	gain	149	20.60857538		chr18	ENSBTAG00000006731	ENSBTAT00000008848	13341371	13370494	29124	LAT	LAT-201	13365474	13370494	5021	17
encompass	CNVR_1990	chr18	13365474	13442089	76616	gain	149	20.60857538		chr18	ENSBTAG00000010151	ENSBTAT00000013397	13389828	13412237	22410	CA5A	CA5A-201	13389828	13412237	22410	100
upstream	CNVR_1990	chr18	13365474	13442089	76616	gain	149	20.60857538		chr18	ENSBTAG00000023745	ENSBTAT00000032527	13425303	13493366	68064	BANP	BANP-201	13425303	13442089	16787	25
encompass	CNVR_1991	chr18	14478357	14544866	66510	loss	1	0.138312586		chr18	ENSBTAG00000012041	ENSBTAT00000032500	14506214	14527509	21296	SPG7	SPG7-201	14506214	14527509	21296	100
encompass	CNVR_1991	chr18	14478357	14544866	66510	loss	1	0.138312586		chr18	ENSBTAG00000012044	ENSBTAT00000047320	14533161	14535556	2396	RPL13	RPL13-201	14533161	14535556	2396	100
upstream	CNVR_1991	chr18	14478357	14544866	66510	loss	1	0.138312586		chr18	ENSBTAG00000012215	ENSBTAT00000016173	14543443	14555499	12057	CPNE7	CPNE7-201	14543443	14544866	1424	12
encompass	CNVR_1991	chr18	14478357	14544866	66510	loss	1	0.138312586		chr18	ENSBTAG00000042786	ENSBTAT00000059778	14533790	14533871	82	snoMBII-202	snoMBII-202-201	14533790	14533871	82	100
inside	CNVR_1994	chr18	23896849	23908497	11649	loss	1	0.138312586		chr18	ENSBTAG00000019272	ENSBTAT00000025661	23861829	23927174	65346	LPCAT2	LPCAT2-201	23896849	23908497	11649	18
encompass	CNVR_1994	chr18	23896849	23908497	11649	loss	1	0.138312586		chr18	ENSBTAG00000043455	ENSBTAT00000060447	23903711	23903817	107	U6	U6-201	23903711	23903817	107	100
encompass	CNVR_1995	chr18	24550360	24794797	244438	loss	1	0.138312586		chr18	ENSBTAG00000011164	ENSBTAT00000014830	24765330	24793402	28073	CES5A	CES5A-201	24765330	24793402	28073	100
encompass	CNVR_2001	chr18	45300008	45372094	72087	loss	163	22.54495159		chr18	ENSBTAG00000045737	ENSBTAT00000065560	45337460	45339631	2172			45337460	45339631	2172	100
downstream	CNVR_2003	chr18	46637708	46649429	11722	gain	1	0.138312586		chr18	ENSBTAG00000002763	ENSBTAT00000003584	46620836	46640904	20069			46637708	46640904	3197	16
encompass	CNVR_2003	chr18	46637708	46649429	11722	gain	1	0.138312586		chr18	ENSBTAG00000002764	ENSBTAT00000003585	46641558	46644180	2623	IGFLR1	IGFLR1-201	46641558	46644180	2623	100
encompass	CNVR_2003	chr18	46637708	46649429	11722	gain	1	0.138312586		chr18	ENSBTAG00000023610	ENSBTAT00000032279	46644289	46646601	2313	U2AF1L4	U2AF1L4-201	46644289	46646601	2313	100
encompass	CNVR_2003	chr18	46637708	46649429	11722	gain	1	0.138312586		chr18	ENSBTAG00000018593	ENSBTAT00000024745	46646707	46648031	1325	PSENEN	PSENEN-201	46646707	46648031	1325	100
upstream	CNVR_2003	chr18	46637708	46649429	11722	gain	1	0.138312586		chr18	ENSBTAG00000018594	ENSBTAT00000045069	46649252	46654186	4935	LIN37	LIN37-201	46649252	46649429	178	4
upstream	CNVR_2004	chr18	47083384	47097772	14389	gain	4	0.553250346		chr18	ENSBTAG00000002398	ENSBTAT00000018075	47089349	47118008	28660	ZNF567	ZNF567-201	47089349	47097772	8424	29
encompass	CNVR_2005	chr18	49075655	49109287	33633	loss	10	1.383125864		chr18	ENSBTAG00000012590	ENSBTAT00000016714	49094425	49108117	13693			49094425	49108117	13693	100
inside	CNVR_2007	chr18	50058524	50065118	6595	gain	1	0.138312586		chr18	ENSBTAG00000010508	ENSBTAT00000013889	50056571	50073609	17039	BLVRB	BLVRB-201	50058524	50065118	6595	39
encompass	CNVR_2009	chr18	51829714	51847047	17334	gain	4	0.553250346		chr18	ENSBTAG00000018652	ENSBTAT00000024820	51830895	51837501	6607	CXCL17	CXCL17-201	51830895	51837501	6607	100
encompass	CNVR_2010	chr18	53153931	53172451	18521	gain	1	0.138312586		chr18	ENSBTAG00000013702	ENSBTAT00000018207	53154421	53158137	3717	ZNF296	ZNF296-201	53154421	53158137	3717	100
encompass	CNVR_2010	chr18	53153931	53172451	18521	gain	1	0.138312586		chr18	ENSBTAG00000010668	ENSBTAT00000014112	53160659	53167519	6861	GEMIN7	GEMIN7-201	53160659	53167519	6861	100
upstream	CNVR_2010	chr18	53153931	53172451	18521	gain	1	0.138312586		chr18	ENSBTAG00000018834	ENSBTAT00000025071	53169569	53207223	37655	PPP1R37	PPP1R37-201	53169569	53172451	2883	8
encompass	CNVR_2012	chr18	55427342	55446056	18715	gain	5	0.691562932		chr18	ENSBTAG00000047616	ENSBTAT00000064414	55439836	55444508	4673	ZNF114	ZNF114-201	55439836	55444508	4673	100
downstream	CNVR_2013	chr18	56225665	56273509	47845	gain	2	0.276625173		chr18	ENSBTAG00000030543	ENSBTAT00000017256	56224969	56250611	25643	SLC6A16	SLC6A16-201	56225665	56250611	24947	97
encompass	CNVR_2013	chr18	56225665	56273509	47845	gain	2	0.276625173		chr18	ENSBTAG00000030544	ENSBTAT00000043124	56261437	56262086	650			56261437	56262086	650	100
downstream	CNVR_2014	chr18	56348671	56376230	27560	gain	1	0.138312586		chr18	ENSBTAG00000007036	ENSBTAT00000009255	56343318	56354548	11231	SLC17A7	SLC17A7-201	56348671	56354548	5878	52
encompass	CNVR_2014	chr18	56348671	56376230	27560	gain	1	0.138312586		chr18	ENSBTAG00000016526	ENSBTAT00000021978	56357610	56363423	5814	PIH1D1	PIH1D1-201	56357610	56363423	5814	100
upstream	CNVR_2014	chr18	56348671	56376230	27560	gain	1	0.138312586		chr18	ENSBTAG00000000330	ENSBTAT00000043139	56364610	56378365	13756	ALDH16A1	ALDH16A1-201	56364610	56376230	11621	84
encompass	CNVR_2016	chr18	58452729	58509437	56709	gain	31	4.28769018		chr18	ENSBTAG00000046864	ENSBTAT00000063982	58485273	58486123	851			58485273	58486123	851	100
encompass	CNVR_2016	chr18	58452729	58509437	56709	gain	31	4.28769018		chr18	ENSBTAG00000018162	ENSBTAT00000031787	58494237	58495142	906	VN1R4	VN1R4-201	58494237	58495142	906	100
encompass	CNVR_2017	chr18	58559347	58575085	15739	loss	2	0.276625173		chr18	ENSBTAG00000047617	ENSBTAT00000043013	58571817	58572767	951			58571817	58572767	951	100
downstream	CNVR_2018	chr18	58751697	59504728	753032	gain	64	8.852005533		chr18	ENSBTAG00000030470	ENSBTAT00000016857	58688854	58765602	76749			58751697	58765602	13906	18
encompass	CNVR_2018	chr18	58751697	59504728	753032	gain	64	8.852005533		chr18	ENSBTAG00000017651	ENSBTAT00000054828	58866568	58876003	9436			58866568	58876003	9436	100
encompass	CNVR_2018	chr18	58751697	59504728	753032	gain	64	8.852005533		chr18	ENSBTAG00000011926	ENSBTAT00000052670	58994580	59004703	10124			58994580	59004703	10124	100
encompass	CNVR_2018	chr18	58751697	59504728	753032	gain	64	8.852005533		chr18	ENSBTAG00000045571	ENSBTAT00000064308	59167480	59168680	1201			59167480	59168680	1201	100
encompass	CNVR_2018	chr18	58751697	59504728	753032	gain	64	8.852005533		chr18	ENSBTAG00000037440	ENSBTAT00000055187	59195356	59229063	33708			59195356	59229063	33708	100
encompass	CNVR_2018	chr18	58751697	59504728	753032	gain	64	8.852005533		chr18	ENSBTAG00000037440	ENSBTAT00000056654	59195356	59229063	33708			59195356	59229063	33708	100
encompass	CNVR_2018	chr18	58751697	59504728	753032	gain	64	8.852005533		chr18	ENSBTAG00000030454	ENSBTAT00000015500	59385750	59387124	1375			59385750	59387124	1375	100
encompass	CNVR_2018	chr18	58751697	59504728	753032	gain	64	8.852005533		chr18	ENSBTAG00000011052	ENSBTAT00000055688	59398666	59423657	24992			59398666	59423657	24992	100
encompass	CNVR_2018	chr18	58751697	59504728	753032	gain	64	8.852005533		chr18	ENSBTAG00000038125	ENSBTAT00000052622	58791962	58792300	339			58791962	58792300	339	100
encompass	CNVR_2018	chr18	58751697	59504728	753032	gain	64	8.852005533		chr18	ENSBTAG00000033604	ENSBTAT00000047746	59050675	59050995	321			59050675	59050995	321	100
encompass	CNVR_2018	chr18	58751697	59504728	753032	gain	64	8.852005533		chr18	ENSBTAG00000047712	ENSBTAT00000065359	59365713	59366378	666			59365713	59366378	666	100
encompass	CNVR_2019	chr18	59522396	59583006	60611	loss	2	0.276625173		chr18	ENSBTAG00000048191	ENSBTAT00000063983	59526947	59527003	57	bta-mir-2887-2	bta-mir-2887-2-201	59526947	59527003	57	100
downstream	CNVR_2020	chr18	59730855	59890631	159777	gain	1	0.138312586		chr18	ENSBTAG00000040411	ENSBTAT00000057389	59692586	59748845	56260			59730855	59748845	17991	32
upstream	CNVR_2020	chr18	59730855	59890631	159777	gain	1	0.138312586		chr18	ENSBTAG00000021433	ENSBTAT00000053465	59853656	59971475	117820			59853656	59890631	36976	31
encompass	CNVR_2021	chr18	60511867	60687984	176118	gain	37	5.117565698		chr18	ENSBTAG00000038702	ENSBTAT00000056208	60545233	60644435	99203			60545233	60644435	99203	100
encompass	CNVR_2021	chr18	60511867	60687984	176118	gain	37	5.117565698		chr18	ENSBTAG00000038702	ENSBTAT00000052961	60545233	60644435	99203			60545233	60644435	99203	100
encompass	CNVR_2021	chr18	60511867	60687984	176118	gain	37	5.117565698		chr18	ENSBTAG00000039849	ENSBTAT00000056283	60579687	60586354	6668			60579687	60586354	6668	100
encompass	CNVR_2021	chr18	60511867	60687984	176118	gain	37	5.117565698		chr18	ENSBTAG00000034090	ENSBTAT00000014350	60599037	60640035	40999			60599037	60640035	40999	100
downstream	CNVR_2022	chr18	60880996	61007478	126483	both	32	4.426002766		chr18	ENSBTAG00000045581	ENSBTAT00000063821	60703686	60969254	265569			60880996	60969254	88259	33
encompass	CNVR_2022	chr18	60880996	61007478	126483	both	32	4.426002766		chr18	ENSBTAG00000038755	ENSBTAT00000056450	60952727	60988020	35294			60952727	60988020	35294	100
downstream	CNVR_2023	chr18	61338985	61438762	99778	both	5	0.691562932		chr18	ENSBTAG00000036224	ENSBTAT00000023821	61318606	61401807	83202	MGC157082	MGC157082-201	61338985	61401807	62823	76
encompass	CNVR_2023	chr18	61338985	61438762	99778	both	5	0.691562932		chr18	ENSBTAG00000014953	ENSBTAT00000019911	61387281	61400651	13371			61387281	61400651	13371	100
encompass	CNVR_2023	chr18	61338985	61438762	99778	both	5	0.691562932		chr18	ENSBTAG00000009171	ENSBTAT00000023823	61410278	61417516	7239			61410278	61417516	7239	100
encompass	CNVR_2023	chr18	61338985	61438762	99778	both	5	0.691562932		chr18	ENSBTAG00000009171	ENSBTAT00000012086	61410278	61417516	7239			61410278	61417516	7239	100
encompass	CNVR_2024	chr18	61597742	61835029	237288	both	165	22.82157676		chr18	ENSBTAG00000014328	ENSBTAT00000019910	61608937	61623944	15008			61608937	61623944	15008	100
encompass	CNVR_2024	chr18	61597742	61835029	237288	both	165	22.82157676		chr18	ENSBTAG00000047602	ENSBTAT00000065350	61635154	61636026	873			61635154	61636026	873	100
encompass	CNVR_2024	chr18	61597742	61835029	237288	both	165	22.82157676		chr18	ENSBTAG00000002290	ENSBTAT00000020054	61680432	61686814	6383			61680432	61686814	6383	100
encompass	CNVR_2024	chr18	61597742	61835029	237288	both	165	22.82157676		chr18	ENSBTAG00000009364	ENSBTAT00000012324	61714020	61719354	5335			61714020	61719354	5335	100
encompass	CNVR_2024	chr18	61597742	61835029	237288	both	165	22.82157676		chr18	ENSBTAG00000013345	ENSBTAT00000020050	61832253	61835027	2775			61832253	61835027	2775	100
downstream	CNVR_2026	chr18	62340260	62404621	64362	loss	1	0.138312586		chr18	ENSBTAG00000002830	ENSBTAT00000003664	62327715	62340671	12957	U2AF2	U2AF2-201	62340260	62340671	412	3
encompass	CNVR_2026	chr18	62340260	62404621	64362	loss	1	0.138312586		chr18	ENSBTAG00000011517	ENSBTAT00000015303	62342041	62345590	3550	CCDC106	CCDC106-201	62342041	62345590	3550	100
encompass	CNVR_2026	chr18	62340260	62404621	64362	loss	1	0.138312586		chr18	ENSBTAG00000016299	ENSBTAT00000021685	62371838	62374877	3040	ZNF784	ZNF784-201	62371838	62374877	3040	100
encompass	CNVR_2026	chr18	62340260	62404621	64362	loss	1	0.138312586		chr18	ENSBTAG00000037582	ENSBTAT00000057144	62378122	62380014	1893			62378122	62380014	1893	100
encompass	CNVR_2026	chr18	62340260	62404621	64362	loss	1	0.138312586		chr18	ENSBTAG00000012333	ENSBTAT00000016363	62389055	62389957	903			62389055	62389957	903	100
upstream	CNVR_2026	chr18	62340260	62404621	64362	loss	1	0.138312586		chr18	ENSBTAG00000030403	ENSBTAT00000055556	62393201	62408437	15237	FIZ1	FIZ1-202	62393201	62404621	11421	75
upstream	CNVR_2026	chr18	62340260	62404621	64362	loss	1	0.138312586		chr18	ENSBTAG00000030403	ENSBTAT00000042929	62393201	62408437	15237	FIZ1	FIZ1-201	62393201	62404621	11421	75
upstream	CNVR_2026	chr18	62340260	62404621	64362	loss	1	0.138312586		chr18	ENSBTAG00000030403	ENSBTAT00000065371	62393201	62408437	15237	FIZ1	FIZ1-203	62393201	62404621	11421	75
encompass	CNVR_2026	chr18	62340260	62404621	64362	loss	1	0.138312586		chr18	ENSBTAG00000045864	ENSBTAT00000065669	62347609	62348205	597	ZNF581	ZNF581-201	62347609	62348205	597	100
encompass	CNVR_2026	chr18	62340260	62404621	64362	loss	1	0.138312586		chr18	ENSBTAG00000047508	ENSBTAT00000063274	62351042	62351560	519	ZNF580	ZNF580-201	62351042	62351560	519	100
downstream	CNVR_2028	chr18	63226272	63357772	131501	gain	1	0.138312586		chr18	ENSBTAG00000000930	ENSBTAT00000001231	63225954	63228134	2181			63226272	63228134	1863	85
encompass	CNVR_2028	chr18	63226272	63357772	131501	gain	1	0.138312586		chr18	ENSBTAG00000048145	ENSBTAT00000054752	63239510	63242898	3389			63239510	63242898	3389	100
encompass	CNVR_2028	chr18	63226272	63357772	131501	gain	1	0.138312586		chr18	ENSBTAG00000039086	ENSBTAT00000054607	63267357	63270693	3337			63267357	63270693	3337	100
encompass	CNVR_2028	chr18	63226272	63357772	131501	gain	1	0.138312586		chr18	ENSBTAG00000019348	ENSBTAT00000007679	63276864	63284020	7157			63276864	63284020	7157	100
encompass	CNVR_2028	chr18	63226272	63357772	131501	gain	1	0.138312586		chr18	ENSBTAG00000039691	ENSBTAT00000007682	63313174	63319123	5950			63313174	63319123	5950	100
encompass	CNVR_2028	chr18	63226272	63357772	131501	gain	1	0.138312586		chr18	ENSBTAG00000005841	ENSBTAT00000026048	63349487	63355736	6250			63349487	63355736	6250	100
encompass	CNVR_2029	chr18	63500311	63552781	52471	gain	5	0.691562932		chr18	ENSBTAG00000038890	ENSBTAT00000052014	63520186	63521088	903			63520186	63521088	903	100
encompass	CNVR_2029	chr18	63500311	63552781	52471	gain	5	0.691562932		chr18	ENSBTAG00000030360	ENSBTAT00000004039	63545270	63546178	909			63545270	63546178	909	100
encompass	CNVR_2031	chr18	64675830	64861079	185250	gain	3	0.414937759		chr18	ENSBTAG00000017872	ENSBTAT00000023758	64691262	64695901	4640	ZNF304	ZNF304-201	64691262	64695901	4640	100
encompass	CNVR_2031	chr18	64675830	64861079	185250	gain	3	0.414937759		chr18	ENSBTAG00000037721	ENSBTAT00000052235	64708129	64708966	838			64708129	64708966	838	100
encompass	CNVR_2031	chr18	64675830	64861079	185250	gain	3	0.414937759		chr18	ENSBTAG00000037375	ENSBTAT00000054956	64758707	64766511	7805			64758707	64766511	7805	100
encompass	CNVR_2031	chr18	64675830	64861079	185250	gain	3	0.414937759		chr18	ENSBTAG00000011262	ENSBTAT00000014963	64782536	64787765	5230			64782536	64787765	5230	100
encompass	CNVR_2031	chr18	64675830	64861079	185250	gain	3	0.414937759		chr18	ENSBTAG00000000195	ENSBTAT00000021095	64807707	64812263	4557			64807707	64812263	4557	100
upstream	CNVR_2031	chr18	64675830	64861079	185250	gain	3	0.414937759		chr18	ENSBTAG00000040358	ENSBTAT00000064597	64856654	64891741	35088	ZNF772	ZNF772-201	64856654	64861079	4426	13
upstream	CNVR_2031	chr18	64675830	64861079	185250	gain	3	0.414937759		chr18	ENSBTAG00000040358	ENSBTAT00000022341	64856654	64891741	35088	ZNF772	ZNF772-202	64856654	64861079	4426	13
encompass	CNVR_2031	chr18	64675830	64861079	185250	gain	3	0.414937759		chr18	ENSBTAG00000039341	ENSBTAT00000052295	64743056	64744108	1053			64743056	64744108	1053	100
downstream	CNVR_2032	chr18	64917590	64973741	56152	both	9	1.244813278		chr18	ENSBTAG00000009460	ENSBTAT00000012446	64908196	64937559	29364			64917590	64937559	19970	68
downstream	CNVR_2034	chr18	65922156	65999195	77040	loss	1	0.138312586		chr18	ENSBTAG00000015164	ENSBTAT00000020170	65918286	65927713	9428	SLC27A5	SLC27A5-201	65922156	65927713	5558	59
encompass	CNVR_2034	chr18	65922156	65999195	77040	loss	1	0.138312586		chr18	ENSBTAG00000006422	ENSBTAT00000008424	65954144	65960263	6120	TRIM28	TRIM28-201	65954144	65960263	6120	100
encompass	CNVR_2034	chr18	65922156	65999195	77040	loss	1	0.138312586		chr18	ENSBTAG00000013882	ENSBTAT00000018429	65960799	65963496	2698	CHMP2A	CHMP2A-201	65960799	65963496	2698	100
encompass	CNVR_2034	chr18	65922156	65999195	77040	loss	1	0.138312586		chr18	ENSBTAG00000012744	ENSBTAT00000016937	65964093	65967276	3184	UBE2M	UBE2M-201	65964093	65967276	3184	100
encompass	CNVR_2034	chr18	65922156	65999195	77040	loss	1	0.138312586		chr18	ENSBTAG00000037581	ENSBTAT00000056154	65971580	65980686	9107	MZF1	MZF1-201	65971580	65980686	9107	100
encompass	CNVR_2034	chr18	65922156	65999195	77040	loss	1	0.138312586		chr18	ENSBTAG00000046987	ENSBTAT00000065227	65988435	65989328	894	CENPBD1	CENPBD1-201	65988435	65989328	894	100
encompass	CNVR_2034	chr18	65922156	65999195	77040	loss	1	0.138312586		chr18	ENSBTAG00000037595	ENSBTAT00000054004	65993795	65995066	1272	ZSCAN18	ZSCAN18-201	65993795	65995066	1272	100
inside	CNVR_2035	chr19	913635	942500	28866	gain	15	2.074688797		chr19	ENSBTAG00000034681	ENSBTAT00000049111	627558	1472951	845394	CA10	CA10-201	913635	942500	28866	3
inside	CNVR_2036	chr19	1348304	1367940	19637	loss	1	0.138312586		chr19	ENSBTAG00000034681	ENSBTAT00000049111	627558	1472951	845394	CA10	CA10-201	1348304	1367940	19637	2
upstream	CNVR_2051	chr19	6267671	6324535	56865	both	22	3.042876902		chr19	ENSBTAG00000038770	ENSBTAT00000049669	6313771	6338246	24476			6313771	6324535	10765	44
encompass	CNVR_2051	chr19	6267671	6324535	56865	both	22	3.042876902		chr19	ENSBTAG00000042227	ENSBTAT00000059219	6298938	6299022	85	SNORD33	SNORD33-201	6298938	6299022	85	100
encompass	CNVR_2052	chr19	6344221	6394118	49898	gain	4	0.553250346		chr19	ENSBTAG00000040237	ENSBTAT00000054376	6344991	6347377	2387			6344991	6347377	2387	100
encompass	CNVR_2052	chr19	6344221	6394118	49898	gain	4	0.553250346		chr19	ENSBTAG00000039563	ENSBTAT00000056360	6355436	6378384	22949			6355436	6378384	22949	100
encompass	CNVR_2054	chr19	8149853	8216070	66218	gain	3	0.414937759		chr19	ENSBTAG00000025320	ENSBTAT00000049153	8181243	8192864	11622	AKAP1	AKAP1-201	8181243	8192864	11622	100
encompass	CNVR_2054	chr19	8149853	8216070	66218	gain	3	0.414937759		chr19	ENSBTAG00000025320	ENSBTAT00000049169	8181243	8192864	11622	AKAP1	AKAP1-202	8181243	8192864	11622	100
inside	CNVR_2055	chr19	8917025	8924009	6985	loss	1	0.138312586		chr19	ENSBTAG00000007147	ENSBTAT00000009405	8900990	8974286	73297	CUEDC1	CUEDC1-201	8917025	8924009	6985	10
encompass	CNVR_2056	chr19	9328977	9355948	26972	gain	7	0.968188105		chr19	ENSBTAG00000045921	ENSBTAT00000063246	9351922	9352851	930			9351922	9352851	930	100
upstream	CNVR_2058	chr19	11938743	11950007	11265	loss	1	0.138312586		chr19	ENSBTAG00000014278	ENSBTAT00000018970	11943185	11951411	8227	TBX2	TBX2-201	11943185	11950007	6823	83
encompass	CNVR_2059	chr19	12600200	12808307	208108	loss	1	0.138312586		chr19	ENSBTAG00000009427	ENSBTAT00000012404	12602357	12662178	59822	PPM1D	PPM1D-201	12602357	12662178	59822	100
encompass	CNVR_2059	chr19	12600200	12808307	208108	loss	1	0.138312586		chr19	ENSBTAG00000046974	ENSBTAT00000065436	12622717	12623538	822			12622717	12623538	822	100
encompass	CNVR_2059	chr19	12600200	12808307	208108	loss	1	0.138312586		chr19	ENSBTAG00000004489	ENSBTAT00000005887	12752161	12805493	53333	APPBP2	APPBP2-201	12752161	12805493	53333	100
upstream	CNVR_2060	chr19	13127201	13154786	27586	gain	1	0.138312586		chr19	ENSBTAG00000012672	ENSBTAT00000048740	13150565	13157511	6947	ZNHIT3	ZNHIT3-201	13150565	13154786	4222	61
downstream	CNVR_2061	chr19	15482176	15488246	6071	loss	22	3.042876902		chr19	ENSBTAG00000020338	ENSBTAT00000027104	15448008	15483845	35838	CCT6B	CCT6B-201	15482176	15483845	1670	5
downstream	CNVR_2061	chr19	15482176	15488246	6071	loss	22	3.042876902		chr19	ENSBTAG00000020338	ENSBTAT00000047729	15448008	15483845	35838	CCT6B	CCT6B-202	15482176	15483845	1670	5
inside	CNVR_2062	chr19	19830985	19946729	115745	both	45	6.22406639		chr19	ENSBTAG00000006894	ENSBTAT00000009062	19758764	19956549	197786	INOS	INOS-201	19830985	19946729	115745	59
encompass	CNVR_2062	chr19	19830985	19946729	115745	both	45	6.22406639		chr19	ENSBTAG00000024490	ENSBTAT00000034023	19833725	19875946	42222	ULBP27	ULBP27-201	19833725	19875946	42222	100
encompass	CNVR_2062	chr19	19830985	19946729	115745	both	45	6.22406639		chr19	ENSBTAG00000046595	ENSBTAT00000063976	19885026	19898292	13267			19885026	19898292	13267	100
encompass	CNVR_2062	chr19	19830985	19946729	115745	both	45	6.22406639		chr19	ENSBTAG00000023970	ENSBTAT00000011321	19919500	19921026	1527			19919500	19921026	1527	100
upstream	CNVR_2062	chr19	19830985	19946729	115745	both	45	6.22406639		chr19	ENSBTAG00000001836	ENSBTAT00000002400	19937602	19947884	10283			19937602	19946729	9128	89
downstream	CNVR_2064	chr19	23356622	23400125	43504	loss	1	0.138312586		chr19	ENSBTAG00000011488	ENSBTAT00000046260	23324762	23357323	32562	PRPF8	PRPF8-201	23356622	23357323	702	2
encompass	CNVR_2064	chr19	23356622	23400125	43504	loss	1	0.138312586		chr19	ENSBTAG00000011490	ENSBTAT00000015272	23376204	23378706	2503	TLCD2	TLCD2-201	23376204	23378706	2503	100
upstream	CNVR_2064	chr19	23356622	23400125	43504	loss	1	0.138312586		chr19	ENSBTAG00000011491	ENSBTAT00000015274	23393586	23402810	9225	WDR81	WDR81-201	23393586	23400125	6540	71
encompass	CNVR_2064	chr19	23356622	23400125	43504	loss	1	0.138312586		chr19	ENSBTAG00000029930	ENSBTAT00000042309	23382429	23382523	95	bta-mir-22	bta-mir-22-201	23382429	23382523	95	100
inside	CNVR_2065	chr19	24112803	24145526	32724	loss	1	0.138312586		chr19	ENSBTAG00000016806	ENSBTAT00000055329	24088805	24158415	69611	PAFAH1B1	PAFAH1B1-201	24112803	24145526	32724	47
encompass	CNVR_2066	chr19	24520318	24525423	5106	loss	2	0.276625173		chr19	ENSBTAG00000040362	ENSBTAT00000046043	24520572	24521504	933			24520572	24521504	933	100
encompass	CNVR_2067	chr19	24547395	24584463	37069	gain	42	5.809128631		chr19	ENSBTAG00000019391	ENSBTAT00000025838	24569282	24570235	954			24569282	24570235	954	100
encompass	CNVR_2067	chr19	24547395	24584463	37069	gain	42	5.809128631		chr19	ENSBTAG00000042590	ENSBTAT00000059582	24566529	24566635	107	U6	U6-201	24566529	24566635	107	100
encompass	CNVR_2068	chr19	24753009	24758560	5552	gain	1	0.138312586		chr19	ENSBTAG00000047458	ENSBTAT00000063384	24755704	24756645	942			24755704	24756645	942	100
inside	CNVR_2069	chr19	25667539	25681445	13907	gain	1	0.138312586		chr19	ENSBTAG00000007437	ENSBTAT00000009779	25667183	25682924	15742	TEKT1	TEKT1-201	25667539	25681445	13907	88
downstream	CNVR_2071	chr19	30053256	30146732	93477	gain	3	0.414937759		chr19	ENSBTAG00000009702	ENSBTAT00000061119	30031040	30059203	28164	MYHC-FETAL	MYHC-FETAL-201	30053256	30059203	5948	21
encompass	CNVR_2071	chr19	30053256	30146732	93477	gain	3	0.414937759		chr19	ENSBTAG00000037794	ENSBTAT00000061014	30080604	30103436	22833	MYH4	MYH4-201	30080604	30103436	22833	100
encompass	CNVR_2071	chr19	30053256	30146732	93477	gain	3	0.414937759		chr19	ENSBTAG00000018204	ENSBTAT00000009327	30110728	30134757	24030	MYH1	MYH1-201	30110728	30134757	24030	100
upstream	CNVR_2071	chr19	30053256	30146732	93477	gain	3	0.414937759		chr19	ENSBTAG00000007090	ENSBTAT00000012797	30137767	30165109	27343	MYH2	MYH2-201	30137767	30146732	8966	33
downstream	CNVR_2072	chr19	31943184	31973986	30803	loss	3	0.414937759		chr19	ENSBTAG00000021938	ENSBTAT00000029246	31913651	31965004	51354	ARHGAP44	ARHGAP44-201	31943184	31965004	21821	42
upstream	CNVR_2072	chr19	31943184	31973986	30803	loss	3	0.414937759		chr19	ENSBTAG00000021939	ENSBTAT00000029249	31965968	31982771	16804	ELAC2	ELAC2-201	31965968	31973986	8019	48
encompass	CNVR_2072	chr19	31943184	31973986	30803	loss	3	0.414937759		chr19	ENSBTAG00000044265	ENSBTAT00000061698	31973541	31973612	72	bta-mir-2339	bta-mir-2339-201	31973541	31973612	72	100
downstream	CNVR_2073	chr19	35241630	35269979	28350	gain	1	0.138312586		chr19	ENSBTAG00000007884	ENSBTAT00000010372	35234637	35250672	16036	SREBF1	SREBF1-201	35241630	35250672	9043	56
encompass	CNVR_2073	chr19	35241630	35269979	28350	gain	1	0.138312586		chr19	ENSBTAG00000004768	ENSBTAT00000006264	35252242	35263546	11305	RAI1	RAI1-201	35252242	35263546	11305	100
encompass	CNVR_2073	chr19	35241630	35269979	28350	gain	1	0.138312586		chr19	ENSBTAG00000036437	ENSBTAT00000050937	35249052	35249145	94	bta-mir-33b	bta-mir-33b-201	35249052	35249145	94	100
downstream	CNVR_2074	chr19	36863374	36880586	17213	loss	1	0.138312586		chr19	ENSBTAG00000021303	ENSBTAT00000028387	36860483	36870127	9645	RSAD1	RSAD1-201	36863374	36870127	6754	70
upstream	CNVR_2074	chr19	36863374	36880586	17213	loss	1	0.138312586		chr19	ENSBTAG00000021301	ENSBTAT00000028385	36871718	36903082	31365	ACSF2	ACSF2-201	36871718	36880586	8869	28
upstream	CNVR_2074	chr19	36863374	36880586	17213	loss	1	0.138312586		chr19	ENSBTAG00000021302	ENSBTAT00000028386	36877017	36881128	4112	CHAD	CHAD-201	36877017	36880586	3570	87
encompass	CNVR_2074	chr19	36863374	36880586	17213	loss	1	0.138312586		chr19	ENSBTAG00000030060	ENSBTAT00000042439	36871898	36871986	89	bta-mir-584-2	bta-mir-584-2-201	36871898	36871986	89	100
inside	CNVR_2076	chr19	41216148	41232862	16715	loss	1	0.138312586		chr19	ENSBTAG00000012500	ENSBTAT00000016586	41210900	41249293	38394	RARA	RARA-201	41216148	41232862	16715	44
downstream	CNVR_2078	chr19	48864290	48906422	42133	gain	27	3.734439834		chr19	ENSBTAG00000019432	ENSBTAT00000025884	48857450	48867609	10160	ICAM2	ICAM2-201	48864290	48867609	3320	33
downstream	CNVR_2079	chr19	52776058	52853663	77606	loss	1	0.138312586		chr19	ENSBTAG00000022489	ENSBTAT00000030444	52739871	52793031	53161	RNF213	RNF213-201	52776058	52793031	16974	32
downstream	CNVR_2079	chr19	52776058	52853663	77606	loss	1	0.138312586		chr19	ENSBTAG00000022489	ENSBTAT00000066294	52739871	52793031	53161	RNF213	RNF213-202	52776058	52793031	16974	32
upstream	CNVR_2080	chr19	55099310	55127646	28337	gain	12	1.659751037		chr19	ENSBTAG00000002633	ENSBTAT00000003415	55118592	55153750	35159	9-Sep	SEPT9-201	55118592	55127646	9055	26
downstream	CNVR_2081	chr19	55895701	55915600	19900	gain	32	4.426002766		chr19	ENSBTAG00000003436	ENSBTAT00000004463	55893571	55902692	9122	RHBDF2	RHBDF2-201	55895701	55902692	6992	77
encompass	CNVR_2081	chr19	55895701	55915600	19900	gain	32	4.426002766		chr19	ENSBTAG00000039119	ENSBTAT00000034708	55904213	55905449	1237			55904213	55905449	1237	100
encompass	CNVR_2082	chr19	57545384	57557142	11759	gain	28	3.87275242		chr19	ENSBTAG00000008328	ENSBTAT00000040027	57552926	57556471	3546			57552926	57556471	3546	100
encompass	CNVR_2082	chr19	57545384	57557142	11759	gain	28	3.87275242		chr19	ENSBTAG00000008328	ENSBTAT00000010967	57552926	57556471	3546			57552926	57556471	3546	100
inside	CNVR_2087	chr19	61804230	61811888	7659	loss	1	0.138312586		chr19	ENSBTAG00000001609	ENSBTAT00000002115	61708769	61814973	106205	MAP2K6	MAP2K6-201	61804230	61811888	7659	7
encompass	CNVR_2088	chr19	62314941	62333442	18502	loss	1	0.138312586		chr19	ENSBTAG00000008621	ENSBTAT00000011371	62317497	62328889	11393	PRKAR1A	PRKAR1A-201	62317497	62328889	11393	100
downstream	CNVR_2089	chr19	62449493	62479875	30383	loss	2	0.276625173		chr19	ENSBTAG00000039556	ENSBTAT00000054838	62424507	62457703	33197	MGC159964	MGC159964-201	62449493	62457703	8211	25
downstream	CNVR_2090	chr19	62852847	62874456	21610	loss	2	0.276625173		chr19	ENSBTAG00000030162	ENSBTAT00000042542	62834850	62860774	25925	AXIN2	AXIN2-201	62852847	62860774	7928	31
upstream	CNVR_2091	chr19	63061482	63089578	28097	loss	2	0.276625173		chr19	ENSBTAG00000033680	ENSBTAT00000061482	63070089	63219248	149160	CEP112	CEP112-201	63070089	63089578	19490	13
upstream	CNVR_2091	chr19	63061482	63089578	28097	loss	2	0.276625173		chr19	ENSBTAG00000033680	ENSBTAT00000047845	63070089	63219248	149160	CEP112	CEP112-202	63070089	63089578	19490	13
inside	CNVR_2092	chr19	63103689	63152735	49047	loss	1	0.138312586		chr19	ENSBTAG00000033680	ENSBTAT00000061482	63070089	63219248	149160	CEP112	CEP112-201	63103689	63152735	49047	33
inside	CNVR_2092	chr19	63103689	63152735	49047	loss	1	0.138312586		chr19	ENSBTAG00000033680	ENSBTAT00000047845	63070089	63219248	149160	CEP112	CEP112-202	63103689	63152735	49047	33
upstream	CNVR_2093	chr19	63757340	63769488	12149	loss	1	0.138312586		chr19	ENSBTAG00000004746	ENSBTAT00000006233	63760616	63906200	145585	HELZ	HELZ-201	63760616	63769488	8873	6
upstream	CNVR_182	chr2	634538	671620	37083	gain	1	0.138312586		chr2	ENSBTAG00000013916	ENSBTAT00000018496	646582	878049	231468	HERC2	HERC2-201	646582	671620	25039	11
upstream	CNVR_182	chr2	634538	671620	37083	gain	1	0.138312586		chr2	ENSBTAG00000013916	ENSBTAT00000063010	646582	878049	231468	HERC2	HERC2-202	646582	671620	25039	11
downstream	CNVR_184	chr2	7280907	7396245	115339	loss	1	0.138312586		chr2	ENSBTAG00000027020	ENSBTAT00000038684	7139738	7298551	158814	COL5A2	COL5A2-201	7280907	7298551	17645	11
encompass	CNVR_184	chr2	7280907	7396245	115339	loss	1	0.138312586		chr2	ENSBTAG00000021466	ENSBTAT00000028617	7318227	7356937	38711	COL3A1	COL3A1-201	7318227	7356937	38711	100
encompass	CNVR_184	chr2	7280907	7396245	115339	loss	1	0.138312586		chr2	ENSBTAG00000021466	ENSBTAT00000038678	7318227	7356937	38711	COL3A1	COL3A1-202	7318227	7356937	38711	100
inside	CNVR_187	chr2	8933349	9025164	91816	loss	1	0.138312586		chr2	ENSBTAG00000008483	ENSBTAT00000065425	8901432	9030989	129558	CALCRL	CALCRL-201	8933349	9025164	91816	71
inside	CNVR_187	chr2	8933349	9025164	91816	loss	1	0.138312586		chr2	ENSBTAG00000008483	ENSBTAT00000011169	8901432	9030989	129558	CALCRL	CALCRL-202	8933349	9025164	91816	71
inside	CNVR_198	chr2	17155572	17167330	11759	loss	2	0.276625173		chr2	ENSBTAG00000003120	ENSBTAT00000030828	17084655	17448607	363953	MGC139239	MGC139239-201	17155572	17167330	11759	3
inside	CNVR_199	chr2	17811825	17866452	54628	loss	1	0.138312586		chr2	ENSBTAG00000027875	ENSBTAT00000040194	17791922	18010283	218362	CCDC141	CCDC141-201	17811825	17866452	54628	25
encompass	CNVR_202	chr2	31121446	31303127	181682	both	3	0.414937759		chr2	ENSBTAG00000019385	ENSBTAT00000025829	31196566	31283753	87188	SCN3A	SCN3A-201	31196566	31283753	87188	100
encompass	CNVR_202	chr2	31121446	31303127	181682	both	3	0.414937759		chr2	ENSBTAG00000019385	ENSBTAT00000024655	31196566	31283753	87188	SCN3A	SCN3A-202	31196566	31283753	87188	100
encompass	CNVR_202	chr2	31121446	31303127	181682	both	3	0.414937759		chr2	ENSBTAG00000042818	ENSBTAT00000059810	31220645	31220751	107	U6	U6-201	31220645	31220751	107	100
inside	CNVR_203	chr2	31819240	31829541	10302	loss	1	0.138312586		chr2	ENSBTAG00000019291	ENSBTAT00000025686	31783357	31912200	128844	GRB14	GRB14-201	31819240	31829541	10302	8
inside	CNVR_209	chr2	34669994	34709686	39693	loss	6	0.829875519		chr2	ENSBTAG00000015317	ENSBTAT00000020366	34572522	34826834	254313	SLC4A10	SLC4A10-201	34669994	34709686	39693	16
downstream	CNVR_210	chr2	34761167	34862159	100993	loss	1	0.138312586		chr2	ENSBTAG00000015317	ENSBTAT00000020366	34572522	34826834	254313	SLC4A10	SLC4A10-201	34761167	34826834	65668	26
upstream	CNVR_211	chr2	35234967	35277747	42781	loss	1	0.138312586		chr2	ENSBTAG00000006654	ENSBTAT00000046172	35247178	35342975	95798	TANK	TANK-201	35247178	35277747	30570	32
downstream	CNVR_212	chr2	36711548	36737228	25681	loss	1	0.138312586		chr2	ENSBTAG00000008755	ENSBTAT00000011533	36682216	36729906	47691	7-Mar	MARCH7-201	36711548	36729906	18359	38
inside	CNVR_213	chr2	36944091	36988455	44365	loss	2	0.276625173		chr2	ENSBTAG00000020654	ENSBTAT00000027534	36818173	37150720	332548	BAZ2B	BAZ2B-201	36944091	36988455	44365	13
inside	CNVR_213	chr2	36944091	36988455	44365	loss	2	0.276625173		chr2	ENSBTAG00000020654	ENSBTAT00000046021	36818173	37150720	332548	BAZ2B	BAZ2B-202	36944091	36988455	44365	13
inside	CNVR_213	chr2	36944091	36988455	44365	loss	2	0.276625173		chr2	ENSBTAG00000020654	ENSBTAT00000061234	36818173	37150720	332548	BAZ2B	BAZ2B-203	36944091	36988455	44365	13
inside	CNVR_214	chr2	37444467	37452357	7891	loss	1	0.138312586		chr2	ENSBTAG00000004177	ENSBTAT00000005473	37239777	37490228	250452	TANC1	TANC1-201	37444467	37452357	7891	3
inside	CNVR_217	chr2	42050760	42061006	10247	gain	2	0.276625173		chr2	ENSBTAG00000005562	ENSBTAT00000057469	41791846	42371758	579913	GALNT13	GALNT13-201	42050760	42061006	10247	2
encompass	CNVR_218	chr2	43367798	43390418	22621	loss	1	0.138312586		chr2	ENSBTAG00000012816	ENSBTAT00000017023	43381652	43382632	981			43381652	43382632	981	100
inside	CNVR_219	chr2	43874620	43886100	11481	gain	1	0.138312586		chr2	ENSBTAG00000026851	ENSBTAT00000065141	43652958	43979596	326639	FMNL2	FMNL2-201	43874620	43886100	11481	4
inside	CNVR_219	chr2	43874620	43886100	11481	gain	1	0.138312586		chr2	ENSBTAG00000026851	ENSBTAT00000038390	43652958	43979596	326639	FMNL2	FMNL2-202	43874620	43886100	11481	4
encompass	CNVR_222	chr2	47977755	48052708	74954	loss	1	0.138312586		chr2	ENSBTAG00000016081	ENSBTAT00000021401	47998614	47999416	803	PTMA	PTMA-201	47998614	47999416	803	100
inside	CNVR_225	chr2	53590659	53631756	41098	loss	1	0.138312586		chr2	ENSBTAG00000032289	ENSBTAT00000061453	53065587	53732838	667252	ARHGAP15	ARHGAP15-201	53590659	53631756	41098	6
upstream	CNVR_233	chr2	56679141	56713553	34413	loss	1	0.138312586		chr2	ENSBTAG00000024632	ENSBTAT00000034302	56711720	57011911	300192	LRP1B	LRP1B-201	56711720	56713553	1834	1
inside	CNVR_234	chr2	56875553	56882834	7282	gain	2	0.276625173		chr2	ENSBTAG00000024632	ENSBTAT00000034302	56711720	57011911	300192	LRP1B	LRP1B-201	56875553	56882834	7282	2
inside	CNVR_235	chr2	56966172	56979919	13748	loss	1	0.138312586		chr2	ENSBTAG00000024632	ENSBTAT00000034302	56711720	57011911	300192	LRP1B	LRP1B-201	56966172	56979919	13748	5
inside	CNVR_238	chr2	60222461	60256316	33856	loss	1	0.138312586		chr2	ENSBTAG00000044055	ENSBTAT00000064636	59750109	60547022	796914	THSD7B	THSD7B-201	60222461	60256316	33856	4
inside	CNVR_238	chr2	60222461	60256316	33856	loss	1	0.138312586		chr2	ENSBTAG00000044055	ENSBTAT00000061537	59750109	60547022	796914	THSD7B	THSD7B-202	60222461	60256316	33856	4
inside	CNVR_239	chr2	62293166	62312351	19186	loss	1	0.138312586		chr2	ENSBTAG00000026842	ENSBTAT00000038374	62291151	62433744	142594	ZRANB3	ZRANB3-201	62293166	62312351	19186	13
downstream	CNVR_240	chr2	65677952	65720779	42828	loss	1	0.138312586		chr2	ENSBTAG00000021103	ENSBTAT00000028113	65677515	65719366	41852	SLC35F5	SLC35F5-201	65677952	65719366	41415	99
inside	CNVR_243	chr2	67942400	67960636	18237	loss	2	0.276625173		chr2	ENSBTAG00000005235	ENSBTAT00000006894	67935914	68111066	175153	DPP10	DPP10-201	67942400	67960636	18237	10
inside	CNVR_244	chr2	68029680	68074481	44802	loss	1	0.138312586		chr2	ENSBTAG00000005235	ENSBTAT00000006894	67935914	68111066	175153	DPP10	DPP10-201	68029680	68074481	44802	26
encompass	CNVR_246	chr2	68380001	68584610	204610	loss	3	0.414937759		chr2	ENSBTAG00000046281	ENSBTAT00000066330	68534302	68535069	768			68534302	68535069	768	100
downstream	CNVR_263	chr2	86643014	86696957	53944	gain	16	2.213001383		chr2	ENSBTAG00000031614	ENSBTAT00000044801	86630195	86693857	63663	BOLL	BOLL-201	86643014	86693857	50844	80
downstream	CNVR_263	chr2	86643014	86696957	53944	gain	16	2.213001383		chr2	ENSBTAG00000031614	ENSBTAT00000065390	86630195	86693857	63663	BOLL	BOLL-202	86643014	86693857	50844	80
inside	CNVR_266	chr2	89577166	89587500	10335	loss	1	0.138312586		chr2	ENSBTAG00000009725	ENSBTAT00000012827	89517811	89589090	71280	AOX1	AOX1-201	89577166	89587500	10335	14
inside	CNVR_268	chr2	91499809	91506715	6907	loss	1	0.138312586		chr2	ENSBTAG00000018746	ENSBTAT00000024963	91475505	91548842	73338	ALS2CR13	ALS2CR13-201	91499809	91506715	6907	9
inside	CNVR_269	chr2	91673462	91690226	16765	loss	1	0.138312586		chr2	ENSBTAG00000016000	ENSBTAT00000021288	91658159	91726299	68141	CARF	CARF-201	91673462	91690226	16765	25
encompass	CNVR_269	chr2	91673462	91690226	16765	loss	1	0.138312586		chr2	ENSBTAG00000019994	ENSBTAT00000026631	91685397	91686142	746			91685397	91686142	746	100
inside	CNVR_271	chr2	94500854	94506794	5941	loss	2	0.276625173		chr2	ENSBTAG00000011971	ENSBTAT00000015885	94455658	94573687	118030	NRP2	NRP2-201	94500854	94506794	5941	5
inside	CNVR_272	chr2	97873404	97901619	28216	loss	80	11.06500692		chr2	ENSBTAG00000018130	ENSBTAT00000024134	97843887	97988140	144254	MAP-2	MAP-2-201	97873404	97901619	28216	20
downstream	CNVR_279	chr2	107168923	107175821	6899	gain	1	0.138312586		chr2	ENSBTAG00000018543	ENSBTAT00000024683	107145491	107169192	23702	VIL1	VIL1-201	107168923	107169192	270	1
upstream	CNVR_279	chr2	107168923	107175821	6899	gain	1	0.138312586		chr2	ENSBTAG00000016572	ENSBTAT00000038243	107174362	107245866	71505	USP37	USP37-201	107174362	107175821	1460	2
encompass	CNVR_280	chr2	107538019	107574337	36319	loss	1	0.138312586		chr2	ENSBTAG00000013990	ENSBTAT00000018592	107544683	107556681	11999	WNT6	WNT6-201	107544683	107556681	11999	100
upstream	CNVR_280	chr2	107538019	107574337	36319	loss	1	0.138312586		chr2	ENSBTAG00000009217	ENSBTAT00000012148	107564021	107576619	12599	WNT10A	WNT10A-201	107564021	107574337	10317	82
inside	CNVR_281	chr2	108092020	108104635	12616	loss	1	0.138312586		chr2	ENSBTAG00000046176	ENSBTAT00000066051	108089328	108147468	58141	SPEG	SPEG-201	108092020	108104635	12616	22
downstream	CNVR_290	chr2	125997433	126021832	24400	gain	4	0.553250346		chr2	ENSBTAG00000012997	ENSBTAT00000017279	125983558	126015376	31819	SMPDL3B	SMPDL3B-201	125997433	126015376	17944	56
upstream	CNVR_293	chr2	133191925	133232598	40674	loss	1	0.138312586		chr2	ENSBTAG00000039122	ENSBTAT00000052261	133224531	133246491	21961	PLA2G5	PLA2G5-201	133224531	133232598	8068	37
downstream	CNVR_294	chr2	134372994	134381822	8829	loss	2	0.276625173		chr2	ENSBTAG00000030335	ENSBTAT00000020285	134345970	134380241	34272	ALDH4A1	ALDH4A1-201	134372994	134380241	7248	21
encompass	CNVR_295	chr2	135089138	135617581	528444	gain	93	12.86307054		chr2	ENSBTAG00000006438	ENSBTAT00000008439	135418586	135422028	3443	ACTL8	ACTL8-201	135418586	135422028	3443	100
upstream	CNVR_295	chr2	135089138	135617581	528444	gain	93	12.86307054		chr2	ENSBTAG00000000684	ENSBTAT00000000909	135557345	135672091	114747	ARHGEF10L	ARHGEF10L-201	135557345	135617581	60237	52
encompass	CNVR_296	chr2	135770712	135815660	44949	loss	1	0.138312586		chr2	ENSBTAG00000008579	ENSBTAT00000064882	135784598	135809900	25303	RCC2	RCC2-201	135784598	135809900	25303	100
encompass	CNVR_296	chr2	135770712	135815660	44949	loss	1	0.138312586		chr2	ENSBTAG00000008579	ENSBTAT00000011314	135784598	135809900	25303	RCC2	RCC2-202	135784598	135809900	25303	100
upstream	CNVR_296	chr2	135770712	135815660	44949	loss	1	0.138312586		chr2	ENSBTAG00000038945	ENSBTAT00000002772	135812788	135832714	19927			135812788	135815660	2873	14
encompass	CNVR_296	chr2	135770712	135815660	44949	loss	1	0.138312586		chr2	ENSBTAG00000045172	ENSBTAT00000062605	135810541	135810604	64	bta-mir-2358	bta-mir-2358-201	135810541	135810604	64	100
downstream	CNVR_297	chr2	136149029	136253635	104607	loss	16	2.213001383		chr2	ENSBTAG00000008314	ENSBTAT00000010949	136125304	136154362	29059	SDHB	SDHB-201	136149029	136154362	5334	18
encompass	CNVR_297	chr2	136149029	136253635	104607	loss	16	2.213001383		chr2	ENSBTAG00000008309	ENSBTAT00000010946	136162616	136182586	19971	ATP13A2	ATP13A2-201	136162616	136182586	19971	100
encompass	CNVR_297	chr2	136149029	136253635	104607	loss	16	2.213001383		chr2	ENSBTAG00000003832	ENSBTAT00000004994	136187693	136192151	4459	MFAP2	MFAP2-201	136187693	136192151	4459	100
encompass	CNVR_297	chr2	136149029	136253635	104607	loss	16	2.213001383		chr2	ENSBTAG00000003822	ENSBTAT00000042789	136193743	136239981	46239	CROCC	CROCC-201	136193743	136239981	46239	100
upstream	CNVR_297	chr2	136149029	136253635	104607	loss	16	2.213001383		chr2	ENSBTAG00000013282	ENSBTAT00000017663	136252384	136266397	14014	NECAP2	NECAP2-201	136252384	136253635	1252	9
downstream	CNVR_298	chr2	136310067	136322489	12423	loss	2	0.276625173		chr2	ENSBTAG00000013281	ENSBTAT00000017662	136276529	136314563	38035	SPATA21	SPATA21-201	136310067	136314563	4497	12
upstream	CNVR_298	chr2	136310067	136322489	12423	loss	2	0.276625173		chr2	ENSBTAG00000009251	ENSBTAT00000037763	136317925	136337845	19921	SZRD1	SZRD1-201	136317925	136322489	4565	23
upstream	CNVR_298	chr2	136310067	136322489	12423	loss	2	0.276625173		chr2	ENSBTAG00000009251	ENSBTAT00000012189	136317925	136337845	19921	SZRD1	SZRD1-202	136317925	136322489	4565	23
inside	CNVR_299	chr2	136375337	136386940	11604	loss	1	0.138312586		chr2	ENSBTAG00000008510	ENSBTAT00000011217	136362255	136444097	81843	FBXO42	FBXO42-201	136375337	136386940	11604	14
encompass	CNVR_300	chr2	136455546	136466040	10495	loss	1	0.138312586		chr2	ENSBTAG00000014221	ENSBTAT00000018903	136457565	136461977	4413	RSG1	RSG1-201	136457565	136461977	4413	100
encompass	CNVR_2104	chr20	27983208	28003468	20261	gain	1	0.138312586		chr20	ENSBTAG00000042274	ENSBTAT00000059266	27987577	27987683	107	U6	U6-201	27987577	27987683	107	100
upstream	CNVR_2106	chr20	29108905	29172374	63470	loss	1	0.138312586		chr20	ENSBTAG00000043948	ENSBTAT00000061021	29121455	29566631	445177	HCN1	HCN1-201	29121455	29172374	50920	11
inside	CNVR_2107	chr20	29464063	29476745	12683	gain	1	0.138312586		chr20	ENSBTAG00000043948	ENSBTAT00000061021	29121455	29566631	445177	HCN1	HCN1-201	29464063	29476745	12683	3
encompass	CNVR_2111	chr20	34703574	34728244	24671	loss	2	0.276625173		chr20	ENSBTAG00000046658	ENSBTAT00000061967	34708763	34708835	73			34708763	34708835	73	100
inside	CNVR_2113	chr20	35330005	35343999	13995	gain	1	0.138312586		chr20	ENSBTAG00000001492	ENSBTAT00000001953	35248388	35347535	99148	FYB	FYB-201	35330005	35343999	13995	14
downstream	CNVR_2114	chr20	35587233	35602683	15451	gain	2	0.276625173		chr20	ENSBTAG00000033107	ENSBTAT00000061133	35521410	35588186	66777	OSMR	OSMR-201	35587233	35588186	954	1
downstream	CNVR_2114	chr20	35587233	35602683	15451	gain	2	0.276625173		chr20	ENSBTAG00000033107	ENSBTAT00000047019	35521410	35588186	66777	OSMR	OSMR-202	35587233	35588186	954	1
inside	CNVR_2134	chr20	49029369	49053595	24227	loss	1	0.138312586		chr20	ENSBTAG00000002845	ENSBTAT00000003688	48874612	49060950	186339	CDH10	CDH10-201	49029369	49053595	24227	13
inside	CNVR_2143	chr20	53522716	53528485	5770	loss	1	0.138312586		chr20	ENSBTAG00000037844	ENSBTAT00000031090	53409876	54014021	604146	CDH18	CDH18-201	53522716	53528485	5770	1
inside	CNVR_2144	chr20	53780223	53808090	27868	gain	2	0.276625173		chr20	ENSBTAG00000037844	ENSBTAT00000031090	53409876	54014021	604146	CDH18	CDH18-201	53780223	53808090	27868	5
inside	CNVR_2145	chr20	53950122	53959277	9156	gain	2	0.276625173		chr20	ENSBTAG00000037844	ENSBTAT00000031090	53409876	54014021	604146	CDH18	CDH18-201	53950122	53959277	9156	2
encompass	CNVR_2149	chr20	60224158	60268498	44341	loss	1	0.138312586		chr20	ENSBTAG00000038035	ENSBTAT00000051769	60254278	60254347	70			60254278	60254347	70	100
inside	CNVR_2154	chr20	62098032	62105287	7256	gain	1	0.138312586		chr20	ENSBTAG00000017222	ENSBTAT00000061068	61912972	62427126	514155	CTNND2	CTNND2-201	62098032	62105287	7256	1
downstream	CNVR_2158	chr20	66590823	66641751	50929	loss	1	0.138312586		chr20	ENSBTAG00000003381	ENSBTAT00000004384	66568770	66609977	41208	PAPD7	PAPD7-201	66590823	66609977	19155	46
encompass	CNVR_2163	chr20	71084975	71489686	404712	both	24	3.319502075		chr20	ENSBTAG00000000944	ENSBTAT00000001250	71141671	71165741	24071	LPCAT1	LPCAT1-201	71141671	71165741	24071	100
encompass	CNVR_2163	chr20	71084975	71489686	404712	both	24	3.319502075		chr20	ENSBTAG00000015843	ENSBTAT00000021061	71182950	71208407	25458	SLC6A3	SLC6A3-201	71182950	71208407	25458	100
encompass	CNVR_2163	chr20	71084975	71489686	404712	both	24	3.319502075		chr20	ENSBTAG00000001329	ENSBTAT00000001754	71235491	71247877	12387	CLPTM1L	CLPTM1L-201	71235491	71247877	12387	100
encompass	CNVR_2163	chr20	71084975	71489686	404712	both	24	3.319502075		chr20	ENSBTAG00000012567	ENSBTAT00000016685	71263287	71279911	16625	TERT	TERT-201	71263287	71279911	16625	100
encompass	CNVR_2163	chr20	71084975	71489686	404712	both	24	3.319502075		chr20	ENSBTAG00000012559	ENSBTAT00000016676	71284703	71299686	14984	SLC6A18	SLC6A18-201	71284703	71299686	14984	100
encompass	CNVR_2163	chr20	71084975	71489686	404712	both	24	3.319502075		chr20	ENSBTAG00000045695	ENSBTAT00000064818	71302633	71318130	15498	SLC6A19	SLC6A19-201	71302633	71318130	15498	100
encompass	CNVR_2163	chr20	71084975	71489686	404712	both	24	3.319502075		chr20	ENSBTAG00000006775	ENSBTAT00000039197	71395142	71420351	25210	SLC12A7	SLC12A7-201	71395142	71420351	25210	100
encompass	CNVR_2163	chr20	71084975	71489686	404712	both	24	3.319502075		chr20	ENSBTAG00000034435	ENSBTAT00000048774	71427335	71446013	18679	NKD2	NKD2-201	71427335	71446013	18679	100
encompass	CNVR_2163	chr20	71084975	71489686	404712	both	24	3.319502075		chr20	ENSBTAG00000046181	ENSBTAT00000063415	71462434	71467765	5332			71462434	71467765	5332	100
encompass	CNVR_2163	chr20	71084975	71489686	404712	both	24	3.319502075		chr20	ENSBTAG00000046181	ENSBTAT00000063514	71462434	71467765	5332			71462434	71467765	5332	100
encompass	CNVR_2163	chr20	71084975	71489686	404712	both	24	3.319502075		chr20	ENSBTAG00000034431	ENSBTAT00000048772	71475003	71476030	1028			71475003	71476030	1028	100
downstream	CNVR_2164	chr20	71522096	71571246	49151	loss	3	0.414937759		chr20	ENSBTAG00000006971	ENSBTAT00000048732	71511352	71529883	18532	BRD9	BRD9-201	71522096	71529883	7788	42
encompass	CNVR_2164	chr20	71522096	71571246	49151	loss	3	0.414937759		chr20	ENSBTAG00000047116	ENSBTAT00000064550	71565056	71570576	5521	TPPP	TPPP-201	71565056	71570576	5521	100
downstream	CNVR_2165	chr20	71880061	71896856	16796	gain	8	1.106500692		chr20	ENSBTAG00000026527	ENSBTAT00000011351	71797891	71882980	85090	AHRR	AHRR-201	71880061	71882980	2920	3
encompass	CNVR_2166	chr21	1270468	2085345	814878	gain	11	1.521438451		chr21	ENSBTAG00000006621	ENSBTAT00000049563	1492040	1508578	16539			1492040	1508578	16539	100
encompass	CNVR_2166	chr21	1270468	2085345	814878	gain	11	1.521438451		chr21	ENSBTAG00000006621	ENSBTAT00000008688	1492040	1508578	16539			1492040	1508578	16539	100
encompass	CNVR_2166	chr21	1270468	2085345	814878	gain	11	1.521438451		chr21	ENSBTAG00000023079	ENSBTAT00000031388	1632141	1649614	17474			1632141	1649614	17474	100
encompass	CNVR_2166	chr21	1270468	2085345	814878	gain	11	1.521438451		chr21	ENSBTAG00000006648	ENSBTAT00000008737	1746233	1751043	4811			1746233	1751043	4811	100
encompass	CNVR_2166	chr21	1270468	2085345	814878	gain	11	1.521438451		chr21	ENSBTAG00000013567	ENSBTAT00000018041	1852998	1854799	1802	OR5D13	OR5D13-201	1852998	1854799	1802	100
encompass	CNVR_2166	chr21	1270468	2085345	814878	gain	11	1.521438451		chr21	ENSBTAG00000035333	ENSBTAT00000048461	1899414	1917513	18100			1899414	1917513	18100	100
encompass	CNVR_2166	chr21	1270468	2085345	814878	gain	11	1.521438451		chr21	ENSBTAG00000042140	ENSBTAT00000059132	1410450	1410555	106	U6	U6-201	1410450	1410555	106	100
encompass	CNVR_2166	chr21	1270468	2085345	814878	gain	11	1.521438451		chr21	ENSBTAG00000047044	ENSBTAT00000065737	2075526	2075618	93	SNORD116	SNORD116-201	2075526	2075618	93	100
encompass	CNVR_2166	chr21	1270468	2085345	814878	gain	11	1.521438451		chr21	ENSBTAG00000047252	ENSBTAT00000066240	2078254	2078346	93	SNORD116	SNORD116-201	2078254	2078346	93	100
encompass	CNVR_2166	chr21	1270468	2085345	814878	gain	11	1.521438451		chr21	ENSBTAG00000042316	ENSBTAT00000059308	1600479	1600585	107	U6	U6-201	1600479	1600585	107	100
encompass	CNVR_2166	chr21	1270468	2085345	814878	gain	11	1.521438451		chr21	ENSBTAG00000044247	ENSBTAT00000061680	1594958	1595061	104	5S_rRNA	5S_rRNA-201	1594958	1595061	104	100
encompass	CNVR_2166	chr21	1270468	2085345	814878	gain	11	1.521438451		chr21	ENSBTAG00000046568	ENSBTAT00000063080	2081015	2081105	91	SNORD116	SNORD116-201	2081015	2081105	91	100
encompass	CNVR_2166	chr21	1270468	2085345	814878	gain	11	1.521438451		chr21	ENSBTAG00000046780	ENSBTAT00000064115	1309835	1309954	120	5S_rRNA	5S_rRNA-201	1309835	1309954	120	100
encompass	CNVR_2166	chr21	1270468	2085345	814878	gain	11	1.521438451		chr21	ENSBTAG00000046093	ENSBTAT00000066097	2083792	2083885	94	SNORD116	SNORD116-201	2083792	2083885	94	100
encompass	CNVR_2166	chr21	1270468	2085345	814878	gain	11	1.521438451		chr21	ENSBTAG00000046925	ENSBTAT00000065173	2018203	2018322	120	5S_rRNA	5S_rRNA-201	2018203	2018322	120	100
encompass	CNVR_2166	chr21	1270468	2085345	814878	gain	11	1.521438451		chr21	ENSBTAG00000047328	ENSBTAT00000065386	1306299	1306417	119	5S_rRNA	5S_rRNA-201	1306299	1306417	119	100
encompass	CNVR_2166	chr21	1270468	2085345	814878	gain	11	1.521438451		chr21	ENSBTAG00000046055	ENSBTAT00000060681	1291700	1291806	107	U6	U6-201	1291700	1291806	107	100
encompass	CNVR_2166	chr21	1270468	2085345	814878	gain	11	1.521438451		chr21	ENSBTAG00000048284	ENSBTAT00000064441	1883667	1883785	119	5S_rRNA	5S_rRNA-201	1883667	1883785	119	100
encompass	CNVR_2166	chr21	1270468	2085345	814878	gain	11	1.521438451		chr21	ENSBTAG00000035268	ENSBTAT00000049766	1666053	1666171	119	5S_rRNA	5S_rRNA-201	1666053	1666171	119	100
encompass	CNVR_2166	chr21	1270468	2085345	814878	gain	11	1.521438451		chr21	ENSBTAG00000029086	ENSBTAT00000041466	1302798	1302923	126	5S_rRNA	5S_rRNA-201	1302798	1302923	126	100
encompass	CNVR_2172	chr21	20062038	20178454	116417	both	180	24.89626556		chr21	ENSBTAG00000047729	ENSBTAT00000064001	20082490	20103922	21433			20082490	20103922	21433	100
upstream	CNVR_2172	chr21	20062038	20178454	116417	both	180	24.89626556		chr21	ENSBTAG00000001308	ENSBTAT00000001728	20084904	20193047	108144			20084904	20178454	93551	87
encompass	CNVR_2172	chr21	20062038	20178454	116417	both	180	24.89626556		chr21	ENSBTAG00000045929	ENSBTAT00000036189	20128501	20132903	4403			20128501	20132903	4403	100
encompass	CNVR_2172	chr21	20062038	20178454	116417	both	180	24.89626556		chr21	ENSBTAG00000046591	ENSBTAT00000063594	20144494	20144827	334			20144494	20144827	334	100
encompass	CNVR_2172	chr21	20062038	20178454	116417	both	180	24.89626556		chr21	ENSBTAG00000040580	ENSBTAT00000053602	20155590	20163194	7605			20155590	20163194	7605	100
upstream	CNVR_2172	chr21	20062038	20178454	116417	both	180	24.89626556		chr21	ENSBTAG00000002786	ENSBTAT00000013409	20176386	20193035	16650			20176386	20178454	2069	12
encompass	CNVR_2174	chr21	20341438	20361362	19925	gain	1	0.138312586		chr21	ENSBTAG00000012326	ENSBTAT00000016351	20345647	20346465	819			20345647	20346465	819	100
encompass	CNVR_2174	chr21	20341438	20361362	19925	gain	1	0.138312586		chr21	ENSBTAG00000038494	ENSBTAT00000052975	20357103	20358125	1023			20357103	20358125	1023	100
encompass	CNVR_2176	chr21	20491178	20506287	15110	gain	6	0.829875519		chr21	ENSBTAG00000001526	ENSBTAT00000001998	20502554	20503402	849			20502554	20503402	849	100
encompass	CNVR_2177	chr21	20532341	20583579	51239	gain	70	9.681881051		chr21	ENSBTAG00000046377	ENSBTAT00000063351	20561687	20562583	897			20561687	20562583	897	100
encompass	CNVR_2177	chr21	20532341	20583579	51239	gain	70	9.681881051		chr21	ENSBTAG00000046412	ENSBTAT00000065166	20573087	20573983	897			20573087	20573983	897	100
inside	CNVR_2178	chr21	21138152	21173650	35499	loss	1	0.138312586		chr21	ENSBTAG00000033721	ENSBTAT00000047900	21117499	21280811	163313	RLBP1	RLBP1-201	21138152	21173650	35499	22
inside	CNVR_2178	chr21	21138152	21173650	35499	loss	1	0.138312586		chr21	ENSBTAG00000009097	ENSBTAT00000011991	21137918	21198618	60701	FANCI	FANCI-201	21138152	21173650	35499	58
encompass	CNVR_2178	chr21	21138152	21173650	35499	loss	1	0.138312586		chr21	ENSBTAG00000044709	ENSBTAT00000062142	21157504	21157577	74	bta-mir-2363-1	bta-mir-2363-1-201	21157504	21157577	74	100
encompass	CNVR_2182	chr21	35222315	35242705	20391	loss	2	0.276625173		chr21	ENSBTAG00000038080	ENSBTAT00000017363	35229657	35231716	2060			35229657	35231716	2060	100
upstream	CNVR_2183	chr21	35328865	35458695	129831	gain	45	6.22406639		chr21	ENSBTAG00000021291	ENSBTAT00000028368	35415163	35655955	240793	STXBP6	STXBP6-201	35415163	35458695	43533	18
inside	CNVR_2190	chr21	45355084	45364931	9848	gain	1	0.138312586		chr21	ENSBTAG00000003419	ENSBTAT00000004437	45354862	45371985	17124	EAPP	EAPP-201	45355084	45364931	9848	58
inside	CNVR_2191	chr21	47995778	48008513	12736	loss	1	0.138312586		chr21	ENSBTAG00000000655	ENSBTAT00000000857	47852815	48169316	316502	MIPOL1	MIPOL1-201	47995778	48008513	12736	4
downstream	CNVR_2192	chr21	48018965	48193707	174743	loss	1	0.138312586		chr21	ENSBTAG00000000655	ENSBTAT00000000857	47852815	48169316	316502	MIPOL1	MIPOL1-201	48018965	48169316	150352	48
encompass	CNVR_2193	chr21	48205712	48244741	39030	loss	2	0.276625173		chr21	ENSBTAG00000013888	ENSBTAT00000061052	48214179	48217962	3784	FOXA1	FOXA1-201	48214179	48217962	3784	100
encompass	CNVR_2207	chr21	55762119	55800468	38350	gain	1	0.138312586		chr21	ENSBTAG00000028355	ENSBTAT00000040737	55797000	55797118	119	5S_rRNA	5S_rRNA-201	55797000	55797118	119	100
downstream	CNVR_2208	chr21	59279537	59291824	12288	gain	2	0.276625173		chr21	ENSBTAG00000031834	ENSBTAT00000031857	59275187	59289639	14453			59279537	59289639	10103	70
downstream	CNVR_2209	chr21	59320456	59327750	7295	gain	1	0.138312586		chr21	ENSBTAG00000004272	ENSBTAT00000005596	59310738	59322006	11269	ISG12(B)	ISG12(B)-201	59320456	59322006	1551	14
encompass	CNVR_2213	chr21	60911634	60969464	57831	both	8	1.106500692		chr21	ENSBTAG00000047040	ENSBTAT00000064475	60927758	60935160	7403	SERPINA3-6	SERPINA3-6-201	60927758	60935160	7403	100
upstream	CNVR_2213	chr21	60911634	60969464	57831	both	8	1.106500692		chr21	ENSBTAG00000007043	ENSBTAT00000009264	60956931	60986261	29331			60956931	60969464	12534	43
encompass	CNVR_2213	chr21	60911634	60969464	57831	both	8	1.106500692		chr21	ENSBTAG00000026917	ENSBTAT00000011576	60956931	60964952	8022			60956931	60964952	8022	100
inside	CNVR_2215	chr21	62841430	62856514	15085	gain	1	0.138312586		chr21	ENSBTAG00000012833	ENSBTAT00000030514	62793771	62869911	76141	ATG2B	ATG2B-201	62841430	62856514	15085	20
encompass	CNVR_2217	chr21	66045242	66134797	89556	loss	1	0.138312586		chr21	ENSBTAG00000018310	ENSBTAT00000024364	66064391	66125305	60915	SETD3	SETD3-201	66064391	66125305	60915	100
inside	CNVR_2218	chr21	68422661	68438109	15449	gain	2	0.276625173		chr21	ENSBTAG00000020192	ENSBTAT00000026895	68377171	68473921	96751	PPP2R5C	PPP2R5C-201	68422661	68438109	15449	16
downstream	CNVR_2219	chr21	68693875	68709767	15893	loss	1	0.138312586		chr21	ENSBTAG00000007007	ENSBTAT00000009220	68639658	68696036	56379	WDR20	WDR20-201	68693875	68696036	2162	4
upstream	CNVR_2219	chr21	68693875	68709767	15893	loss	1	0.138312586		chr21	ENSBTAG00000007008	ENSBTAT00000009222	68706703	68736526	29824	MOK	MOK-201	68706703	68709767	3065	10
downstream	CNVR_2220	chr21	69302253	69351458	49206	loss	1	0.138312586		chr21	ENSBTAG00000016456	ENSBTAT00000021879	69279222	69333371	54150	CDC42BPB	CDC42BPB-201	69302253	69333371	31119	57
downstream	CNVR_2221	chr21	69955674	69987537	31864	loss	7	0.968188105		chr21	ENSBTAG00000017299	ENSBTAT00000023001	69896140	69957173	61034	KLC1	KLC1-201	69955674	69957173	1500	2
encompass	CNVR_2221	chr21	69955674	69987537	31864	loss	7	0.968188105		chr21	ENSBTAG00000009966	ENSBTAT00000013145	69960277	69967811	7535	XRCC3	XRCC3-201	69960277	69967811	7535	100
encompass	CNVR_2221	chr21	69955674	69987537	31864	loss	7	0.968188105		chr21	ENSBTAG00000003556	ENSBTAT00000044457	69978023	69980890	2868	ZFYVE21	ZFYVE21-201	69978023	69980890	2868	100
upstream	CNVR_2221	chr21	69955674	69987537	31864	loss	7	0.968188105		chr21	ENSBTAG00000003559	ENSBTAT00000004631	69982291	70077426	95136	PPP1R13B	PPP1R13B-201	69982291	69987537	5247	6
encompass	CNVR_2222	chr21	70093917	70360098	266182	both	12	1.659751037		chr21	ENSBTAG00000026886	ENSBTAT00000038460	70113045	70118400	5356	MP68	MP68-201	70113045	70118400	5356	100
encompass	CNVR_2222	chr21	70093917	70360098	266182	both	12	1.659751037		chr21	ENSBTAG00000046186	ENSBTAT00000064527	70114200	70114755	556			70114200	70114755	556	100
encompass	CNVR_2222	chr21	70093917	70360098	266182	both	12	1.659751037		chr21	ENSBTAG00000020402	ENSBTAT00000027199	70123917	70233306	109390	TDRD9	TDRD9-201	70123917	70233306	109390	100
encompass	CNVR_2222	chr21	70093917	70360098	266182	both	12	1.659751037		chr21	ENSBTAG00000046401	ENSBTAT00000065492	70133009	70134255	1247	RD3L	RD3L-201	70133009	70134255	1247	100
encompass	CNVR_2222	chr21	70093917	70360098	266182	both	12	1.659751037		chr21	ENSBTAG00000017194	ENSBTAT00000022852	70269910	70292666	22757	ASPG	ASPG-201	70269910	70292666	22757	100
encompass	CNVR_2222	chr21	70093917	70360098	266182	both	12	1.659751037		chr21	ENSBTAG00000021904	ENSBTAT00000063889	70313782	70351845	38064	KIF26A	KIF26A-201	70313782	70351845	38064	100
encompass	CNVR_2222	chr21	70093917	70360098	266182	both	12	1.659751037		chr21	ENSBTAG00000021904	ENSBTAT00000029205	70313782	70351845	38064	KIF26A	KIF26A-202	70313782	70351845	38064	100
encompass	CNVR_2223	chr21	70694793	70759096	64304	loss	5	0.691562932		chr21	ENSBTAG00000022775	ENSBTAT00000030916	70707408	70715785	8378	C14orf180	C14orf180-201	70707408	70715785	8378	100
encompass	CNVR_2223	chr21	70694793	70759096	64304	loss	5	0.691562932		chr21	ENSBTAG00000006673	ENSBTAT00000008762	70717761	70727303	9543	TMEM179	TMEM179-201	70717761	70727303	9543	100
encompass	CNVR_2224	chr21	70773020	70901743	128724	loss	12	1.659751037		chr21	ENSBTAG00000007187	ENSBTAT00000012349	70827525	70839732	12208	INF2	INF2-201	70827525	70839732	12208	100
encompass	CNVR_2224	chr21	70773020	70901743	128724	loss	12	1.659751037		chr21	ENSBTAG00000017616	ENSBTAT00000044296	70845971	70861972	16002	ADSSL1	ADSSL1-201	70845971	70861972	16002	100
encompass	CNVR_2224	chr21	70773020	70901743	128724	loss	12	1.659751037		chr21	ENSBTAG00000017622	ENSBTAT00000023435	70870027	70874415	4389	SIVA1	SIVA1-201	70870027	70874415	4389	100
encompass	CNVR_2224	chr21	70773020	70901743	128724	loss	12	1.659751037		chr21	ENSBTAG00000017636	ENSBTAT00000023461	70878138	70895537	17400	AKT1	AKT1-201	70878138	70895537	17400	100
encompass	CNVR_2225	chr21	71025601	71389313	363713	loss	19	2.627939142		chr21	ENSBTAG00000010370	ENSBTAT00000013688	71041900	71047128	5229	C14orf79	C14orf79-201	71041900	71047128	5229	100
encompass	CNVR_2225	chr21	71025601	71389313	363713	loss	19	2.627939142		chr21	ENSBTAG00000007319	ENSBTAT00000009629	71145150	71156637	11488	JAG2	JAG2-201	71145150	71156637	11488	100
encompass	CNVR_2225	chr21	71025601	71389313	363713	loss	19	2.627939142		chr21	ENSBTAG00000048010	ENSBTAT00000063951	71160886	71167980	7095	NUDT14	NUDT14-201	71160886	71167980	7095	100
encompass	CNVR_2225	chr21	71025601	71389313	363713	loss	19	2.627939142		chr21	ENSBTAG00000012753	ENSBTAT00000044278	71187494	71234136	46643	BRF1	BRF1-201	71187494	71234136	46643	100
encompass	CNVR_2225	chr21	71025601	71389313	363713	loss	19	2.627939142		chr21	ENSBTAG00000046364	ENSBTAT00000066289	71189271	71383753	194483			71189271	71383753	194483	100
encompass	CNVR_2225	chr21	71025601	71389313	363713	loss	19	2.627939142		chr21	ENSBTAG00000012751	ENSBTAT00000016949	71204291	71206428	2138	BTBD6	BTBD6-201	71204291	71206428	2138	100
encompass	CNVR_2225	chr21	71025601	71389313	363713	loss	19	2.627939142		chr21	ENSBTAG00000046346	ENSBTAT00000062993	71291846	71316837	24992	PACS2	PACS2-201	71291846	71316837	24992	100
encompass	CNVR_2225	chr21	71025601	71389313	363713	loss	19	2.627939142		chr21	ENSBTAG00000047606	ENSBTAT00000064416	71352590	71373975	21386	MTA1	MTA1-201	71352590	71373975	21386	100
encompass	CNVR_2225	chr21	71025601	71389313	363713	loss	19	2.627939142		chr21	ENSBTAG00000047606	ENSBTAT00000063557	71352590	71373975	21386	MTA1	MTA1-202	71352590	71373975	21386	100
encompass	CNVR_2225	chr21	71025601	71389313	363713	loss	19	2.627939142		chr21	ENSBTAG00000031242	ENSBTAT00000044237	71052184	71052852	669	CDCA4	CDCA4-201	71052184	71052852	669	100
encompass	CNVR_2225	chr21	71025601	71389313	363713	loss	19	2.627939142		chr21	ENSBTAG00000005647	ENSBTAT00000007420	71077800	71078924	1125	GPR132	GPR132-201	71077800	71078924	1125	100
encompass	CNVR_2226	chr21	71505398	71539342	33945	gain	5	0.691562932		chr21	ENSBTAG00000046161	ENSBTAT00000066127	71507509	71509649	2141			71507509	71509649	2141	100
encompass	CNVR_2226	chr21	71505398	71539342	33945	gain	5	0.691562932		chr21	ENSBTAG00000048268	ENSBTAT00000064623	71530013	71531441	1429			71530013	71531441	1429	100
encompass	CNVR_2226	chr21	71505398	71539342	33945	gain	5	0.691562932		chr21	ENSBTAG00000048268	ENSBTAT00000064325	71530013	71531441	1429			71530013	71531441	1429	100
encompass	CNVR_2227	chr22	54665	124158	69494	gain	3	0.414937759		chr22	ENSBTAG00000037517	ENSBTAT00000055642	63640	65183	1544			63640	65183	1544	100
upstream	CNVR_2227	chr22	54665	124158	69494	gain	3	0.414937759		chr22	ENSBTAG00000023954	ENSBTAT00000029934	85296	127878	42583			85296	124158	38863	91
inside	CNVR_2229	chr22	1760990	1791623	30634	loss	1	0.138312586		chr22	ENSBTAG00000018227	ENSBTAT00000065868	1746286	1877841	131556	SLC4A7	SLC4A7-201	1760990	1791623	30634	23
inside	CNVR_2229	chr22	1760990	1791623	30634	loss	1	0.138312586		chr22	ENSBTAG00000018227	ENSBTAT00000024265	1746286	1877841	131556	SLC4A7	SLC4A7-202	1760990	1791623	30634	23
downstream	CNVR_2231	chr22	7091262	7106548	15287	loss	1	0.138312586		chr22	ENSBTAG00000014700	ENSBTAT00000019566	7045916	7098962	53047	DYNC1LI1	DYNC1LI1-201	7091262	7098962	7701	15
inside	CNVR_2235	chr22	19414385	19422241	7857	loss	1	0.138312586		chr22	ENSBTAG00000013047	ENSBTAT00000017341	18740484	19647747	907264	GRM7	GRM7-201	19414385	19422241	7857	1
inside	CNVR_2235	chr22	19414385	19422241	7857	loss	1	0.138312586		chr22	ENSBTAG00000013047	ENSBTAT00000017342	18740484	19647747	907264	GRM7	GRM7-202	19414385	19422241	7857	1
upstream	CNVR_2238	chr22	25042462	25056533	14072	gain	1	0.138312586		chr22	ENSBTAG00000003592	ENSBTAT00000004672	25053636	25233677	180042	CNTN6	CNTN6-201	25053636	25056533	2898	2
encompass	CNVR_2239	chr22	25238488	25296055	57568	gain	2	0.276625173		chr22	ENSBTAG00000045059	ENSBTAT00000062492	25266503	25266607	105	U6	U6-201	25266503	25266607	105	100
upstream	CNVR_2243	chr22	28835247	28857122	21876	both	6	0.829875519		chr22	ENSBTAG00000020481	ENSBTAT00000063772	28846978	28904207	57230	GXYLT2	GXYLT2-201	28846978	28857122	10145	18
upstream	CNVR_2243	chr22	28835247	28857122	21876	both	6	0.829875519		chr22	ENSBTAG00000020481	ENSBTAT00000027290	28846978	28904207	57230	GXYLT2	GXYLT2-202	28846978	28857122	10145	18
upstream	CNVR_2244	chr22	29985832	30032675	46844	loss	1	0.138312586		chr22	ENSBTAG00000018862	ENSBTAT00000025111	30019806	30078465	58660	EIF4E3	EIF4E3-201	30019806	30032675	12870	22
inside	CNVR_2249	chr22	40247583	40255208	7626	gain	3	0.414937759		chr22	ENSBTAG00000021911	ENSBTAT00000029213	39175038	40360572	1185535	PTPRG	PTPRG-201	40247583	40255208	7626	1
inside	CNVR_2249	chr22	40247583	40255208	7626	gain	3	0.414937759		chr22	ENSBTAG00000021911	ENSBTAT00000063448	39175038	40360572	1185535	PTPRG	PTPRG-202	40247583	40255208	7626	1
encompass	CNVR_2251	chr22	57232744	57300472	67729	loss	1	0.138312586		chr22	ENSBTAG00000024991	ENSBTAT00000034856	57250457	57257322	6866	C3orf83	C3orf83-201	57250457	57257322	6866	100
upstream	CNVR_2251	chr22	57232744	57300472	67729	loss	1	0.138312586		chr22	ENSBTAG00000037980	ENSBTAT00000044043	57274886	57318210	43325	TSEN2	TSEN2-201	57274886	57300472	25587	59
upstream	CNVR_2251	chr22	57232744	57300472	67729	loss	1	0.138312586		chr22	ENSBTAG00000037980	ENSBTAT00000044041	57274886	57318210	43325	TSEN2	TSEN2-202	57274886	57300472	25587	59
upstream	CNVR_2252	chr22	59160076	59181931	21856	loss	1	0.138312586		chr22	ENSBTAG00000003665	ENSBTAT00000043850	59167799	59244357	76559	NUP210	NUP210-201	59167799	59181931	14133	18
upstream	CNVR_2252	chr22	59160076	59181931	21856	loss	1	0.138312586		chr22	ENSBTAG00000003665	ENSBTAT00000063270	59167799	59244357	76559	NUP210	NUP210-202	59167799	59181931	14133	18
inside	CNVR_2254	chr22	59487979	59527116	39138	loss	1	0.138312586		chr22	ENSBTAG00000003237	ENSBTAT00000004201	59460406	59549010	88605	IQSEC1	IQSEC1-201	59487979	59527116	39138	44
downstream	CNVR_2255	chr22	59658031	59685476	27446	loss	1	0.138312586		chr22	ENSBTAG00000005922	ENSBTAT00000007776	59648572	59675093	26522	EFCC1	EFCC1-201	59658031	59675093	17063	64
encompass	CNVR_2256	chr22	59951940	60169718	217779	both	22	3.042876902		chr22	ENSBTAG00000005191	ENSBTAT00000006847	59952594	59965985	13392	RPN1	RPN1-201	59952594	59965985	13392	100
encompass	CNVR_2256	chr22	59951940	60169718	217779	both	22	3.042876902		chr22	ENSBTAG00000019707	ENSBTAT00000026265	60016985	60024586	7602	GATA2	GATA2-201	60016985	60024586	7602	100
upstream	CNVR_2256	chr22	59951940	60169718	217779	both	22	3.042876902		chr22	ENSBTAG00000030962	ENSBTAT00000043822	60063340	60172924	109585	EEFSEC	EEFSEC-201	60063340	60169718	106379	97
encompass	CNVR_2256	chr22	59951940	60169718	217779	both	22	3.042876902		chr22	ENSBTAG00000006179	ENSBTAT00000008122	60039910	60040605	696	DNAJB8	DNAJB8-201	60039910	60040605	696	100
downstream	CNVR_2257	chr22	60198815	60240998	42184	loss	3	0.414937759		chr22	ENSBTAG00000020998	ENSBTAT00000027964	60179708	60211026	31319	RUVBL1	RUVBL1-201	60198815	60211026	12212	39
encompass	CNVR_2257	chr22	60198815	60240998	42184	loss	3	0.414937759		chr22	ENSBTAG00000004937	ENSBTAT00000006494	60217808	60229341	11534	SEC61A1	SEC61A1-201	60217808	60229341	11534	100
upstream	CNVR_2258	chr22	60423737	60447233	23497	gain	2	0.276625173		chr22	ENSBTAG00000018248	ENSBTAT00000024289	60443564	60493810	50247	MGLL	MGLL-201	60443564	60447233	3670	7
inside	CNVR_2259	chr22	60452969	60484032	31064	loss	1	0.138312586		chr22	ENSBTAG00000018248	ENSBTAT00000024289	60443564	60493810	50247	MGLL	MGLL-201	60452969	60484032	31064	62
downstream	CNVR_2261	chr22	60919411	60989319	69909	loss	10	1.383125864		chr22	ENSBTAG00000009159	ENSBTAT00000030589	60913459	60946157	32699	PLXNA1	PLXNA1-201	60919411	60946157	26747	82
upstream	CNVR_2261	chr22	60919411	60989319	69909	loss	10	1.383125864		chr22	ENSBTAG00000030855	ENSBTAT00000043631	60960190	61060022	99833	CHCHD6	CHCHD6-201	60960190	60989319	29130	29
encompass	CNVR_2262	chr22	61114914	61255073	140160	loss	9	1.244813278		chr22	ENSBTAG00000039194	ENSBTAT00000043637	61118758	61122753	3996	C3H3orf22	C3H3orf22-201	61118758	61122753	3996	100
encompass	CNVR_2262	chr22	61114914	61255073	140160	loss	9	1.244813278		chr22	ENSBTAG00000008778	ENSBTAT00000011567	61123420	61130341	6922	CHST13	CHST13-201	61123420	61130341	6922	100
encompass	CNVR_2262	chr22	61114914	61255073	140160	loss	9	1.244813278		chr22	ENSBTAG00000008774	ENSBTAT00000011563	61133594	61160689	27096	UROC1	UROC1-201	61133594	61160689	27096	100
encompass	CNVR_2262	chr22	61114914	61255073	140160	loss	9	1.244813278		chr22	ENSBTAG00000009874	ENSBTAT00000064461	61167346	61188874	21529	ZXDC	ZXDC-201	61167346	61188874	21529	100
encompass	CNVR_2262	chr22	61114914	61255073	140160	loss	9	1.244813278		chr22	ENSBTAG00000009874	ENSBTAT00000013022	61167346	61188874	21529	ZXDC	ZXDC-202	61167346	61188874	21529	100
encompass	CNVR_2262	chr22	61114914	61255073	140160	loss	9	1.244813278		chr22	ENSBTAG00000005617	ENSBTAT00000043678	61189669	61201147	11479	SLC41A3	SLC41A3-201	61189669	61201147	11479	100
encompass	CNVR_2262	chr22	61114914	61255073	140160	loss	9	1.244813278		chr22	ENSBTAG00000014470	ENSBTAT00000043693	61221251	61248521	27271	ALDH1L1	ALDH1L1-201	61221251	61248521	27271	100
upstream	CNVR_2266	chr23	4707046	4715822	8777	loss	1	0.138312586		chr23	ENSBTAG00000025718	ENSBTAT00000019954	4709297	4906605	197309	HMGCLL1	HMGCLL1-201	4709297	4715822	6526	3
inside	CNVR_2267	chr23	5137488	5147226	9739	gain	1	0.138312586		chr23	ENSBTAG00000011719	ENSBTAT00000015561	5043872	5175679	131808	HCRTR2	HCRTR2-201	5137488	5147226	9739	7
encompass	CNVR_2271	chr23	15946943	16001260	54318	loss	1	0.138312586		chr23	ENSBTAG00000015321	ENSBTAT00000020376	15948727	15988075	39349	TRERF1	TRERF1-201	15948727	15988075	39349	100
upstream	CNVR_2273	chr23	18284914	18311117	26204	gain	1	0.138312586		chr23	ENSBTAG00000032887	ENSBTAT00000046690	18299317	18623680	324364	SUPT3H	SUPT3H-201	18299317	18311117	11801	4
downstream	CNVR_2274	chr23	20834346	20847845	13500	gain	110	15.21438451		chr23	ENSBTAG00000016499	ENSBTAT00000064806	20801860	20834531	32672	OPN5	OPN5-201	20834346	20834531	186	1
downstream	CNVR_2274	chr23	20834346	20847845	13500	gain	110	15.21438451		chr23	ENSBTAG00000016499	ENSBTAT00000021933	20801860	20834531	32672	OPN5	OPN5-202	20834346	20834531	186	1
downstream	CNVR_2278	chr23	24227721	24286409	58689	gain	1	0.138312586		chr23	ENSBTAG00000011237	ENSBTAT00000032221	23795772	24250799	455028	PKHD1	PKHD1-201	24227721	24250799	23079	5
encompass	CNVR_2279	chr23	25255521	25450746	195226	both	480	66.39004149		chr23	ENSBTAG00000009656	ENSBTAT00000034282	25351283	25356959	5677	BOLA-DQA2	BOLA-DQA2-201	25351283	25356959	5677	100
encompass	CNVR_2279	chr23	25255521	25450746	195226	both	480	66.39004149		chr23	ENSBTAG00000009656	ENSBTAT00000034283	25351283	25356959	5677	BOLA-DQA2	BOLA-DQA2-202	25351283	25356959	5677	100
encompass	CNVR_2279	chr23	25255521	25450746	195226	both	480	66.39004149		chr23	ENSBTAG00000021077	ENSBTAT00000046279	25375270	25388620	13351	BOLA-DQB	BOLA-DQB-201	25375270	25388620	13351	100
encompass	CNVR_2279	chr23	25255521	25450746	195226	both	480	66.39004149		chr23	ENSBTAG00000038128	ENSBTAT00000046285	25404020	25411643	7624	BOLA-DQA5	BOLA-DQA5-201	25404020	25411643	7624	100
encompass	CNVR_2279	chr23	25255521	25450746	195226	both	480	66.39004149		chr23	ENSBTAG00000038128	ENSBTAT00000019800	25404020	25411643	7624	BOLA-DQA5	BOLA-DQA5-202	25404020	25411643	7624	100
encompass	CNVR_2279	chr23	25255521	25450746	195226	both	480	66.39004149		chr23	ENSBTAG00000003352	ENSBTAT00000004350	25423551	25424597	1047	HLA-DQB2	HLA-DQB2-201	25423551	25424597	1047	100
encompass	CNVR_2279	chr23	25255521	25450746	195226	both	480	66.39004149		chr23	ENSBTAG00000037605	ENSBTAT00000019939	25426330	25430097	3768	BOLA-DQA1	BOLA-DQA1-201	25426330	25430097	3768	100
downstream	CNVR_2280	chr23	25626467	26663258	1036792	both	492	68.04979253		chr23	ENSBTAG00000034939	ENSBTAT00000049415	25607823	25632464	24642	BTNL2	BTNL2-201	25626467	25632464	5998	24
encompass	CNVR_2280	chr23	25626467	26663258	1036792	both	492	68.04979253		chr23	ENSBTAG00000034945	ENSBTAT00000049419	25634655	25643394	8740			25634655	25643394	8740	100
encompass	CNVR_2280	chr23	25626467	26663258	1036792	both	492	68.04979253		chr23	ENSBTAG00000007618	ENSBTAT00000016055	25648712	25656497	7786			25648712	25656497	7786	100
encompass	CNVR_2280	chr23	25626467	26663258	1036792	both	492	68.04979253		chr23	ENSBTAG00000019588	ENSBTAT00000026100	25855146	25863045	7900	BOLA-DQB	BOLA-DQB-201	25855146	25863045	7900	100
encompass	CNVR_2280	chr23	25626467	26663258	1036792	both	492	68.04979253		chr23	ENSBTAG00000033979	ENSBTAT00000030528	25966734	25980368	13635			25966734	25980368	13635	100
encompass	CNVR_2280	chr23	25626467	26663258	1036792	both	492	68.04979253		chr23	ENSBTAG00000026163	ENSBTAT00000037068	26354054	26354780	727			26354054	26354780	727	100
encompass	CNVR_2282	chr23	26902904	26953748	50845	both	28	3.87275242		chr23	ENSBTAG00000023563	ENSBTAT00000032165	26916511	26927031	10521			26916511	26927031	10521	100
encompass	CNVR_2282	chr23	26902904	26953748	50845	both	28	3.87275242		chr23	ENSBTAG00000048304	ENSBTAT00000063275	26932957	26938287	5331			26932957	26938287	5331	100
downstream	CNVR_2283	chr23	27650286	27733214	82929	both	72	9.958506224		chr23	ENSBTAG00000005182	ENSBTAT00000031166	27647069	27652297	5229	BOLA	BOLA-201	27650286	27652297	2012	38
encompass	CNVR_2283	chr23	27650286	27733214	82929	both	72	9.958506224		chr23	ENSBTAG00000010166	ENSBTAT00000013413	27659363	27729750	70388			27659363	27729750	70388	100
encompass	CNVR_2283	chr23	27650286	27733214	82929	both	72	9.958506224		chr23	ENSBTAG00000012208	ENSBTAT00000016194	27689369	27692407	3039			27689369	27692407	3039	100
encompass	CNVR_2283	chr23	27650286	27733214	82929	both	72	9.958506224		chr23	ENSBTAG00000001476	ENSBTAT00000026794	27715023	27718202	3180	BT.105339	BT.105339-201	27715023	27718202	3180	100
encompass	CNVR_2284	chr23	28339945	28380703	40759	both	12	1.659751037		chr23	ENSBTAG00000019386	ENSBTAT00000021451	28355361	28358332	2972	BOLA-NC	BOLA-NC-201	28355361	28358332	2972	100
encompass	CNVR_2285	chr23	28431174	28563533	132360	both	224	30.98201936		chr23	ENSBTAG00000020116	ENSBTAT00000011795	28469735	28473401	3667	JSP.1	JSP.1-201	28469735	28473401	3667	100
encompass	CNVR_2285	chr23	28431174	28563533	132360	both	224	30.98201936		chr23	ENSBTAG00000002069	ENSBTAT00000031167	28502524	28506312	3789	BOLA	BOLA-201	28502524	28506312	3789	100
encompass	CNVR_2285	chr23	28431174	28563533	132360	both	224	30.98201936		chr23	ENSBTAG00000037421	ENSBTAT00000057407	28530978	28540122	9145			28530978	28540122	9145	100
upstream	CNVR_2285	chr23	28431174	28563533	132360	both	224	30.98201936		chr23	ENSBTAG00000035744	ENSBTAT00000050226	28563086	28579480	16395	TRIM26	TRIM26-201	28563086	28563533	448	3
downstream	CNVR_2286	chr23	28568611	28581361	12751	gain	3	0.414937759		chr23	ENSBTAG00000035744	ENSBTAT00000050226	28563086	28579480	16395	TRIM26	TRIM26-201	28568611	28579480	10870	66
downstream	CNVR_2287	chr23	28671240	28679974	8735	gain	1	0.138312586		chr23	ENSBTAG00000004490	ENSBTAT00000062975	28665990	28676508	10519	TRIM31	TRIM31-201	28671240	28676508	5269	50
downstream	CNVR_2287	chr23	28671240	28679974	8735	gain	1	0.138312586		chr23	ENSBTAG00000004490	ENSBTAT00000005888	28665990	28676508	10519	TRIM31	TRIM31-202	28671240	28676508	5269	50
encompass	CNVR_2288	chr23	28822051	28870776	48726	both	18	2.489626556		chr23	ENSBTAG00000025398	ENSBTAT00000035669	28828555	28829049	495			28828555	28829049	495	100
encompass	CNVR_2289	chr23	29016234	29113538	97305	both	41	5.670816044		chr23	ENSBTAG00000047644	ENSBTAT00000066326	29018639	29019726	1088			29018639	29019726	1088	100
encompass	CNVR_2289	chr23	29016234	29113538	97305	both	41	5.670816044		chr23	ENSBTAG00000048019	ENSBTAT00000063433	29078533	29079824	1292			29078533	29079824	1292	100
encompass	CNVR_2289	chr23	29016234	29113538	97305	both	41	5.670816044		chr23	ENSBTAG00000040188	ENSBTAT00000054523	29106708	29110560	3853	OR12D2	OR12D2-201	29106708	29110560	3853	100
encompass	CNVR_2289	chr23	29016234	29113538	97305	both	41	5.670816044		chr23	ENSBTAG00000047763	ENSBTAT00000063649	29032406	29033332	927			29032406	29033332	927	100
encompass	CNVR_2289	chr23	29016234	29113538	97305	both	41	5.670816044		chr23	ENSBTAG00000031835	ENSBTAT00000045150	29038753	29039709	957			29038753	29039709	957	100
encompass	CNVR_2289	chr23	29016234	29113538	97305	both	41	5.670816044		chr23	ENSBTAG00000046892	ENSBTAT00000065451	29061846	29062781	936			29061846	29062781	936	100
encompass	CNVR_2289	chr23	29016234	29113538	97305	both	41	5.670816044		chr23	ENSBTAG00000047829	ENSBTAT00000064303	29071805	29072731	927			29071805	29072731	927	100
encompass	CNVR_2289	chr23	29016234	29113538	97305	both	41	5.670816044		chr23	ENSBTAG00000039390	ENSBTAT00000053526	29092562	29093488	927			29092562	29093488	927	100
encompass	CNVR_2290	chr23	29263908	29285952	22045	gain	7	0.968188105		chr23	ENSBTAG00000046777	ENSBTAT00000052931	29280761	29282962	2202			29280761	29282962	2202	100
encompass	CNVR_2291	chr23	29385602	29430671	45070	both	51	7.053941909		chr23	ENSBTAG00000006339	ENSBTAT00000008315	29403153	29403978	826			29403153	29403978	826	100
encompass	CNVR_2291	chr23	29385602	29430671	45070	both	51	7.053941909		chr23	ENSBTAG00000027279	ENSBTAT00000039090	29411406	29412041	636			29411406	29412041	636	100
encompass	CNVR_2291	chr23	29385602	29430671	45070	both	51	7.053941909		chr23	ENSBTAG00000031850	ENSBTAT00000045169	29387309	29388250	942			29387309	29388250	942	100
encompass	CNVR_2292	chr23	29464782	29504335	39554	loss	10	1.383125864		chr23	ENSBTAG00000040280	ENSBTAT00000057093	29503234	29504264	1031			29503234	29504264	1031	100
encompass	CNVR_2292	chr23	29464782	29504335	39554	loss	10	1.383125864		chr23	ENSBTAG00000047558	ENSBTAT00000051892	29480530	29481468	939			29480530	29481468	939	100
downstream	CNVR_2293	chr23	29679684	29797002	117319	both	12	1.659751037		chr23	ENSBTAG00000040457	ENSBTAT00000054351	29678973	29679896	924			29679684	29679896	213	23
encompass	CNVR_2293	chr23	29679684	29797002	117319	both	12	1.659751037		chr23	ENSBTAG00000015175	ENSBTAT00000020191	29698016	29698978	963			29698016	29698978	963	100
encompass	CNVR_2293	chr23	29679684	29797002	117319	both	12	1.659751037		chr23	ENSBTAG00000000214	ENSBTAT00000025749	29764545	29765498	954			29764545	29765498	954	100
encompass	CNVR_2293	chr23	29679684	29797002	117319	both	12	1.659751037		chr23	ENSBTAG00000047585	ENSBTAT00000065542	29784664	29785578	915			29784664	29785578	915	100
encompass	CNVR_2295	chr23	30441844	30472870	31027	both	48	6.639004149		chr23	ENSBTAG00000031881	ENSBTAT00000045214	30464777	30465957	1181			30464777	30465957	1181	100
encompass	CNVR_2297	chr23	31517089	31527723	10635	loss	1	0.138312586		chr23	ENSBTAG00000031767	ENSBTAT00000045046	31517216	31517625	410			31517216	31517625	410	100
encompass	CNVR_2297	chr23	31517089	31527723	10635	loss	1	0.138312586		chr23	ENSBTAG00000031768	ENSBTAT00000009471	31518525	31518917	393			31518525	31518917	393	100
encompass	CNVR_2297	chr23	31517089	31527723	10635	loss	1	0.138312586		chr23	ENSBTAG00000031769	ENSBTAT00000053239	31519198	31519765	568	H2B	H2B-201	31519198	31519765	568	100
encompass	CNVR_2297	chr23	31517089	31527723	10635	loss	1	0.138312586		chr23	ENSBTAG00000031770	ENSBTAT00000045047	31525879	31526259	381	H2B	H2B-201	31525879	31526259	381	100
encompass	CNVR_2297	chr23	31517089	31527723	10635	loss	1	0.138312586		chr23	ENSBTAG00000031771	ENSBTAT00000045049	31526582	31526974	393	HIST1H2AG	HIST1H2AG-201	31526582	31526974	393	100
downstream	CNVR_2298	chr23	31969130	32058645	89516	loss	1	0.138312586		chr23	ENSBTAG00000019926	ENSBTAT00000026544	31951997	32004354	52358	SCGN	SCGN-201	31969130	32004354	35225	67
upstream	CNVR_2298	chr23	31969130	32058645	89516	loss	1	0.138312586		chr23	ENSBTAG00000016549	ENSBTAT00000022015	32029122	32339087	309966	LRRC16A	LRRC16A-201	32029122	32058645	29524	10
inside	CNVR_2299	chr23	32089991	32105304	15314	loss	1	0.138312586		chr23	ENSBTAG00000016549	ENSBTAT00000022015	32029122	32339087	309966	LRRC16A	LRRC16A-201	32089991	32105304	15314	5
inside	CNVR_2301	chr23	33173666	33182310	8645	gain	4	0.553250346		chr23	ENSBTAG00000009798	ENSBTAT00000065337	33102946	33246914	143969	DCDC2	DCDC2-201	33173666	33182310	8645	6
inside	CNVR_2301	chr23	33173666	33182310	8645	gain	4	0.553250346		chr23	ENSBTAG00000009798	ENSBTAT00000012923	33102946	33246914	143969	DCDC2	DCDC2-202	33173666	33182310	8645	6
encompass	CNVR_2304	chr23	34496662	34866601	369940	gain	11	1.521438451		chr23	ENSBTAG00000015827	ENSBTAT00000021026	34531406	34543487	12082	PRP1	PRP1-201	34531406	34543487	12082	100
encompass	CNVR_2304	chr23	34496662	34866601	369940	gain	11	1.521438451		chr23	ENSBTAG00000038718	ENSBTAT00000004340	34576555	34581696	5142			34576555	34581696	5142	100
encompass	CNVR_2304	chr23	34496662	34866601	369940	gain	11	1.521438451		chr23	ENSBTAG00000047671	ENSBTAT00000048190	34634055	34652778	18724	PRP2	PRP2-201	34634055	34652778	18724	100
encompass	CNVR_2304	chr23	34496662	34866601	369940	gain	11	1.521438451		chr23	ENSBTAG00000036106	ENSBTAT00000025750	34667011	34678163	11153			34667011	34678163	11153	100
encompass	CNVR_2304	chr23	34496662	34866601	369940	gain	11	1.521438451		chr23	ENSBTAG00000033993	ENSBTAT00000048220	34693485	34706026	12542	PRP14	PRP14-201	34693485	34706026	12542	100
encompass	CNVR_2304	chr23	34496662	34866601	369940	gain	11	1.521438451		chr23	ENSBTAG00000033513	ENSBTAT00000011706	34719327	34731151	11825	PRP9	PRP9-201	34719327	34731151	11825	100
encompass	CNVR_2304	chr23	34496662	34866601	369940	gain	11	1.521438451		chr23	ENSBTAG00000025317	ENSBTAT00000035521	34806599	34818877	12279	PRP7	PRP7-201	34806599	34818877	12279	100
upstream	CNVR_2304	chr23	34496662	34866601	369940	gain	11	1.521438451		chr23	ENSBTAG00000031640	ENSBTAT00000017916	34861310	34873000	11691			34861310	34866601	5292	45
upstream	CNVR_2304	chr23	34496662	34866601	369940	gain	11	1.521438451		chr23	ENSBTAG00000031640	ENSBTAT00000065601	34861310	34873000	11691			34861310	34866601	5292	45
encompass	CNVR_2304	chr23	34496662	34866601	369940	gain	11	1.521438451		chr23	ENSBTAG00000043526	ENSBTAT00000060518	34508696	34508804	109	U6	U6-201	34508696	34508804	109	100
encompass	CNVR_2304	chr23	34496662	34866601	369940	gain	11	1.521438451		chr23	ENSBTAG00000043255	ENSBTAT00000060247	34799389	34799677	289	7SK	7SK-201	34799389	34799677	289	100
encompass	CNVR_2304	chr23	34496662	34866601	369940	gain	11	1.521438451		chr23	ENSBTAG00000047126	ENSBTAT00000063658	34583868	34583976	109	U6	U6-201	34583868	34583976	109	100
encompass	CNVR_2304	chr23	34496662	34866601	369940	gain	11	1.521438451		chr23	ENSBTAG00000047057	ENSBTAT00000063729	34726692	34726796	105	U6	U6-201	34726692	34726796	105	100
encompass	CNVR_2304	chr23	34496662	34866601	369940	gain	11	1.521438451		chr23	ENSBTAG00000042317	ENSBTAT00000059309	34538739	34538846	108	U6	U6-201	34538739	34538846	108	100
encompass	CNVR_2304	chr23	34496662	34866601	369940	gain	11	1.521438451		chr23	ENSBTAG00000042886	ENSBTAT00000059878	34674411	34674519	109	U6	U6-201	34674411	34674519	109	100
encompass	CNVR_2304	chr23	34496662	34866601	369940	gain	11	1.521438451		chr23	ENSBTAG00000042344	ENSBTAT00000059336	34613903	34614010	108	U6	U6-201	34613903	34614010	108	100
encompass	CNVR_2304	chr23	34496662	34866601	369940	gain	11	1.521438451		chr23	ENSBTAG00000044980	ENSBTAT00000062413	34751706	34751814	109	U6	U6-201	34751706	34751814	109	100
encompass	CNVR_2304	chr23	34496662	34866601	369940	gain	11	1.521438451		chr23	ENSBTAG00000046890	ENSBTAT00000063093	34642066	34642174	109	U6	U6-201	34642066	34642174	109	100
encompass	CNVR_2304	chr23	34496662	34866601	369940	gain	11	1.521438451		chr23	ENSBTAG00000044735	ENSBTAT00000062168	34814416	34814524	109	U6	U6-201	34814416	34814524	109	100
encompass	CNVR_2304	chr23	34496662	34866601	369940	gain	11	1.521438451		chr23	ENSBTAG00000047117	ENSBTAT00000063436	34700912	34701021	110	U6	U6-201	34700912	34701021	110	100
encompass	CNVR_2306	chr23	35705275	35725328	20054	gain	2	0.276625173		chr23	ENSBTAG00000042755	ENSBTAT00000059747	35722114	35722222	109	U6	U6-201	35722114	35722222	109	100
upstream	CNVR_2307	chr23	37241018	37262794	21777	gain	5	0.691562932		chr23	ENSBTAG00000021045	ENSBTAT00000028030	37262021	37343620	81600	E2F3	E2F3-201	37262021	37262794	774	1
inside	CNVR_2310	chr23	41169767	41185718	15952	loss	2	0.276625173		chr23	ENSBTAG00000012938	ENSBTAT00000017189	41165798	41302731	136934	JARID2	JARID2-201	41169767	41185718	15952	12
upstream	CNVR_2311	chr23	43042174	43053055	10882	loss	1	0.138312586		chr23	ENSBTAG00000012039	ENSBTAT00000035406	43052892	43647528	594637	PHACTR1	PHACTR1-201	43052892	43053055	164	0
upstream	CNVR_2311	chr23	43042174	43053055	10882	loss	1	0.138312586		chr23	ENSBTAG00000012039	ENSBTAT00000064101	43052892	43647528	594637	PHACTR1	PHACTR1-202	43052892	43053055	164	0
inside	CNVR_2312	chr23	43440113	43471404	31292	loss	8	1.106500692		chr23	ENSBTAG00000012039	ENSBTAT00000035406	43052892	43647528	594637	PHACTR1	PHACTR1-201	43440113	43471404	31292	5
inside	CNVR_2312	chr23	43440113	43471404	31292	loss	8	1.106500692		chr23	ENSBTAG00000012039	ENSBTAT00000064101	43052892	43647528	594637	PHACTR1	PHACTR1-202	43440113	43471404	31292	5
inside	CNVR_2313	chr23	43511953	43517459	5507	gain	3	0.414937759		chr23	ENSBTAG00000012039	ENSBTAT00000035406	43052892	43647528	594637	PHACTR1	PHACTR1-201	43511953	43517459	5507	1
inside	CNVR_2313	chr23	43511953	43517459	5507	gain	3	0.414937759		chr23	ENSBTAG00000012039	ENSBTAT00000064101	43052892	43647528	594637	PHACTR1	PHACTR1-202	43511953	43517459	5507	1
downstream	CNVR_2316	chr23	49604362	49620722	16361	gain	1	0.138312586		chr23	ENSBTAG00000016397	ENSBTAT00000021803	49451466	49608971	157506	CDYL	CDYL-203	49604362	49608971	4610	3
downstream	CNVR_2316	chr23	49604362	49620722	16361	gain	1	0.138312586		chr23	ENSBTAG00000016397	ENSBTAT00000063952	49451466	49608971	157506	CDYL	CDYL-201	49604362	49608971	4610	3
downstream	CNVR_2316	chr23	49604362	49620722	16361	gain	1	0.138312586		chr23	ENSBTAG00000016397	ENSBTAT00000065909	49451466	49608971	157506	CDYL	CDYL-202	49604362	49608971	4610	3
downstream	CNVR_2316	chr23	49604362	49620722	16361	gain	1	0.138312586		chr23	ENSBTAG00000016397	ENSBTAT00000063533	49451466	49608971	157506	CDYL	CDYL-204	49604362	49608971	4610	3
upstream	CNVR_2319	chr23	50069034	50095212	26179	loss	3	0.414937759		chr23	ENSBTAG00000026919	ENSBTAT00000053185	50077253	50095625	18373	PXDC1	PXDC1-201	50077253	50095212	17960	98
downstream	CNVR_2321	chr23	50304862	50328541	23680	loss	1	0.138312586		chr23	ENSBTAG00000010943	ENSBTAT00000035445	50234185	50323825	89641	SLC22A23	SLC22A23-201	50304862	50323825	18964	21
upstream	CNVR_2321	chr23	50304862	50328541	23680	loss	1	0.138312586		chr23	ENSBTAG00000031249	ENSBTAT00000044250	50327386	50331704	4319	PSMG4	PSMG4-201	50327386	50328541	1156	27
upstream	CNVR_2323	chr23	51008151	51180329	172179	both	16	2.213001383		chr23	ENSBTAG00000012058	ENSBTAT00000015992	51117008	51453402	336395	GMDS	GMDS-201	51117008	51180329	63322	19
encompass	CNVR_2323	chr23	51008151	51180329	172179	both	16	2.213001383		chr23	ENSBTAG00000037624	ENSBTAT00000051843	51081803	51081911	109			51081803	51081911	109	100
inside	CNVR_2324	chr23	51250453	51295092	44640	loss	1	0.138312586		chr23	ENSBTAG00000012058	ENSBTAT00000015992	51117008	51453402	336395	GMDS	GMDS-201	51250453	51295092	44640	13
inside	CNVR_2325	chr23	51350148	51419804	69657	loss	6	0.829875519		chr23	ENSBTAG00000012058	ENSBTAT00000015992	51117008	51453402	336395	GMDS	GMDS-201	51350148	51419804	69657	21
downstream	CNVR_2326	chr23	51446390	51562642	116253	loss	1	0.138312586		chr23	ENSBTAG00000012058	ENSBTAT00000015992	51117008	51453402	336395	GMDS	GMDS-201	51446390	51453402	7013	2
encompass	CNVR_2326	chr23	51446390	51562642	116253	loss	1	0.138312586		chr23	ENSBTAG00000026896	ENSBTAT00000042722	51549721	51553563	3843	FOXF2	FOXF2-201	51549721	51553563	3843	100
inside	CNVR_2329	chr23	51960916	51977468	16553	loss	1	0.138312586		chr23	ENSBTAG00000020215	ENSBTAT00000026920	51917537	52015377	97841	EXOC2	EXOC2-201	51960916	51977468	16553	17
encompass	CNVR_2331	chr23	52365741	52428934	63194	gain	9	1.244813278		chr23	ENSBTAG00000047812	ENSBTAT00000065766	52388044	52389508	1465			52388044	52389508	1465	100
encompass	CNVR_2331	chr23	52365741	52428934	63194	gain	9	1.244813278		chr23	ENSBTAG00000038677	ENSBTAT00000054567	52397483	52398414	932			52397483	52398414	932	100
encompass	CNVR_2331	chr23	52365741	52428934	63194	gain	9	1.244813278		chr23	ENSBTAG00000037293	ENSBTAT00000051793	52424203	52424293	91			52424203	52424293	91	100
encompass	CNVR_2333	chr24	210553	383949	173397	gain	1	0.138312586		chr24	ENSBTAG00000013809	ENSBTAT00000026739	214968	221212	6245			214968	221212	6245	100
encompass	CNVR_2333	chr24	210553	383949	173397	gain	1	0.138312586		chr24	ENSBTAG00000045511	ENSBTAT00000056247	314607	317002	2396			314607	317002	2396	100
encompass	CNVR_2333	chr24	210553	383949	173397	gain	1	0.138312586		chr24	ENSBTAG00000046382	ENSBTAT00000065063	278434	278552	119	5S_rRNA	5S_rRNA-201	278434	278552	119	100
encompass	CNVR_2334	chr24	797195	1135333	338139	loss	5	0.691562932		chr24	ENSBTAG00000022895	ENSBTAT00000031116	807377	845750	38374	PQLC1	PQLC1-201	807377	845750	38374	100
encompass	CNVR_2334	chr24	797195	1135333	338139	loss	5	0.691562932		chr24	ENSBTAG00000013665	ENSBTAT00000018162	850316	872350	22035	KCNG2	KCNG2-201	850316	872350	22035	100
encompass	CNVR_2334	chr24	797195	1135333	338139	loss	5	0.691562932		chr24	ENSBTAG00000000656	ENSBTAT00000000859	1018253	1099817	81565	NFATC1	NFATC1-201	1018253	1099817	81565	100
upstream	CNVR_2334	chr24	797195	1135333	338139	loss	5	0.691562932		chr24	ENSBTAG00000001224	ENSBTAT00000010477	1114874	1265108	150235	ATP9B	ATP9B-201	1114874	1135333	20460	14
inside	CNVR_2335	chr24	1158832	1187507	28676	loss	1	0.138312586		chr24	ENSBTAG00000001224	ENSBTAT00000010477	1114874	1265108	150235	ATP9B	ATP9B-201	1158832	1187507	28676	19
encompass	CNVR_2339	chr24	2478775	2647509	168735	loss	1	0.138312586		chr24	ENSBTAG00000022890	ENSBTAT00000002984	2558226	2590450	32225	MBP	MBP-201	2558226	2590450	32225	100
upstream	CNVR_2339	chr24	2478775	2647509	168735	loss	1	0.138312586		chr24	ENSBTAG00000017517	ENSBTAT00000023285	2597951	2656107	58157	ZNF236	ZNF236-201	2597951	2647509	49559	85
upstream	CNVR_2341	chr24	4302280	4324676	22397	loss	3	0.414937759		chr24	ENSBTAG00000000106	ENSBTAT00000000115	4308177	4325743	17567	FAM69C	FAM69C-201	4308177	4324676	16500	94
inside	CNVR_2342	chr24	4531419	4543204	11786	gain	1	0.138312586		chr24	ENSBTAG00000009686	ENSBTAT00000012776	4521978	4559648	37671	FBXO15	FBXO15-201	4531419	4543204	11786	31
inside	CNVR_2346	chr24	5431168	5443041	11874	gain	1	0.138312586		chr24	ENSBTAG00000012889	ENSBTAT00000017129	5357673	5459491	101819	NETO1	NETO1-201	5431168	5443041	11874	12
downstream	CNVR_2347	chr24	5446935	5522013	75079	gain	7	0.968188105		chr24	ENSBTAG00000012889	ENSBTAT00000017129	5357673	5459491	101819	NETO1	NETO1-201	5446935	5459491	12557	12
inside	CNVR_2348	chr24	7434958	7479356	44399	loss	1	0.138312586		chr24	ENSBTAG00000013221	ENSBTAT00000017595	7401048	7519745	118698	RTTN	RTTN-201	7434958	7479356	44399	37
inside	CNVR_2349	chr24	7902607	7992535	89929	gain	56	7.745504841		chr24	ENSBTAG00000046957	ENSBTAT00000064953	7692283	8100346	408064	DOK6	DOK6-201	7902607	7992535	89929	22
inside	CNVR_2372	chr24	31728598	31737924	9327	gain	1	0.138312586		chr24	ENSBTAG00000007383	ENSBTAT00000048222	31675533	32049400	373868	ZNF521	ZNF521-201	31728598	31737924	9327	2
inside	CNVR_2373	chr24	33291018	33302347	11330	loss	110	15.21438451		chr24	ENSBTAG00000027181	ENSBTAT00000060991	33072942	33324798	251857	LAMA3	LAMA3-201	33291018	33302347	11330	4
downstream	CNVR_2374	chr24	37551330	37556654	5325	loss	1	0.138312586		chr24	ENSBTAG00000003880	ENSBTAT00000005074	37496731	37556313	59583	EMILIN2	EMILIN2-201	37551330	37556313	4984	8
upstream	CNVR_2375	chr24	39297597	39330274	32678	loss	1	0.138312586		chr24	ENSBTAG00000019251	ENSBTAT00000061281	39312037	39404644	92608	EPB41L3	EPB41L3-201	39312037	39330274	18238	20
inside	CNVR_2376	chr24	42341690	42360765	19076	loss	1	0.138312586		chr24	ENSBTAG00000017279	ENSBTAT00000022970	42332694	42368659	35966	VAPA	VAPA-201	42341690	42360765	19076	53
upstream	CNVR_2378	chr24	46406960	46441563	34604	loss	1	0.138312586		chr24	ENSBTAG00000032964	ENSBTAT00000046801	46409594	46453472	43879	C24H18orf25	C24H18orf25-201	46409594	46441563	31970	73
upstream	CNVR_2379	chr24	47179896	47187642	7747	loss	1	0.138312586		chr24	ENSBTAG00000019331	ENSBTAT00000025744	47185391	47243569	58179	KATNAL2	KATNAL2-201	47185391	47187642	2252	4
inside	CNVR_2380	chr24	49432894	49441387	8494	gain	1	0.138312586		chr24	ENSBTAG00000000024	ENSBTAT00000061332	49193606	49590504	396899	DYM	DYM-201	49432894	49441387	8494	2
inside	CNVR_2381	chr24	50017104	50052003	34900	both	3	0.414937759		chr24	ENSBTAG00000019455	ENSBTAT00000061584	49955620	50154207	198588	MYO5B	MYO5B-201	50017104	50052003	34900	18
downstream	CNVR_2385	chr24	58338561	58425438	86878	gain	1	0.138312586		chr24	ENSBTAG00000027916	ENSBTAT00000046385	58282742	58346780	64039	MALT1	MALT1-201	58338561	58346780	8220	13
inside	CNVR_2389	chr24	61242598	61265110	22513	loss	1	0.138312586		chr24	ENSBTAG00000007569	ENSBTAT00000065014	61239109	61275194	36086	TNFRSF11A	TNFRSF11A-201	61242598	61265110	22513	62
inside	CNVR_2389	chr24	61242598	61265110	22513	loss	1	0.138312586		chr24	ENSBTAG00000007569	ENSBTAT00000009960	61239109	61275194	36086	TNFRSF11A	TNFRSF11A-202	61242598	61265110	22513	62
encompass	CNVR_2390	chr24	62359531	62448399	88869	both	10	1.383125864		chr24	ENSBTAG00000039037	ENSBTAT00000055709	62364703	62384881	20179	SERPINB4	SERPINB4-201	62364703	62384881	20179	100
encompass	CNVR_2390	chr24	62359531	62448399	88869	both	10	1.383125864		chr24	ENSBTAG00000037608	ENSBTAT00000053165	62379392	62384881	5490			62379392	62384881	5490	100
encompass	CNVR_2390	chr24	62359531	62448399	88869	both	10	1.383125864		chr24	ENSBTAG00000037554	ENSBTAT00000057137	62394583	62406502	11920			62394583	62406502	11920	100
upstream	CNVR_2390	chr24	62359531	62448399	88869	both	10	1.383125864		chr24	ENSBTAG00000035224	ENSBTAT00000003805	62427625	62451599	23975			62427625	62448399	20775	87
upstream	CNVR_2390	chr24	62359531	62448399	88869	both	10	1.383125864		chr24	ENSBTAG00000040586	ENSBTAT00000065330	62440124	62451599	11476			62440124	62448399	8276	72
encompass	CNVR_2391	chr25	87980	712127	624148	both	76	10.51175657		chr25	ENSBTAG00000007558	ENSBTAT00000009944	94451	101655	7205	IL9R	IL9R-201	94451	101655	7205	100
encompass	CNVR_2391	chr25	87980	712127	624148	both	76	10.51175657		chr25	ENSBTAG00000019803	ENSBTAT00000026386	110168	112894	2727	POLR3K	POLR3K-201	110168	112894	2727	100
encompass	CNVR_2391	chr25	87980	712127	624148	both	76	10.51175657		chr25	ENSBTAG00000019804	ENSBTAT00000026387	113120	115274	2155	SNRNP25	SNRNP25-201	113120	115274	2155	100
encompass	CNVR_2391	chr25	87980	712127	624148	both	76	10.51175657		chr25	ENSBTAG00000019805	ENSBTAT00000026388	115788	134128	18341	RHBDF1	RHBDF1-201	115788	134128	18341	100
encompass	CNVR_2391	chr25	87980	712127	624148	both	76	10.51175657		chr25	ENSBTAG00000026422	ENSBTAT00000037548	139711	146961	7251	MPG	MPG-201	139711	146961	7251	100
encompass	CNVR_2391	chr25	87980	712127	624148	both	76	10.51175657		chr25	ENSBTAG00000026422	ENSBTAT00000065567	139711	146961	7251	MPG	MPG-202	139711	146961	7251	100
encompass	CNVR_2391	chr25	87980	712127	624148	both	76	10.51175657		chr25	ENSBTAG00000016564	ENSBTAT00000022032	147447	179877	32431	NPRL3	NPRL3-201	147447	179877	32431	100
encompass	CNVR_2391	chr25	87980	712127	624148	both	76	10.51175657		chr25	ENSBTAG00000034024	ENSBTAT00000048243	192905	194061	1157			192905	194061	1157	100
encompass	CNVR_2391	chr25	87980	712127	624148	both	76	10.51175657		chr25	ENSBTAG00000038921	ENSBTAT00000022037	206853	208001	1149			206853	208001	1149	100
encompass	CNVR_2391	chr25	87980	712127	624148	both	76	10.51175657		chr25	ENSBTAG00000038757	ENSBTAT00000054450	208739	209518	780	HBM	HBM-201	208739	209518	780	100
encompass	CNVR_2391	chr25	87980	712127	624148	both	76	10.51175657		chr25	ENSBTAG00000026418	ENSBTAT00000037545	210952	211719	768	HBA	HBA-201	210952	211719	768	100
encompass	CNVR_2391	chr25	87980	712127	624148	both	76	10.51175657		chr25	ENSBTAG00000026417	ENSBTAT00000022034	214006	214773	768	HBA	HBA-201	214006	214773	768	100
encompass	CNVR_2391	chr25	87980	712127	624148	both	76	10.51175657		chr25	ENSBTAG00000016567	ENSBTAT00000022040	216922	217650	729	HBQ1	HBQ1-201	216922	217650	729	100
encompass	CNVR_2391	chr25	87980	712127	624148	both	76	10.51175657		chr25	ENSBTAG00000016568	ENSBTAT00000022041	225533	257902	32370	LUC7L	LUC7L-201	225533	257902	32370	100
encompass	CNVR_2391	chr25	87980	712127	624148	both	76	10.51175657		chr25	ENSBTAG00000016571	ENSBTAT00000022045	282554	290839	8286	ITFG3	ITFG3-201	282554	290839	8286	100
encompass	CNVR_2391	chr25	87980	712127	624148	both	76	10.51175657		chr25	ENSBTAG00000016574	ENSBTAT00000022048	292324	299280	6957	RGS11	RGS11-201	292324	299280	6957	100
encompass	CNVR_2391	chr25	87980	712127	624148	both	76	10.51175657		chr25	ENSBTAG00000027854	ENSBTAT00000040162	307203	309684	2482	ARHGDIG	ARHGDIG-201	307203	309684	2482	100
encompass	CNVR_2391	chr25	87980	712127	624148	both	76	10.51175657		chr25	ENSBTAG00000016575	ENSBTAT00000048134	309841	312520	2680	PDIA2	PDIA2-201	309841	312520	2680	100
encompass	CNVR_2391	chr25	87980	712127	624148	both	76	10.51175657		chr25	ENSBTAG00000016577	ENSBTAT00000022053	313214	347325	34112	AXIN1	AXIN1-201	313214	347325	34112	100
encompass	CNVR_2391	chr25	87980	712127	624148	both	76	10.51175657		chr25	ENSBTAG00000016581	ENSBTAT00000022057	361740	364295	2556	MRPL28	MRPL28-201	361740	364295	2556	100
encompass	CNVR_2391	chr25	87980	712127	624148	both	76	10.51175657		chr25	ENSBTAG00000016588	ENSBTAT00000022065	365646	374631	8986	TMEM8	TMEM8-201	365646	374631	8986	100
encompass	CNVR_2391	chr25	87980	712127	624148	both	76	10.51175657		chr25	ENSBTAG00000016590	ENSBTAT00000047964	383468	386626	3159	NME4	NME4-201	383468	386626	3159	100
encompass	CNVR_2391	chr25	87980	712127	624148	both	76	10.51175657		chr25	ENSBTAG00000026429	ENSBTAT00000037557	387897	395807	7911	DECR2	DECR2-201	387897	395807	7911	100
encompass	CNVR_2391	chr25	87980	712127	624148	both	76	10.51175657		chr25	ENSBTAG00000016591	ENSBTAT00000022068	404964	464143	59180	RAB11FIP3	RAB11FIP3-201	404964	464143	59180	100
encompass	CNVR_2391	chr25	87980	712127	624148	both	76	10.51175657		chr25	ENSBTAG00000016592	ENSBTAT00000022070	478495	484110	5616	SOLH	SOLH-201	478495	484110	5616	100
encompass	CNVR_2391	chr25	87980	712127	624148	both	76	10.51175657		chr25	ENSBTAG00000016592	ENSBTAT00000066158	478495	484110	5616	SOLH	SOLH-202	478495	484110	5616	100
encompass	CNVR_2391	chr25	87980	712127	624148	both	76	10.51175657		chr25	ENSBTAG00000033739	ENSBTAT00000056123	493355	495342	1988	C16orf11	C16orf11-201	493355	495342	1988	100
encompass	CNVR_2391	chr25	87980	712127	624148	both	76	10.51175657		chr25	ENSBTAG00000016594	ENSBTAT00000022073	502771	511059	8289	PIGQ	PIGQ-201	502771	511059	8289	100
encompass	CNVR_2391	chr25	87980	712127	624148	both	76	10.51175657		chr25	ENSBTAG00000007880	ENSBTAT00000010364	517559	539514	21956	RAB40C	RAB40C-201	517559	539514	21956	100
encompass	CNVR_2391	chr25	87980	712127	624148	both	76	10.51175657		chr25	ENSBTAG00000002737	ENSBTAT00000003547	540854	543387	2534	WFIKKN1	WFIKKN1-201	540854	543387	2534	100
encompass	CNVR_2391	chr25	87980	712127	624148	both	76	10.51175657		chr25	ENSBTAG00000002735	ENSBTAT00000003544	543806	545583	1778	C25H16ORF13	C25H16ORF13-201	543806	545583	1778	100
encompass	CNVR_2391	chr25	87980	712127	624148	both	76	10.51175657		chr25	ENSBTAG00000004551	ENSBTAT00000005979	547440	552281	4842	RHOT2	RHOT2-201	547440	552281	4842	100
encompass	CNVR_2391	chr25	87980	712127	624148	both	76	10.51175657		chr25	ENSBTAG00000017284	ENSBTAT00000022975	555010	556679	1670	RHBDL1	RHBDL1-201	555010	556679	1670	100
encompass	CNVR_2391	chr25	87980	712127	624148	both	76	10.51175657		chr25	ENSBTAG00000038330	ENSBTAT00000057315	556860	558249	1390			556860	558249	1390	100
encompass	CNVR_2391	chr25	87980	712127	624148	both	76	10.51175657		chr25	ENSBTAG00000019136	ENSBTAT00000025473	558378	560734	2357	STUB1	STUB1-201	558378	560734	2357	100
encompass	CNVR_2391	chr25	87980	712127	624148	both	76	10.51175657		chr25	ENSBTAG00000019136	ENSBTAT00000057514	558378	560734	2357	STUB1	STUB1-202	558378	560734	2357	100
encompass	CNVR_2391	chr25	87980	712127	624148	both	76	10.51175657		chr25	ENSBTAG00000033672	ENSBTAT00000047834	560782	562400	1619	JMJD8	JMJD8-201	560782	562400	1619	100
encompass	CNVR_2391	chr25	87980	712127	624148	both	76	10.51175657		chr25	ENSBTAG00000019006	ENSBTAT00000025300	562574	567722	5149	WDR24	WDR24-201	562574	567722	5149	100
encompass	CNVR_2391	chr25	87980	712127	624148	both	76	10.51175657		chr25	ENSBTAG00000019008	ENSBTAT00000052368	569058	605515	36458	FBXL16	FBXL16-201	569058	605515	36458	100
encompass	CNVR_2391	chr25	87980	712127	624148	both	76	10.51175657		chr25	ENSBTAG00000045857	ENSBTAT00000003640	578685	583777	5093	FAM195A	FAM195A-201	578685	583777	5093	100
encompass	CNVR_2391	chr25	87980	712127	624148	both	76	10.51175657		chr25	ENSBTAG00000033677	ENSBTAT00000047843	584211	598822	14612	WDR90	WDR90-201	584211	598822	14612	100
encompass	CNVR_2391	chr25	87980	712127	624148	both	76	10.51175657		chr25	ENSBTAG00000020198	ENSBTAT00000026901	613234	615345	2112	METRN	METRN-201	613234	615345	2112	100
encompass	CNVR_2391	chr25	87980	712127	624148	both	76	10.51175657		chr25	ENSBTAG00000002467	ENSBTAT00000003200	618418	619923	1506	FAM173A	FAM173A-201	618418	619923	1506	100
encompass	CNVR_2391	chr25	87980	712127	624148	both	76	10.51175657		chr25	ENSBTAG00000002470	ENSBTAT00000003211	620322	623768	3447	CCDC78	CCDC78-201	620322	623768	3447	100
encompass	CNVR_2391	chr25	87980	712127	624148	both	76	10.51175657		chr25	ENSBTAG00000002481	ENSBTAT00000003220	624818	627214	2397	HAGHL	HAGHL-201	624818	627214	2397	100
encompass	CNVR_2391	chr25	87980	712127	624148	both	76	10.51175657		chr25	ENSBTAG00000002484	ENSBTAT00000003225	627456	633977	6522	NARFL	NARFL-201	627456	633977	6522	100
encompass	CNVR_2391	chr25	87980	712127	624148	both	76	10.51175657		chr25	ENSBTAG00000000177	ENSBTAT00000000202	649253	652835	3583	MSLN	MSLN-201	649253	652835	3583	100
encompass	CNVR_2391	chr25	87980	712127	624148	both	76	10.51175657		chr25	ENSBTAG00000033580	ENSBTAT00000047719	653105	660655	7551	MSLNL	MSLNL-201	653105	660655	7551	100
encompass	CNVR_2391	chr25	87980	712127	624148	both	76	10.51175657		chr25	ENSBTAG00000000179	ENSBTAT00000000204	665058	668257	3200	RPUSD1	RPUSD1-201	665058	668257	3200	100
encompass	CNVR_2391	chr25	87980	712127	624148	both	76	10.51175657		chr25	ENSBTAG00000019743	ENSBTAT00000026311	668529	676616	8088	CHTF18	CHTF18-201	668529	676616	8088	100
encompass	CNVR_2391	chr25	87980	712127	624148	both	76	10.51175657		chr25	ENSBTAG00000033526	ENSBTAT00000026313	676665	677047	383	GNG13	GNG13-201	676665	677047	383	100
encompass	CNVR_2391	chr25	87980	712127	624148	both	76	10.51175657		chr25	ENSBTAG00000032198	ENSBTAT00000011044	219743	220147	405			219743	220147	405	100
encompass	CNVR_2391	chr25	87980	712127	624148	both	76	10.51175657		chr25	ENSBTAG00000048251	ENSBTAT00000064995	497908	498318	411	NHLRC4	NHLRC4-201	497908	498318	411	100
encompass	CNVR_2391	chr25	87980	712127	624148	both	76	10.51175657		chr25	ENSBTAG00000045693	ENSBTAT00000065764	139604	139695	92			139604	139695	92	100
encompass	CNVR_2391	chr25	87980	712127	624148	both	76	10.51175657		chr25	ENSBTAG00000046883	ENSBTAT00000063135	305837	305956	120	5S_rRNA	5S_rRNA-201	305837	305956	120	100
downstream	CNVR_2392	chr25	729458	1388598	659141	both	65	8.990318119	Chr25 primer	chr25	ENSBTAG00000019745	ENSBTAT00000004206	724446	775899	51454	LMF1	LMF1-201	729458	775899	46442	90
encompass	CNVR_2392	chr25	729458	1388598	659141	both	65	8.990318119	Chr25 primer	chr25	ENSBTAG00000020737	ENSBTAT00000027633	787493	790981	3489	SOX8	SOX8-201	787493	790981	3489	100
encompass	CNVR_2392	chr25	729458	1388598	659141	both	65	8.990318119	Chr25 primer	chr25	ENSBTAG00000033481	ENSBTAT00000016731	865752	867111	1360	C1QTNF8	C1QTNF8-201	865752	867111	1360	100
encompass	CNVR_2392	chr25	729458	1388598	659141	both	65	8.990318119	Chr25 primer	chr25	ENSBTAG00000012601	ENSBTAT00000016726	871131	877122	5992	TEKT4	TEKT4-201	871131	877122	5992	100
encompass	CNVR_2392	chr25	729458	1388598	659141	both	65	8.990318119	Chr25 primer	chr25	ENSBTAG00000026461	ENSBTAT00000012991	959758	984950	25193	CACNA1H	CACNA1H-201	959758	984950	25193	100
encompass	CNVR_2392	chr25	729458	1388598	659141	both	65	8.990318119	Chr25 primer	chr25	ENSBTAG00000016520	ENSBTAT00000009636	987390	989247	1858	TPSB1	TPSB1-201	987390	989247	1858	100
encompass	CNVR_2392	chr25	729458	1388598	659141	both	65	8.990318119	Chr25 primer	chr25	ENSBTAG00000007325	ENSBTAT00000037579	994572	996276	1705	TPSB1	TPSB1-201	994572	996276	1705	100
encompass	CNVR_2392	chr25	729458	1388598	659141	both	65	8.990318119	Chr25 primer	chr25	ENSBTAG00000046722	ENSBTAT00000066317	1006912	1008669	1758			1006912	1008669	1758	100
encompass	CNVR_2392	chr25	729458	1388598	659141	both	65	8.990318119	Chr25 primer	chr25	ENSBTAG00000046965	ENSBTAT00000063348	1017616	1022334	4719			1017616	1022334	4719	100
encompass	CNVR_2392	chr25	729458	1388598	659141	both	65	8.990318119	Chr25 primer	chr25	ENSBTAG00000038866	ENSBTAT00000056739	1041085	1048106	7022	UBE2I	UBE2I-201	1041085	1048106	7022	100
encompass	CNVR_2392	chr25	729458	1388598	659141	both	65	8.990318119	Chr25 primer	chr25	ENSBTAG00000014100	ENSBTAT00000018748	1054501	1066815	12315	BAIAP3	BAIAP3-201	1054501	1066815	12315	100
encompass	CNVR_2392	chr25	729458	1388598	659141	both	65	8.990318119	Chr25 primer	chr25	ENSBTAG00000014101	ENSBTAT00000018749	1067758	1070205	2448	C25H16ORF42	C25H16ORF42-201	1067758	1070205	2448	100
encompass	CNVR_2392	chr25	729458	1388598	659141	both	65	8.990318119	Chr25 primer	chr25	ENSBTAG00000014118	ENSBTAT00000018766	1070287	1081303	11017	GNPTG	GNPTG-201	1070287	1081303	11017	100
encompass	CNVR_2392	chr25	729458	1388598	659141	both	65	8.990318119	Chr25 primer	chr25	ENSBTAG00000014126	ENSBTAT00000018773	1082676	1113094	30419	UNKL	UNKL-201	1082676	1113094	30419	100
encompass	CNVR_2392	chr25	729458	1388598	659141	both	65	8.990318119	Chr25 primer	chr25	ENSBTAG00000033395	ENSBTAT00000047510	1116677	1117637	961	CCSMST1	CCSMST1-201	1116677	1117637	961	100
encompass	CNVR_2392	chr25	729458	1388598	659141	both	65	8.990318119	Chr25 primer	chr25	ENSBTAG00000000568	ENSBTAT00000000741	1126769	1133966	7198	CCDC154	CCDC154-201	1126769	1133966	7198	100
encompass	CNVR_2392	chr25	729458	1388598	659141	both	65	8.990318119	Chr25 primer	chr25	ENSBTAG00000015889	ENSBTAT00000021122	1135571	1156102	20532	CLCN7	CLCN7-201	1135571	1156102	20532	100
encompass	CNVR_2392	chr25	729458	1388598	659141	both	65	8.990318119	Chr25 primer	chr25	ENSBTAG00000005148	ENSBTAT00000006786	1159757	1163098	3342	PTX4	PTX4-201	1159757	1163098	3342	100
encompass	CNVR_2392	chr25	729458	1388598	659141	both	65	8.990318119	Chr25 primer	chr25	ENSBTAG00000033389	ENSBTAT00000049975	1167351	1168312	962			1167351	1168312	962	100
encompass	CNVR_2392	chr25	729458	1388598	659141	both	65	8.990318119	Chr25 primer	chr25	ENSBTAG00000019086	ENSBTAT00000025412	1172266	1181534	9269	TELO2	TELO2-201	1172266	1181534	9269	100
encompass	CNVR_2392	chr25	729458	1388598	659141	both	65	8.990318119	Chr25 primer	chr25	ENSBTAG00000007245	ENSBTAT00000047406	1182105	1237269	55165	IFT140	IFT140-201	1182105	1237269	55165	100
encompass	CNVR_2392	chr25	729458	1388598	659141	both	65	8.990318119	Chr25 primer	chr25	ENSBTAG00000007246	ENSBTAT00000009534	1194760	1207350	12591	TMEM204	TMEM204-201	1194760	1207350	12591	100
encompass	CNVR_2392	chr25	729458	1388598	659141	both	65	8.990318119	Chr25 primer	chr25	ENSBTAG00000002202	ENSBTAT00000002854	1245669	1284542	38874	CRAMP1L	CRAMP1L-201	1245669	1284542	38874	100
encompass	CNVR_2392	chr25	729458	1388598	659141	both	65	8.990318119	Chr25 primer	chr25	ENSBTAG00000002209	ENSBTAT00000064148	1288766	1301379	12614	HN1L	HN1L-201	1288766	1301379	12614	100
encompass	CNVR_2392	chr25	729458	1388598	659141	both	65	8.990318119	Chr25 primer	chr25	ENSBTAG00000002209	ENSBTAT00000002860	1288766	1301379	12614	HN1L	HN1L-202	1288766	1301379	12614	100
encompass	CNVR_2392	chr25	729458	1388598	659141	both	65	8.990318119	Chr25 primer	chr25	ENSBTAG00000002211	ENSBTAT00000002865	1304435	1348409	43975	MAPK8IP3	MAPK8IP3-201	1304435	1348409	43975	100
encompass	CNVR_2392	chr25	729458	1388598	659141	both	65	8.990318119	Chr25 primer	chr25	ENSBTAG00000016552	ENSBTAT00000022012	1348415	1349600	1186	NME3	NME3-201	1348415	1349600	1186	100
encompass	CNVR_2392	chr25	729458	1388598	659141	both	65	8.990318119	Chr25 primer	chr25	ENSBTAG00000026415	ENSBTAT00000037541	1349893	1351145	1253	MRPS34	MRPS34-201	1349893	1351145	1253	100
encompass	CNVR_2392	chr25	729458	1388598	659141	both	65	8.990318119	Chr25 primer	chr25	ENSBTAG00000016553	ENSBTAT00000022021	1351233	1354061	2829	EME2	EME2-202	1351233	1354061	2829	100
encompass	CNVR_2392	chr25	729458	1388598	659141	both	65	8.990318119	Chr25 primer	chr25	ENSBTAG00000016553	ENSBTAT00000063538	1351233	1354061	2829	EME2	EME2-203	1351233	1354061	2829	100
encompass	CNVR_2392	chr25	729458	1388598	659141	both	65	8.990318119	Chr25 primer	chr25	ENSBTAG00000016553	ENSBTAT00000066331	1351233	1354061	2829	EME2	EME2-201	1351233	1354061	2829	100
encompass	CNVR_2392	chr25	729458	1388598	659141	both	65	8.990318119	Chr25 primer	chr25	ENSBTAG00000016558	ENSBTAT00000022024	1354553	1360122	5570	SPSB3	SPSB3-201	1354553	1360122	5570	100
encompass	CNVR_2392	chr25	729458	1388598	659141	both	65	8.990318119	Chr25 primer	chr25	ENSBTAG00000016561	ENSBTAT00000022029	1360579	1365802	5224	NUBP2	NUBP2-201	1360579	1365802	5224	100
upstream	CNVR_2392	chr25	729458	1388598	659141	both	65	8.990318119	Chr25 primer	chr25	ENSBTAG00000019998	ENSBTAT00000026635	1379295	1391295	12001	HAGH	HAGH-201	1379295	1388598	9304	78
encompass	CNVR_2392	chr25	729458	1388598	659141	both	65	8.990318119	Chr25 primer	chr25	ENSBTAG00000039974	ENSBTAT00000052225	857167	858273	1107	SSTR5	SSTR5-201	857167	858273	1107	100
encompass	CNVR_2392	chr25	729458	1388598	659141	both	65	8.990318119	Chr25 primer	chr25	ENSBTAG00000033299	ENSBTAT00000047326	1366647	1368479	1833	IGFALS	IGFALS-201	1366647	1368479	1833	100
encompass	CNVR_2392	chr25	729458	1388598	659141	both	65	8.990318119	Chr25 primer	chr25	ENSBTAG00000046876	ENSBTAT00000063629	1048611	1048737	127			1048611	1048737	127	100
encompass	CNVR_2393	chr25	1461253	1830351	369099	both	35	4.840940526		chr25	ENSBTAG00000019249	ENSBTAT00000025630	1486479	1492437	5959	HS3ST6	HS3ST6-201	1486479	1492437	5959	100
encompass	CNVR_2393	chr25	1461253	1830351	369099	both	35	4.840940526		chr25	ENSBTAG00000009533	ENSBTAT00000012541	1508568	1515379	6812	RPL3L	RPL3L-201	1508568	1515379	6812	100
encompass	CNVR_2393	chr25	1461253	1830351	369099	both	35	4.840940526		chr25	ENSBTAG00000009534	ENSBTAT00000012542	1517626	1520287	2662	NDUFB10	NDUFB10-201	1517626	1520287	2662	100
encompass	CNVR_2393	chr25	1461253	1830351	369099	both	35	4.840940526		chr25	ENSBTAG00000009535	ENSBTAT00000012544	1520493	1522670	2178	RPS2	RPS2-201	1520493	1522670	2178	100
encompass	CNVR_2393	chr25	1461253	1830351	369099	both	35	4.840940526		chr25	ENSBTAG00000009536	ENSBTAT00000047302	1524318	1528358	4041	RNF151	RNF151-201	1524318	1528358	4041	100
encompass	CNVR_2393	chr25	1461253	1830351	369099	both	35	4.840940526		chr25	ENSBTAG00000020366	ENSBTAT00000027147	1529747	1535805	6059	TBL3	TBL3-201	1529747	1535805	6059	100
encompass	CNVR_2393	chr25	1461253	1830351	369099	both	35	4.840940526		chr25	ENSBTAG00000020369	ENSBTAT00000047285	1536097	1538058	1962	NOXO1	NOXO1-201	1536097	1538058	1962	100
encompass	CNVR_2393	chr25	1461253	1830351	369099	both	35	4.840940526		chr25	ENSBTAG00000017631	ENSBTAT00000023446	1540863	1543188	2326	GFER	GFER-201	1540863	1543188	2326	100
encompass	CNVR_2393	chr25	1461253	1830351	369099	both	35	4.840940526		chr25	ENSBTAG00000008504	ENSBTAT00000011211	1545800	1549999	4200	SYNGR3	SYNGR3-201	1545800	1549999	4200	100
encompass	CNVR_2393	chr25	1461253	1830351	369099	both	35	4.840940526		chr25	ENSBTAG00000001023	ENSBTAT00000001356	1552258	1562560	10303	ZNF598	ZNF598-201	1552258	1562560	10303	100
encompass	CNVR_2393	chr25	1461253	1830351	369099	both	35	4.840940526		chr25	ENSBTAG00000013479	ENSBTAT00000065244	1575649	1589619	13971	SLC9A3R2	SLC9A3R2-201	1575649	1589619	13971	100
encompass	CNVR_2393	chr25	1461253	1830351	369099	both	35	4.840940526		chr25	ENSBTAG00000013479	ENSBTAT00000049790	1575649	1589619	13971	SLC9A3R2	SLC9A3R2-202	1575649	1589619	13971	100
encompass	CNVR_2393	chr25	1461253	1830351	369099	both	35	4.840940526		chr25	ENSBTAG00000006272	ENSBTAT00000049780	1590252	1595934	5683	NTHL1	NTHL1-201	1590252	1595934	5683	100
encompass	CNVR_2393	chr25	1461253	1830351	369099	both	35	4.840940526		chr25	ENSBTAG00000020617	ENSBTAT00000049485	1596730	1626967	30238	TSC2	TSC2-201	1596730	1626967	30238	100
encompass	CNVR_2393	chr25	1461253	1830351	369099	both	35	4.840940526		chr25	ENSBTAG00000020619	ENSBTAT00000027480	1627978	1666088	38111	PKD1	PKD1-201	1627978	1666088	38111	100
encompass	CNVR_2393	chr25	1461253	1830351	369099	both	35	4.840940526		chr25	ENSBTAG00000000279	ENSBTAT00000000348	1680110	1686192	6083	RAB26	RAB26-201	1680110	1686192	6083	100
encompass	CNVR_2393	chr25	1461253	1830351	369099	both	35	4.840940526		chr25	ENSBTAG00000019073	ENSBTAT00000025393	1702116	1712907	10792	TRAF7	TRAF7-201	1702116	1712907	10792	100
encompass	CNVR_2393	chr25	1461253	1830351	369099	both	35	4.840940526		chr25	ENSBTAG00000037945	ENSBTAT00000053168	1714641	1725252	10612	CASKIN1	CASKIN1-201	1714641	1725252	10612	100
encompass	CNVR_2393	chr25	1461253	1830351	369099	both	35	4.840940526		chr25	ENSBTAG00000009928	ENSBTAT00000053181	1738258	1742107	3850	MLST8	MLST8-201	1738258	1742107	3850	100
encompass	CNVR_2393	chr25	1461253	1830351	369099	both	35	4.840940526		chr25	ENSBTAG00000009928	ENSBTAT00000013104	1738258	1742107	3850	MLST8	MLST8-202	1738258	1742107	3850	100
encompass	CNVR_2393	chr25	1461253	1830351	369099	both	35	4.840940526		chr25	ENSBTAG00000009945	ENSBTAT00000066147	1742073	1743503	1431	BRICD5	BRICD5-201	1742073	1743503	1431	100
encompass	CNVR_2393	chr25	1461253	1830351	369099	both	35	4.840940526		chr25	ENSBTAG00000009945	ENSBTAT00000013120	1742073	1743503	1431	BRICD5	BRICD5-202	1742073	1743503	1431	100
encompass	CNVR_2393	chr25	1461253	1830351	369099	both	35	4.840940526		chr25	ENSBTAG00000009951	ENSBTAT00000013127	1746200	1747344	1145	PGP	PGP-201	1746200	1747344	1145	100
encompass	CNVR_2393	chr25	1461253	1830351	369099	both	35	4.840940526		chr25	ENSBTAG00000009961	ENSBTAT00000013136	1753636	1762994	9359	E4F1	E4F1-201	1753636	1762994	9359	100
encompass	CNVR_2393	chr25	1461253	1830351	369099	both	35	4.840940526		chr25	ENSBTAG00000009964	ENSBTAT00000013142	1763777	1766831	3055	DNASE1L2	DNASE1L2-201	1763777	1766831	3055	100
encompass	CNVR_2393	chr25	1461253	1830351	369099	both	35	4.840940526		chr25	ENSBTAG00000009965	ENSBTAT00000013144	1767070	1779723	12654	ECI1	ECI1-201	1767070	1779723	12654	100
encompass	CNVR_2393	chr25	1461253	1830351	369099	both	35	4.840940526		chr25	ENSBTAG00000009969	ENSBTAT00000013151	1780540	1789539	9000	RNPS1	RNPS1-201	1780540	1789539	9000	100
encompass	CNVR_2393	chr25	1461253	1830351	369099	both	35	4.840940526		chr25	ENSBTAG00000014903	ENSBTAT00000019840	1796660	1828217	31558	ABCA3	ABCA3-201	1796660	1828217	31558	100
encompass	CNVR_2393	chr25	1461253	1830351	369099	both	35	4.840940526		chr25	ENSBTAG00000046703	ENSBTAT00000064568	1571169	1571725	557	NPW	NPW-201	1571169	1571725	557	100
encompass	CNVR_2393	chr25	1461253	1830351	369099	both	35	4.840940526		chr25	ENSBTAG00000037782	ENSBTAT00000054195	1628447	1628539	93	bta-mir-1225	bta-mir-1225-201	1628447	1628539	93	100
encompass	CNVR_2393	chr25	1461253	1830351	369099	both	35	4.840940526		chr25	ENSBTAG00000037500	ENSBTAT00000054214	1744661	1744720	60			1744661	1744720	60	100
encompass	CNVR_2393	chr25	1461253	1830351	369099	both	35	4.840940526		chr25	ENSBTAG00000045327	ENSBTAT00000062760	1522971	1523097	127	ACA64	ACA64-201	1522971	1523097	127	100
encompass	CNVR_2393	chr25	1461253	1830351	369099	both	35	4.840940526		chr25	ENSBTAG00000044606	ENSBTAT00000062039	1744908	1744984	77	bta-mir-2382	bta-mir-2382-201	1744908	1744984	77	100
encompass	CNVR_2393	chr25	1461253	1830351	369099	both	35	4.840940526		chr25	ENSBTAG00000042394	ENSBTAT00000059386	1520844	1520974	131	SNORA64	SNORA64-201	1520844	1520974	131	100
encompass	CNVR_2393	chr25	1461253	1830351	369099	both	35	4.840940526		chr25	ENSBTAG00000042688	ENSBTAT00000059680	1521490	1521623	134	SNORA64	SNORA64-201	1521490	1521623	134	100
encompass	CNVR_2393	chr25	1461253	1830351	369099	both	35	4.840940526		chr25	ENSBTAG00000037348	ENSBTAT00000051848	1792865	1792957	93	bta-mir-940	bta-mir-940-201	1792865	1792957	93	100
encompass	CNVR_2393	chr25	1461253	1830351	369099	both	35	4.840940526		chr25	ENSBTAG00000042751	ENSBTAT00000059743	1693737	1693819	83	SNORD60	SNORD60-201	1693737	1693819	83	100
downstream	CNVR_2394	chr25	1935338	2206323	270986	both	30	4.149377593		chr25	ENSBTAG00000034643	ENSBTAT00000037495	1838866	1945919	107054			1935338	1945919	10582	10
encompass	CNVR_2394	chr25	1935338	2206323	270986	both	30	4.149377593		chr25	ENSBTAG00000006591	ENSBTAT00000034643	1949262	1965512	16251	CCNF	CCNF-201	1949262	1965512	16251	100
encompass	CNVR_2394	chr25	1935338	2206323	270986	both	30	4.149377593		chr25	ENSBTAG00000024884	ENSBTAT00000034642	1968199	1972458	4260	C16orf59	C16orf59-201	1968199	1972458	4260	100
encompass	CNVR_2394	chr25	1935338	2206323	270986	both	30	4.149377593		chr25	ENSBTAG00000045625	ENSBTAT00000063051	1977342	1979953	2612	NTN3	NTN3-201	1977342	1979953	2612	100
encompass	CNVR_2394	chr25	1935338	2206323	270986	both	30	4.149377593		chr25	ENSBTAG00000005458	ENSBTAT00000007182	1981117	2004112	22996			1981117	2004112	22996	100
encompass	CNVR_2394	chr25	1935338	2206323	270986	both	30	4.149377593		chr25	ENSBTAG00000026428	ENSBTAT00000037556	2014229	2019603	5375	ATP6V0C	ATP6V0C-201	2014229	2019603	5375	100
encompass	CNVR_2394	chr25	1935338	2206323	270986	both	30	4.149377593		chr25	ENSBTAG00000001022	ENSBTAT00000001355	2019789	2026471	6683	AMDHD2	AMDHD2-201	2019789	2026471	6683	100
encompass	CNVR_2394	chr25	1935338	2206323	270986	both	30	4.149377593		chr25	ENSBTAG00000034436	ENSBTAT00000039221	2062819	2097196	34378	PDPK1	PDPK1-201	2062819	2097196	34378	100
encompass	CNVR_2394	chr25	1935338	2206323	270986	both	30	4.149377593		chr25	ENSBTAG00000040575	ENSBTAT00000001047	2102773	2123806	21034	KCTD5	KCTD5-201	2102773	2123806	21034	100
encompass	CNVR_2394	chr25	1935338	2206323	270986	both	30	4.149377593		chr25	ENSBTAG00000040394	ENSBTAT00000027417	2126944	2133828	6885	PRSS27	PRSS27-201	2126944	2133828	6885	100
encompass	CNVR_2394	chr25	1935338	2206323	270986	both	30	4.149377593		chr25	ENSBTAG00000020582	ENSBTAT00000021967	2179213	2183525	4313	PRSS22	PRSS22-201	2179213	2183525	4313	100
encompass	CNVR_2395	chr25	2241517	2268837	27321	both	2	0.276625173		chr25	ENSBTAG00000015045	ENSBTAT00000064680	2242556	2247180	4625	PRSS21	PRSS21-201	2242556	2247180	4625	100
encompass	CNVR_2395	chr25	2241517	2268837	27321	both	2	0.276625173		chr25	ENSBTAG00000015045	ENSBTAT00000020025	2242556	2247180	4625	PRSS21	PRSS21-202	2242556	2247180	4625	100
encompass	CNVR_2395	chr25	2241517	2268837	27321	both	2	0.276625173		chr25	ENSBTAG00000038568	ENSBTAT00000052985	2256600	2268388	11789			2256600	2268388	11789	100
encompass	CNVR_2395	chr25	2241517	2268837	27321	both	2	0.276625173		chr25	ENSBTAG00000038568	ENSBTAT00000019098	2256600	2268388	11789			2256600	2268388	11789	100
downstream	CNVR_2396	chr25	2325172	2435109	109938	loss	5	0.691562932		chr25	ENSBTAG00000038115	ENSBTAT00000055417	2322584	2328849	6266	FLYWCH2	FLYWCH2-202	2325172	2328849	3678	59
downstream	CNVR_2396	chr25	2325172	2435109	109938	loss	5	0.691562932		chr25	ENSBTAG00000038115	ENSBTAT00000064224	2322584	2328849	6266	FLYWCH2	FLYWCH2-201	2325172	2328849	3678	59
downstream	CNVR_2396	chr25	2325172	2435109	109938	loss	5	0.691562932		chr25	ENSBTAG00000038115	ENSBTAT00000063002	2322584	2328849	6266	FLYWCH2	FLYWCH2-203	2325172	2328849	3678	59
encompass	CNVR_2396	chr25	2325172	2435109	109938	loss	5	0.691562932		chr25	ENSBTAG00000006117	ENSBTAT00000008039	2353422	2360296	6875	FLYWCH1	FLYWCH1-201	2353422	2360296	6875	100
encompass	CNVR_2396	chr25	2325172	2435109	109938	loss	5	0.691562932		chr25	ENSBTAG00000020190	ENSBTAT00000064402	2372471	2377363	4893	KREMEN2	KREMEN2-201	2372471	2377363	4893	100
encompass	CNVR_2396	chr25	2325172	2435109	109938	loss	5	0.691562932		chr25	ENSBTAG00000020190	ENSBTAT00000026893	2372471	2377363	4893	KREMEN2	KREMEN2-202	2372471	2377363	4893	100
encompass	CNVR_2396	chr25	2325172	2435109	109938	loss	5	0.691562932		chr25	ENSBTAG00000004727	ENSBTAT00000006203	2378553	2382039	3487	PAQR4	PAQR4-201	2378553	2382039	3487	100
encompass	CNVR_2396	chr25	2325172	2435109	109938	loss	5	0.691562932		chr25	ENSBTAG00000004729	ENSBTAT00000006206	2382052	2386318	4267	PKMYT1	PKMYT1-201	2382052	2386318	4267	100
encompass	CNVR_2396	chr25	2325172	2435109	109938	loss	5	0.691562932		chr25	ENSBTAG00000047563	ENSBTAT00000065513	2433850	2434503	654	CLDN9	CLDN9-201	2433850	2434503	654	100
encompass	CNVR_2397	chr25	2556365	2582660	26296	loss	3	0.414937759		chr25	ENSBTAG00000005572	ENSBTAT00000007323	2556670	2565296	8627	ZNF205	ZNF205-201	2556670	2565296	8627	100
encompass	CNVR_2397	chr25	2556365	2582660	26296	loss	3	0.414937759		chr25	ENSBTAG00000026408	ENSBTAT00000037526	2573737	2576729	2993	ZNF213	ZNF213-201	2573737	2576729	2993	100
upstream	CNVR_2397	chr25	2556365	2582660	26296	loss	3	0.414937759		chr25	ENSBTAG00000021407	ENSBTAT00000048500	2578661	2583865	5205	CASP16	CASP16-201	2578661	2582660	4000	77
encompass	CNVR_2398	chr25	3465726	3610785	145060	both	36	4.979253112		chr25	ENSBTAG00000009199	ENSBTAT00000012119	3492818	3497250	4433	GLIS2	GLIS2-201	3492818	3497250	4433	100
encompass	CNVR_2398	chr25	3465726	3610785	145060	both	36	4.979253112		chr25	ENSBTAG00000009200	ENSBTAT00000012120	3499875	3505894	6020	PAM16	PAM16-201	3499875	3505894	6020	100
encompass	CNVR_2398	chr25	3465726	3610785	145060	both	36	4.979253112		chr25	ENSBTAG00000009201	ENSBTAT00000012121	3508280	3561345	53066	CORO7	CORO7-201	3508280	3561345	53066	100
encompass	CNVR_2398	chr25	3465726	3610785	145060	both	36	4.979253112		chr25	ENSBTAG00000046339	ENSBTAT00000063699	3521520	3532204	10685	VASN	VASN-201	3521520	3532204	10685	100
encompass	CNVR_2398	chr25	3465726	3610785	145060	both	36	4.979253112		chr25	ENSBTAG00000010013	ENSBTAT00000013207	3569974	3601212	31239	DNAJA3	DNAJA3-201	3569974	3601212	31239	100
encompass	CNVR_2398	chr25	3465726	3610785	145060	both	36	4.979253112		chr25	ENSBTAG00000010015	ENSBTAT00000013208	3603663	3609530	5868	NMRAL1	NMRAL1-201	3603663	3609530	5868	100
downstream	CNVR_2399	chr25	3724553	3837304	112752	loss	15	2.074688797		chr25	ENSBTAG00000047316	ENSBTAT00000065459	3713889	3736115	22227			3724553	3736115	11563	52
encompass	CNVR_2399	chr25	3724553	3837304	112752	loss	15	2.074688797		chr25	ENSBTAG00000026394	ENSBTAT00000056899	3744167	3749205	5039	MGC142811	MGC142811-201	3744167	3749205	5039	100
encompass	CNVR_2399	chr25	3724553	3837304	112752	loss	15	2.074688797		chr25	ENSBTAG00000018999	ENSBTAT00000025290	3754935	3791613	36679	MGRN1	MGRN1-201	3754935	3791613	36679	100
encompass	CNVR_2399	chr25	3724553	3837304	112752	loss	15	2.074688797		chr25	ENSBTAG00000018999	ENSBTAT00000066205	3754935	3791613	36679	MGRN1	MGRN1-202	3754935	3791613	36679	100
encompass	CNVR_2399	chr25	3724553	3837304	112752	loss	15	2.074688797		chr25	ENSBTAG00000006590	ENSBTAT00000008652	3802677	3810372	7696	NUDT16L1	NUDT16L1-201	3802677	3810372	7696	100
encompass	CNVR_2399	chr25	3724553	3837304	112752	loss	15	2.074688797		chr25	ENSBTAG00000006593	ENSBTAT00000008660	3805395	3818912	13518	ANKS3	ANKS3-201	3805395	3818912	13518	100
encompass	CNVR_2399	chr25	3724553	3837304	112752	loss	15	2.074688797		chr25	ENSBTAG00000006595	ENSBTAT00000008661	3820876	3830934	10059	C25H16ORF71	C25H16ORF71-201	3820876	3830934	10059	100
encompass	CNVR_2399	chr25	3724553	3837304	112752	loss	15	2.074688797		chr25	ENSBTAG00000006595	ENSBTAT00000037505	3820876	3830934	10059	C25H16ORF71	C25H16ORF71-202	3820876	3830934	10059	100
upstream	CNVR_2399	chr25	3724553	3837304	112752	loss	15	2.074688797		chr25	ENSBTAG00000037566	ENSBTAT00000057301	3833612	3841181	7570	ZNF500	ZNF500-201	3833612	3837304	3693	49
upstream	CNVR_2399	chr25	3724553	3837304	112752	loss	15	2.074688797		chr25	ENSBTAG00000037566	ENSBTAT00000056680	3833612	3841181	7570	ZNF500	ZNF500-202	3833612	3837304	3693	49
encompass	CNVR_2399	chr25	3724553	3837304	112752	loss	15	2.074688797		chr25	ENSBTAG00000042669	ENSBTAT00000059661	3753390	3753523	134	SNORA1	SNORA1-201	3753390	3753523	134	100
downstream	CNVR_2400	chr25	3942206	3982703	40498	loss	1	0.138312586		chr25	ENSBTAG00000001736	ENSBTAT00000002274	3936573	3964092	27520	UBN1	UBN1-202	3942206	3964092	21887	80
downstream	CNVR_2400	chr25	3942206	3982703	40498	loss	1	0.138312586		chr25	ENSBTAG00000001736	ENSBTAT00000064363	3936573	3964092	27520	UBN1	UBN1-201	3942206	3964092	21887	80
upstream	CNVR_2400	chr25	3942206	3982703	40498	loss	1	0.138312586		chr25	ENSBTAG00000002178	ENSBTAT00000002822	3966800	4014117	47318	PPL	PPL-201	3966800	3982703	15904	34
downstream	CNVR_2401	chr25	4102021	4123118	21098	loss	1	0.138312586		chr25	ENSBTAG00000002188	ENSBTAT00000002834	4088165	4102526	14362	C16orf89	C16orf89-201	4102021	4102526	506	4
encompass	CNVR_2401	chr25	4102021	4123118	21098	loss	1	0.138312586		chr25	ENSBTAG00000002189	ENSBTAT00000002836	4106044	4118692	12649	ALG1	ALG1-201	4106044	4118692	12649	100
upstream	CNVR_2401	chr25	4102021	4123118	21098	loss	1	0.138312586		chr25	ENSBTAG00000008222	ENSBTAT00000037485	4119351	4130232	10882	FAM86A	FAM86A-201	4119351	4123118	3768	35
encompass	CNVR_2405	chr25	7733177	7772978	39802	gain	2	0.276625173		chr25	ENSBTAG00000001441	ENSBTAT00000001890	7734591	7746003	11413	CARHSP1	CARHSP1-201	7734591	7746003	11413	100
upstream	CNVR_2405	chr25	7733177	7772978	39802	gain	2	0.276625173		chr25	ENSBTAG00000005455	ENSBTAT00000007177	7769457	7796941	27485	USP7	USP7-201	7769457	7772978	3522	13
encompass	CNVR_2406	chr25	9230487	9290691	60205	loss	12	1.659751037		chr25	ENSBTAG00000010198	ENSBTAT00000013463	9238387	9290512	52126	ATF7IP2	ATF7IP2-201	9238387	9290512	52126	100
encompass	CNVR_2406	chr25	9230487	9290691	60205	loss	12	1.659751037		chr25	ENSBTAG00000010198	ENSBTAT00000064924	9238387	9290512	52126	ATF7IP2	ATF7IP2-202	9238387	9290512	52126	100
encompass	CNVR_2406	chr25	9230487	9290691	60205	loss	12	1.659751037		chr25	ENSBTAG00000043497	ENSBTAT00000060489	9254769	9254874	106	U6	U6-201	9254769	9254874	106	100
upstream	CNVR_2407	chr25	9413053	9432399	19347	gain	2	0.276625173		chr25	ENSBTAG00000017015	ENSBTAT00000022625	9423862	9474899	51038	TEKT5	TEKT5-201	9423862	9432399	8538	17
inside	CNVR_2408	chr25	9642768	9659967	17200	gain	1	0.138312586		chr25	ENSBTAG00000020649	ENSBTAT00000027518	9604334	9662902	58569	CIITA	CIITA-201	9642768	9659967	17200	29
downstream	CNVR_2409	chr25	9901100	9973026	71927	loss	2	0.276625173		chr25	ENSBTAG00000005208	ENSBTAT00000061555	9683212	9914803	231592	CLEC16A	CLEC16A-201	9901100	9914803	13704	6
inside	CNVR_2411	chr25	11193753	11211148	17396	loss	1	0.138312586		chr25	ENSBTAG00000026371	ENSBTAT00000037460	10743976	11273969	529994	SNX29	SNX29-201	11193753	11211148	17396	3
encompass	CNVR_2415	chr25	12583236	13161870	578635	loss	1	0.138312586		chr25	ENSBTAG00000032643	ENSBTAT00000005410	12904755	12905757	1003			12904755	12905757	1003	100
encompass	CNVR_2415	chr25	12583236	13161870	578635	loss	1	0.138312586		chr25	ENSBTAG00000021773	ENSBTAT00000046336	12923482	12961007	37526	ERCC4	ERCC4-201	12923482	12961007	37526	100
encompass	CNVR_2415	chr25	12583236	13161870	578635	loss	1	0.138312586		chr25	ENSBTAG00000026365	ENSBTAT00000013961	13059742	13060996	1255			13059742	13060996	1255	100
upstream	CNVR_2415	chr25	12583236	13161870	578635	loss	1	0.138312586		chr25	ENSBTAG00000008728	ENSBTAT00000011499	13072437	13283317	210881	MKL2	MKL2-201	13072437	13161870	89434	42
inside	CNVR_2416	chr25	13523513	13529317	5805	loss	6	0.829875519		chr25	ENSBTAG00000018097	ENSBTAT00000024087	13455798	13634775	178978	PARN	PARN-201	13523513	13529317	5805	3
inside	CNVR_2418	chr25	14470312	14551241	80930	gain	1	0.138312586		chr25	ENSBTAG00000021090	ENSBTAT00000028094	14469282	14570639	101358	ABCC1	ABCC1-201	14470312	14551241	80930	80
inside	CNVR_2419	chr25	19512297	19568709	56413	loss	1	0.138312586		chr25	ENSBTAG00000006717	ENSBTAT00000008832	19346217	19583513	237297			19512297	19568709	56413	24
inside	CNVR_2419	chr25	19512297	19568709	56413	loss	1	0.138312586		chr25	ENSBTAG00000006717	ENSBTAT00000065338	19346217	19583513	237297			19512297	19568709	56413	24
inside	CNVR_2420	chr25	19731197	19793465	62269	loss	4	0.553250346		chr25	ENSBTAG00000035915	ENSBTAT00000050409	19618896	19834026	215131			19731197	19793465	62269	29
inside	CNVR_2420	chr25	19731197	19793465	62269	loss	4	0.553250346		chr25	ENSBTAG00000035915	ENSBTAT00000064502	19618896	19834026	215131			19731197	19793465	62269	29
inside	CNVR_2421	chr25	20773510	20790740	17231	loss	1	0.138312586		chr25	ENSBTAG00000017391	ENSBTAT00000023123	20685205	20800341	115137	HS3ST2	HS3ST2-201	20773510	20790740	17231	15
inside	CNVR_2422	chr25	22464490	22475516	11027	both	3	0.414937759		chr25	ENSBTAG00000009441	ENSBTAT00000012423	22459388	22493189	33802	RBBP6	RBBP6-201	22464490	22475516	11027	33
downstream	CNVR_2423	chr25	25266159	25318051	51893	loss	1	0.138312586		chr25	ENSBTAG00000019567	ENSBTAT00000026072	25233186	25268874	35689	IL21R	IL21R-201	25266159	25268874	2716	8
upstream	CNVR_2423	chr25	25266159	25318051	51893	loss	1	0.138312586		chr25	ENSBTAG00000006126	ENSBTAT00000008061	25276351	25356558	80208	GTF3C1	GTF3C1-201	25276351	25318051	41701	52
encompass	CNVR_2424	chr25	26041768	26092014	50247	gain	1	0.138312586		chr25	ENSBTAG00000032140	ENSBTAT00000063806	26077327	26081192	3866	SBK1	SBK1-201	26077327	26081192	3866	100
encompass	CNVR_2424	chr25	26041768	26092014	50247	gain	1	0.138312586		chr25	ENSBTAG00000032140	ENSBTAT00000045600	26077327	26081192	3866	SBK1	SBK1-202	26077327	26081192	3866	100
downstream	CNVR_2425	chr25	26183334	26192960	9627	loss	1	0.138312586		chr25	ENSBTAG00000006542	ENSBTAT00000008595	26175182	26187429	12248	RABEP2	RABEP2-201	26183334	26187429	4096	33
upstream	CNVR_2425	chr25	26183334	26192960	9627	loss	1	0.138312586		chr25	ENSBTAG00000006541	ENSBTAT00000008593	26188434	26204655	16222	ATP2A1	ATP2A1-201	26188434	26192960	4527	28
downstream	CNVR_2426	chr25	26736589	26780453	43865	gain	6	0.829875519		chr25	ENSBTAG00000047448	ENSBTAT00000065695	26734080	26736769	2690	C16orf54	C16orf54-201	26736589	26736769	181	7
encompass	CNVR_2426	chr25	26736589	26780453	43865	gain	6	0.829875519		chr25	ENSBTAG00000018082	ENSBTAT00000024072	26747355	26762056	14702	QPRT	QPRT-201	26747355	26762056	14702	100
encompass	CNVR_2426	chr25	26736589	26780453	43865	gain	6	0.829875519		chr25	ENSBTAG00000026326	ENSBTAT00000037368	26765631	26769345	3715	SPN	SPN-201	26765631	26769345	3715	100
encompass	CNVR_2426	chr25	26736589	26780453	43865	gain	6	0.829875519		chr25	ENSBTAG00000042304	ENSBTAT00000059296	26778320	26778426	107	U6	U6-201	26778320	26778426	107	100
encompass	CNVR_2427	chr25	27226216	27323163	96948	gain	1	0.138312586		chr25	ENSBTAG00000035373	ENSBTAT00000023534	27227590	27230804	3215			27227590	27230804	3215	100
upstream	CNVR_2427	chr25	27226216	27323163	96948	gain	1	0.138312586		chr25	ENSBTAG00000040555	ENSBTAT00000056997	27322441	27341960	19520	FBXL19	FBXL19-201	27322441	27323163	723	4
downstream	CNVR_2428	chr25	27531737	27564347	32611	gain	1	0.138312586		chr25	ENSBTAG00000005757	ENSBTAT00000007571	27523969	27533988	10020	FUS	FUS-201	27531737	27533988	2252	22
encompass	CNVR_2428	chr25	27531737	27564347	32611	gain	1	0.138312586		chr25	ENSBTAG00000020535	ENSBTAT00000027359	27541409	27542740	1332			27541409	27542740	1332	100
encompass	CNVR_2428	chr25	27531737	27564347	32611	gain	1	0.138312586		chr25	ENSBTAG00000001503	ENSBTAT00000037406	27552790	27561099	8310	TRIM72	TRIM72-201	27552790	27561099	8310	100
downstream	CNVR_2430	chr25	33464782	33594161	129380	gain	1	0.138312586		chr25	ENSBTAG00000006212	ENSBTAT00000008161	33414265	33493476	79212	GTF2IRD1	GTF2IRD1-201	33464782	33493476	28695	36
upstream	CNVR_2430	chr25	33464782	33594161	129380	gain	1	0.138312586		chr25	ENSBTAG00000011875	ENSBTAT00000015759	33571588	33619646	48059	CLIP2	CLIP2-201	33571588	33594161	22574	47
downstream	CNVR_2431	chr25	33681990	33769387	87398	both	2	0.276625173		chr25	ENSBTAG00000018589	ENSBTAT00000024740	33672213	33686223	14011	RFC2	RFC2-201	33681990	33686223	4234	30
encompass	CNVR_2431	chr25	33681990	33769387	87398	both	2	0.276625173		chr25	ENSBTAG00000045767	ENSBTAT00000064802	33687248	33702733	15486	LAT2	LAT2-201	33687248	33702733	15486	100
encompass	CNVR_2431	chr25	33681990	33769387	87398	both	2	0.276625173		chr25	ENSBTAG00000047249	ENSBTAT00000064159	33708591	33729652	21062	WBSCR1	WBSCR1-201	33708591	33729652	21062	100
upstream	CNVR_2431	chr25	33681990	33769387	87398	both	2	0.276625173		chr25	ENSBTAG00000044083	ENSBTAT00000061497	33750878	33775707	24830	LIMK1	LIMK1-201	33750878	33769387	18510	75
encompass	CNVR_2431	chr25	33681990	33769387	87398	both	2	0.276625173		chr25	ENSBTAG00000046551	ENSBTAT00000065060	33716083	33716205	123	SNORA32	SNORA32-201	33716083	33716205	123	100
downstream	CNVR_2432	chr25	33789630	33831631	42002	loss	3	0.414937759		chr25	ENSBTAG00000019517	ENSBTAT00000057593	33787889	33820672	32784	ELN	ELN-201	33789630	33820672	31043	95
downstream	CNVR_2433	chr25	34321367	34341958	20592	loss	1	0.138312586		chr25	ENSBTAG00000005798	ENSBTAT00000007623	34320559	34327971	7413	TRIM50	TRIM50-201	34321367	34327971	6605	89
encompass	CNVR_2433	chr25	34321367	34341958	20592	loss	1	0.138312586		chr25	ENSBTAG00000017941	ENSBTAT00000037298	34332034	34337702	5669	NSUN5	NSUN5-201	34332034	34337702	5669	100
upstream	CNVR_2433	chr25	34321367	34341958	20592	loss	1	0.138312586		chr25	ENSBTAG00000017939	ENSBTAT00000023854	34339763	34356206	16444			34339763	34341958	2196	13
downstream	CNVR_2434	chr25	34989619	35131667	142049	loss	9	1.244813278		chr25	ENSBTAG00000001470	ENSBTAT00000001923	34979329	35015686	36358	DTX2	DTX2-201	34989619	35015686	26068	72
encompass	CNVR_2434	chr25	34989619	35131667	142049	loss	9	1.244813278		chr25	ENSBTAG00000021430	ENSBTAT00000044381	35018574	35023604	5031	UPK3B	UPK3B-201	35018574	35023604	5031	100
encompass	CNVR_2434	chr25	34989619	35131667	142049	loss	9	1.244813278		chr25	ENSBTAG00000020524	ENSBTAT00000027343	35034017	35039183	5167			35034017	35039183	5167	100
encompass	CNVR_2434	chr25	34989619	35131667	142049	loss	9	1.244813278		chr25	ENSBTAG00000005448	ENSBTAT00000007169	35064384	35086718	22335			35064384	35086718	22335	100
encompass	CNVR_2434	chr25	34989619	35131667	142049	loss	9	1.244813278		chr25	ENSBTAG00000005446	ENSBTAT00000007165	35091300	35095676	4377	POLR2J	POLR2J-201	35091300	35095676	4377	100
encompass	CNVR_2434	chr25	34989619	35131667	142049	loss	9	1.244813278		chr25	ENSBTAG00000014742	ENSBTAT00000019617	35096147	35102361	6215	DKFZP434K1815	DKFZP434K1815-201	35096147	35102361	6215	100
encompass	CNVR_2434	chr25	34989619	35131667	142049	loss	9	1.244813278		chr25	ENSBTAG00000003617	ENSBTAT00000004717	35102455	35109898	7444	ALKBH4	ALKBH4-201	35102455	35109898	7444	100
encompass	CNVR_2434	chr25	34989619	35131667	142049	loss	9	1.244813278		chr25	ENSBTAG00000012050	ENSBTAT00000015982	35114124	35126594	12471	ORAI2	ORAI2-201	35114124	35126594	12471	100
encompass	CNVR_2435	chr25	35190097	35263566	73470	loss	5	0.691562932		chr25	ENSBTAG00000009691	ENSBTAT00000012781	35192687	35204610	11924	SH2B2	SH2B2-201	35192687	35204610	11924	100
upstream	CNVR_2435	chr25	35190097	35263566	73470	loss	5	0.691562932		chr25	ENSBTAG00000010659	ENSBTAT00000014098	35243348	35515094	271747	CUX1	CUX1-201	35243348	35263566	20219	7
downstream	CNVR_2436	chr25	36037864	36207875	170012	gain	2	0.276625173		chr25	ENSBTAG00000007900	ENSBTAT00000010389	36034989	36038644	3656	FIS1	FIS1-201	36037864	36038644	781	21
encompass	CNVR_2436	chr25	36037864	36207875	170012	gain	2	0.276625173		chr25	ENSBTAG00000000345	ENSBTAT00000000450	36040355	36045878	5524	CLDN15	CLDN15-201	36040355	36045878	5524	100
encompass	CNVR_2436	chr25	36037864	36207875	170012	gain	2	0.276625173		chr25	ENSBTAG00000000343	ENSBTAT00000000448	36050528	36056887	6360	ZNHIT1	ZNHIT1-201	36050528	36056887	6360	100
encompass	CNVR_2436	chr25	36037864	36207875	170012	gain	2	0.276625173		chr25	ENSBTAG00000000342	ENSBTAT00000000447	36057472	36065405	7934	PLOD3	PLOD3-201	36057472	36065405	7934	100
encompass	CNVR_2436	chr25	36037864	36207875	170012	gain	2	0.276625173		chr25	ENSBTAG00000020157	ENSBTAT00000026848	36084997	36088161	3165			36084997	36088161	3165	100
encompass	CNVR_2436	chr25	36037864	36207875	170012	gain	2	0.276625173		chr25	ENSBTAG00000047767	ENSBTAT00000065186	36120183	36130679	10497	MUC3A	MUC3A-201	36120183	36130679	10497	100
encompass	CNVR_2436	chr25	36037864	36207875	170012	gain	2	0.276625173		chr25	ENSBTAG00000047767	ENSBTAT00000064675	36120183	36130679	10497	MUC3A	MUC3A-202	36120183	36130679	10497	100
encompass	CNVR_2436	chr25	36037864	36207875	170012	gain	2	0.276625173		chr25	ENSBTAG00000009868	ENSBTAT00000013014	36174074	36176834	2761	VGF	VGF-201	36174074	36176834	2761	100
encompass	CNVR_2436	chr25	36037864	36207875	170012	gain	2	0.276625173		chr25	ENSBTAG00000014468	ENSBTAT00000019237	36180839	36185662	4824	AP1S1	AP1S1-201	36180839	36185662	4824	100
encompass	CNVR_2436	chr25	36037864	36207875	170012	gain	2	0.276625173		chr25	ENSBTAG00000014465	ENSBTAT00000019232	36198560	36206859	8300	SERPINE1	SERPINE1-201	36198560	36206859	8300	100
downstream	CNVR_2437	chr25	36301581	36351172	49592	loss	1	0.138312586		chr25	ENSBTAG00000001139	ENSBTAT00000001512	36300532	36305041	4510	ACHE	ACHE-202	36301581	36305041	3461	77
downstream	CNVR_2437	chr25	36301581	36351172	49592	loss	1	0.138312586		chr25	ENSBTAG00000001139	ENSBTAT00000001517	36300532	36305041	4510	ACHE	ACHE-201	36301581	36305041	3461	77
encompass	CNVR_2437	chr25	36301581	36351172	49592	loss	1	0.138312586		chr25	ENSBTAG00000001134	ENSBTAT00000001507	36306702	36320801	14100	SRRT	SRRT-201	36306702	36320801	14100	100
encompass	CNVR_2437	chr25	36301581	36351172	49592	loss	1	0.138312586		chr25	ENSBTAG00000024772	ENSBTAT00000001503	36321720	36325556	3837	TRIP6	TRIP6-201	36321720	36325556	3837	100
encompass	CNVR_2437	chr25	36301581	36351172	49592	loss	1	0.138312586		chr25	ENSBTAG00000001131	ENSBTAT00000004493	36326328	36335481	9154	SLC12A9	SLC12A9-201	36326328	36335481	9154	100
upstream	CNVR_2437	chr25	36301581	36351172	49592	loss	1	0.138312586		chr25	ENSBTAG00000003446	ENSBTAT00000037233	36347294	36362877	15584	EPHB4	EPHB4-201	36347294	36351172	3879	25
encompass	CNVR_2437	chr25	36301581	36351172	49592	loss	1	0.138312586		chr25	ENSBTAG00000001138	ENSBTAT00000001510	36305262	36306273	1012	UFSP1	UFSP1-201	36305262	36306273	1012	100
encompass	CNVR_2438	chr25	36432709	36453635	20927	loss	2	0.276625173		chr25	ENSBTAG00000015738	ENSBTAT00000020895	36437200	36443896	6697	GIGYF1	GIGYF1-201	36437200	36443896	6697	100
encompass	CNVR_2438	chr25	36432709	36453635	20927	loss	2	0.276625173		chr25	ENSBTAG00000006495	ENSBTAT00000008508	36446227	36451406	5180	GNB2	GNB2-201	36446227	36451406	5180	100
encompass	CNVR_2439	chr25	36702022	36730850	28829	gain	2	0.276625173		chr25	ENSBTAG00000010521	ENSBTAT00000013902	36728417	36729808	1392	PVRIG	PVRIG-201	36728417	36729808	1392	100
upstream	CNVR_2440	chr25	37121234	37142590	21357	gain	28	3.87275242		chr25	ENSBTAG00000047379	ENSBTAT00000063483	37125929	37175162	49234			37125929	37142590	16662	34
downstream	CNVR_2441	chr25	37500259	37545446	45188	loss	3	0.414937759		chr25	ENSBTAG00000002090	ENSBTAT00000002701	37500102	37512370	12269	CPSF4	CPSF4-201	37500259	37512370	12112	99
encompass	CNVR_2441	chr25	37500259	37545446	45188	loss	3	0.414937759		chr25	ENSBTAG00000020440	ENSBTAT00000027241	37513721	37524164	10444			37513721	37524164	10444	100
encompass	CNVR_2441	chr25	37500259	37545446	45188	loss	3	0.414937759		chr25	ENSBTAG00000020439	ENSBTAT00000037140	37524461	37532400	7940	BUD31	BUD31-201	37524461	37532400	7940	100
encompass	CNVR_2441	chr25	37500259	37545446	45188	loss	3	0.414937759		chr25	ENSBTAG00000044040	ENSBTAT00000061310	37532740	37544696	11957	PDAP1	PDAP1-201	37532740	37544696	11957	100
downstream	CNVR_2442	chr25	37584269	37593814	9546	loss	1	0.138312586		chr25	ENSBTAG00000004242	ENSBTAT00000005555	37564390	37587556	23167	ARPC1A	ARPC1A-201	37584269	37587556	3288	14
downstream	CNVR_2443	chr25	37783875	37874414	90540	loss	15	2.074688797		chr25	ENSBTAG00000007118	ENSBTAT00000043725	37777779	37801407	23629	SMURF1	SMURF1-201	37783875	37801407	17533	74
upstream	CNVR_2443	chr25	37783875	37874414	90540	loss	15	2.074688797		chr25	ENSBTAG00000007113	ENSBTAT00000009365	37807383	37895047	87665	TRRAP	TRRAP-201	37807383	37874414	67032	76
upstream	CNVR_2444	chr25	37898716	37907730	9015	loss	1	0.138312586		chr25	ENSBTAG00000005679	ENSBTAT00000007461	37902689	37918783	16095	TMEM130	TMEM130-201	37902689	37907730	5042	31
downstream	CNVR_2445	chr25	38269953	38360348	90396	loss	5	0.691562932		chr25	ENSBTAG00000019181	ENSBTAT00000030984	38227396	38280018	52623	BAIAP2L1	BAIAP2L1-201	38269953	38280018	10066	19
encompass	CNVR_2445	chr25	38269953	38360348	90396	loss	5	0.691562932		chr25	ENSBTAG00000022825	ENSBTAT00000055646	38281392	38287463	6072	BRI3	BRI3-201	38281392	38287463	6072	100
upstream	CNVR_2445	chr25	38269953	38360348	90396	loss	5	0.691562932		chr25	ENSBTAG00000004135	ENSBTAT00000005412	38348134	38395453	47320	LMTK2	LMTK2-201	38348134	38360348	12215	26
encompass	CNVR_2445	chr25	38269953	38360348	90396	loss	5	0.691562932		chr25	ENSBTAG00000046010	ENSBTAT00000062953	38342493	38343056	564	BHLHA15	BHLHA15-201	38342493	38343056	564	100
encompass	CNVR_2446	chr25	38635383	38691817	56435	loss	3	0.414937759		chr25	ENSBTAG00000000725	ENSBTAT00000000967	38638460	38673274	34815	USP42	USP42-201	38638460	38673274	34815	100
upstream	CNVR_2446	chr25	38635383	38691817	56435	loss	3	0.414937759		chr25	ENSBTAG00000007384	ENSBTAT00000009708	38680226	38694226	14001	CYTH3	CYTH3-201	38680226	38691817	11592	83
encompass	CNVR_2447	chr25	38823004	38927535	104532	loss	7	0.968188105		chr25	ENSBTAG00000009233	ENSBTAT00000012170	38832485	38841319	8835	RAC1	RAC1-201	38832485	38841319	8835	100
encompass	CNVR_2447	chr25	38823004	38927535	104532	loss	7	0.968188105		chr25	ENSBTAG00000009236	ENSBTAT00000012173	38842844	38866581	23738	DAGLB	DAGLB-201	38842844	38866581	23738	100
encompass	CNVR_2447	chr25	38823004	38927535	104532	loss	7	0.968188105		chr25	ENSBTAG00000009237	ENSBTAT00000012175	38871560	38886919	15360	KDELR2	KDELR2-201	38871560	38886919	15360	100
upstream	CNVR_2447	chr25	38823004	38927535	104532	loss	7	0.968188105		chr25	ENSBTAG00000003308	ENSBTAT00000004281	38903900	38934907	31008	GRID2IP	GRID2IP-201	38903900	38927535	23636	76
encompass	CNVR_2448	chr25	39049520	39098495	48976	gain	1	0.138312586		chr25	ENSBTAG00000039782	ENSBTAT00000053303	39051002	39055715	4714	ZNF12	ZNF12-201	39051002	39055715	4714	100
encompass	CNVR_2448	chr25	39049520	39098495	48976	gain	1	0.138312586		chr25	ENSBTAG00000040014	ENSBTAT00000054401	39070440	39075699	5260			39070440	39075699	5260	100
encompass	CNVR_2448	chr25	39049520	39098495	48976	gain	1	0.138312586		chr25	ENSBTAG00000010291	ENSBTAT00000013588	39080280	39089918	9639	RBAK	RBAK-201	39080280	39089918	9639	100
encompass	CNVR_2448	chr25	39049520	39098495	48976	gain	1	0.138312586		chr25	ENSBTAG00000047163	ENSBTAT00000066060	39052116	39052198	83			39052116	39052198	83	100
encompass	CNVR_2449	chr25	39379833	39837973	458141	loss	23	3.181189488		chr25	ENSBTAG00000037400	ENSBTAT00000028865	39430999	39510699	79701	TNRC18	TNRC18-201	39430999	39510699	79701	100
encompass	CNVR_2449	chr25	39379833	39837973	458141	loss	23	3.181189488		chr25	ENSBTAG00000007772	ENSBTAT00000010219	39515688	39526238	10551	SLC29A4	SLC29A4-201	39515688	39526238	10551	100
encompass	CNVR_2449	chr25	39379833	39837973	458141	loss	23	3.181189488		chr25	ENSBTAG00000012049	ENSBTAT00000016002	39565711	39589412	23702	WIPI2	WIPI2-201	39565711	39589412	23702	100
encompass	CNVR_2449	chr25	39379833	39837973	458141	loss	23	3.181189488		chr25	ENSBTAG00000021913	ENSBTAT00000037111	39609810	39672867	63058	MMD2	MMD2-201	39609810	39672867	63058	100
encompass	CNVR_2449	chr25	39379833	39837973	458141	loss	23	3.181189488		chr25	ENSBTAG00000030690	ENSBTAT00000025331	39684040	39733711	49672	RADIL	RADIL-201	39684040	39733711	49672	100
encompass	CNVR_2449	chr25	39379833	39837973	458141	loss	23	3.181189488		chr25	ENSBTAG00000030690	ENSBTAT00000043390	39684040	39733711	49672	RADIL	RADIL-202	39684040	39733711	49672	100
encompass	CNVR_2449	chr25	39379833	39837973	458141	loss	23	3.181189488		chr25	ENSBTAG00000012197	ENSBTAT00000016176	39736450	39742348	5899	KIAA0415	KIAA0415-201	39736450	39742348	5899	100
encompass	CNVR_2449	chr25	39379833	39837973	458141	loss	23	3.181189488		chr25	ENSBTAG00000019310	ENSBTAT00000025710	39761774	39816244	54471	FOXK1	FOXK1-201	39761774	39816244	54471	100
upstream	CNVR_2450	chr25	39971450	40090023	118574	both	20	2.766251729		chr25	ENSBTAG00000004035	ENSBTAT00000005275	39998764	40186702	187939	SDK1	SDK1-201	39998764	40090023	91260	49
downstream	CNVR_2451	chr25	40130335	40195413	65079	loss	8	1.106500692		chr25	ENSBTAG00000004035	ENSBTAT00000005275	39998764	40186702	187939	SDK1	SDK1-201	40130335	40186702	56368	30
downstream	CNVR_2453	chr25	41045423	42771101	1725679	both	99	13.69294606		chr25	ENSBTAG00000014698	ENSBTAT00000037106	40960556	41068746	108191	CARD11	CARD11-201	41045423	41068746	23324	22
encompass	CNVR_2453	chr25	41045423	42771101	1725679	both	99	13.69294606		chr25	ENSBTAG00000017871	ENSBTAT00000023757	41099259	41171209	71951	GNA12	GNA12-201	41099259	41171209	71951	100
encompass	CNVR_2453	chr25	41045423	42771101	1725679	both	99	13.69294606		chr25	ENSBTAG00000026194	ENSBTAT00000037103	41183195	41190361	7167	AMZ1	AMZ1-201	41183195	41190361	7167	100
encompass	CNVR_2453	chr25	41045423	42771101	1725679	both	99	13.69294606		chr25	ENSBTAG00000014502	ENSBTAT00000019280	41207310	41216105	8796	BRAT1	BRAT1-201	41207310	41216105	8796	100
encompass	CNVR_2453	chr25	41045423	42771101	1725679	both	99	13.69294606		chr25	ENSBTAG00000014503	ENSBTAT00000019288	41225570	41256752	31183	IQCE	IQCE-201	41225570	41256752	31183	100
encompass	CNVR_2453	chr25	41045423	42771101	1725679	both	99	13.69294606		chr25	ENSBTAG00000005934	ENSBTAT00000007792	41273562	41295884	22323	TTYH3	TTYH3-201	41273562	41295884	22323	100
encompass	CNVR_2453	chr25	41045423	42771101	1725679	both	99	13.69294606		chr25	ENSBTAG00000040361	ENSBTAT00000056003	41304501	41313035	8535	LFNG	LFNG-201	41304501	41313035	8535	100
encompass	CNVR_2453	chr25	41045423	42771101	1725679	both	99	13.69294606		chr25	ENSBTAG00000020896	ENSBTAT00000027839	41349162	41350363	1202	GRIFIN	GRIFIN-201	41349162	41350363	1202	100
encompass	CNVR_2453	chr25	41045423	42771101	1725679	both	99	13.69294606		chr25	ENSBTAG00000020898	ENSBTAT00000027841	41372194	41390545	18352	CHST12	CHST12-201	41372194	41390545	18352	100
encompass	CNVR_2453	chr25	41045423	42771101	1725679	both	99	13.69294606		chr25	ENSBTAG00000038978	ENSBTAT00000053435	41418359	41434582	16224			41418359	41434582	16224	100
encompass	CNVR_2453	chr25	41045423	42771101	1725679	both	99	13.69294606		chr25	ENSBTAG00000007474	ENSBTAT00000009832	41435744	41453953	18210	EIF3B	EIF3B-201	41435744	41453953	18210	100
encompass	CNVR_2453	chr25	41045423	42771101	1725679	both	99	13.69294606		chr25	ENSBTAG00000013708	ENSBTAT00000018213	41480285	41519854	39570	SNX8	SNX8-201	41480285	41519854	39570	100
encompass	CNVR_2453	chr25	41045423	42771101	1725679	both	99	13.69294606		chr25	ENSBTAG00000002480	ENSBTAT00000003218	41522214	41527685	5472	NUDT1	NUDT1-201	41522214	41527685	5472	100
encompass	CNVR_2453	chr25	41045423	42771101	1725679	both	99	13.69294606		chr25	ENSBTAG00000002477	ENSBTAT00000003214	41527726	41533975	6250	FTSJ2	FTSJ2-201	41527726	41533975	6250	100
encompass	CNVR_2453	chr25	41045423	42771101	1725679	both	99	13.69294606		chr25	ENSBTAG00000002474	ENSBTAT00000003210	41535263	41778055	242793	MAD1L1	MAD1L1-201	41535263	41778055	242793	100
encompass	CNVR_2453	chr25	41045423	42771101	1725679	both	99	13.69294606		chr25	ENSBTAG00000000050	ENSBTAT00000000055	41940912	41942637	1726	PSMG3	PSMG3-201	41940912	41942637	1726	100
encompass	CNVR_2453	chr25	41045423	42771101	1725679	both	99	13.69294606		chr25	ENSBTAG00000004676	ENSBTAT00000006135	41946139	41956711	10573	TMEM184A	TMEM184A-201	41946139	41956711	10573	100
encompass	CNVR_2453	chr25	41045423	42771101	1725679	both	99	13.69294606		chr25	ENSBTAG00000019303	ENSBTAT00000025702	41960757	41961974	1218	MAFK	MAFK-201	41960757	41961974	1218	100
encompass	CNVR_2453	chr25	41045423	42771101	1725679	both	99	13.69294606		chr25	ENSBTAG00000000642	ENSBTAT00000000845	41983696	42007511	23816	INTS1	INTS1-201	41983696	42007511	23816	100
encompass	CNVR_2453	chr25	41045423	42771101	1725679	both	99	13.69294606		chr25	ENSBTAG00000003049	ENSBTAT00000003969	42015483	42035250	19768	MICALL2	MICALL2-201	42015483	42035250	19768	100
encompass	CNVR_2453	chr25	41045423	42771101	1725679	both	99	13.69294606		chr25	ENSBTAG00000030721	ENSBTAT00000065650	42167974	42171473	3500	UNCX	UNCX-201	42167974	42171473	3500	100
encompass	CNVR_2453	chr25	41045423	42771101	1725679	both	99	13.69294606		chr25	ENSBTAG00000030721	ENSBTAT00000043434	42167974	42171473	3500	UNCX	UNCX-202	42167974	42171473	3500	100
encompass	CNVR_2453	chr25	41045423	42771101	1725679	both	99	13.69294606		chr25	ENSBTAG00000007402	ENSBTAT00000009732	42221370	42229176	7807	ZFAND2A	ZFAND2A-201	42221370	42229176	7807	100
encompass	CNVR_2453	chr25	41045423	42771101	1725679	both	99	13.69294606		chr25	ENSBTAG00000026192	ENSBTAT00000043431	42245836	42303133	57298	C25H7ORF50	C25H7ORF50-201	42245836	42303133	57298	100
encompass	CNVR_2453	chr25	41045423	42771101	1725679	both	99	13.69294606		chr25	ENSBTAG00000046014	ENSBTAT00000064866	42272935	42282988	10054	GPR146	GPR146-201	42272935	42282988	10054	100
encompass	CNVR_2453	chr25	41045423	42771101	1725679	both	99	13.69294606		chr25	ENSBTAG00000017701	ENSBTAT00000023544	42306360	42310487	4128	CYP2W1	CYP2W1-201	42306360	42310487	4128	100
encompass	CNVR_2453	chr25	41045423	42771101	1725679	both	99	13.69294606		chr25	ENSBTAG00000015253	ENSBTAT00000020289	42316375	42321964	5590	COX19	COX19-201	42316375	42321964	5590	100
encompass	CNVR_2453	chr25	41045423	42771101	1725679	both	99	13.69294606		chr25	ENSBTAG00000015952	ENSBTAT00000053527	42330026	42362918	32893	ADAP1	ADAP1-201	42330026	42362918	32893	100
encompass	CNVR_2453	chr25	41045423	42771101	1725679	both	99	13.69294606		chr25	ENSBTAG00000026191	ENSBTAT00000037101	42380410	42388252	7843	GET4	GET4-201	42380410	42388252	7843	100
encompass	CNVR_2453	chr25	41045423	42771101	1725679	both	99	13.69294606		chr25	ENSBTAG00000046498	ENSBTAT00000065547	42389844	42410734	20891	SUN1	SUN1-201	42389844	42410734	20891	100
encompass	CNVR_2453	chr25	41045423	42771101	1725679	both	99	13.69294606		chr25	ENSBTAG00000046498	ENSBTAT00000064990	42389844	42410734	20891	SUN1	SUN1-202	42389844	42410734	20891	100
encompass	CNVR_2453	chr25	41045423	42771101	1725679	both	99	13.69294606		chr25	ENSBTAG00000048140	ENSBTAT00000063582	42443400	42466498	23099	HEATR2	HEATR2-201	42443400	42466498	23099	100
encompass	CNVR_2453	chr25	41045423	42771101	1725679	both	99	13.69294606		chr25	ENSBTAG00000046142	ENSBTAT00000064004	42518065	42548418	30354	PRKAR1B	PRKAR1B-201	42518065	42548418	30354	100
encompass	CNVR_2453	chr25	41045423	42771101	1725679	both	99	13.69294606		chr25	ENSBTAG00000014541	ENSBTAT00000019323	42573239	42589974	16736	PDGFA	PDGFA-201	42573239	42589974	16736	100
encompass	CNVR_2453	chr25	41045423	42771101	1725679	both	99	13.69294606		chr25	ENSBTAG00000003607	ENSBTAT00000004699	42694393	42728472	34080	FAM20C	FAM20C-201	42694393	42728472	34080	100
encompass	CNVR_2453	chr25	41045423	42771101	1725679	both	99	13.69294606		chr25	ENSBTAG00000030757	ENSBTAT00000043470	41817962	41820367	2406	ELFN1	ELFN1-201	41817962	41820367	2406	100
encompass	CNVR_2453	chr25	41045423	42771101	1725679	both	99	13.69294606		chr25	ENSBTAG00000048154	ENSBTAT00000063015	42259657	42260709	1053	GPER1	GPER1-201	42259657	42260709	1053	100
encompass	CNVR_2453	chr25	41045423	42771101	1725679	both	99	13.69294606		chr25	ENSBTAG00000044830	ENSBTAT00000062263	42293998	42294075	78	bta-mir-339a	bta-mir-339a-201	42293998	42294075	78	100
encompass	CNVR_2453	chr25	41045423	42771101	1725679	both	99	13.69294606		chr25	ENSBTAG00000044959	ENSBTAT00000062392	42282747	42282828	82	bta-mir-2389	bta-mir-2389-201	42282747	42282828	82	100
encompass	CNVR_2453	chr25	41045423	42771101	1725679	both	99	13.69294606		chr25	ENSBTAG00000028976	ENSBTAT00000041356	42114158	42114265	108	5S_rRNA	5S_rRNA-201	42114158	42114265	108	100
encompass	CNVR_2455	chr26	18457	106864	88408	gain	1	0.138312586		chr26	ENSBTAG00000038930	ENSBTAT00000052786	34600	60014	25415			34600	60014	25415	100
encompass	CNVR_2455	chr26	18457	106864	88408	gain	1	0.138312586		chr26	ENSBTAG00000038930	ENSBTAT00000054839	34600	60014	25415			34600	60014	25415	100
upstream	CNVR_2455	chr26	18457	106864	88408	gain	1	0.138312586		chr26	ENSBTAG00000040222	ENSBTAT00000025538	97402	106867	9466			97402	106864	9463	100
encompass	CNVR_2456	chr26	414578	489090	74513	gain	2	0.276625173		chr26	ENSBTAG00000046109	ENSBTAT00000064304	423899	424648	750			423899	424648	750	100
inside	CNVR_2469	chr26	5084596	5129234	44639	loss	30	4.149377593		chr26	ENSBTAG00000045905	ENSBTAT00000064432	5017714	5578654	560941	PCDH15	PCDH15-201	5084596	5129234	44639	8
inside	CNVR_2470	chr26	5298978	5304848	5871	gain	6	0.829875519		chr26	ENSBTAG00000045905	ENSBTAT00000064432	5017714	5578654	560941	PCDH15	PCDH15-201	5298978	5304848	5871	1
inside	CNVR_2471	chr26	5383118	5402160	19043	loss	2	0.276625173		chr26	ENSBTAG00000045905	ENSBTAT00000064432	5017714	5578654	560941	PCDH15	PCDH15-201	5383118	5402160	19043	3
inside	CNVR_2472	chr26	5431294	5455336	24043	both	12	1.659751037		chr26	ENSBTAG00000045905	ENSBTAT00000064432	5017714	5578654	560941	PCDH15	PCDH15-201	5431294	5455336	24043	4
inside	CNVR_2473	chr26	5472360	5483737	11378	loss	1	0.138312586		chr26	ENSBTAG00000045905	ENSBTAT00000064432	5017714	5578654	560941	PCDH15	PCDH15-201	5472360	5483737	11378	2
inside	CNVR_2475	chr26	7256028	7270686	14659	loss	9	1.244813278		chr26	ENSBTAG00000018404	ENSBTAT00000024490	6906081	8343629	1437549	PRKG1	PRKG1-202	7256028	7270686	14659	1
inside	CNVR_2475	chr26	7256028	7270686	14659	loss	9	1.244813278		chr26	ENSBTAG00000018404	ENSBTAT00000030539	6906081	8343629	1437549	PRKG1	PRKG1-201	7256028	7270686	14659	1
inside	CNVR_2476	chr26	7808404	7814021	5618	loss	1	0.138312586		chr26	ENSBTAG00000018404	ENSBTAT00000024490	6906081	8343629	1437549	PRKG1	PRKG1-202	7808404	7814021	5618	0
inside	CNVR_2476	chr26	7808404	7814021	5618	loss	1	0.138312586		chr26	ENSBTAG00000018404	ENSBTAT00000030539	6906081	8343629	1437549	PRKG1	PRKG1-201	7808404	7814021	5618	0
inside	CNVR_2477	chr26	7923592	7950991	27400	gain	16	2.213001383		chr26	ENSBTAG00000018404	ENSBTAT00000024490	6906081	8343629	1437549	PRKG1	PRKG1-202	7923592	7950991	27400	2
inside	CNVR_2477	chr26	7923592	7950991	27400	gain	16	2.213001383		chr26	ENSBTAG00000018404	ENSBTAT00000030539	6906081	8343629	1437549	PRKG1	PRKG1-201	7923592	7950991	27400	2
downstream	CNVR_2483	chr26	16287928	16339735	51808	gain	5	0.691562932		chr26	ENSBTAG00000023955	ENSBTAT00000007005	16231617	16288568	56952			16287928	16288568	641	1
upstream	CNVR_2483	chr26	16287928	16339735	51808	gain	5	0.691562932		chr26	ENSBTAG00000023549	ENSBTAT00000032167	16336198	16383496	47299	CYP2C19	CYP2C19-201	16336198	16339735	3538	7
downstream	CNVR_2484	chr26	16440432	16491608	51177	loss	3	0.414937759		chr26	ENSBTAG00000024700	ENSBTAT00000034383	16411562	16462624	51063			16440432	16462624	22193	43
upstream	CNVR_2485	chr26	20597652	20621574	23923	loss	3	0.414937759		chr26	ENSBTAG00000008936	ENSBTAT00000047274	20613538	20684065	70528	ABCC2	ABCC2-201	20613538	20621574	8037	11
downstream	CNVR_2487	chr26	23633113	23774974	141862	gain	83	11.47994467		chr26	ENSBTAG00000004318	ENSBTAT00000005655	23563111	23761992	198882	ARL3	ARL3-201	23633113	23761992	128880	65
encompass	CNVR_2487	chr26	23633113	23774974	141862	gain	83	11.47994467		chr26	ENSBTAG00000014336	ENSBTAT00000019063	23674348	23684808	10461	WBP1L	WBP1L-201	23674348	23684808	10461	100
encompass	CNVR_2487	chr26	23633113	23774974	141862	gain	83	11.47994467		chr26	ENSBTAG00000014335	ENSBTAT00000019061	23694362	23700404	6043	CYP17A1	CYP17A1-201	23694362	23700404	6043	100
encompass	CNVR_2487	chr26	23633113	23774974	141862	gain	83	11.47994467		chr26	ENSBTAG00000021246	ENSBTAT00000028310	23728581	23741299	12719			23728581	23741299	12719	100
encompass	CNVR_2487	chr26	23633113	23774974	141862	gain	83	11.47994467		chr26	ENSBTAG00000036127	ENSBTAT00000050619	23747358	23764458	17101	AS3MT	AS3MT-201	23747358	23764458	17101	100
encompass	CNVR_2488	chr26	25808578	25860046	51469	loss	1	0.138312586		chr26	ENSBTAG00000020304	ENSBTAT00000027058	25814616	25826678	12063	MTG1	MTG1-201	25814616	25826678	12063	100
encompass	CNVR_2488	chr26	25808578	25860046	51469	loss	1	0.138312586		chr26	ENSBTAG00000018321	ENSBTAT00000024381	25828813	25855778	26966	PAOX	PAOX-201	25828813	25855778	26966	100
encompass	CNVR_2488	chr26	25808578	25860046	51469	loss	1	0.138312586		chr26	ENSBTAG00000018321	ENSBTAT00000024380	25828813	25855778	26966	PAOX	PAOX-202	25828813	25855778	26966	100
encompass	CNVR_2488	chr26	25808578	25860046	51469	loss	1	0.138312586		chr26	ENSBTAG00000018321	ENSBTAT00000057083	25828813	25855778	26966	PAOX	PAOX-203	25828813	25855778	26966	100
encompass	CNVR_2488	chr26	25808578	25860046	51469	loss	1	0.138312586		chr26	ENSBTAG00000018321	ENSBTAT00000063985	25828813	25855778	26966	PAOX	PAOX-204	25828813	25855778	26966	100
upstream	CNVR_2488	chr26	25808578	25860046	51469	loss	1	0.138312586		chr26	ENSBTAG00000017710	ENSBTAT00000044947	25856475	25865594	9120	ECHS1	ECHS1-201	25856475	25860046	3572	39
encompass	CNVR_2488	chr26	25808578	25860046	51469	loss	1	0.138312586		chr26	ENSBTAG00000047474	ENSBTAT00000063230	25812626	25813057	432	SPRN	SPRN-201	25812626	25813057	432	100
encompass	CNVR_2489	chr26	25881159	25984269	103111	loss	8	1.106500692		chr26	ENSBTAG00000013717	ENSBTAT00000018224	25881752	25885322	3571	PRAP1	PRAP1-201	25881752	25885322	3571	100
encompass	CNVR_2489	chr26	25881159	25984269	103111	loss	8	1.106500692		chr26	ENSBTAG00000000791	ENSBTAT00000001049	25893499	25904421	10923	CALY	CALY-201	25893499	25904421	10923	100
encompass	CNVR_2489	chr26	25881159	25984269	103111	loss	8	1.106500692		chr26	ENSBTAG00000046499	ENSBTAT00000065291	25928928	25930145	1218			25928928	25930145	1218	100
encompass	CNVR_2489	chr26	25881159	25984269	103111	loss	8	1.106500692		chr26	ENSBTAG00000012416	ENSBTAT00000016475	25938181	25941636	3456	ZNF511	ZNF511-201	25938181	25941636	3456	100
encompass	CNVR_2489	chr26	25881159	25984269	103111	loss	8	1.106500692		chr26	ENSBTAG00000006395	ENSBTAT00000008383	25944197	25958640	14444	TUBGCP2	TUBGCP2-201	25944197	25958640	14444	100
encompass	CNVR_2489	chr26	25881159	25984269	103111	loss	8	1.106500692		chr26	ENSBTAG00000023832	ENSBTAT00000032716	25960809	25972557	11749	ADAM8	ADAM8-201	25960809	25972557	11749	100
encompass	CNVR_2492	chr26	31884657	32104052	219396	gain	1	0.138312586		chr26	ENSBTAG00000044413	ENSBTAT00000061846	32098726	32098797	72	SNORD112	SNORD112-201	32098726	32098797	72	100
encompass	CNVR_2492	chr26	31884657	32104052	219396	gain	1	0.138312586		chr26	ENSBTAG00000044920	ENSBTAT00000062353	31904024	31904090	67			31904024	31904090	67	100
encompass	CNVR_2495	chr26	32878925	33610418	731494	gain	1	0.138312586		chr26	ENSBTAG00000011917	ENSBTAT00000015811	32963414	33003349	39936	GPAM	GPAM-201	32963414	33003349	39936	100
encompass	CNVR_2495	chr26	32878925	33610418	731494	gain	1	0.138312586		chr26	ENSBTAG00000006689	ENSBTAT00000046061	33093955	33113586	19632	TECTB	TECTB-201	33093955	33113586	19632	100
encompass	CNVR_2495	chr26	32878925	33610418	731494	gain	1	0.138312586		chr26	ENSBTAG00000006689	ENSBTAT00000008795	33093955	33113586	19632	TECTB	TECTB-202	33093955	33113586	19632	100
encompass	CNVR_2495	chr26	32878925	33610418	731494	gain	1	0.138312586		chr26	ENSBTAG00000006707	ENSBTAT00000026269	33184653	33234956	50304	ACSL5	ACSL5-201	33184653	33234956	50304	100
encompass	CNVR_2495	chr26	32878925	33610418	731494	gain	1	0.138312586		chr26	ENSBTAG00000006707	ENSBTAT00000064114	33184653	33234956	50304	ACSL5	ACSL5-202	33184653	33234956	50304	100
encompass	CNVR_2495	chr26	32878925	33610418	731494	gain	1	0.138312586		chr26	ENSBTAG00000006713	ENSBTAT00000008828	33238812	33253738	14927	ZDHHC6	ZDHHC6-201	33238812	33253738	14927	100
encompass	CNVR_2495	chr26	32878925	33610418	731494	gain	1	0.138312586		chr26	ENSBTAG00000006714	ENSBTAT00000008830	33254110	33335575	81466	VTI1A	VTI1A-201	33254110	33335575	81466	100
upstream	CNVR_2496	chr26	33676194	33761313	85120	gain	1	0.138312586		chr26	ENSBTAG00000021574	ENSBTAT00000065150	33755956	33943059	187104	TCFL2	TCFL2-201	33755956	33761313	5358	3
upstream	CNVR_2496	chr26	33676194	33761313	85120	gain	1	0.138312586		chr26	ENSBTAG00000021574	ENSBTAT00000028748	33755956	33943059	187104	TCFL2	TCFL2-202	33755956	33761313	5358	3
upstream	CNVR_2496	chr26	33676194	33761313	85120	gain	1	0.138312586		chr26	ENSBTAG00000021574	ENSBTAT00000064469	33755956	33943059	187104	TCFL2	TCFL2-203	33755956	33761313	5358	3
downstream	CNVR_2497	chr26	33887097	34283671	396575	gain	1	0.138312586		chr26	ENSBTAG00000021574	ENSBTAT00000065150	33755956	33943059	187104	TCFL2	TCFL2-201	33887097	33943059	55963	30
downstream	CNVR_2497	chr26	33887097	34283671	396575	gain	1	0.138312586		chr26	ENSBTAG00000021574	ENSBTAT00000028748	33755956	33943059	187104	TCFL2	TCFL2-202	33887097	33943059	55963	30
downstream	CNVR_2497	chr26	33887097	34283671	396575	gain	1	0.138312586		chr26	ENSBTAG00000021574	ENSBTAT00000064469	33755956	33943059	187104	TCFL2	TCFL2-203	33887097	33943059	55963	30
encompass	CNVR_2498	chr26	34301735	34502168	200434	gain	1	0.138312586		chr26	ENSBTAG00000019322	ENSBTAT00000025732	34304685	34340148	35464	HABP2	HABP2-201	34304685	34340148	35464	100
encompass	CNVR_2498	chr26	34301735	34502168	200434	gain	1	0.138312586		chr26	ENSBTAG00000019327	ENSBTAT00000025740	34339430	34414796	75367	NRAP	NRAP-201	34339430	34414796	75367	100
encompass	CNVR_2498	chr26	34301735	34502168	200434	gain	1	0.138312586		chr26	ENSBTAG00000006615	ENSBTAT00000008706	34457100	34464840	7741	CASP7	CASP7-201	34457100	34464840	7741	100
upstream	CNVR_2498	chr26	34301735	34502168	200434	gain	1	0.138312586		chr26	ENSBTAG00000011487	ENSBTAT00000015267	34501797	34518069	16273	PLEKHS1	PLEKHS1-201	34501797	34502168	372	2
encompass	CNVR_2499	chr26	34557964	34662361	104398	gain	1	0.138312586		chr26	ENSBTAG00000020193	ENSBTAT00000026896	34559811	34582947	23137	DCLRE1A	DCLRE1A-201	34559811	34582947	23137	100
encompass	CNVR_2499	chr26	34557964	34662361	104398	gain	1	0.138312586		chr26	ENSBTAG00000003690	ENSBTAT00000004806	34584585	34640028	55444	NHLRC2	NHLRC2-201	34584585	34640028	55444	100
encompass	CNVR_2501	chr26	34717229	34985937	268709	gain	1	0.138312586		chr26	ENSBTAG00000020233	ENSBTAT00000031607	34884594	34917883	33290	C10orf118	C10orf118-201	34884594	34917883	33290	100
encompass	CNVR_2501	chr26	34717229	34985937	268709	gain	1	0.138312586		chr26	ENSBTAG00000006855	ENSBTAT00000009002	34947479	34985364	37886	TDRD1	TDRD1-201	34947479	34985364	37886	100
encompass	CNVR_2501	chr26	34717229	34985937	268709	gain	1	0.138312586		chr26	ENSBTAG00000001242	ENSBTAT00000001639	34805081	34806484	1404	ADRB1	ADRB1-201	34805081	34806484	1404	100
inside	CNVR_2502	chr26	35257202	35295808	38607	gain	1	0.138312586		chr26	ENSBTAG00000004899	ENSBTAT00000006447	35198881	35385824	186944	ABLIM1	ABLIM1-201	35257202	35295808	38607	21
inside	CNVR_2503	chr26	35322093	35364653	42561	gain	1	0.138312586		chr26	ENSBTAG00000004899	ENSBTAT00000006447	35198881	35385824	186944	ABLIM1	ABLIM1-201	35322093	35364653	42561	23
upstream	CNVR_2504	chr26	35576031	35599116	23086	loss	1	0.138312586		chr26	ENSBTAG00000003062	ENSBTAT00000003978	35576492	35611045	34554	FAM160B1	FAM160B1-201	35576492	35599116	22625	65
downstream	CNVR_2507	chr26	44556847	44597748	40902	loss	1	0.138312586		chr26	ENSBTAG00000010957	ENSBTAT00000056613	44431214	44558731	127518	LHPP	LHPP-201	44556847	44558731	1885	1
encompass	CNVR_2510	chr26	49605902	49632062	26161	loss	4	0.553250346		chr26	ENSBTAG00000047164	ENSBTAT00000065130	49617544	49620555	3012			49617544	49620555	3012	100
encompass	CNVR_2511	chr26	49682670	49775137	92468	loss	1	0.138312586		chr26	ENSBTAG00000005027	ENSBTAT00000006613	49742225	49773421	31197	GLRX3	GLRX3-201	49742225	49773421	31197	100
encompass	CNVR_2511	chr26	49682670	49775137	92468	loss	1	0.138312586		chr26	ENSBTAG00000044620	ENSBTAT00000062053	49743766	49743839	74	bta-mir-2397	bta-mir-2397-201	49743766	49743839	74	100
inside	CNVR_2513	chr26	50795857	50819491	23635	loss	2	0.276625173		chr26	ENSBTAG00000011092	ENSBTAT00000063571	50793561	50837647	44087	KNDC1	KNDC1-201	50795857	50819491	23635	54
inside	CNVR_2513	chr26	50795857	50819491	23635	loss	2	0.276625173		chr26	ENSBTAG00000011092	ENSBTAT00000014728	50793561	50837647	44087	KNDC1	KNDC1-202	50795857	50819491	23635	54
upstream	CNVR_2514	chr26	51002912	51031632	28721	gain	1	0.138312586		chr26	ENSBTAG00000019919	ENSBTAT00000026536	51008298	51070531	62234	TTC40	TTC40-201	51008298	51031632	23335	37
[truncated: 1,125 more rows]
