# Supplementary material for: Genome-Wide Detection of CNVs and Their Association with Meat Tenderness in Nelore Cattle
Source: PLoS One. 2016 Jun 27;11(6):e0157711. doi: 10.1371/journal.pone.0157711 (PMC4922624; doi:10.1371/journal.pone.0157711)
Supplement: S7 Table — (CSV) [file pone.0157711.s013.csv]

cnv_overlap_type	cnv_tag	chr	start	end	size	type	CNV_samples	frequency	Primers_qPCR	chr_MT_QTL	SNPs	Days	start_MT_QTL	end_MT_QTL	size_MT_QTL	%_Var	Cum.Var	p.0	p.Average	qtl_tag
upstream	CNVR_3	chr1	1893592	2009127	115536	gain	218	30.15214385		chr1	364	7	2004603	2995356	990754	0.08	2.29	1	0.676307	QTL_44
inside	CNVR_34	chr1	26214802	26232211	17410	loss	1	0.138312586		chr1	351	7	26002583	26995657	993075	0.07	6.16	1	0.585095	QTL_97
inside	CNVR_35	chr1	26307924	26316406	8483	loss	1	0.138312586		chr1	351	7	26002583	26995657	993075	0.07	6.16	1	0.585095	QTL_97
inside	CNVR_36	chr1	26765752	26809747	43996	loss	1	0.138312586		chr1	351	7	26002583	26995657	993075	0.07	6.16	1	0.585095	QTL_97
inside	CNVR_106	chr1	66885468	66984579	99112	loss	1	0.138312586		chr1	298	7	66007541	66999069	991529	0.07	7.73	1	0.479422	QTL_120
inside	CNVR_107	chr1	69201417	69219486	18070	loss	46	6.362378976		chr1	500	0	69000931	69999565	998635	0.09	1.08	0.973304	0.501669	QTL_11
inside	CNVR_107	chr1	69201417	69219486	18070	loss	46	6.362378976		chr1	500	7	69000931	69999565	998635	0.08	1.49	1	0.72525	QTL_34
inside	CNVR_1263	chr10	12965078	12990500	25423	gain	1	0.138312586		chr10	309	7	12001586	12999673	998088	0.07	6.78	1	0.569522	QTL_106
inside	CNVR_1333	chr11	13218348	13234389	16042	gain	1	0.138312586		chr11	348	7	13001510	13999856	998347	0.07	5.19	1	0.606229	QTL_83
inside	CNVR_1345	chr11	29694867	29721711	26845	loss	1	0.138312586		chr11	352	7	29005583	29994643	989061	0.08	1.98	1	0.684093	QTL_40
upstream	CNVR_1393	chr11	69975117	70555942	580826	loss	4	0.553250346		chr11	418	7	70001583	70998524	996942	0.09	0.82	1	0.72525	QTL_26
inside	CNVR_1432	chr12	2186924	2266300	79377	both	11	1.521438451		chr12	396	7	2003076	2999677	996602	0.08	2.22	1	0.678532	QTL_43
inside	CNVR_1433	chr12	2282083	2287414	5332	loss	1	0.138312586		chr12	396	7	2003076	2999677	996602	0.08	2.22	1	0.678532	QTL_43
inside	CNVR_1434	chr12	2405194	2411488	6295	loss	36	4.979253112		chr12	396	7	2003076	2999677	996602	0.08	2.22	1	0.678532	QTL_43
inside	CNVR_1459	chr12	13159181	13172924	13744	gain	1	0.138312586		chr12	365	7	13000697	13997298	996602	0.07	3.89	1	0.627364	QTL_65
inside	CNVR_1543	chr12	77979451	77989383	9933	gain	8	1.106500692		chr12	422	7	77004017	77998881	994865	0.09	0.64	1	0.780868	QTL_24
inside	CNVR_1548	chr12	87582773	87604411	21639	gain	1	0.138312586		chr12	358	7	87002172	87999724	997553	0.07	5.26	1	0.630701	QTL_84
inside	CNVR_1589	chr13	71590361	71600704	10344	gain	1	0.138312586		chr13	364	7	71001773	71998254	996482	0.1	0.1	1	0.670745	QTL_18
inside	CNVR_1590	chr13	71844178	71931812	87635	loss	92	12.72475795		chr13	364	7	71001773	71998254	996482	0.1	0.1	1	0.670745	QTL_18
inside	CNVR_1612	chr14	7680952	7733885	52934	loss	1	0.138312586		chr14	362	7	7001763	7997254	995492	0.07	7.05	1	0.610679	QTL_110
inside	CNVR_1615	chr14	11881261	11899905	18645	loss	1	0.138312586		chr14	381	7	11004288	11997492	993205	0.07	3.44	1	0.645161	QTL_59
inside	CNVR_1621	chr14	21400707	21559712	159006	loss	1	0.138312586		chr14	324	7	21004639	21999188	994550	0.07	4.11	1	0.599555	QTL_68
inside	CNVR_1665	chr14	68926398	68933409	7012	loss	1	0.138312586		chr14	319	7	68002073	68999294	997222	0.07	6.37	1	0.62069	QTL_100
inside	CNVR_1671	chr14	80458257	80508552	50296	loss	1	0.138312586		chr14	378	7	80001406	80996689	995284	0.08	1.9	1	0.650723	QTL_39
inside	CNVR_1672	chr14	80536842	80543545	6704	loss	1	0.138312586		chr14	378	7	80001406	80996689	995284	0.08	1.9	1	0.650723	QTL_39
inside	CNVR_1673	chr14	80736850	80744738	7889	loss	1	0.138312586		chr14	378	7	80001406	80996689	995284	0.08	1.9	1	0.650723	QTL_39
inside	CNVR_1674	chr14	80862020	80869789	7770	loss	2	0.276625173		chr14	378	7	80001406	80996689	995284	0.08	1.9	1	0.650723	QTL_39
inside	CNVR_1900	chr16	60462670	60515719	53050	gain	47	6.500691563		chr16	344	7	60001696	60997190	995495	0.07	6.99	1	0.611791	QTL_109
inside	CNVR_1909	chr16	76845204	76850946	5743	gain	1	0.138312586		chr16	387	0	76000012	76994432	994421	0.09	1.17	0.931035	0.447164	QTL_12
inside	CNVR_1909	chr16	76845204	76850946	5743	gain	1	0.138312586		chr16	387	7	76000012	76994432	994421	0.08	1.66	1	0.715239	QTL_36
inside	CNVR_1910	chr16	80835884	80868405	32522	loss	1	0.138312586		chr16	341	0	80000661	80999809	999149	0.09	1.61	0.894327	0.372636	QTL_17
inside	CNVR_1910	chr16	80835884	80868405	32522	loss	1	0.138312586		chr16	341	7	80000661	80999809	999149	0.07	7.93	1	0.585095	QTL_123
inside	CNVR_1987	chr18	6194152	6215660	21509	loss	1	0.138312586		chr18	441	7	6006434	6989665	983232	0.08	1.82	1	0.699666	QTL_38
inside	CNVR_1994	chr18	23896849	23908497	11649	loss	1	0.138312586		chr18	348	7	23003024	23999521	996498	0.07	4.97	1	0.570634	QTL_80
inside	CNVR_238	chr2	60222461	60256316	33856	loss	1	0.138312586		chr2	384	7	60004445	60999495	995051	0.08	2.91	1	0.650723	QTL_52
inside	CNVR_2115	chr20	39593945	39691234	97290	loss	12	1.659751037		chr20	341	7	39004699	39997182	992484	0.08	3.36	1	0.615128	QTL_58
inside	CNVR_2116	chr20	40611386	40625637	14252	gain	1	0.138312586		chr20	311	7	40001507	40996382	994876	0.07	5.61	1	0.587319	QTL_89
inside	CNVR_2117	chr20	40687006	40708745	21740	both	2	0.276625173		chr20	311	7	40001507	40996382	994876	0.07	5.61	1	0.587319	QTL_89
inside	CNVR_2170	chr21	9873823	9881385	7563	gain	2	0.276625173		chr21	309	7	9000059	9996889	996831	0.07	7.46	1	0.570634	QTL_116
upstream	CNVR_2191	chr21	47995778	48008513	12736	loss	1	0.138312586		chr21	314	7	48001434	48999070	997637	0.08	3.14	1	0.655172	QTL_55
inside	CNVR_2192	chr21	48018965	48193707	174743	loss	1	0.138312586		chr21	314	7	48001434	48999070	997637	0.08	3.14	1	0.655172	QTL_55
inside	CNVR_2193	chr21	48205712	48244741	39030	loss	2	0.276625173		chr21	314	7	48001434	48999070	997637	0.08	3.14	1	0.655172	QTL_55
inside	CNVR_2194	chr21	48767166	48779603	12438	loss	15	2.074688797		chr21	314	7	48001434	48999070	997637	0.08	3.14	1	0.655172	QTL_55
inside	CNVR_2208	chr21	59279537	59291824	12288	gain	2	0.276625173		chr21	373	7	59000097	59996736	996640	0.07	5.95	1	0.581757	QTL_94
inside	CNVR_2209	chr21	59320456	59327750	7295	gain	1	0.138312586		chr21	373	7	59000097	59996736	996640	0.07	5.95	1	0.581757	QTL_94
inside	CNVR_2278	chr23	24227721	24286409	58689	gain	1	0.138312586		chr23	453	0	24002374	24999318	996945	0.11	0.11	0.956618	0.532814	QTL_1
inside	CNVR_2278	chr23	24227721	24286409	58689	gain	1	0.138312586		chr23	453	7	24002374	24999318	996945	0.1	0.29	1	0.846496	QTL_20
inside	CNVR_2283	chr23	27650286	27733214	82929	both	72	9.958506224		chr23	378	0	27004578	27999936	995359	0.1	0.51	0.936596	0.509455	QTL_5
inside	CNVR_2283	chr23	27650286	27733214	82929	both	72	9.958506224		chr23	378	7	27004578	27999936	995359	0.09	0.38	1	0.755284	QTL_21
inside	CNVR_2284	chr23	28339945	28380703	40759	both	12	1.659751037		chr23	349	0	28002159	28998760	996602	0.09	1.26	0.915462	0.431591	QTL_13
inside	CNVR_2284	chr23	28339945	28380703	40759	both	12	1.659751037		chr23	349	7	28002159	28998760	996602	0.08	2.6	1	0.668521	QTL_48
inside	CNVR_2285	chr23	28431174	28563533	132360	both	224	30.98201936		chr23	349	0	28002159	28998760	996602	0.09	1.26	0.915462	0.431591	QTL_13
inside	CNVR_2285	chr23	28431174	28563533	132360	both	224	30.98201936		chr23	349	7	28002159	28998760	996602	0.08	2.6	1	0.668521	QTL_48
inside	CNVR_2286	chr23	28568611	28581361	12751	gain	3	0.414937759		chr23	349	0	28002159	28998760	996602	0.09	1.26	0.915462	0.431591	QTL_13
inside	CNVR_2286	chr23	28568611	28581361	12751	gain	3	0.414937759		chr23	349	7	28002159	28998760	996602	0.08	2.6	1	0.668521	QTL_48
inside	CNVR_2287	chr23	28671240	28679974	8735	gain	1	0.138312586		chr23	349	0	28002159	28998760	996602	0.09	1.26	0.915462	0.431591	QTL_13
inside	CNVR_2287	chr23	28671240	28679974	8735	gain	1	0.138312586		chr23	349	7	28002159	28998760	996602	0.08	2.6	1	0.668521	QTL_48
inside	CNVR_2288	chr23	28822051	28870776	48726	both	18	2.489626556		chr23	349	0	28002159	28998760	996602	0.09	1.26	0.915462	0.431591	QTL_13
inside	CNVR_2288	chr23	28822051	28870776	48726	both	18	2.489626556		chr23	349	7	28002159	28998760	996602	0.08	2.6	1	0.668521	QTL_48
inside	CNVR_2294	chr23	30399641	30404750	5110	gain	1	0.138312586		chr23	338	7	30001038	30996355	995318	0.07	6.58	1	0.587319	QTL_103
inside	CNVR_2295	chr23	30441844	30472870	31027	both	48	6.639004149		chr23	338	7	30001038	30996355	995318	0.07	6.58	1	0.587319	QTL_103
inside	CNVR_2296	chr23	30590439	30597826	7388	gain	4	0.553250346		chr23	338	7	30001038	30996355	995318	0.07	6.58	1	0.587319	QTL_103
upstream	CNVR_2298	chr23	31969130	32058645	89516	loss	1	0.138312586		chr23	358	7	32003848	32999756	995909	0.08	1.58	1	0.684093	QTL_35
inside	CNVR_2299	chr23	32089991	32105304	15314	loss	1	0.138312586		chr23	358	7	32003848	32999756	995909	0.08	1.58	1	0.684093	QTL_35
inside	CNVR_2300	chr23	32566190	32580031	13842	gain	1	0.138312586		chr23	358	7	32003848	32999756	995909	0.08	1.58	1	0.684093	QTL_35
inside	CNVR_2402	chr25	5149621	5162964	13344	gain	6	0.829875519		chr25	354	7	5003998	5997480	993483	0.07	5.47	1	0.632925	QTL_87
inside	CNVR_2508	chr26	46748118	46762554	14437	loss	3	0.414937759		chr26	364	7	46000238	46999583	999346	0.08	2.76	1	0.699666	QTL_50
inside	CNVR_308	chr3	6571668	6587033	15366	loss	25	3.457814661		chr3	356	0	6002268	6999643	997376	0.1	0.89	0.914349	0.409344	QTL_9
inside	CNVR_308	chr3	6571668	6587033	15366	loss	25	3.457814661		chr3	356	7	6002268	6999643	997376	0.08	3.29	1	0.645161	QTL_57
inside	CNVR_327	chr3	27379801	27390240	10440	loss	1	0.138312586		chr3	367	7	27000244	27997941	997698	0.07	4.4	1	0.659622	QTL_72
inside	CNVR_364	chr3	60301256	60408064	106809	loss	3	0.414937759		chr3	335	7	60012218	60990167	977950	0.07	6.09	1	0.63515	QTL_96
inside	CNVR_413	chr4	2033992	2088644	54653	gain	14	1.93637621		chr4	240	14	2005172	2995946	990775	0.14	0.49	0.555061	0.248053	QTL_127
inside	CNVR_414	chr4	2491741	2499523	7783	gain	1	0.138312586		chr4	240	14	2005172	2995946	990775	0.14	0.49	0.555061	0.248053	QTL_127
downstream	CNVR_415	chr4	2995946	3002510	6565	gain	2	0.276625173		chr4	240	14	2005172	2995946	990775	0.14	0.49	0.555061	0.248053	QTL_127
inside	CNVR_418	chr4	6638999	6663209	24211	gain	17	2.35131397		chr4	347	7	6001298	6999394	998097	0.07	4.33	1	0.612903	QTL_71
inside	CNVR_495	chr4	89066731	89078156	11426	loss	1	0.138312586		chr4	259	14	89001425	89999035	997611	0.11	0.61	0.566185	0.211346	QTL_128
inside	CNVR_496	chr4	89896113	89922624	26512	loss	1	0.138312586		chr4	259	14	89001425	89999035	997611	0.11	0.61	0.566185	0.211346	QTL_128
downstream	CNVR_497	chr4	89960422	90047701	87280	loss	2	0.276625173		chr4	259	14	89001425	89999035	997611	0.11	0.61	0.566185	0.211346	QTL_128
inside	CNVR_501	chr4	91078945	91180659	101715	both	6	0.829875519		chr4	319	7	91001810	91999646	997837	0.07	6.92	1	0.566185	QTL_108
inside	CNVR_502	chr4	91199290	91250753	51464	loss	1	0.138312586		chr4	319	7	91001810	91999646	997837	0.07	6.92	1	0.566185	QTL_108
inside	CNVR_523	chr4	110212169	110231007	18839	gain	1	0.138312586		chr4	317	7	110002020	110998002	995983	0.07	7.26	1	0.621802	QTL_113
inside	CNVR_524	chr4	111485594	111512930	27337	loss	3	0.414937759		chr4	310	7	111002956	111998809	995854	0.08	3.06	1	0.661847	QTL_54
inside	CNVR_525	chr4	112715796	112764944	49149	loss	1	0.138312586		chr4	379	7	112003652	112999498	995847	0.08	1.41	1	0.720801	QTL_33
inside	CNVR_533	chr4	117855597	117945796	90200	loss	1	0.138312586		chr4	441	7	117002052	117998070	996019	0.09	1.08	1	0.767519	QTL_29
inside	CNVR_533	chr4	117855597	117945796	90200	loss	1	0.138312586		chr4	441	14	117002052	117998070	996019	0.1	0.92	0.7297	0.338154	QTL_131
inside	CNVR_567	chr5	12120289	12141267	20979	loss	14	1.93637621		chr5	344	7	12004744	12999758	995015	0.07	5.4	1	0.636263	QTL_86
inside	CNVR_568	chr5	12449814	12455234	5421	gain	1	0.138312586		chr5	344	7	12004744	12999758	995015	0.07	5.4	1	0.636263	QTL_86
inside	CNVR_569	chr5	12668892	12674453	5562	loss	1	0.138312586		chr5	344	7	12004744	12999758	995015	0.07	5.4	1	0.636263	QTL_86
inside	CNVR_780	chr6	3181549	3225645	44097	gain	239	33.05670816		chr6	285	7	3001129	3994395	993267	0.09	0.56	1	0.626251	QTL_23
inside	CNVR_780	chr6	3181549	3225645	44097	gain	239	33.05670816		chr6	285	14	3001129	3994395	993267	0.11	0.71	0.606229	0.323693	QTL_129
inside	CNVR_781	chr6	3614332	3641139	26808	loss	71	9.820193638		chr6	285	7	3001129	3994395	993267	0.09	0.56	1	0.626251	QTL_23
inside	CNVR_781	chr6	3614332	3641139	26808	loss	71	9.820193638		chr6	285	14	3001129	3994395	993267	0.11	0.71	0.606229	0.323693	QTL_129
inside	CNVR_782	chr6	3952313	3973285	20973	gain	6	0.829875519		chr6	285	7	3001129	3994395	993267	0.09	0.56	1	0.626251	QTL_23
inside	CNVR_782	chr6	3952313	3973285	20973	gain	6	0.829875519		chr6	285	14	3001129	3994395	993267	0.11	0.71	0.606229	0.323693	QTL_129
inside	CNVR_799	chr6	12413736	12419530	5795	loss	1	0.138312586		chr6	331	7	12008941	12996553	987613	0.08	2.14	1	0.632925	QTL_42
inside	CNVR_800	chr6	12558447	12602914	44468	loss	1	0.138312586		chr6	331	7	12008941	12996553	987613	0.08	2.14	1	0.632925	QTL_42
inside	CNVR_801	chr6	12665805	12681589	15785	gain	1	0.138312586		chr6	331	7	12008941	12996553	987613	0.08	2.14	1	0.632925	QTL_42
upstream	CNVR_840	chr6	50001968	50025256	23289	loss	1	0.138312586		chr6	291	7	50008629	50996673	988045	0.07	5.75	1	0.567297	QTL_91
inside	CNVR_841	chr6	50433930	50442769	8840	loss	1	0.138312586		chr6	291	7	50008629	50996673	988045	0.07	5.75	1	0.567297	QTL_91
inside	CNVR_842	chr6	50675668	50680745	5078	gain	1	0.138312586		chr6	291	7	50008629	50996673	988045	0.07	5.75	1	0.567297	QTL_91
inside	CNVR_843	chr6	50826657	50840995	14339	gain	1	0.138312586		chr6	291	7	50008629	50996673	988045	0.07	5.75	1	0.567297	QTL_91
inside	CNVR_890	chr6	81022324	81186411	164088	loss	26	3.596127248		chr6	317	7	81001186	81997627	996442	0.07	4.25	1	0.491657	QTL_70
inside	CNVR_891	chr6	81241492	81286240	44749	loss	6	0.829875519		chr6	317	7	81001186	81997627	996442	0.07	4.25	1	0.491657	QTL_70
inside	CNVR_892	chr6	81698725	81709047	10323	gain	1	0.138312586		chr6	317	7	81001186	81997627	996442	0.07	4.25	1	0.491657	QTL_70
downstream	CNVR_893	chr6	81958317	82031312	72996	gain	7	0.968188105		chr6	317	7	81001186	81997627	996442	0.07	4.25	1	0.491657	QTL_70
inside	CNVR_908	chr6	92279760	92355457	75698	loss	1	0.138312586		chr6	339	7	92001925	92999910	997986	0.08	2.99	1	0.583982	QTL_53
inside	CNVR_930	chr6	110751000	110779681	28682	gain	12	1.659751037		chr6	395	7	110001472	110996692	995221	0.07	7.6	1	0.581757	QTL_118
inside	CNVR_983	chr7	41223948	41257488	33541	loss	135	18.67219917		chr7	340	7	41002966	41994589	991624	0.07	5.82	1	0.549499	QTL_92
upstream	CNVR_1018	chr7	81995520	82007778	12259	loss	1	0.138312586		chr7	416	7	82000943	82990981	990039	0.08	1.33	1	0.703003	QTL_32
upstream	CNVR_1018	chr7	81995520	82007778	12259	loss	1	0.138312586		chr7	416	14	82000943	82990981	990039	0.11	0.82	0.730812	0.36485	QTL_130
inside	CNVR_1035	chr7	96133992	96159996	26005	loss	2	0.276625173		chr7	327	7	96002037	96998841	996805	0.07	6.71	1	0.575083	QTL_105
inside	CNVR_1036	chr7	98129613	98141168	11556	gain	1	0.138312586		chr7	379	0	98000070	98998155	998086	0.1	0.99	0.946607	0.521691	QTL_10
inside	CNVR_1036	chr7	98129613	98141168	11556	gain	1	0.138312586		chr7	379	7	98000070	98998155	998086	0.09	0.47	1	0.724138	QTL_22
inside	CNVR_1058	chr8	3162087	3169863	7777	gain	1	0.138312586		chr8	299	7	3001969	3999918	997950	0.07	5.54	1	0.569522	QTL_88
inside	CNVR_1059	chr8	3376446	3390348	13903	loss	1	0.138312586		chr8	299	7	3001969	3999918	997950	0.07	5.54	1	0.569522	QTL_88
inside	CNVR_1060	chr8	3746497	3760448	13952	loss	1	0.138312586		chr8	299	7	3001969	3999918	997950	0.07	5.54	1	0.569522	QTL_88
inside	CNVR_1061	chr8	3884804	3890684	5881	loss	4	0.553250346		chr8	299	7	3001969	3999918	997950	0.07	5.54	1	0.569522	QTL_88
inside	CNVR_1122	chr8	67766874	67791975	25102	gain	1	0.138312586		chr8	283	7	67001839	67998277	996439	0.07	8	1	0.556174	QTL_124
inside	CNVR_1123	chr8	75533619	75541181	7563	gain	1	0.138312586		chr8	340	7	75004202	75999829	995628	0.07	6.44	1	0.567297	QTL_101
inside	CNVR_1124	chr8	75837282	75845468	8187	gain	1	0.138312586		chr8	340	7	75004202	75999829	995628	0.07	6.44	1	0.567297	QTL_101
inside	CNVR_1192	chr9	28592450	28674978	82529	loss	1	0.138312586		chr9	309	7	28000194	28999018	998825	0.07	3.59	1	0.598443	QTL_61
inside	CNVR_1193	chr9	28757076	28769087	12012	loss	1	0.138312586		chr9	309	7	28000194	28999018	998825	0.07	3.59	1	0.598443	QTL_61
upstream	CNVR_1202	chr9	35997006	36039363	42358	loss	1	0.138312586		chr9	380	7	36007409	36997263	989855	0.08	2.83	1	0.665184	QTL_51
inside	CNVR_1203	chr9	36102249	36112984	10736	gain	1	0.138312586		chr9	380	7	36007409	36997263	989855	0.08	2.83	1	0.665184	QTL_51
inside	CNVR_1204	chr9	36582897	36595453	12557	gain	1	0.138312586		chr9	380	7	36007409	36997263	989855	0.08	2.83	1	0.665184	QTL_51
inside	CNVR_1246	chr9	98638260	98643983	5724	loss	1	0.138312586		chr9	401	7	98005274	98996764	991491	0.07	7.39	1	0.590656	QTL_115
