# Supplementary material for: Genome-Wide Detection of CNVs and Their Association with Meat Tenderness in Nelore Cattle
Source: PLoS One. 2016 Jun 27;11(6):e0157711. doi: 10.1371/journal.pone.0157711 (PMC4922624; doi:10.1371/journal.pone.0157711)
Supplement: S8 Table — All 30 sires (population founders) with it respective CNV calls compared with it respective CN states identified by qPCR analysis on the same CNVR. Sires with ≥1 CNV call as well as ≥1 primer pair with concordant CN state (loss or gain) were considered as validated. CNVR323 was subjected to qPCR vallidation in 31 non-sire samples as this CNV was not present in the sires, considering only the 6 samples that were predicted in 3n state in the region covered by the primer amplicon. (CSV) [file pone.0157711.s014.csv]

Sire	qPCR1(Chr5_SNP1)	qPCR2(Chr5_SNP2)	PennCNV	PennCNV	PennCNV	Validated			Sire	qPCR1(Chr7_SNP1)	qPCR2(Chr7_SNP2)	PennCNV	Validated			Sire	qPCR1(Chr9_SNP1)	qPCR2(Chr9_SNP2)	PennCNV	Validated			Sire	qPCR1(Chr10_SNP1)	qPCR2(Chr10_SNP2)	PennCNV	PennCNV	PennCNV	Validated			Sire	qPCR1(Chr13_SNP1)	qPCR2(Chr13_SNP2)	PennCNV	Validated			Sire	qPCR1(Chr15_SNP1)	qPCR2(Chr15_SNP2)	PennCNV	PennCNV	Validated			Sire	qPCR1(Chr25_SNP1)
1	G	G	L	L	L	No			1	G	2n	2n	Yes			1	2n	2n	2n	Yes			1	G	L	G	G	L	Yes			1	L	G	G	Yes			1	2n	G	G	G	Yes			1	2n
2	G	2n	L	L	G	Yes			2	2n	2n	2n	Yes			2	G	G	G	Yes			2	2n	2n	2n	2n	2n	Yes			2	G	2n	2n	Yes			2	2n	G	G	G	Yes			2	2n
3	G	2n	L	L	G	Yes			3	2n	2n	2n	Yes			3	X	2n	2n	Yes			3	2n	2n	L	L	G	No			3	L	2n	2n	Yes			3	2n	G	2n	2n	Yes			3	2n
4	G	2n	L	L	G	Yes			4	L	L	L	Yes			4	2n	G	G	Yes			4	L	2n	L	L	L	Yes			4	2n	2n	2n	Yes			4	2n	2n	G	G	No			4	2n
5	G	G	L	L	L	No			5	G	2n	2n	Yes			5	G	G	G	Yes			5	L	2n	L	G	G	Yes			5	G	G	2n	No			5	2n	G	G	G	Yes			5	2n
6	G	G	G	G	G	Yes			6	2n	G	2n	Yes			6	G	G	2n	No			6	G	L	L	G	G	Yes			6	2n	G	2n	Yes			6	G	G	G	G	Yes			6	G
7	G	L	L	L	G	Yes			7	L	L	L	Yes			7	2n	2n	2n	Yes			7	2n	2n	G	G	G	No			7	L	2n	2n	Yes			7	2n	2n	G	G	No			7	2n
8	G	2n	L	L	L	No			8	L	L	L	Yes			8	2n	2n	2n	Yes			8	G	2n	G	G	G	Yes			8	L	G	G	Yes			8	2n	2n	2n	2n	Yes			8	2n
9	G	G	L	L	G	Yes			9	G	2n	2n	Yes			9	2n	2n	2n	Yes			9	2n	2n	L	L	G	No			9	G	2n	2n	Yes			9	2n	G	2n	2n	Yes			9	2n
10	G	2n	L	L	G	Yes			10	2n	2n	2n	Yes			10	2n	2n	2n	Yes			10	L	G	G	G	G	Yes			10	G	2n	2n	Yes			10	G	2n	2n	2n	Yes			10	2n
11	2n	L	L	L	G	Yes			11	2n	2n	2n	Yes			11	2n	2n	2n	Yes			11	G	L	L	G	G	Yes			11	L	2n	2n	Yes			11	2n	2n	2n	2n	Yes			11	2n
12	G	G	L	L	G	Yes			12	2n	2n	2n	Yes			12	2n	2n	2n	Yes			12	G	L	L	L	G	Yes			12	L	2n	2n	Yes			12	2n	2n	2n	2n	Yes			12	2n
13	G	G	L	L	L	No			13	2n	2n	2n	Yes			13	2n	2n	2n	Yes			13	L	L	G	G	G	No			13	L	2n	2n	Yes			13	2n	2n	2n	2n	Yes			13	2n
14	G	L	L	L	L	Yes			14	L	L	L	Yes			14	2n	2n	2n	Yes			14	2n	2n	L	L	G	No			14	2n	G	G	Yes			14	G	2n	2n	2n	Yes			14	2n
15	2n	2n	L	G	G	No			15	2n	2n	2n	Yes			15	2n	2n	2n	Yes			15	G	2n	G	G	G	Yes			15	L	2n	G	No			15	2n	2n	2n	2n	Yes			15	2n
16	X	G	L	L	G	Yes			16	L	L	L	Yes			16	2n	2n	2n	Yes			16	G	L	L	L	L	Yes			16	2n	2n	G	No			16	2n	L	2n	2n	Yes			16	2n
17	G	G	L	L	G	Yes			17	G	G	L	No			17	G	G	2n	No			17	2n	2n	L	L	L	No			17	G	G	2n	No			17	2n	G	2n	2n	Yes			17	G
18	2n	G	L	L	G	Yes			18	2n	2n	2n	Yes			18	G	2n	2n	Yes			18	2n	2n	L	G	G	No			18	L	G	2n	No			18	2n	G	G	G	Yes			18	G
19	2n	L	L	L	L	Yes			19	L	L	L	Yes			19	G	G	G	Yes			19	2n	2n	G	G	G	No			19	2n	2n	2n	Yes			19	2n	2n	G	G	No			19	2n
20	X	G	G	G	G	Yes			20	L	L	L	Yes			20	G	2n	2n	Yes			20	G	2n	L	G	G	Yes			20	G	2n	2n	Yes			20	2n	2n	2n	2n	Yes			20	2n
21	2n	2n	2n	2n	2n	Yes			21	L	L	L	Yes			21	G	2n	G	Yes			21	L	2n	L	L	G	Yes			21	2n	2n	2n	Yes			21	2n	L	G	G	No			21	2n
22	G	2n	G	G	G	Yes			22	2n	2n	2n	Yes			22	G	2n	2n	Yes			22	L	2n	G	G	G	No			22	2n	2n	2n	Yes			22	2n	2n	G	G	No			22	G
23	2n	G	G	G	G	Yes			23	L	2n	L	Yes			23	G	2n	2n	Yes			23	L	2n	L	L	L	Yes			23	G	2n	2n	Yes			23	2n	2n	2n	2n	Yes			23	G
24	G	L	G	G	G	Yes			24	2n	2n	2n	Yes			24	2n	2n	2n	Yes			24	L	2n	2n	2n	2n	Yes			24	L	2n	2n	Yes			24	2n	L	2n	2n	Yes			24	2n
25	G	L	L	L	L	Yes			25	2n	2n	2n	Yes			25	2n	2n	2n	Yes			25	G	2n	L	G	G	Yes			25	L	L	2n	No			25	2n	G	G	G	Yes			25	2n
26	L	2n	G	G	L	Yes			26	2n	2n	2n	Yes			26	2n	2n	2n	Yes			26	G	2n	L	L	L	No			26	L	2n	2n	Yes			26	2n	G	G	G	Yes			26	2n
27	2n	2n	L	L	L	No			27	G	L	2n	No			27	L	2n	2n	Yes			27	2n	L	L	L	G	Yes			27	2n	L	2n	Yes			27	L	2n	2n	2n	Yes			27	L
28	G	L	G	G	G	Yes			28	L	2n	2n	Yes			28	2n	2n	2n	Yes			28	2n	2n	L	L	G	No			28	2n	L	2n	Yes			28	2n	2n	G	G	No			28	2n
29	G	G	L	L	L	No			29	G	2n	L	No			29	L	G	2n	No			29	L	G	2n	2n	2n	No			29	2n	G	2n	Yes			29	2n	G	2n	2n	Yes			29	2n
30	G	L	G	G	G	Yes			30	L	L	2n	No			30	L	L	2n	No			30	2n	L	G	G	G	No			30	L	2n	G	No			30	2n	L	G	G	No			30	L
			Correspondence			0.766666667						Correspondência	0.866666667						Correspondência	0.866666667								Correspondência	0.566666667						Correspondência	0.766666667							Correspondência	0.766666667
			Validated			23						Validated	26						Validated	26								Validated	17						Validated	23							Validated	23
			Unvalidated			7						Unvalidated	4						Unvalidated	4								Unvalidated	13						Unvalidated	7							Unvalidated	7
	Chr_5 PennCNVgenotype									Chr_7 PennCNVgenotype							Chr_9 PennCNVgenotype							Chr_10 PennCNVgenotype									Chr_13 PennCNVgenotype							Chr_15 PennCNVgenotype								Chr_25 PennCNVgenotype
	Sire	state 7								Sire	state 7						Sire	state						Sire	state								Sire	state						Sire	state							Sire	state
	1	state1,cn=0								4	state2,cn=1						2	state5,cn=3						1	state5,cn=3								1	state5,cn=3						1	state5,cn=3							1	state2,cn=1
	1	state1,cn=0								4	state2,cn=1						2	state5,cn=3						1	state2,cn=1								1	state5,cn=3						1	state5,cn=3							5	state2,cn=1
	2	state1,cn=0								7	state2,cn=1						4	state5,cn=3						1	state5,cn=3								8	state5,cn=3						2	state5,cn=3							5	state2,cn=1
	2	state5,cn=3								7	state2,cn=1						4	state5,cn=3						1	state2,cn=1								8	state5,cn=3						2	state5,cn=3							5	state2,cn=1
	2	state5,cn=3								8	state1,cn=0						5	state5,cn=3						3	state2,cn=1								8	state5,cn=3						2	state5,cn=3							7	state2,cn=1
	2	state1,cn=0								8	state1,cn=0						5	state5,cn=3						3	state2,cn=1								8	state5,cn=3						2	state5,cn=3							7	state2,cn=1
	2	state5,cn=3								14	state2,cn=1						19	state5,cn=3						3	state1,cn=0								14	state5,cn=3						2	state5,cn=3							8	state2,cn=1
	2	state5,cn=3								14	state2,cn=1						19	state5,cn=3						3	state1,cn=0								14	state5,cn=3						2	state5,cn=3							11	state2,cn=1
	3	state1,cn=0								16	state2,cn=1						21	state5,cn=3						3	state5,cn=3								15	state5,cn=3						4	state5,cn=3							12	state2,cn=1
	3	state5,cn=3								16	state2,cn=1						21	state5,cn=3						3	state5,cn=3								15	state5,cn=3						4	state5,cn=3							12	state2,cn=1
	3	state1,cn=0								17	state1,cn=0													3	state5,cn=3								15	state5,cn=3						4	state5,cn=3							14	state2,cn=1
	3	state5,cn=3								17	state1,cn=0													3	state2,cn=1								15	state5,cn=3						4	state5,cn=3							14	state2,cn=1
	4	state1,cn=0								17	state1,cn=0													3	state2,cn=1								16	state5,cn=3						4	state5,cn=3							20	state2,cn=1
	4	state5,cn=3								17	state1,cn=0													3	state1,cn=0								16	state5,cn=3						4	state5,cn=3							21	state2,cn=1
	4	state5,cn=3								19	state2,cn=1													3	state1,cn=0								30	state5,cn=3						4	state5,cn=3							21	state2,cn=1
	4	state5,cn=3								19	state2,cn=1													3	state5,cn=3								30	state5,cn=3						4	state5,cn=3							22	state2,cn=1
	4	state1,cn=0								20	state2,cn=1													3	state5,cn=3															4	state5,cn=3							22	state2,cn=1
	4	state5,cn=3								20	state2,cn=1													3	state5,cn=3															4	state5,cn=3							27	state2,cn=1
	4	state5,cn=3								21	state2,cn=1													4	state2,cn=1															5	state5,cn=3							28	state2,cn=1
	4	state5,cn=3								21	state2,cn=1													4	state2,cn=1															5	state5,cn=3							28	state2,cn=1
	5	state2,cn=1								23	state2,cn=1													4	state2,cn=1															5	state5,cn=3							28	state2,cn=1
	5	state2,cn=1								23	state2,cn=1													4	state2,cn=1															5	state5,cn=3
	5	state2,cn=1								23	state2,cn=1													5	state1,cn=0															6	state5,cn=3
	5	state2,cn=1								23	state2,cn=1													5	state5,cn=3															6	state5,cn=3
	5	state2,cn=1								29	state2,cn=1													5	state5,cn=3															6	state5,cn=3
	5	state2,cn=1								29	state2,cn=1													5	state1,cn=0															6	state5,cn=3
	6	state5,cn=3								29	state2,cn=1													5	state5,cn=3															6	state5,cn=3
	6	state5,cn=3								29	state2,cn=1													5	state5,cn=3															6	state5,cn=3
	7	state1,cn=0																						6	state2,cn=1															7	state5,cn=3
	7	state2,cn=1																						6	state5,cn=3															7	state5,cn=3
	7	state5,cn=3																						6	state5,cn=3															18	state5,cn=3
	7	state1,cn=0																						6	state5,cn=3															18	state5,cn=3
	7	state2,cn=1																						6	state5,cn=3															18	state5,cn=3
	7	state5,cn=3																						6	state5,cn=3															18	state5,cn=3
	8	state1,cn=0																						6	state2,cn=1															19	state5,cn=3
	8	state1,cn=0																						6	state5,cn=3															19	state5,cn=3
	9	state5,cn=3																						6	state5,cn=3															19	state5,cn=3
	9	state1,cn=0																						6	state5,cn=3															19	state5,cn=3
	9	state5,cn=3																						6	state5,cn=3															19	state5,cn=3
	9	state1,cn=0																						6	state5,cn=3															19	state5,cn=3
	10	state1,cn=0																						7	state5,cn=3															19	state5,cn=3
	10	state5,cn=3																						7	state5,cn=3															19	state5,cn=3
	10	state1,cn=0																						7	state5,cn=3															21	state5,cn=3
	10	state5,cn=3																						7	state5,cn=3															21	state5,cn=3
	11	state2,cn=1																						7	state5,cn=3															21	state5,cn=3
	11	state1,cn=0																						7	state5,cn=3															21	state5,cn=3
	11	state5,cn=3																						7	state5,cn=3															21	state5,cn=3
	11	state2,cn=1																						7	state5,cn=3															21	state5,cn=3
	11	state1,cn=0																						8	state5,cn=3															22	state5,cn=3
	11	state5,cn=3																						8	state5,cn=3															22	state5,cn=3
	12	state1,cn=0																						8	state5,cn=3															22	state6,cn=4
[truncated: 15 more columns]
