# Supplementary material for: Genome-Wide Detection of CNVs and Their Association with Meat Tenderness in Nelore Cattle
Source: PLoS One. 2016 Jun 27;11(6):e0157711. doi: 10.1371/journal.pone.0157711 (PMC4922624; doi:10.1371/journal.pone.0157711)
Supplement: S10 Table — (CSV) [file pone.0157711.s016.csv]

chr	start	end	studie or db	size
chr1	16947	124021	Hou2012b	107075
chr1	1419261	1636265	Hou2012b	217005
chr1	1436504	1646701	Hou2011	210198
chr1	1896112	2004603	Hou2012b	108492
chr1	1896113	1983903	Hou2011	87791
chr1	2274455	2280231	Hou2012b	5777
chr1	2378661	2421981	Jiang2013	43321
chr1	2466918	2491052	Jiang2013	24135
chr1	2585803	2661202	Hou2012b	75400
chr1	2876177	2887798	Bickhart2012	11622
chr1	3230920	3251407	Hou2012b	20488
chr1	4055291	4059603	Hou2012a	4313
chr1	4076896	4160400	Hou2012b	83505
chr1	4182166	4219292	Hou2012b	37127
chr1	4363180	4369855	Hou2012b	6676
chr1	4411254	4447376	Bickhart2012	36123
chr1	4703533	4723423	Bickhart2012	19891
chr1	5215101	5216534	Hou2012b	1434
chr1	6081220	6102325	Hou2012b	21106
chr1	6969184	6975308	Hou2012b	6125
chr1	8209037	8213475	Zhan2011	4439
chr1	9987750	9997599	Hou2012b	9850
chr1	10534065	10557020	Hou2012b	22956
chr1	10707230	10722572	Hou2012b	15343
chr1	11221890	11400266	Hou2011	178377
chr1	11397167	11409745	Hou2012b	12579
chr1	11760536	11763705	Zhan2011	3170
chr1	11763666	11767713	Hou2012a	4048
chr1	11763666	11769851	Hou2012b	6186
chr1	12285135	12524796	Hou2012b	239662
chr1	12464145	12741828	Jiang2013	277684
chr1	12846641	12885445	Hou2012b	38805
chr1	12908863	13054495	Jiang2013	145633
chr1	13349186	13358880	Hou2012b	9695
chr1	13757605	13766201	Hou2012b	8597
chr1	13784610	13789047	Zhan2011	4438
chr1	13810559	13822604	Hou2012b	12046
chr1	13979317	14102865	Hou2011	123549
chr1	14272105	14314176	Jiang2013	42072
chr1	14285068	14288870	Zhan2011	3803
chr1	14285610	14287780	Hou2012b	2171
chr1	14626308	14762257	Hou2012c	135950
chr1	14954234	15024872	Jiang2013	70639
chr1	15543822	15570701	Hou2012b	26880
chr1	15961582	15996851	Hou2012b	35270
chr1	16021282	16023240	Hou2012b	1959
chr1	16097234	16106986	Hou2012b	9753
chr1	16416133	16453472	Jiang2013	37340
chr1	16548411	16563563	Hou2012b	15153
chr1	16734007	16751754	Hou2012b	17748
chr1	16839915	16854396	Hou2012b	14482
chr1	16862213	16865073	Stothard2011	2861
chr1	16904343	16958282	Hou2012b	53940
chr1	16982946	17002967	Hou2012b	20022
chr1	17056540	17072149	Jiang2013	15610
chr1	17257397	17306893	Hou2012b	49497
chr1	17261602	17306893	Hou2012a	45292
chr1	17444174	17466212	Hou2012b	22039
chr1	17502848	17504974	Hou2012b	2127
chr1	17506463	17512193	Hou2012b	5731
chr1	17550728	17572342	Hou2012b	21615
chr1	17845175	17874778	Hou2012b	29604
chr1	18028699	18285473	Bae 2010	256775
chr1	18028699	18285473	Bae 2010	256775
chr1	18052291	18170721	Hou2012c	118431
chr1	18128103	18141047	Bickhart2012	12945
chr1	18328409	18338247	Hou2012b	9839
chr1	18343086	18346255	Zhan2011	3170
chr1	18459885	18532636	Bae 2010	72752
chr1	18860670	18880407	Hou2012b	19738
chr1	19488248	19494684	Hou2012b	6437
chr1	19572334	19851026	Hou2012b	278693
chr1	19641726	20056334	Hou2011	414609
chr1	20152134	20155937	Zhan2011	3804
chr1	20165565	20213557	Hou2011	47993
chr1	21330327	21393284	Hou2011	62958
chr1	21355656	21507327	Jiang2012	151672
chr1	21355657	21429052	Hou2012c	73396
chr1	21587142	21599386	Bickhart2012	12245
chr1	22510053	22590943	Hou2012c	80891
chr1	22603332	22646444	Hou2012b	43113
chr1	22964868	22974870	Hou2012b	10003
chr1	23233384	23242904	Hou2012b	9521
chr1	23718905	23725667	Hou2012b	6763
chr1	24888509	24913436	Hou2012b	24928
chr1	24980365	24996946	Hou2012b	16582
chr1	25205821	25234958	Hou2012b	29138
chr1	25220760	25243706	Fadista2010	22947
chr1	25221101	25241693	Zhan2011	20593
chr1	26473297	26512669	Hou2012b	39373
chr1	26487117	26493946	Stothard2011	6830
chr1	26525796	26532034	Hou2012b	6239
chr1	26779388	26786466	Hou2012b	7079
chr1	27057274	27066241	Hou2012b	8968
chr1	27214183	27221009	Hou2012b	6827
chr1	27390245	27433749	Hou2012b	43505
chr1	27460341	27484683	Hou2012b	24343
chr1	27460341	27486654	Jiang2013	26314
chr1	27730401	27749786	Hou2012b	19386
chr1	28652755	28663820	Hou2012b	11066
chr1	28832852	28837288	Zhan2011	4437
chr1	28913936	28915875	Hou2012b	1940
chr1	29242992	29303545	Hou2012c	60554
chr1	29273704	29336217	Hou2011	62514
chr1	29907369	29918587	Hou2012b	11219
chr1	30101707	30414872	Hou2012c	313166
chr1	30176086	30188410	Hou2012b	12325
chr1	30417393	30421195	Zhan2011	3803
chr1	30475796	30488209	Hou2012b	12414
chr1	30524994	30536478	Hou2012b	11485
chr1	30648159	30649769	Hou2012b	1611
chr1	30701874	30757150	Jiang2013	55277
chr1	30926029	30933043	Hou2012b	7015
chr1	31241151	31244320	Zhan2011	3170
chr1	31320775	31425832	Jiang2013	105058
chr1	31484190	31498944	Hou2012b	14755
chr1	31670765	31695808	Hou2012b	25044
chr1	32129574	32142914	Hou2012b	13341
chr1	32340452	32781615	Hou2011	441164
chr1	32549267	32558213	Hou2012b	8947
chr1	32622814	32656512	Hou2012b	33699
chr1	32661408	32671011	Hou2012b	9604
chr1	32816221	32835042	Hou2012b	18822
chr1	32871467	32881084	Hou2012b	9618
chr1	32961953	33036108	Hou2011	74156
chr1	33032638	33050023	Hou2012b	17386
chr1	33034467	33037636	Zhan2011	3170
chr1	33131606	33151547	Bickhart2012	19942
chr1	33162496	33184883	Hou2012b	22388
chr1	33208399	33254585	Hou2012b	46187
chr1	33232956	33240127	Stothard2011	7172
chr1	33242702	33246420	Stothard2011	3719
chr1	33343019	33368555	Hou2012b	25537
chr1	33413915	33418845	Hou2012b	4931
chr1	33643282	33644496	Hou2012b	1215
chr1	34177683	34217178	Hou2012b	39496
chr1	34240958	34304789	Hou2011	63832
chr1	35886275	35891389	Hou2012b	5115
chr1	35936858	35948096	Hou2012b	11239
chr1	36703776	36729816	Hou2012a	26041
chr1	36874546	37117598	Hou2011	243053
chr1	37297430	37303262	Hou2012b	5833
chr1	37343912	37699476	Hou2012b	355565
chr1	37430754	37677213	Hou2011	246460
chr1	37446759	37449928	Zhan2011	3170
chr1	37930436	37937528	Hou2012b	7093
chr1	38084304	38112437	Bickhart2012	28134
chr1	38302172	38330161	Jiang2013	27990
chr1	38307977	38488897	Bae 2010	180921
chr1	38352767	38488897	Bae 2010	136131
chr1	38613687	38618819	Hou2012b	5133
chr1	38649370	38811667	Bae 2010	162298
chr1	38700920	38732656	Bickhart2012	31737
chr1	38748704	38863023	Hou2011	114320
chr1	38863022	38867297	Hou2012b	4276
chr1	38982952	39083241	Bae 2010	100290
chr1	38982952	39083241	Bae 2010	100290
chr1	38982952	39083241	Bae 2010	100290
chr1	38982952	39083241	Bae 2010	100290
chr1	38982952	39083241	Bae 2010	100290
chr1	38982952	39083241	Bae 2010	100290
chr1	38982952	39083241	Bae 2010	100290
chr1	38982952	39083241	Bae 2010	100290
chr1	39115066	39127913	Hou2012b	12848
chr1	39414144	39431069	Hou2012b	16926
chr1	39485214	39511310	Hou2012b	26097
chr1	39589533	39599951	Hou2012b	10419
chr1	39625352	39692932	Hou2011	67581
chr1	39625352	39692932	Hou2012c	67581
chr1	40021469	41939116	Hou2012b	1917648
chr1	40110846	40169492	Hou2012c	58647
chr1	40140645	40156698	Bickhart2012	16054
chr1	40495850	40589119	Bae 2010	93270
chr1	40561891	40589120	Bickhart2012	27230
chr1	42119177	42200489	Hou2012b	81313
chr1	42125128	42190693	Jiang2013	65566
chr1	42253560	42266979	Hou2012b	13420
chr1	42295681	42325082	Hou2012b	29402
chr1	43054086	43067020	Hou2012b	12935
chr1	43569659	43631153	Hou2012c	61495
chr1	44215212	44272643	Hou2011	57432
chr1	44500934	44504729	Hou2012b	3796
chr1	44534709	44605062	Hou2012b	70354
chr1	44536106	44593859	Hou2011	57754
chr1	44841611	44934658	Hou2012b	93048
chr1	45038244	45105482	Hou2012b	67239
chr1	45136261	45141648	Hou2012b	5388
chr1	45148191	45201192	Hou2012b	53002
chr1	46151999	46215277	Hou2012b	63279
chr1	46162638	46317067	Choi2013	154430
chr1	46895624	46907942	Hou2012a	12319
chr1	47076387	47110391	Hou2012b	34005
chr1	47412064	47447607	Hou2012b	35544
chr1	48065167	48072415	Hou2012b	7249
chr1	48347264	48394374	Jiang2012	47111
chr1	48347265	48425888	Bae 2010	78624
chr1	48347265	48425888	Bae 2010	78624
chr1	48347265	48425888	Bae 2010	78624
chr1	48361372	48382909	Hou2012b	21538
chr1	48495031	48498177	Zhan2011	3147
chr1	48499242	48514883	Jiang2013	15642
chr1	48658686	48866529	Bae 2010	207844
chr1	48701613	48866529	Hou2012c	164917
chr1	48827207	48851987	Hou2012b	24781
chr1	48895693	48915067	Hou2012b	19375
chr1	49218542	49220803	Hou2012b	2262
chr1	50040614	50072631	Hou2012b	32018
chr1	50434458	50511044	Hou2011	76587
chr1	50610120	50616366	Hou2012b	6247
chr1	51613731	51631773	Hou2012a	18043
chr1	51804779	51946894	Hou2011	142116
chr1	51804779	52030983	Hou2012c	226205
chr1	52033889	52129876	Jiang2013	95988
chr1	52119241	52122517	Hou2012a	3277
chr1	52119241	52122517	Hou2012b	3277
chr1	52401531	52405207	Hou2012b	3677
chr1	52860707	52865811	Hou2012b	5105
chr1	54739074	54819829	Hou2012c	80756
chr1	55316605	55326027	Hou2012b	9423
chr1	57533702	57590206	Hou2012c	56505
chr1	57643179	57659165	Fadista2010	15987
chr1	57647417	57659165	Zhan2011	11749
chr1	58099285	58102629	Zhan2011	3345
chr1	58658069	58703363	Hou2012b	45295
chr1	58971883	58999454	Bickhart2012	27572
chr1	59409838	59463783	Hou2011	53946
chr1	59409838	59435635	Hou2012c	25798
chr1	59904199	59946118	Hou2012b	41920
chr1	60254738	60321157	Hou2011	66420
chr1	61320713	61324914	Hou2012b	4202
chr1	61386982	61398690	Hou2012b	11709
chr1	61989076	61999468	Hou2012b	10393
chr1	62165206	62171526	Hou2012b	6321
chr1	63055840	63067451	Hou2012b	11612
chr1	64406327	64410528	Hou2012b	4202
chr1	65212897	65223738	Hou2012b	10842
chr1	66344262	66450522	Hou2012c	106261
chr1	66454459	66464613	Hou2012b	10155
chr1	67416179	67434853	Bickhart2012	18675
chr1	67614772	67702576	Jiang2012	87805
chr1	67614773	67702577	Hou2012c	87805
chr1	68174701	68221434	Hou2012b	46734
chr1	68275505	68287300	Bickhart2012	11796
chr1	68393896	68450855	Jiang2013	56960
chr1	68406689	68471424	Liu2010	64736
chr1	68408491	68475812	Hou2012b	67322
chr1	68546017	68563435	Bickhart2012	17419
chr1	68937162	69022383	Bae 2010	85222
chr1	69205418	69219486	Hou2012b	14069
chr1	70749256	70782268	Hou2012b	33013
chr1	72811654	72897639	Hou2012b	85986
chr1	72888489	72900555	Zhan2011	12067
chr1	73123910	73239166	Hou2012b	115257
chr1	74443992	74447795	Zhan2011	3804
chr1	75234476	75272133	Hou2012b	37658
chr1	75691335	75697406	Fadista2010	6072
chr1	75691335	75696691	Zhan2011	5357
chr1	75987278	76045397	Hou2012b	58120
chr1	76013018	76016310	Hou2012a	3293
chr1	76468213	76470326	Hou2012b	2114
chr1	76505436	76739279	Hou2012c	233844
chr1	76576632	76586759	Hou2012b	10128
chr1	76670243	76792694	Hou2011	122452
chr1	76972307	76978784	Hou2012b	6478
chr1	77021851	77041139	Bickhart2012	19289
chr1	78190180	78193349	Zhan2011	3170
chr1	78194610	78204498	Hou2012b	9889
chr1	80504448	80524524	Bickhart2012	20077
chr1	80944680	80975425	Bickhart2012	30746
chr1	81914940	81938989	Hou2012b	24050
chr1	82673969	82843611	Hou2012b	169643
chr1	82680132	82787222	Hou2011	107091
chr1	83218713	83238102	Hou2012b	19390
chr1	83579906	83589966	Bickhart2012	10061
chr1	84650094	84790849	Hou2012c	140756
chr1	86087819	86108311	Hou2012b	20493
chr1	86179362	86191925	Hou2012b	12564
chr1	87100999	87108196	Fadista2010	7198
chr1	87100999	87108196	Zhan2011	7198
chr1	87327186	87383092	Hou2012b	55907
chr1	87795895	87802892	Hou2012b	6998
chr1	88078936	88103446	Hou2012b	24511
chr1	89358748	89431171	Hou2011	72424
chr1	89358748	89453519	Hou2012c	94772
chr1	90464153	90493093	Fadista2010	28941
chr1	90466089	90491630	Hou2012a	25542
chr1	90466089	90491630	Hou2012b	25542
chr1	90876987	90899417	Hou2012b	22431
chr1	91350265	91395660	Hou2012b	45396
chr1	91488686	91503136	Hou2012b	14451
chr1	91547660	91569610	Hou2012b	21951
chr1	91569353	91572214	Stothard2011	2862
chr1	92071429	92648728	Hou2011	577300
chr1	92208140	92244071	Hou2012b	35932
chr1	92581627	92648728	Hou2012c	67102
chr1	92648167	92689155	Hou2012b	40989
chr1	92748969	93279487	Hou2012c	530519
chr1	92856828	93279487	Hou2011	422660
chr1	92958470	93172082	Bae 2010	213613
chr1	92958470	93279487	Bae 2010	321018
chr1	92958471	93252325	Jiang2012	293855
chr1	93120280	93147700	Hou2012b	27421
chr1	93243530	93462266	Jiang2013	218737
chr1	93324003	93429781	Hou2012a	105779
chr1	93324003	93429781	Hou2012b	105779
chr1	93567459	93706861	Hou2012c	139403
chr1	93730576	93819471	Hou2012b	88896
chr1	93730576	93819471	Jiang2013	88896
chr1	93954886	94335884	Hou2012c	380999
chr1	93954887	94357120	Hou2012b	402234
chr1	93957123	94357120	Hou2012a	399998
chr1	94053201	94367294	Hou2011	314094
chr1	95378415	95382456	Hou2012b	4042
chr1	95472704	95489622	Hou2012b	16919
chr1	95517810	95529576	Hou2012b	11767
chr1	96235522	96245948	Bickhart2012	10427
chr1	97288875	97329236	Hou2012a	40362
chr1	97527420	97544885	Hou2012b	17466
chr1	97613670	97617407	Hou2012b	3738
chr1	99345463	99357061	Hou2012b	11599
chr1	99781019	99791986	Bickhart2012	10968
chr1	101069358	101095192	Hou2012b	25835
chr1	101175816	101192369	Hou2012b	16554
chr1	101207382	101302911	Hou2012b	95530
chr1	101366447	101583259	Bae 2010	216813
chr1	101624527	101636786	Hou2012b	12260
chr1	101664631	101816106	Hou2011	151476
chr1	101691980	101724356	Hou2012b	32377
chr1	102674519	103034521	Hou2012c	360003
chr1	102700027	102715187	Hou2012b	15161
chr1	102903978	102942640	Hou2012b	38663
chr1	103078859	103168693	Jiang2013	89835
chr1	103084221	103119944	Hou2012b	35724
chr1	103154830	103183564	Hou2012b	28735
chr1	103213070	103234930	Hou2012a	21861
chr1	103213070	103275245	Hou2012b	62176
chr1	103481415	103496526	Hou2012b	15112
chr1	103636944	103639097	Hou2012b	2154
chr1	103724724	103855133	Hou2012b	130410
chr1	103879978	103899024	Hou2012a	19047
chr1	103879978	103897748	Hou2012b	17771
chr1	104254661	104282239	Bickhart2012	27579
chr1	104447778	104476950	Hou2012b	29173
chr1	105033937	105264358	Hou2012b	230422
chr1	105544439	105570832	Hou2012b	26394
chr1	105554904	105558232	Zhan2011	3329
chr1	105777748	105783726	Hou2012b	5979
chr1	105788150	105796643	Hou2012b	8494
chr1	105871186	105889186	Hou2012b	18001
chr1	106115420	106129669	Hou2012b	14250
chr1	106251297	106270508	Hou2012b	19212
chr1	106901400	106906017	Hou2012a	4618
chr1	106901400	106906017	Hou2012b	4618
chr1	107138018	107160449	Hou2012b	22432
chr1	107169401	107264419	Hou2012b	95019
chr1	108002481	108021565	Bickhart2012	19085
chr1	108720722	108940586	Hou2012b	219865
chr1	110977602	110997133	Bickhart2012	19532
chr1	111841625	111855994	Hou2012b	14370
chr1	112255796	112261130	Hou2012b	5335
chr1	112729280	112797582	Hou2011	68303
chr1	113145967	113147431	Hou2012b	1465
chr1	113220450	113244208	Hou2012b	23759
chr1	113226215	113245012	Zhan2011	18798
chr1	113417378	113631331	Hou2011	213954
chr1	113536960	113709531	Fadista2010	172572
chr1	115077988	115139729	Hou2012b	61742
chr1	115230922	115241697	Hou2012b	10776
chr1	116292976	116308188	Hou2012b	15213
chr1	117945608	117962890	Bickhart2012	17283
chr1	118694108	118777869	Jiang2012	83762
chr1	119076708	119084241	Hou2012b	7534
chr1	120752726	120948507	Hou2012c	195782
chr1	120787196	120874290	Hou2011	87095
chr1	120833723	120853383	Hou2012a	19661
chr1	121856285	121895120	Hou2012b	38836
chr1	121897830	122007425	Hou2012c	109596
chr1	122175426	122360055	Hou2012c	184630
chr1	123018341	123021773	Stothard2011	3433
chr1	123031693	123038180	Hou2012b	6488
chr1	123176399	123230831	Hou2012c	54433
chr1	123588308	123602983	Bickhart2012	14676
chr1	123608599	125195909	Hou2012b	1587311
chr1	123824466	123901625	Zhan2011	77160
chr1	124083517	124109631	Zhan2011	26115
chr1	124118724	124191812	Jiang2013	73089
chr1	124141813	124148533	Hou2012a	6721
chr1	125859036	125876092	Hou2012b	17057
chr1	125899171	125904891	Stothard2011	5721
chr1	127285942	127288802	Stothard2011	2861
chr1	127515185	127527614	Hou2012b	12430
chr1	127576618	127611866	Hou2012b	35249
chr1	127926081	128220772	Hou2012c	294692
chr1	128303117	128305387	Hou2012a	2271
chr1	128763501	128770846	Fadista2010	7346
chr1	128936778	128979734	Bickhart2012	42957
chr1	129714828	129801502	Hou2012c	86675
chr1	129743119	129801502	Hou2011	58384
chr1	130261568	130276500	Hou2012b	14933
chr1	130623810	130626113	Hou2012b	2304
chr1	131441875	131495551	Hou2012b	53677
chr1	132022909	132051224	Hou2012b	28316
chr1	133402973	133420903	Bickhart2012	17931
chr1	134124558	134207466	Hou2012c	82909
chr1	134165653	134198135	Bickhart2012	32483
chr1	135395349	135402516	Hou2012b	7168
chr1	136394906	136422504	Bickhart2012	27599
chr1	137688579	137707205	Hou2012b	18627
chr1	137738258	137746382	Hou2012b	8125
chr1	137943667	137958251	Hou2012b	14585
chr1	138754111	138781091	Hou2012b	26981
chr1	139215446	139224954	Zhan2011	9509
chr1	139215807	139221702	Hou2012b	5896
chr1	139575087	139584276	Hou2012b	9190
chr1	140468259	140483441	Hou2012b	15183
chr1	140578655	140582190	Hou2012b	3536
chr1	140637196	140694104	Hou2012b	56909
chr1	140685556	140835239	Bae 2010	149684
chr1	140685556	140835239	Hou2011	149684
chr1	140725118	140839804	Hou2012b	114687
chr1	141617518	141627523	Hou2012b	10006
chr1	142396392	142401535	Hou2012b	5144
chr1	142629392	142804211	Hou2012a	174820
chr1	143218233	143255456	Jiang2013	37224
chr1	144142683	144145621	Hou2012b	2939
chr1	145059133	145165550	Hou2012c	106418
chr1	145764292	145877915	Jiang2013	113624
chr1	145810814	145999809	Hou2012b	188996
chr1	146059099	146102048	Hou2012b	42950
chr1	146559249	146574581	Bickhart2012	15333
chr1	146949494	147110229	Jiang2013	160736
chr1	147337528	147429091	Jiang2013	91564
chr1	147484582	147556900	Bae 2010	72319
chr1	147484582	147556900	Bae 2010	72319
chr1	148405539	148451075	Hou2012b	45537
chr1	148422999	148452164	Zhan2011	29166
chr1	148424150	148428438	Stothard2011	4289
chr1	148428724	148432156	Stothard2011	3433
chr1	148468440	148537542	Hou2011	69103
chr1	149599084	149654743	Hou2012c	55660
chr1	150050992	150065547	Hou2012b	14556
chr1	150927285	150947250	Bickhart2012	19966
chr1	150982404	150984508	Hou2012b	2105
chr1	151649971	151667239	Hou2012b	17269
chr1	151985559	152253255	Hou2012b	267697
chr1	153515193	153518409	Hou2012b	3217
chr1	153895651	153900222	Stothard2011	4572
chr1	154567742	154638003	Hou2011	70262
chr1	154907480	154980467	Hou2012b	72988
chr1	156291585	156332180	Hou2012b	40596
chr1	157886647	157893831	Hou2012b	7185
chr1	157924580	157928113	Zhan2011	3534
chr10	6391	238014	Hou2012b	231624
chr10	339154	486141	Hou2012b	146988
chr10	1161847	1227807	Hou2012b	65961
chr10	1467376	1761414	Choi2013	294039
chr10	1467376	1761414	Choi2013	294039
chr10	1509060	1578664	Hou2012a	69605
chr10	1513505	1578664	Hou2012b	65160
chr10	1513505	1573751	Jiang2013	60247
chr10	1518205	1575631	Liu2010	57427
chr10	1523721	1528603	Stothard2011	4883
chr10	1531922	1534748	Stothard2011	2827
chr10	1548628	1552482	Stothard2011	3855
chr10	1552740	1555308	Stothard2011	2569
chr10	1565332	1568416	Stothard2011	3085
chr10	1569958	1573042	Stothard2011	3085
chr10	1576640	1579466	Stothard2011	2827
chr10	1783419	1855352	Hou2012c	71934
chr10	2294822	2300342	Hou2012b	5521
chr10	2326007	2343720	Hou2012b	17714
chr10	2504463	2506256	Hou2012a	1794
chr10	2504463	2506256	Hou2012b	1794
chr10	3327045	3331786	Hou2012b	4742
chr10	3848673	3861627	Bickhart2012	12955
chr10	4081719	4275687	Hou2012c	193969
chr10	5066860	5079679	Hou2012a	12820
chr10	5066860	5079679	Hou2012b	12820
chr10	5728029	5737028	Hou2012b	9000
chr10	6235759	6242129	Hou2012b	6371
chr10	6254194	6264567	Hou2012b	10374
chr10	6268796	6288477	Hou2012b	19682
chr10	6315517	6319715	Hou2012b	4199
chr10	6598454	6618384	Hou2012b	19931
chr10	6815725	6824247	Hou2012b	8523
chr10	7026551	7030347	Zhan2011	3797
chr10	7347256	7355387	Hou2012b	8132
chr10	7909116	7926889	Hou2012b	17774
chr10	8493461	8496055	Hou2012b	2595
chr10	9147391	9225692	Hou2012b	78302
chr10	9976512	9990124	Hou2012b	13613
chr10	10531181	10541599	Hou2012b	10419
chr10	10578879	10588709	Hou2012b	9831
chr10	11104821	11215415	Bae 2010	110595
chr10	11169286	11197610	Bickhart2012	28325
chr10	11218209	11257762	Bickhart2012	39554
chr10	11484521	11563287	Hou2012c	78767
chr10	11529504	11552955	Hou2012a	23452
chr10	11969278	12001586	Jiang2013	32309
chr10	11998215	12042138	Hou2012b	43924
chr10	12537407	12542477	Zhan2011	5071
chr10	12566322	12590949	Hou2012b	24628
chr10	13124381	13239143	Bae 2010	114763
chr10	13139830	13146193	Fadista2010	6364
chr10	13141591	13145820	Hou2012a	4230
chr10	13141591	13145820	Hou2012b	4230
chr10	14129664	14288476	Hou2011	158813
chr10	14459586	14469014	Hou2012b	9429
chr10	15012534	15063352	Hou2012b	50819
chr10	15756752	15773814	Hou2012b	17063
chr10	16162052	16432722	Hou2012c	270671
chr10	16659990	16666640	Fadista2010	6651
chr10	16662635	16665097	Hou2012a	2463
chr10	16662635	16665097	Hou2012b	2463
chr10	16662927	16665497	Stothard2011	2571
chr10	17775153	17786983	Hou2012b	11831
chr10	17905030	17911906	Hou2012b	6877
chr10	18109565	18130128	Hou2012b	20564
chr10	19565941	19667613	Jiang2012	101673
chr10	20338722	20351230	Bickhart2012	12509
chr10	20801455	20810605	Choi2013	9151
chr10	20810613	20816425	Choi2013	5813
chr10	21495616	21513571	Hou2012b	17956
chr10	21544982	21587180	Jiang2013	42199
chr10	21601038	21614393	Bickhart2012	13356
chr10	21938238	21961687	Hou2012b	23450
chr10	22106909	23304334	Choi2013	1197426
chr10	22106909	23304334	Choi2013	1197426
chr10	22106909	23304334	Choi2013	1197426
chr10	22159956	25370474	Hou2012b	3210519
chr10	22225140	22227966	Stothard2011	2827
chr10	22492853	24223514	Jiang2013	1730662
chr10	22707938	22710764	Stothard2011	2827
chr10	22807779	22898957	Bickhart2012	91179
chr10	22867304	22871158	Stothard2011	3855
chr10	22899723	22926502	Bickhart2012	26780
chr10	23221370	23221949	Choi2013	580
chr10	23407963	23408414	Choi2013	452
chr10	23407963	23408414	Choi2013	452
chr10	23549339	23549910	Choi2013	572
chr10	23549339	23549910	Choi2013	572
chr10	23577090	23577668	Choi2013	579
chr10	23577090	23577668	Choi2013	579
chr10	23592376	23593078	Choi2013	703
chr10	23727119	23727821	Choi2013	703
chr10	23727119	23727821	Choi2013	703
chr10	24061696	24065036	Stothard2011	3341
chr10	24062422	24062915	Choi2013	494
chr10	24084588	24087671	Stothard2011	3084
chr10	24105131	24105633	Choi2013	503
chr10	24109643	24110226	Choi2013	584
chr10	24111827	24112287	Choi2013	461
chr10	24115721	24116278	Choi2013	558
chr10	24120162	24120630	Choi2013	469
chr10	24191028	24195396	Stothard2011	4369
chr10	24198482	24201822	Stothard2011	3341
chr10	24242924	24243386	Choi2013	463
chr10	24263354	24285616	Hou2012a	22263
chr10	24351001	24357706	Hou2012a	6706
chr10	24579299	24583096	Zhan2011	3798
chr10	24680225	24680776	Choi2013	552
chr10	24850305	24860447	Zhan2011	10143
chr10	25457947	25561945	Hou2012b	103999
chr10	26054055	26206604	Hou2012c	152550
chr10	26365728	26389798	Bickhart2012	24071
chr10	26680216	26686302	Choi2013	6087
chr10	26893623	26899146	Zhan2011	5524
chr10	26896185	26906837	Hou2012b	10653
chr10	27042930	27064260	Bickhart2012	21331
chr10	27058080	27117598	Hou2012b	59519
chr10	27061809	27095664	Hou2012a	33856
chr10	27061809	27095664	Jiang2013	33856
chr10	27213702	27223900	Hou2012b	10199
chr10	27271823	27324707	Hou2012b	52885
chr10	27286961	27304022	Bickhart2012	17062
chr10	27362585	27364366	Choi2013	1782
chr10	27362585	27364366	Choi2013	1782
chr10	27368613	27387673	Hou2012b	19061
chr10	27410550	27421756	Hou2012b	11207
chr10	27443844	27455188	Hou2012b	11345
chr10	27565890	27570949	Hou2012b	5060
chr10	27634214	27659286	Hou2012b	25073
chr10	27637415	27650042	Hou2012a	12628
chr10	27722810	27732967	Hou2012b	10158
chr10	27742636	27777300	Hou2012b	34665
chr10	28085078	28116072	Bickhart2012	30995
chr10	28134809	28147620	Hou2012b	12812
chr10	28137446	28138571	Choi2013	1126
chr10	28503935	28525117	Hou2012b	21183
chr10	29880246	29883341	Fadista2010	3096
chr10	31685754	31712740	Hou2012b	26987
chr10	32837738	32930298	Hou2011	92561
chr10	33062170	33098354	Hou2012b	36185
chr10	33343860	33472061	Bae 2010	128202
chr10	33571539	33574679	Hou2012b	3141
chr10	35164065	35269106	Hou2011	105042
chr10	36068634	36074651	Choi2013	6018
chr10	36153708	36601918	Bae 2010	448211
chr10	36165919	36168717	Fadista2010	2799
chr10	36165919	36168717	Zhan2011	2799
chr10	37313466	37459015	Bae 2010	145550
chr10	37344544	37412571	Hou2012b	68028
chr10	37346275	37355599	Choi2013	9325
chr10	37355715	37405210	Choi2013	49496
chr10	38319619	38452237	Hou2011	132619
chr10	38319619	38452237	Hou2012c	132619
chr10	38835155	38847379	Hou2012b	12225
chr10	38844783	38848636	Stothard2011	3854
chr10	38844858	38848444	Fadista2010	3587
chr10	38844858	38848444	Zhan2011	3587
chr10	39440840	39607612	Hou2012c	166773
chr10	39691689	39696344	Hou2012b	4656
chr10	39839384	39846476	Hou2012b	7093
chr10	39907694	39910258	Stothard2011	2565
chr10	40140128	40144475	Zhan2011	4348
chr10	40432090	40462616	Hou2012b	30527
chr10	40518459	40530571	Bickhart2012	12113
chr10	40746954	40794738	Hou2012b	47785
chr10	40844133	40860581	Hou2012b	16449
chr10	40955011	41009932	Hou2012b	54922
chr10	41283859	41361189	Hou2012b	77331
chr10	41424995	41429809	Hou2012b	4815
chr10	41557884	41609884	Hou2012b	52001
chr10	41582993	41599641	Fadista2010	16649
chr10	41583464	41599245	Zhan2011	15782
chr10	41584872	41596729	Hou2012a	11858
chr10	41768908	41804629	Hou2012b	35722
chr10	42106950	42141669	Hou2012a	34720
chr10	42106950	42137031	Hou2012b	30082
chr10	42436483	42467266	Hou2012b	30784
chr10	42621653	42626198	Hou2012b	4546
chr10	42828365	42862459	Hou2012b	34095
chr10	44263393	44274064	Hou2012b	10672
chr10	45364839	45390875	Jiang2013	26037
chr10	45963934	45974343	Hou2012b	10410
chr10	46770458	46866044	Hou2012c	95587
chr10	48065413	48084800	Bickhart2012	19388
chr10	49926038	49944462	Hou2012b	18425
chr10	51416086	51502723	Hou2011	86638
chr10	51416086	51502723	Hou2012c	86638
chr10	51577261	51607370	Hou2012b	30110
chr10	52572818	52584852	Hou2012b	12035
chr10	52693548	52714589	Hou2012b	21042
chr10	52728922	52733953	Hou2012b	5032
chr10	52795010	52819851	Hou2012b	24842
chr10	53661156	53790651	Hou2012c	129496
chr10	53984078	53996874	Hou2012b	12797
chr10	53987233	54032993	Hou2011	45761
chr10	54173042	54177218	Hou2012b	4177
chr10	54187633	54253058	Jiang2013	65426
chr10	55562883	55621677	Hou2012b	58795
chr10	56065856	56078397	Hou2012b	12542
chr10	56564922	56574547	Hou2012b	9626
chr10	57074317	57495250	Hou2012b	420934
chr10	58820876	58839716	Bickhart2012	18841
chr10	59141733	59144657	Hou2012b	2925
chr10	59731690	59948768	Hou2011	217079
chr10	59850161	59948768	Hou2012c	98608
chr10	59882199	59948768	Bae 2010	66570
chr10	60195930	60201542	Hou2012b	5613
chr10	61427080	61475960	Hou2012b	48881
chr10	61772869	61793860	Bickhart2012	20992
chr10	62229559	62267100	Hou2012b	37542
chr10	62497513	62587851	Hou2012c	90339
chr10	63586418	63699099	Hou2012c	112682
chr10	63939052	63947314	Hou2012b	8263
chr10	64669353	64670749	Hou2012b	1397
chr10	65703091	65721298	Bickhart2012	18208
chr10	65805298	65814372	Hou2012b	9075
chr10	69557468	69658257	Hou2011	100790
chr10	70774856	70973402	Jiang2012	198547
chr10	70813664	70871944	Hou2011	58281
chr10	72023341	72119806	Hou2011	96466
chr10	72206211	72218804	Bickhart2012	12594
chr10	72667071	72672229	Hou2012b	5159
chr10	73828303	74011077	Hou2012c	182775
chr10	74712863	74718317	Hou2012b	5455
chr10	75050187	75064091	Hou2012b	13905
chr10	75235434	75637242	Choi2013	401809
chr10	75410551	75419514	Hou2012b	8964
chr10	75981215	76077958	Hou2012c	96744
chr10	76867680	76984308	Hou2012c	116629
chr10	76931363	77032582	Hou2011	101220
chr10	77610454	77627272	Hou2012a	16819
chr10	77610454	77627272	Hou2012b	16819
chr10	77610454	77627272	Jiang2013	16819
chr10	78006332	78016466	Hou2012b	10135
chr10	78709943	78805286	Hou2012c	95344
chr10	78805286	78905419	Hou2011	100134
chr10	78879220	78907116	Fadista2010	27897
chr10	78880133	78908750	Hou2012b	28618
chr10	79133712	79181522	Hou2012b	47811
chr10	79706954	79722746	Hou2012b	15793
chr10	81695291	81760422	Hou2011	65132
chr10	82365082	82409553	Bickhart2012	44472
chr10	82459257	82463524	Stothard2011	4268
chr10	82466352	82474560	Stothard2011	8209
chr10	82467723	82482269	Bickhart2012	14547
chr10	82467738	82473614	Choi2013	5877
chr10	82476874	82479444	Stothard2011	2571
chr10	82563089	82577440	Bickhart2012	14352
chr10	83176197	83189163	Bickhart2012	12967
chr10	83239367	83250515	Hou2012b	11149
chr10	83521814	83532966	Bickhart2012	11153
chr10	85073477	85076645	Zhan2011	3169
chr10	85407545	85649940	Hou2011	242396
chr10	85869308	85944518	Hou2012c	75211
chr10	86195112	86292919	Kijas2011	97808
chr10	86799458	86805390	Hou2012b	5933
chr10	87173025	87268791	Hou2012b	95767
chr10	87188148	87200281	Bickhart2012	12134
chr10	87758707	87763321	Hou2012b	4615
chr10	87826550	87835464	Hou2012b	8915
chr10	87863660	87880093	Fadista2010	16434
chr10	87870370	87879322	Zhan2011	8953
chr10	87871763	87879471	Stothard2011	7709
chr10	87873996	87878635	Hou2012a	4640
chr10	87873996	87878635	Hou2012b	4640
chr10	87879330	87907703	Choi2013	28374
chr10	87899003	87914301	Bickhart2012	15299
chr10	89030587	89055823	Jiang2013	25237
chr10	89207524	89365395	Bae 2010	157872
chr10	89235559	89365395	Bae 2010	129837
chr10	89923737	90119777	Hou2011	196041
chr10	89946246	90060174	Hou2012c	113929
chr10	90591907	90595093	Zhan2011	3187
chr10	90678287	90686460	Fadista2010	8174
chr10	90679288	90686795	Hou2012b	7508
chr10	92398284	92405137	Hou2012b	6854
chr10	92878663	92891237	Bickhart2012	12575
chr10	93438381	93456736	Hou2012b	18356
chr10	93558882	93571943	Bickhart2012	13062
chr10	94026410	94060886	Liu2010	34477
chr10	94457789	94460234	Fadista2010	2446
chr10	94457789	94460234	Zhan2011	2446
chr10	95123086	95198460	Hou2012c	75375
chr10	95149558	95266968	Hou2012b	117411
chr10	95166564	95257610	Liu2010	91047
chr10	95172901	95232031	Hou2011	59131
chr10	95197658	95201256	Stothard2011	3599
chr10	95274617	95353856	Hou2011	79240
chr10	96663844	96683973	Hou2012b	20130
chr10	96687111	96706977	Hou2012b	19867
chr10	97355420	97367463	Fadista2010	12044
chr10	97355420	97367463	Zhan2011	12044
chr10	97356070	97367811	Hou2012a	11742
chr10	97356070	97367811	Hou2012b	11742
chr10	97535000	97577844	Hou2012b	42845
chr10	97829244	97849200	Hou2012b	19957
chr10	98858968	98865959	Hou2012b	6992
chr10	98870883	98880486	Hou2012b	9604
chr10	99143676	99164103	Hou2012b	20428
chr10	99287777	99296079	Zhan2011	8303
chr10	100035100	100061235	Hou2012b	26136
chr10	100200067	100203712	Hou2012b	3646
chr10	100383561	100404148	Hou2012b	20588
chr10	100482371	100490201	Hou2012b	7831
chr10	101418308	101421698	Hou2012b	3391
chr10	101686578	101696488	Hou2012b	9911
chr10	101724168	101792222	Bae 2010	68055
chr10	102067503	102072516	Hou2012b	5014
chr10	102750368	102770466	Hou2012b	20099
chr10	102988867	103010301	Hou2012b	21435
chr10	103122890	103178024	Bae 2010	55135
chr10	103156854	103171282	Hou2012b	14429
chr10	103938488	104062927	Bae 2010	124440
chr11	35180	119675	Hou2012b	84496
chr11	317337	322449	Hou2012b	5113
chr11	368963	597915	Bae 2010	228953
chr11	434871	443377	Fadista2010	8507
chr11	434871	443377	Zhan2011	8507
chr11	436312	442731	Hou2012b	6420
chr11	2017105	2040368	Jiang2013	23264
chr11	2435986	2466228	Bickhart2012	30243
chr11	2730998	2762524	Choi2013	31527
chr11	3765381	3971532	Bae 2010	206152
chr11	3971532	4097933	Hou2011	126402
chr11	5340368	5356445	Hou2012b	16078
chr11	5423613	5427479	Stothard2011	3867
chr11	5745177	5800039	Hou2012b	54863
chr11	8279933	8284491	Hou2012b	4559
chr11	8763390	8871268	Hou2012c	107879
chr11	9119379	9137581	Hou2012b	18203
chr11	12010327	12012575	Stothard2011	2249
chr11	12856121	12899522	Bae 2010	43402
chr11	12894979	13123270	Choi2013	228292
chr11	13023648	13060084	Jiang2013	36437
chr11	13160135	13246135	Hou2012b	86001
chr11	13218348	13246135	Hou2012a	27788
chr11	13597473	13620175	Jiang2013	22703
chr11	14241827	14279025	Hou2012b	37199
chr11	14257503	14282699	Bickhart2012	25197
chr11	14770061	14772311	Stothard2011	2251
chr11	15039816	15042064	Stothard2011	2249
chr11	15999515	16012257	Hou2012b	12743
chr11	16355151	16370624	Bickhart2012	15474
chr11	16361748	16374433	Bickhart2012	12686
chr11	16583170	16612478	Hou2012b	29309
chr11	16727817	16739446	Hou2012b	11630
chr11	17638965	17644809	Hou2012b	5845
chr11	17685624	17687898	Hou2012b	2275
chr11	17756277	17762357	Hou2012b	6081
chr11	17798788	17802367	Hou2012b	3580
chr11	17822337	17830062	Zhan2011	7726
chr11	17901347	17923365	Hou2012b	22019
chr11	18129608	18133411	Zhan2011	3804
chr11	18210210	18221603	Hou2012b	11394
chr11	18657946	18760453	Hou2012c	102508
chr11	19051449	19114910	Hou2012b	63462
chr11	19337836	19372581	Hou2012b	34746
chr11	19715544	19733146	Bickhart2012	17603
chr11	19871349	19874517	Zhan2011	3169
chr11	19971033	20061568	Hou2011	90536
chr11	20304454	20350455	Bae 2010	46002
chr11	20646092	20648968	Hou2012b	2877
chr11	22337866	22373870	Hou2012b	36005
chr11	22703470	22704974	Hou2012b	1505
chr11	23072707	23085190	Hou2012b	12484
chr11	23147900	23150232	Stothard2011	2333
chr11	23156534	23160161	Stothard2011	3628
chr11	23298373	23315765	Hou2012b	17393
chr11	23614041	23630338	Hou2012b	16298
chr11	23743449	23746614	Zhan2011	3166
chr11	24179511	24196825	Bickhart2012	17315
chr11	25059173	25061647	Stothard2011	2475
chr11	25914552	25929153	Hou2012b	14602
chr11	26407214	26432421	Hou2012b	25208
chr11	26545705	26559427	Bickhart2012	13723
chr11	26548598	26624231	Bae 2010	75634
chr11	26548600	26624232	Jiang2012	75633
chr11	26641581	26685588	Hou2012b	44008
chr11	26848179	26855833	Hou2012a	7655
chr11	26851967	26853614	Hou2012b	1648
chr11	31851651	31855454	Zhan2011	3804
chr11	31981273	31984222	Hou2012b	2950
chr11	32832709	32853914	Hou2012b	21206
chr11	33006434	33014479	Hou2012b	8046
chr11	33051504	33139576	Hou2012b	88073
chr11	33539985	33570580	Hou2012b	30596
chr11	33857688	33869583	Hou2012b	11896
chr11	33893069	33895769	Stothard2011	2701
chr11	34119825	34205858	Hou2012c	86034
chr11	35004834	35008003	Zhan2011	3170
chr11	35900253	35902726	Stothard2011	2474
chr11	36121356	36131546	Hou2012b	10191
chr11	36254030	36371025	Choi2013	116996
chr11	36254030	36371025	Choi2013	116996
chr11	36296823	36326034	Fadista2010	29212
chr11	36591733	36614479	Bickhart2012	22747
chr11	38375935	38474580	Hou2011	98646
chr11	38375935	38512410	Hou2012c	136476
chr11	38937399	38942740	Hou2012b	5342
chr11	39151084	39177211	Hou2012b	26128
chr11	39196679	39198927	Stothard2011	2249
chr11	39538694	39541107	Stothard2011	2414
chr11	39635794	39808626	Hou2011	172833
chr11	39687468	39808626	Hou2012c	121159
chr11	39697294	39717216	Hou2012b	19923
chr11	39785308	39810730	Hou2012b	25423
chr11	39880479	39917946	Hou2012b	37468
chr11	39889755	39901573	Zhan2011	11819
chr11	39911244	39923922	Zhan2011	12679
chr11	40199331	40225604	Hou2012b	26274
chr11	40527021	40529466	Zhan2011	2446
chr11	41840114	41842810	Hou2012b	2697
chr11	43340845	43345343	Stothard2011	4499
chr11	44179527	44199055	Hou2012b	19529
chr11	44704773	44740878	Bickhart2012	36106
chr11	44710586	44726179	Hou2012b	15594
chr11	44734151	44741922	Hou2012a	7772
chr11	44759406	44778863	Hou2012a	19458
chr11	44759406	44778863	Hou2012b	19458
chr11	44905185	44918908	Hou2012b	13724
chr11	45742868	45777835	Jiang2013	34968
chr11	46023684	46026983	Hou2012b	3300
chr11	47032976	47047937	Bickhart2012	14962
chr11	47034705	47088943	Hou2012b	54239
chr11	47076821	47111934	Bickhart2012	35114
chr11	47085870	47088118	Stothard2011	2249
chr11	47113513	47206059	Hou2012b	92547
chr11	47275276	47283116	Hou2012b	7841
chr11	47338490	47393437	Hou2011	54948
chr11	48534554	48559923	Bickhart2012	25370
chr11	48590427	48603230	Bickhart2012	12804
chr11	49055002	49109272	Hou2012b	54271
chr11	49622183	49625886	Fadista2010	3704
chr11	49622183	49625886	Zhan2011	3704
chr11	50326620	50330158	Hou2012b	3539
chr11	51059106	51074916	Bickhart2012	15811
chr11	51186795	51240358	Hou2012b	53564
chr11	51341546	51363697	Hou2012b	22152
chr11	51785033	51787281	Stothard2011	2249
chr11	51808750	51818152	Hou2012b	9403
chr11	52229834	52233003	Zhan2011	3170
chr11	52598500	52603570	Zhan2011	5071
chr11	52636244	52642510	Fadista2010	6267
chr11	52672847	52702273	Jiang2013	29427
chr11	52750944	52765633	Hou2012b	14690
chr11	52985065	53002043	Hou2012b	16979
chr11	53735437	53741524	Hou2012b	6088
chr11	54339383	54348554	Hou2012b	9172
chr11	55027647	55040404	Bickhart2012	12758
chr11	55616285	55619578	Hou2012b	3294
chr11	56489573	56500738	Bickhart2012	11166
chr11	56674163	56735630	Hou2012b	61468
chr11	57227822	57230991	Zhan2011	3170
chr11	57639084	57645002	Hou2012a	5919
chr11	57639084	57652696	Hou2012b	13613
chr11	57779394	57811724	Fadista2010	32331
chr11	58171172	58186537	Hou2012b	15366
chr11	58210820	58233893	Hou2012b	23074
chr11	58267632	58279739	Hou2012b	12108
chr11	58279740	58362788	Bae 2010	83049
chr11	58279740	58419388	Hou2012c	139649
chr11	58362787	58389923	Hou2012b	27137
chr11	59595643	59613065	Hou2012b	17423
chr11	59723461	59725710	Stothard2011	2250
chr11	60003140	60061415	Hou2012c	58276
chr11	60394597	60397071	Stothard2011	2475
chr11	60486385	60504764	Hou2012a	18380
chr11	60676730	60688856	Bickhart2012	12127
chr11	61504804	61528533	Hou2012b	23730
chr11	61700871	61786149	Hou2012c	85279
chr11	62228004	62236388	Hou2012b	8385
chr11	63567874	63574961	Hou2012b	7088
chr11	64126025	64133966	Hou2012b	7942
chr11	65610825	65613073	Stothard2011	2249
chr11	65717475	65720399	Stothard2011	2925
chr11	65770147	65781326	Hou2012b	11180
chr11	67000169	67002643	Stothard2011	2475
chr11	69278998	69355277	Hou2012a	76280
chr11	69278998	69321119	Hou2012b	42122
chr11	69357111	69374266	Hou2012b	17156
chr11	69370084	69372332	Stothard2011	2249
chr11	69372558	69374808	Stothard2011	2251
chr11	69381071	69385175	Zhan2011	4105
chr11	69471956	69593731	Hou2012c	121776
chr11	70016399	70438903	Hou2011	422505
chr11	70507376	70513602	Hou2012b	6227
chr11	70972289	70986341	Hou2012a	14053
chr11	71391285	71465911	Bae 2010	74627
chr11	72769456	72786541	Bickhart2012	17086
chr11	75156487	75161558	Zhan2011	5072
chr11	75167920	75246523	Hou2012b	78604
chr11	75187461	75226954	Hou2012a	39494
chr11	75666032	75696206	Hou2012b	30175
chr11	77114248	77140304	Hou2012b	26057
chr11	77793417	77796117	Stothard2011	2701
chr11	77963564	77980958	Hou2012b	17395
chr11	78025824	78069787	Hou2012b	43964
chr11	78633471	78664164	Hou2012b	30694
chr11	78887352	78890726	Stothard2011	3375
chr11	81044542	81047240	Stothard2011	2699
chr11	81414106	81425393	Hou2012b	11288
chr11	81555776	81593273	Jiang2013	37498
chr11	81679175	81778880	Hou2012b	99706
chr11	82944318	82945745	Zhan2011	1428
chr11	83426839	83430996	Hou2012b	4158
chr11	83508456	83545574	Hou2012b	37119
chr11	83637999	83681905	Hou2012c	43907
chr11	83743826	83746526	Stothard2011	2701
chr11	83744298	83748254	Hou2012b	3957
chr11	83938053	84005566	Hou2011	67514
chr11	84073550	84076719	Zhan2011	3170
chr11	84613934	84630364	Bickhart2012	16431
chr11	84731011	84733565	Hou2012a	2555
chr11	84731011	84733565	Hou2012b	2555
chr11	84766258	84772952	Hou2012b	6695
chr11	85527924	85555152	Hou2012b	27229
chr11	86004932	86036402	Hou2012b	31471
chr11	86888060	87022692	Hou2012b	134633
chr11	87793628	87935787	Hou2011	142160
chr11	87881720	87935787	Hou2012c	54068
chr11	88028792	88096473	Hou2012c	67682
chr11	88653484	88693450	Jiang2013	39967
chr11	88732032	88745824	Bickhart2012	13793
chr11	89023568	89081027	Hou2012c	57460
chr11	89906807	90070035	Hou2012b	163229
chr11	90076343	90175622	Hou2012c	99280
chr11	91427169	91457003	Hou2012a	29835
chr11	91858012	92333590	Hou2012b	475579
chr11	92955387	92970612	Hou2012b	15226
chr11	93285949	93296964	Hou2012b	11016
chr11	93432996	93467609	Hou2012b	34614
chr11	93445185	93467609	Jiang2013	22425
chr11	93501322	93571781	Jiang2013	70460
chr11	93527989	93571781	Hou2012b	43793
chr11	93557191	93561914	Stothard2011	4724
chr11	93667901	93694557	Bickhart2012	26657
chr11	93849514	93868404	Hou2012b	18891
chr11	93896609	93922796	Hou2012b	26188
chr11	93922790	93950085	Bickhart2012	27296
chr11	95000368	95010971	Hou2012b	10604
chr11	97895137	97963331	Jiang2013	68195
chr11	97908172	98026259	Hou2012c	118088
chr11	98196090	98229896	Choi2013	33807
chr11	98232719	98251825	Choi2013	19107
chr11	98788500	98821100	Jiang2013	32601
chr11	99340500	99411162	Choi2013	70663
chr11	99340500	99411162	Choi2013	70663
chr11	99340500	99411162	Choi2013	70663
chr11	99340500	99411162	Choi2013	70663
chr11	99340500	99411162	Choi2013	70663
chr11	99340500	99411162	Choi2013	70663
chr11	99340500	99411162	Choi2013	70663
chr11	99347612	99352446	Choi2013	4835
chr11	99347612	99352446	Choi2013	4835
chr11	99371564	99390128	Hou2012b	18565
chr11	99982755	100052913	Hou2012c	70159
chr11	100050816	100051802	Choi2013	987
chr11	100052126	100057352	Choi2013	5227
chr11	100370309	100472049	Hou2012c	101741
chr11	101452172	101522063	Bae 2010	69892
chr11	101452172	101565249	Bae 2010	113078
chr11	101478631	101565249	Bae 2010	86619
chr11	101478631	101565249	Bae 2010	86619
chr11	102490024	102494140	Hou2012b	4117
chr11	103251567	103254248	Choi2013	2682
chr11	103346206	103350967	Choi2013	4762
chr11	103392739	103438416	Choi2013	45678
chr11	103392739	103438416	Choi2013	45678
chr11	103555169	103687378	Bae 2010	132210
chr11	103572295	103607342	Choi2013	35048
chr11	103615734	103799584	Hou2012c	183851
chr11	103663570	103879334	Bae 2010	215765
chr11	103727930	103797685	Hou2012b	69756
chr11	103802443	103822759	Choi2013	20317
chr11	103821456	103914314	Hou2012b	92859
chr11	103825803	103920689	Jiang2013	94887
chr11	103840005	103869617	Choi2013	29613
chr11	103840005	103869617	Choi2013	29613
chr11	103840005	103869617	Choi2013	29613
chr11	103851247	103911798	Hou2012a	60552
chr11	103874072	103875832	Choi2013	1761
chr11	103876015	103883072	Choi2013	7058
chr11	103876015	103883072	Choi2013	7058
chr11	103884749	103905548	Choi2013	20800
chr11	103884749	103905548	Choi2013	20800
chr11	103986874	104030692	Choi2013	43819
chr11	103986874	104030692	Choi2013	43819
chr11	103986874	104030692	Choi2013	43819
chr11	104057720	104100041	Hou2012b	42322
chr11	104091220	104118281	Hou2012a	27062
chr11	104130864	104131233	Choi2013	370
chr11	104131409	104131481	Choi2013	73
chr11	104176568	104180741	Choi2013	4174
chr11	104179968	104192985	Bickhart2012	13018
chr11	104207338	104227111	Hou2012b	19774
chr11	104283558	104307579	Jiang2013	24022
chr11	104325454	104607391	Hou2012c	281938
chr11	104341438	104358922	Choi2013	17485
chr11	104359430	104367667	Choi2013	8238
chr11	104392567	104396099	Hou2012b	3533
chr11	104408232	104417213	Choi2013	8982
chr11	104408232	104417213	Choi2013	8982
chr11	104415460	104493463	Bae 2010	78004
chr11	104415460	104856816	Bae 2010	441357
chr11	104417539	104424788	Choi2013	7250
chr11	104417539	104424788	Choi2013	7250
chr11	104474620	104505740	Choi2013	31121
chr11	104571309	104585187	Hou2012b	13879
chr11	104571309	104616919	Jiang2013	45611
chr11	104606232	104614411	Hou2012b	8180
chr11	104633268	104706710	Hou2011	73443
chr11	104834613	104897002	Bae 2010	62390
chr11	104860032	104880077	Choi2013	20046
chr11	105320489	105391421	Hou2012c	70933
chr11	105598761	105673200	Choi2013	74440
chr11	105673837	105681394	Choi2013	7558
chr11	105698114	105702610	Choi2013	4497
chr11	105698114	105702610	Choi2013	4497
chr11	105698763	105724825	Hou2012b	26063
chr11	105702496	105711512	Choi2013	9017
chr11	105702496	105711512	Choi2013	9017
chr11	105707007	105750553	Jiang2013	43547
chr11	105728961	105770612	Choi2013	41652
chr11	105728961	105770612	Choi2013	41652
chr11	105728961	105770612	Choi2013	41652
chr11	105728961	105770612	Choi2013	41652
chr11	105791903	105837590	Hou2012b	45688
chr11	105837853	105839073	Choi2013	1221
chr11	105843377	105850401	Choi2013	7025
chr11	105843377	105850401	Choi2013	7025
chr11	105856512	105860113	Choi2013	3602
chr11	105860110	105862549	Choi2013	2440
chr11	105866118	105869982	Choi2013	3865
chr11	105866118	105869982	Choi2013	3865
chr11	105872249	105872719	Choi2013	471
chr11	105872249	105872719	Choi2013	471
chr11	105874695	105875699	Choi2013	1005
chr11	105874695	105875699	Choi2013	1005
chr11	105878864	105879664	Choi2013	801
chr11	105878864	105879664	Choi2013	801
chr11	105883825	105892426	Choi2013	8602
chr11	105883825	105892426	Choi2013	8602
chr11	105896916	105903699	Choi2013	6784
chr11	105896916	105903699	Choi2013	6784
chr11	105904770	105905783	Choi2013	1014
chr11	105907058	105913137	Choi2013	6080
chr11	105915064	105916356	Choi2013	1293
chr11	105918626	105920031	Choi2013	1406
chr11	105918626	105920031	Choi2013	1406
chr11	105920720	105921669	Choi2013	950
chr11	105920720	105921669	Choi2013	950
chr11	105922299	105945800	Choi2013	23502
chr11	105922299	105945800	Choi2013	23502
chr11	105990344	106015000	Choi2013	24657
chr11	105990344	106015000	Choi2013	24657
chr11	106122391	106224443	Hou2012b	102053
chr11	106168109	106172938	Choi2013	4830
chr11	106183598	106189094	Choi2013	5497
chr11	106192006	106194241	Choi2013	2236
chr11	106196578	106294494	Jiang2013	97917
chr11	106201875	106202759	Choi2013	885
chr11	106209227	106222883	Choi2013	13657
chr11	106209227	106222883	Choi2013	13657
chr11	106229012	106233455	Choi2013	4444
chr11	106231444	106233013	Choi2013	1570
chr11	106244291	106246501	Choi2013	2211
chr11	106244291	106246501	Choi2013	2211
chr11	106245831	106348963	Bae 2010	103133
chr11	106247577	106250629	Choi2013	3053
chr11	106247577	106250629	Choi2013	3053
chr11	106276096	106279698	Choi2013	3603
chr11	106284927	106286380	Choi2013	1454
chr11	106284927	106286380	Choi2013	1454
chr11	106287254	106291495	Choi2013	4242
chr11	106287254	106291495	Choi2013	4242
chr11	106291424	106361843	Hou2012b	70420
chr11	106296537	106311429	Choi2013	14893
chr11	106308480	106543261	Hou2011	234782
chr11	106320380	106324288	Choi2013	3909
chr11	106320380	106324288	Choi2013	3909
chr11	106325456	106332942	Choi2013	7487
chr11	106325456	106332942	Choi2013	7487
chr11	106334245	106335688	Choi2013	1444
chr11	106338334	106341261	Choi2013	2928
chr11	106338334	106341261	Choi2013	2928
chr11	106344498	106363593	Choi2013	19096
chr11	106344498	106363593	Choi2013	19096
chr11	106348963	106432831	Bae 2010	83869
chr11	106348963	106432831	Bae 2010	83869
chr11	106364117	106372245	Choi2013	8129
chr11	106375058	106376837	Choi2013	1780
chr11	106384921	106399415	Hou2012b	14495
chr11	106387777	106389024	Choi2013	1248
chr11	106387777	106389024	Choi2013	1248
chr11	106391056	106393576	Choi2013	2521
chr11	106391056	106393576	Choi2013	2521
chr11	106397537	106399302	Choi2013	1766
chr11	106447320	106450536	Choi2013	3217
chr11	106451397	106455940	Choi2013	4544
chr11	106573757	106586225	Hou2012b	12469
chr11	106643346	106716196	Jiang2013	72851
chr11	106856171	106994803	Choi2013	138633
chr11	106856171	106994803	Choi2013	138633
chr11	107089159	107136891	Hou2012b	47733
chr11	107202290	107203655	Choi2013	1366
chr11	107206459	107211665	Choi2013	5207
chr11	107233255	107240471	Hou2012b	7217
chr11	107260653	107261718	Choi2013	1066
chr12	6351	192762	Hou2012b	186412
chr12	353008	432263	Jiang2013	79256
chr12	499746	509423	Hou2012b	9678
chr12	613262	646875	Hou2012b	33614
chr12	717729	731185	Hou2012b	13457
chr12	768457	809826	Jiang2013	41370
chr12	851956	854270	Hou2012b	2315
chr12	859605	875900	Hou2012b	16296
chr12	936045	947661	Hou2012b	11617
chr12	975370	999845	Hou2012b	24476
chr12	1025666	1048061	Hou2012b	22396
chr12	1082058	1110056	Hou2012b	27999
chr12	1167394	1189469	Hou2012b	22076
chr12	1309693	1311050	Hou2012b	1358
chr12	1543278	1598406	Hou2012b	55129
chr12	2186924	2203849	Hou2012b	16926
chr12	2192168	2329348	Jiang2013	137181
chr12	2254109	2259098	Hou2012b	4990
chr12	2283984	2287414	Hou2012b	3431
chr12	2405194	2411488	Hou2012b	6295
chr12	2548025	2618040	Bae 2010	70016
chr12	2692352	2708150	Hou2012b	15799
chr12	2733022	2777819	Hou2012b	44798
chr12	3313344	3317931	Hou2012b	4588
chr12	3357144	3440243	Hou2012c	83100
chr12	3623407	3812241	Bae 2010	188835
chr12	3828427	4154835	Hou2012b	326409
chr12	3922435	3925492	Stothard2011	3058
chr12	4199341	4203972	Fadista2010	4632
chr12	4456658	4458232	Hou2012b	1575
chr12	4515574	4525500	Hou2012b	9927
chr12	4534357	4539398	Zhan2011	5042
chr12	5101245	5299075	Hou2011	197831
chr12	5226402	5239609	Bickhart2012	13208
chr12	5299075	5459979	Hou2012c	160905
chr12	5639429	5643233	Zhan2011	3805
chr12	5674458	5756322	Hou2012b	81865
chr12	5693314	5772578	Jiang2013	79265
chr12	5819970	5867832	Hou2012b	47863
chr12	6195101	6198089	Hou2012a	2989
chr12	6195101	6200726	Hou2012b	5626
chr12	6244497	6246408	Hou2012b	1912
chr12	6337780	6351849	Hou2012b	14070
chr12	6873508	7020055	Bae 2010	146548
chr12	6900314	6905233	Hou2012a	4920
chr12	6987205	7179383	Hou2011	192179
chr12	7020055	7086924	Bae 2010	66870
chr12	7475353	7499536	Hou2012a	24184
chr12	7503902	7509154	Hou2012b	5253
chr12	7648557	7663730	Hou2012b	15174
chr12	7801355	7820312	Hou2012b	18958
chr12	8101501	8114819	Hou2012b	13319
chr12	8146207	8153991	Hou2012b	7785
chr12	8146207	8267715	Jiang2013	121509
chr12	8274007	8320354	Hou2012b	46348
chr12	8498779	8634805	Hou2012c	136027
chr12	8501888	8502006	Choi2013	119
chr12	8875341	8879778	Zhan2011	4438
chr12	8902022	8926999	Hou2012b	24978
chr12	8987625	9127501	Hou2011	139877
chr12	8987625	9165633	Hou2012c	178009
chr12	9487179	9577537	Hou2012b	90359
chr12	9610262	9648289	Hou2012b	38028
chr12	9754434	9851721	Hou2012c	97288
chr12	10028559	10073042	Hou2012b	44484
chr12	11047506	11128373	Hou2012c	80868
chr12	11501000	11555316	Hou2012c	54317
chr12	11653788	11824891	Hou2012c	171104
chr12	13430874	13433054	Hou2012b	2181
chr12	13815895	13836551	Jiang2013	20657
chr12	15857249	15859783	Hou2012b	2535
chr12	16005697	16011165	Hou2012b	5469
chr12	16097311	16178137	Hou2012b	80827
chr12	16397132	16412957	Bickhart2012	15826
chr12	16872228	16885845	Bickhart2012	13618
chr12	17161186	17165710	Hou2012b	4525
chr12	17257218	17283592	Jiang2013	26375
chr12	17318004	17337818	Hou2012b	19815
chr12	18047416	18066288	Bickhart2012	18873
chr12	18855871	18878313	Hou2012b	22443
chr12	20101696	20755193	Hou2012b	653498
chr12	21378021	21391287	Hou2012b	13267
chr12	21784318	21805684	Jiang2013	21367
chr12	21816198	21823247	Hou2012b	7050
chr12	22906627	22970513	Hou2012b	63887
chr12	22907009	22974404	Fadista2010	67396
chr12	23291284	23298181	Fadista2010	6898
chr12	23291697	23311795	Hou2012b	20099
chr12	23347132	23352942	Hou2012b	5811
chr12	24334687	24449103	Hou2012b	114417
chr12	25934954	26434682	Hou2011	499729
chr12	26658862	26689487	Hou2012b	30626
chr12	27625624	27628451	Hou2012b	2828
chr12	29463245	29499088	Hou2012b	35844
chr12	31573946	31598439	Bickhart2012	24494
chr12	32030317	32232492	Hou2012b	202176
chr12	32054331	32218347	Jiang2013	164017
chr12	33914919	33952558	Hou2012a	37640
chr12	33914919	33959807	Hou2012b	44889
chr12	34905683	34916703	Bickhart2012	11021
chr12	34991297	35005150	Hou2012b	13854
chr12	37038548	37077884	Bickhart2012	39337
chr12	37047328	37058783	Hou2012b	11456
chr12	37383025	37588238	Hou2012b	205214
chr12	37594269	37606728	Hou2012b	12460
chr12	37677261	37756737	Jiang2013	79477
chr12	37702566	37713222	Hou2012b	10657
chr12	37716590	37749750	Bickhart2012	33161
chr12	38354924	38413506	Hou2012b	58583
chr12	38479853	38485373	Hou2012b	5521
chr12	38692248	38747104	Bickhart2012	54857
chr12	38865222	38871627	Hou2012b	6406
chr12	39056074	39084885	Hou2012b	28812
chr12	39236951	39245860	Hou2012b	8910
chr12	39633782	39640664	Hou2012b	6883
chr12	39636285	39642810	Fadista2010	6526
chr12	39801281	39972337	Hou2011	171057
chr12	39925910	40073677	Hou2012c	147768
chr12	39991416	39997821	Hou2012b	6406
chr12	40465154	40518554	Hou2012b	53401
chr12	41227176	41235544	Hou2012b	8369
chr12	41381527	41384585	Stothard2011	3059
chr12	41490327	41521738	Hou2012b	31412
chr12	41605786	41613984	Zhan2011	8199
chr12	41713393	41718971	Hou2012b	5579
chr12	41745431	41748160	Fadista2010	2730
chr12	41745641	41747850	Zhan2011	2210
chr12	41806286	41835914	Hou2012b	29629
chr12	41947274	41976705	Hou2012b	29432
chr12	41992061	42022492	Hou2012b	30432
chr12	42519574	42529103	Hou2012b	9530
chr12	42752600	42784397	Hou2012b	31798
chr12	43139063	43156708	Hou2012b	17646
chr12	43164746	43196111	Hou2012b	31366
chr12	43360198	43398340	Hou2012b	38143
chr12	43380736	43387072	Hou2012a	6337
chr12	43406297	43504681	Jiang2013	98385
chr12	43443262	43447501	Hou2012b	4240
chr12	43575958	43610549	Hou2012b	34592
chr12	43628766	43647033	Hou2012b	18268
chr12	43849762	43856578	Hou2012b	6817
chr12	44002483	44006920	Zhan2011	4438
chr12	44363730	44398855	Hou2012b	35126
chr12	44584945	44590306	Hou2012b	5362
chr12	44599095	44612454	Hou2012b	13360
chr12	44766713	44770577	Hou2012b	3865
chr12	44824609	44829046	Zhan2011	4438
chr12	44926448	45011812	Hou2012b	85365
chr12	45002071	45073425	Bae 2010	71355
chr12	45002071	45073425	Bae 2010	71355
chr12	45002071	45073425	Bae 2010	71355
chr12	45002071	45135481	Hou2011	133411
chr12	45002071	45409288	Hou2012c	407218
chr12	45046667	45080528	Hou2012b	33862
chr12	45060521	45082780	Fadista2010	22260
chr12	45063392	45080528	Hou2012a	17137
chr12	45752358	45919458	Hou2011	167101
chr12	45752358	45896607	Hou2012c	144250
chr12	46152711	46157117	Hou2012a	4407
chr12	46345769	46358333	Fadista2010	12565
chr12	46463654	46507549	Hou2012b	43896
chr12	46535693	46540764	Hou2012a	5072
chr12	46535693	46540764	Hou2012b	5072
chr12	47269077	47274589	Hou2012b	5513
chr12	50410615	50429474	Hou2012b	18860
chr12	50508926	50523277	Bickhart2012	14352
chr12	51157668	51162246	Hou2012b	4579
chr12	51859902	51876471	Bickhart2012	16570
chr12	52573539	52663319	Bae 2010	89781
chr12	52573539	52767068	Hou2011	193530
chr12	52926992	52948693	Bickhart2012	21702
chr12	53552248	53560386	Hou2012b	8139
chr12	55399840	55407065	Fadista2010	7226
chr12	55401265	55407064	Zhan2011	5800
chr12	55579385	55595143	Bickhart2012	15759
chr12	55854598	55867003	Hou2012b	12406
chr12	55931941	56005486	Hou2012c	73546
chr12	56124420	56204082	Hou2012c	79663
chr12	56288622	56309328	Hou2012b	20707
chr12	56458558	56473279	Hou2012b	14722
chr12	56553580	56695056	Hou2012c	141477
chr12	56993517	57013468	Hou2012b	19952
chr12	57077252	57177344	Hou2012b	100093
chr12	57077253	57803745	Hou2011	726493
chr12	57077253	57803745	Hou2012c	726493
chr12	57399771	57411159	Hou2012b	11389
chr12	57485768	57498381	Hou2012b	12614
chr12	57644408	57684714	Jiang2013	40307
chr12	57655612	57684714	Hou2012b	29103
chr12	57694076	57720361	Hou2012a	26286
chr12	57694076	57738215	Hou2012b	44140
chr12	57943842	57968051	Hou2012b	24210
chr12	58071071	58426901	Hou2012b	355831
chr12	58530889	58538322	Hou2012b	7434
chr12	58966182	58983366	Bickhart2012	17185
chr12	59609816	59802195	Hou2012b	192380
chr12	59896369	59936983	Hou2012b	40615
chr12	60190133	60196818	Hou2012b	6686
chr12	60210227	60213095	Hou2012b	2869
chr12	60398574	60410610	Hou2012b	12037
chr12	60605586	60610023	Zhan2011	4438
chr12	60640448	60664504	Hou2012b	24057
chr12	60646198	60664504	Hou2012a	18307
chr12	61150952	61162753	Hou2012b	11802
chr12	61217014	61234845	Hou2012a	17832
chr12	61367943	61396071	Hou2012b	28129
chr12	61520990	61530671	Hou2012b	9682
chr12	61573516	61667024	Hou2012c	93509
chr12	61672214	61676514	Hou2012b	4301
chr12	61712196	61713890	Hou2012b	1695
chr12	61850615	61861424	Hou2012b	10810
chr12	61940033	61950490	Hou2012b	10458
chr12	62051868	62054847	Hou2012b	2980
chr12	62156940	62209996	Hou2012b	53057
chr12	62289433	62319903	Hou2012b	30471
chr12	63150951	63165290	Hou2012b	14340
chr12	63231449	63233849	Hou2012b	2401
chr12	63342699	63392626	Hou2012b	49928
chr12	63693698	63703844	Bickhart2012	10147
chr12	63747181	63753665	Hou2012b	6485
chr12	63829910	63843842	Hou2012b	13933
chr12	63894222	64017262	Hou2012b	123041
chr12	64088196	64152261	Bae 2010	64066
chr12	64248798	64265529	Hou2012b	16732
chr12	64588642	64639649	Hou2012b	51008
chr12	65031774	65138085	Hou2012b	106312
chr12	65381872	65420992	Hou2012b	39121
chr12	65516525	65534689	Hou2012b	18165
chr12	65602532	65624989	Hou2012b	22458
chr12	66492037	66519959	Hou2012b	27923
chr12	66787561	66802839	Hou2012b	15279
chr12	66855326	66866085	Jiang2013	10760
chr12	67306839	67311276	Zhan2011	4438
chr12	67441218	67671619	Hou2011	230402
chr12	67534582	67580707	Fadista2010	46126
chr12	67537603	67580258	Hou2012a	42656
chr12	67537603	67580258	Hou2012b	42656
chr12	67537603	67576208	Jiang2013	38606
chr12	67541251	67571104	Liu2010	29854
chr12	67574502	67578116	Stothard2011	3615
chr12	68426662	68506472	Hou2012c	79811
chr12	68453585	68506472	Hou2011	52888
chr12	68812743	68882340	Hou2012c	69598
chr12	69536822	69567868	Hou2012b	31047
chr12	70318512	70336048	Hou2012b	17537
chr12	70348202	72130065	Hou2012b	1781864
chr12	70402597	70413370	Zhan2011	10774
chr12	70437057	70447557	Bickhart2012	10501
chr12	70458250	71274536	Jiang2013	816287
chr12	70595321	70615333	Hou2012a	20013
chr12	70612977	70618048	Zhan2011	5072
chr12	71440002	72123747	Jiang2013	683746
chr12	71822642	71987841	Choi2013	165200
chr12	71822642	71987841	Choi2013	165200
chr12	72111041	72138911	Zhan2011	27871
chr12	72132265	72147087	Bickhart2012	14823
chr12	72174261	72321500	Hou2012b	147240
chr12	72174261	72264806	Jiang2013	90546
chr12	72331910	72333363	Hou2012b	1454
chr12	72365723	72388328	Hou2012b	22606
chr12	72391467	72404383	Bickhart2012	12917
chr12	72409908	76756892	Hou2012b	4346985
chr12	72432362	75238779	Jiang2013	2806418
chr12	72439441	72551996	Hou2012a	112556
chr12	72508069	72525195	Bickhart2012	17127
chr12	72517582	72520643	Stothard2011	3062
chr12	72525270	72550651	Bickhart2012	25382
chr12	72529374	72690449	Choi2013	161076
chr12	72529374	72690449	Choi2013	161076
chr12	72529374	72690449	Choi2013	161076
chr12	72529374	72690449	Choi2013	161076
chr12	72529374	72690449	Choi2013	161076
chr12	72529374	72690449	Choi2013	161076
chr12	72532616	72549849	Zhan2011	17234
chr12	73412271	73438911	Stothard2011	26641
chr12	73482749	73488025	Stothard2011	5277
chr12	73523820	73527156	Stothard2011	3337
chr12	73552462	73555798	Stothard2011	3337
chr12	73567387	73570167	Stothard2011	2781
chr12	73574462	73704802	Choi2013	130341
chr12	73574462	73704802	Choi2013	130341
chr12	73574462	73704802	Choi2013	130341
chr12	73574462	73704802	Choi2013	130341
chr12	73574462	73704802	Choi2013	130341
chr12	73574462	73704802	Choi2013	130341
chr12	73574462	73704802	Choi2013	130341
chr12	73740553	73744723	Stothard2011	4171
chr12	73765055	73769188	Stothard2011	4134
chr12	73890112	73977633	Choi2013	87522
chr12	73890112	73977633	Choi2013	87522
chr12	73890112	73977633	Choi2013	87522
chr12	73890112	73977633	Choi2013	87522
chr12	73890112	73977633	Choi2013	87522
chr12	73890112	73977633	Choi2013	87522
chr12	74198712	74199129	Choi2013	418
chr12	74198712	74199129	Choi2013	418
chr12	74816045	74978179	Choi2013	162135
chr12	74816045	74978179	Choi2013	162135
chr12	74816045	74978179	Choi2013	162135
chr12	74816045	74978179	Choi2013	162135
chr12	75374251	75946247	Jiang2013	571997
chr12	75457897	75536848	Choi2013	78952
chr12	75457897	75536848	Choi2013	78952
chr12	75457897	75536848	Choi2013	78952
chr12	75664652	75870596	Choi2013	205945
chr12	75664652	75870596	Choi2013	205945
chr12	75664652	75870596	Choi2013	205945
chr12	75664652	75870596	Choi2013	205945
chr12	75664652	75870596	Choi2013	205945
chr12	75664652	75870596	Choi2013	205945
chr12	75664652	75870596	Choi2013	205945
chr12	75664652	75870596	Choi2013	205945
chr12	75664652	75870596	Choi2013	205945
chr12	75664652	75870596	Choi2013	205945
chr12	76120629	76128211	Stothard2011	7583
chr12	76128489	76132933	Stothard2011	4445
chr12	76134879	76140158	Stothard2011	5280
chr12	76332325	76335105	Stothard2011	2781
chr12	76450541	76456928	Stothard2011	6388
chr12	76719234	76722568	Stothard2011	3335
chr12	76867834	76922959	Choi2013	55126
chr12	77315937	77388556	Hou2011	72620
chr12	77379756	77425029	Hou2012c	45274
chr12	77802250	77803453	Hou2012b	1204
chr12	77979451	77987890	Hou2012b	8440
chr12	78050181	78066028	Hou2012b	15848
chr12	78494480	78498214	Hou2012a	3735
chr12	78494480	78499919	Hou2012b	5440
chr12	78670671	78670777	Choi2013	107
chr12	78671174	78671280	Choi2013	107
chr12	78672933	78673039	Choi2013	107
chr12	79712012	79718187	Fadista2010	6176
chr12	79713055	79715829	Stothard2011	2775
chr12	80148779	80221994	Hou2012c	73216
chr12	80395616	80583094	Hou2012c	187479
chr12	80851442	81048746	Bae 2010	197305
chr12	81034601	81040146	Hou2012b	5546
chr12	81979630	82056536	Hou2012c	76907
chr12	82144071	82215811	Hou2012b	71741
chr12	82159123	82260120	Hou2011	100998
chr12	83921241	83930969	Hou2012b	9729
chr12	84025152	84029026	Hou2012b	3875
chr12	84157420	84286738	Bae 2010	129319
chr12	84215561	84223268	Fadista2010	7708
chr12	84265006	84286737	Hou2012b	21732
chr12	84627838	84638934	Hou2012b	11097
chr12	84761791	84766987	Hou2012b	5197
chr12	84763274	84766987	Hou2012a	3714
chr12	84779949	84840916	Hou2012c	60968
chr12	85262104	85272488	Hou2012b	10385
chr12	85596321	85603239	Hou2012b	6919
chr12	86941007	86942523	Hou2012b	1517
chr12	87226140	87232605	Hou2012b	6466
chr12	87498535	87503547	Hou2012b	5013
chr12	89236913	89249030	Choi2013	12118
chr12	89251280	89270403	Choi2013	19124
chr12	89415854	89428451	Hou2012b	12598
chr12	89647276	89682156	Jiang2013	34881
chr12	90015696	90101328	Hou2011	85633
chr12	90214868	90215966	Hou2012b	1099
chr12	90280721	90412385	Bae 2010	131665
chr12	90280721	90412385	Bae 2010	131665
chr12	90280721	90412385	Hou2011	131665
chr12	90280721	90412385	Hou2012c	131665
chr12	90438591	90504948	Choi2013	66358
chr12	90438591	90504948	Choi2013	66358
chr12	90438591	90504948	Choi2013	66358
chr12	90508105	90514384	Choi2013	6280
chr12	90516721	90530178	Choi2013	13458
chr12	90738265	90754997	Choi2013	16733
chr12	90821803	90850163	Choi2013	28361
chr12	90906360	90915170	Choi2013	8811
chr12	90916421	90995694	Choi2013	79274
chr12	90916421	90995694	Choi2013	79274
chr13	7746	47170	Bickhart2012	39425
chr13	13712	33877	Hou2012b	20166
chr13	47176	168773	Bickhart2012	121598
chr13	95881	139003	Hou2012b	43123
chr13	170016	1281087	Hou2012b	1111072
chr13	1477973	1531839	Hou2011	53867
chr13	1492991	1496558	Hou2012b	3568
chr13	1925158	1927718	Stothard2011	2561
chr13	2102273	2145560	Hou2012b	43288
chr13	2342408	2344968	Stothard2011	2561
chr13	2424559	2445954	Bickhart2012	21396
chr13	2654720	2656688	Stothard2011	1969
chr13	3152006	3154566	Stothard2011	2561
chr13	3479192	3672537	Hou2012c	193346
chr13	3527715	3609794	Hou2011	82080
chr13	3978522	3991400	Bickhart2012	12879
chr13	4151888	4154054	Stothard2011	2167
chr13	4380940	4402539	Hou2012b	21600
chr13	5002150	5009263	Hou2012b	7114
chr13	5135656	5163722	Hou2012b	28067
chr13	5320232	5332272	Hou2012b	12041
chr13	6280397	6282761	Stothard2011	2365
chr13	6370646	6379958	Zhan2011	9313
chr13	7673619	7769326	Hou2012b	95708
chr13	7873825	7877371	Stothard2011	3547
chr13	7907724	8021503	Hou2012b	113780
chr13	7993665	7996225	Stothard2011	2561
chr13	8046854	8048824	Stothard2011	1971
chr13	8315005	8317171	Stothard2011	2167
chr13	8350266	8352432	Stothard2011	2167
chr13	8880814	8919775	Hou2012b	38962
chr13	8884367	8919775	Jiang2013	35409
chr13	8991952	9011828	Hou2012b	19877
chr13	9038615	9041173	Stothard2011	2559
chr13	9062781	9185803	Hou2012b	123023
chr13	9272107	9289643	Hou2012b	17537
chr13	9320722	9323478	Stothard2011	2757
chr13	9835625	10043048	Choi2013	207424
chr13	9845510	9899186	Hou2012b	53677
chr13	9910344	9918512	Hou2012b	8169
chr13	10076404	10086163	Hou2012b	9760
chr13	11033588	11226207	Hou2012b	192620
chr13	11315563	11378528	Hou2012b	62966
chr13	12009568	12152701	Hou2011	143134
chr13	12372326	12388357	Hou2012b	16032
chr13	12543348	12820186	Hou2012b	276839
chr13	14355272	14373363	Fadista2010	18092
chr13	14356314	14370272	Hou2012b	13959
chr13	14356315	14443022	Hou2011	86708
chr13	14475910	14478076	Stothard2011	2167
chr13	14522185	14533369	Hou2012b	11185
chr13	14593601	14605833	Hou2012b	12233
chr13	14611177	14613145	Stothard2011	1969
chr13	15139107	15141077	Stothard2011	1971
chr13	15232783	15241487	Zhan2011	8705
chr13	16901757	16988666	Hou2011	86910
chr13	17742124	17783203	Choi2013	41080
chr13	17929134	17931104	Stothard2011	1971
chr13	17936437	17955262	Hou2012b	18826
chr13	17941766	18066757	Bae 2010	124992
chr13	18626906	18633863	Hou2012b	6958
chr13	19326431	19328795	Stothard2011	2365
chr13	19708455	19711623	Zhan2011	3169
chr13	19852735	19854702	Stothard2011	1968
chr13	20316312	20615822	Hou2012c	299511
chr13	20339893	20341861	Stothard2011	1969
chr13	20342688	20354799	Hou2012b	12112
chr13	20347564	20354799	Hou2012a	7236
chr13	20358711	20396211	Hou2012b	37501
chr13	20571098	20573856	Stothard2011	2759
chr13	20923811	20927553	Stothard2011	3743
chr13	20933857	20935827	Stothard2011	1971
chr13	20961635	20963603	Stothard2011	1969
chr13	21279388	21360881	Hou2012b	81494
chr13	21336281	21338251	Stothard2011	1971
chr13	21392029	21394983	Stothard2011	2955
chr13	21468465	21470433	Stothard2011	1969
chr13	21548580	21574916	Hou2012b	26337
chr13	21674133	21676299	Stothard2011	2167
chr13	21822463	21928807	Hou2012c	106345
chr13	21967122	21969093	Stothard2011	1972
chr13	22397592	22407701	Bickhart2012	10110
chr13	22911693	22913859	Stothard2011	2167
chr13	23117473	23124446	Zhan2011	6974
chr13	23349360	23351330	Stothard2011	1971
chr13	24657880	24668838	Hou2012a	10959
chr13	26229727	26526726	Choi2013	297000
chr13	26344707	26356929	Hou2012b	12223
chr13	26503208	26550624	Hou2012b	47417
chr13	26539538	26542492	Stothard2011	2955
chr13	26939052	26945934	Hou2012b	6883
chr13	27406337	27408307	Stothard2011	1971
chr13	27643794	27663612	Hou2012b	19819
chr13	27750890	27752858	Stothard2011	1969
chr13	27824254	28041352	Hou2012b	217099
chr13	27895405	27898163	Stothard2011	2759
chr13	27923182	27927120	Stothard2011	3939
chr13	28383080	28385245	Stothard2011	2166
chr13	28593729	28596683	Stothard2011	2955
chr13	29832732	29836278	Stothard2011	3547
chr13	30496959	30499519	Stothard2011	2561
chr13	30728927	30732094	Zhan2011	3168
chr13	30880536	30882900	Stothard2011	2365
chr13	31416451	31420609	Hou2012b	4159
chr13	31586784	31588603	Hou2012a	1820
chr13	32773285	32780546	Hou2012b	7262
chr13	33423613	33436895	Bickhart2012	13283
chr13	36672546	36782815	Hou2011	110270
chr13	36791939	36795743	Zhan2011	3805
chr13	37420524	37482045	Bickhart2012	61522
chr13	38016965	38086946	Hou2012c	69982
chr13	38111020	38174266	Bickhart2012	63247
chr13	38289297	38317466	Choi2013	28170
chr13	38699782	38728815	Bickhart2012	29034
chr13	38746453	38791866	Bickhart2012	45414
chr13	39254732	39261246	Hou2012b	6515
chr13	39934251	40222551	Choi2013	288301
chr13	40450625	40462369	Bickhart2012	11745
chr13	40837171	41195910	Hou2012c	358740
chr13	43654009	43776717	Hou2012b	122709
chr13	43654009	43776717	Jiang2013	122709
chr13	43781849	43873488	Bickhart2012	91640
chr13	43874035	43896069	Hou2012b	22035
chr13	43900913	44046977	Bickhart2012	146065
chr13	43918547	43923223	Hou2012b	4677
chr13	44135743	44172952	Bickhart2012	37210
chr13	44211713	44229373	Bickhart2012	17661
chr13	44876435	44947975	Hou2011	71541
chr13	45325634	45381515	Bae 2010	55882
chr13	46141776	46143945	Stothard2011	2170
chr13	46492978	46502709	Hou2012b	9732
chr13	47124556	47134875	Bickhart2012	10320
chr13	47203804	47206168	Stothard2011	2365
chr13	47339124	47379494	Bickhart2012	40371
chr13	47695381	47697547	Stothard2011	2167
chr13	47832618	47836310	Hou2012b	3693
chr13	49065536	49067900	Stothard2011	2365
chr13	49212527	49214692	Stothard2011	2166
chr13	49796346	49811976	Bickhart2012	15631
chr13	50283647	50417384	Hou2011	133738
chr13	50295975	50422248	Hou2012b	126274
chr13	50362601	50399181	Choi2013	36581
chr13	50362601	50399181	Choi2013	36581
chr13	50362601	50399181	Choi2013	36581
chr13	50362601	50399181	Choi2013	36581
chr13	50367208	50384236	Choi2013	17029
chr13	50367208	50384236	Choi2013	17029
chr13	50367208	50384236	Choi2013	17029
chr13	50369150	50386926	Choi2013	17777
chr13	50369150	50386926	Choi2013	17777
chr13	50369150	50386926	Choi2013	17777
chr13	50370106	50392917	Choi2013	22812
chr13	50370106	50392917	Choi2013	22812
chr13	50370106	50392917	Choi2013	22812
chr13	50372923	50384126	Choi2013	11204
chr13	50372923	50384126	Choi2013	11204
chr13	50372923	50384126	Choi2013	11204
chr13	50373933	50378534	Choi2013	4602
chr13	50375754	50380459	Choi2013	4706
chr13	50375754	50380459	Choi2013	4706
chr13	50376900	50385121	Choi2013	8222
chr13	50376900	50385121	Choi2013	8222
chr13	50377759	50385128	Choi2013	7370
chr13	50377759	50385128	Choi2013	7370
chr13	50382536	50393772	Choi2013	11237
chr13	50384433	50400983	Choi2013	16551
chr13	50877526	50880086	Stothard2011	2561
chr13	50910558	50972150	Hou2012c	61593
chr13	51790651	51802974	Bickhart2012	12324
chr13	51900478	52004070	Kijas2011	103593
chr13	52057636	52060786	Stothard2011	3151
chr13	52889781	52896660	Hou2012b	6880
chr13	52971983	52988074	Bickhart2012	16092
chr13	53684993	53689931	Hou2012b	4939
chr13	53846444	53869628	Hou2012b	23185
chr13	53903061	53988803	Choi2013	85743
chr13	53903061	53988803	Choi2013	85743
chr13	53929039	53931205	Stothard2011	2167
chr13	53929538	53984540	Fadista2010	55003
chr13	53933240	53990117	Hou2012b	56878
chr13	53935291	53985223	Hou2012a	49933
chr13	53936899	53982997	Liu2010	46099
chr13	53971744	53985157	Bickhart2012	13414
chr13	54247557	54249072	Choi2013	1516
chr13	54254093	54255011	Choi2013	919
chr13	54270412	54275998	Choi2013	5587
chr13	54276808	54284473	Choi2013	7666
chr13	54410846	54421928	Bickhart2012	11083
chr13	54502134	54505099	Choi2013	2966
chr13	54506729	54509124	Choi2013	2396
chr13	54506729	54509124	Choi2013	2396
chr13	54509565	54519454	Choi2013	9890
chr13	54509565	54519454	Choi2013	9890
chr13	54526443	54527951	Choi2013	1509
chr13	54528273	54547753	Choi2013	19481
chr13	54532272	54544892	Choi2013	12621
chr13	54658797	54685973	Choi2013	27177
chr13	54658797	54685973	Choi2013	27177
chr13	54734522	54756417	Choi2013	21896
chr13	54734522	54756417	Choi2013	21896
chr13	54759402	54769733	Choi2013	10332
chr13	54827544	54827630	Choi2013	87
chr13	55329942	55342707	Choi2013	12766
chr13	55346048	55356672	Choi2013	10625
chr13	55365135	55495758	Hou2012c	130624
chr13	55379959	55433278	Choi2013	53320
chr13	55379959	55433278	Choi2013	53320
chr13	55433440	55439176	Choi2013	5737
chr13	55846162	55871972	Jiang2013	25811
chr13	57137943	57140305	Stothard2011	2363
chr13	57143459	57145821	Stothard2011	2363
chr13	57145312	57148481	Zhan2011	3170
chr13	57193642	57195610	Stothard2011	1969
chr13	57575742	57579492	Zhan2011	3751
chr13	57935031	57968691	Hou2012b	33661
chr13	59046545	59050391	Zhan2011	3847
chr13	59689104	59691074	Stothard2011	1971
chr13	59943209	59959716	Bickhart2012	16508
chr13	60453142	60455308	Stothard2011	2167
chr13	61319265	61340714	Hou2012b	21450
chr13	61329690	61493253	Hou2012c	163564
chr13	61562252	61569231	Hou2012b	6980
chr13	62421312	62499691	Choi2013	78380
chr13	62858269	62922675	Jiang2013	64407
chr13	63067797	63073118	Hou2012b	5322
chr13	63138928	63176461	Bickhart2012	37534
chr13	63324246	63327414	Zhan2011	3169
chr13	63408786	63490256	Choi2013	81471
chr13	64434096	64436460	Stothard2011	2365
chr13	64888626	64912758	Choi2013	24133
chr13	64913710	64981620	Choi2013	67911
chr13	65824568	65841810	Bickhart2012	17243
chr13	66706437	66746010	Hou2012b	39574
chr13	66706437	66746010	Zhan2011	39574
chr13	67095995	67098751	Stothard2011	2757
chr13	67257419	67431111	Choi2013	173693
chr13	67981051	67985275	Zhan2011	4225
chr13	69614691	69618338	Hou2012b	3648
chr13	70392505	70571115	Bae 2010	178611
chr13	70392505	70496055	Hou2011	103551
chr13	70510824	70524389	Choi2013	13566
chr13	70651281	70656675	Hou2012b	5395
chr13	70893423	70904721	Hou2012b	11299
chr13	71805364	71817999	Hou2012b	12636
chr13	71850682	71931812	Hou2012b	81131
chr13	71860089	71919585	Hou2011	59497
chr13	72599737	72610173	Hou2012b	10437
chr13	72721649	72725244	Hou2012b	3596
chr13	72766008	72768766	Stothard2011	2759
chr13	73048993	73054929	Hou2012b	5937
chr13	74205972	74275497	Bickhart2012	69526
chr13	74239450	74258992	Hou2012b	19543
chr13	74298480	74320919	Bickhart2012	22440
chr13	74484442	74498602	Bickhart2012	14161
chr13	74495535	74498701	Zhan2011	3167
chr13	74640611	74649794	Hou2012b	9184
chr13	74721407	74735159	Bickhart2012	13753
chr13	74757729	74801360	Bickhart2012	43632
chr13	75036437	75044577	Hou2012b	8141
chr13	75677449	75702656	Bickhart2012	25208
chr13	75928011	75929979	Stothard2011	1969
chr13	76508288	76521282	Bickhart2012	12995
chr13	77748263	77758795	Fadista2010	10533
chr13	78208724	78242209	Bickhart2012	33486
chr13	78372848	78412948	Bickhart2012	40101
chr13	78617997	78632695	Hou2012b	14699
chr13	79014808	79347956	Kijas2011	333149
chr13	79155395	79184487	Bickhart2012	29093
chr13	79208395	79238581	Bickhart2012	30187
chr13	79813973	80144646	Hou2012c	330674
chr13	81797024	81814135	Hou2012b	17112
chr13	82081858	82086941	Hou2012b	5084
chr13	82609035	82671804	Hou2012b	62770
chr13	82612939	82616063	Stothard2011	3125
chr13	84195576	84220376	Bickhart2012	24801
chr14	249366	249486	Choi2013	121
chr14	1187654	1206709	Hou2012b	19056
chr14	1279261	1385301	Hou2012b	106041
chr14	1448790	1463420	Bickhart2012	14631
chr14	1497296	1529914	Jiang2013	32619
chr14	1563866	1600378	Choi2013	36513
chr14	1602474	1605012	Choi2013	2539
chr14	1604105	1609477	Choi2013	5373
chr14	1604105	1609477	Choi2013	5373
chr14	1610263	1613725	Choi2013	3463
chr14	1614027	1620509	Choi2013	6483
chr14	1620570	1622643	Choi2013	2074
chr14	1620570	1622643	Choi2013	2074
chr14	1623903	1626907	Choi2013	3005
chr14	1623903	1626907	Choi2013	3005
chr14	1628814	1633988	Choi2013	5175
chr14	1628814	1633988	Choi2013	5175
chr14	1654701	1656256	Choi2013	1556
chr14	1656950	1663804	Choi2013	6855
chr14	1656950	1663804	Choi2013	6855
chr14	1663923	1677519	Choi2013	13597
chr14	1663923	1677519	Choi2013	13597
chr14	1681494	1692498	Choi2013	11005
chr14	1693641	1698490	Choi2013	4850
chr14	1728207	1742670	Choi2013	14464
chr14	1742714	1756301	Choi2013	13588
chr14	1763994	1766621	Choi2013	2628
chr14	1766767	1769754	Choi2013	2988
chr14	1770660	1772329	Choi2013	1670
chr14	1795351	1804562	Choi2013	9212
chr14	1806081	1825793	Choi2013	19713
chr14	1825982	1844587	Choi2013	18606
chr14	1825982	1844587	Choi2013	18606
chr14	1838135	1840081	Choi2013	1947
chr14	1838135	1840081	Choi2013	1947
chr14	1844664	1894424	Choi2013	49761
chr14	1844664	1894424	Choi2013	49761
chr14	1844664	1894424	Choi2013	49761
chr14	1913048	1921667	Choi2013	8620
chr14	1921784	1924818	Choi2013	3035
chr14	1957554	1966646	Choi2013	9093
chr14	1957554	1966646	Choi2013	9093
chr14	1966292	1968825	Choi2013	2534
chr14	1970919	1998401	Choi2013	27483
chr14	2022413	2089613	Jiang2013	67201
chr14	2054917	2088261	Choi2013	33345
chr14	2054917	2088261	Choi2013	33345
chr14	2054917	2088261	Choi2013	33345
chr14	2071851	2071925	Choi2013	75
chr14	2133425	2146844	Choi2013	13420
chr14	2133892	2147655	Bickhart2012	13764
chr14	2139566	2147101	Zhan2011	7536
chr14	2152612	2159648	Choi2013	7037
chr14	2164999	2177241	Choi2013	12243
chr14	2178232	2201042	Choi2013	22811
chr14	2178232	2201042	Choi2013	22811
chr14	2178232	2201042	Choi2013	22811
chr14	2178232	2201042	Choi2013	22811
chr14	2178232	2201042	Choi2013	22811
chr14	2301587	2309099	Choi2013	7513
chr14	2311790	2313733	Choi2013	1944
chr14	2311790	2313733	Choi2013	1944
chr14	2317971	2326718	Choi2013	8748
chr14	2317971	2326718	Choi2013	8748
chr14	2327870	2331019	Choi2013	3150
chr14	2332751	2337785	Choi2013	5035
chr14	2341290	2346302	Choi2013	5013
chr14	2354390	2418557	Choi2013	64168
chr14	2354390	2418557	Choi2013	64168
chr14	2354390	2418557	Choi2013	64168
chr14	2354390	2418557	Choi2013	64168
chr14	2395671	2401335	Hou2012b	5665
chr14	2462544	2471434	Choi2013	8891
chr14	2673388	2764862	Hou2012b	91475
chr14	2705075	2708022	Stothard2011	2948
chr14	2715416	2742638	Choi2013	27223
chr14	2715416	2742638	Choi2013	27223
chr14	2721691	2725174	Stothard2011	3484
chr14	2739449	2742663	Stothard2011	3215
chr14	2758369	2841522	Jiang2013	83154
chr14	2767708	2773332	Stothard2011	5625
chr14	2770551	2775678	Choi2013	5128
chr14	2793419	2885790	Hou2012b	92372
chr14	2829285	2831334	Choi2013	2050
chr14	2829285	2831334	Choi2013	2050
chr14	2834781	2835985	Choi2013	1205
chr14	2834781	2835985	Choi2013	1205
chr14	2839180	2842655	Choi2013	3476
chr14	2892788	2893978	Choi2013	1191
chr14	2915388	2937057	Choi2013	21670
chr14	2948972	3014380	Choi2013	65409
chr14	2948972	3014380	Choi2013	65409
chr14	2948972	3014380	Choi2013	65409
chr14	2948972	3014380	Choi2013	65409
chr14	3054763	3171546	Choi2013	116784
chr14	3054763	3171546	Choi2013	116784
chr14	3054763	3171546	Choi2013	116784
chr14	3554062	3564952	Choi2013	10891
chr14	3578346	3586015	Choi2013	7670
chr14	3639632	3640717	Choi2013	1086
chr14	3818612	3860629	Jiang2013	42018
chr14	3960139	3964600	Zhan2011	4462
chr14	3961384	4449095	Hou2012b	487712
chr14	3994680	4438266	Hou2011	443587
chr14	4520968	4606903	Hou2012c	85936
chr14	4798212	4812272	Bickhart2012	14061
chr14	4802340	4816475	Fadista2010	14136
chr14	4802585	4813582	Hou2012a	10998
chr14	4802585	4816501	Hou2012b	13917
chr14	5423556	5657244	Choi2013	233689
chr14	6543950	6595384	Hou2012b	51435
chr14	6656054	6665921	Hou2012b	9868
chr14	6850766	6988574	Hou2012c	137809
chr14	7281181	7294803	Hou2012b	13623
chr14	7519805	7538903	Hou2012a	19099
chr14	8385937	8425401	Hou2012b	39465
chr14	8485270	8495793	Fadista2010	10524
chr14	9215623	9345141	Hou2011	129519
chr14	9262251	9508938	Choi2013	246688
chr14	10446285	10491492	Hou2011	45208
chr14	11327981	11696284	Choi2013	368304
chr14	11327981	11696284	Choi2013	368304
chr14	11382929	11387281	Hou2012b	4353
chr14	12138109	12151878	Hou2012b	13770
chr14	12241698	12253903	Hou2012b	12206
chr14	14506076	14810073	Hou2012b	303998
chr14	14546706	14555214	Stothard2011	8509
chr14	14565306	14575398	Stothard2011	10093
chr14	15010939	15423765	Hou2012b	412827
chr14	15269979	15286902	Stothard2011	16924
chr14	15407477	15410693	Stothard2011	3217
chr14	17197523	17322659	Bae 2010	125137
chr14	17271367	17302410	Hou2012b	31044
chr14	17277673	17299592	Hou2012a	21920
chr14	17329297	17336372	Hou2012b	7076
chr14	17378951	17457837	Hou2011	78887
chr14	17517923	17524278	Hou2012b	6356
chr14	18073052	18108556	Hou2012b	35505
chr14	18275290	18282782	Hou2012b	7493
chr14	18756026	18941268	Bae 2010	185243
chr14	19073967	19102981	Bickhart2012	29015
chr14	20482236	20495087	Bickhart2012	12852
chr14	21164873	21192165	Choi2013	27293
chr14	21840810	21850452	Hou2012b	9643
chr14	21890883	21891976	Choi2013	1094
chr14	22956952	22969378	Bickhart2012	12427
chr14	23347428	23421934	Bae 2010	74507
chr14	24326513	24330594	Hou2012b	4082
chr14	26055664	26060343	Hou2012b	4680
chr14	27155255	27428073	Hou2012c	272819
chr14	27198716	27428072	Jiang2012	229357
chr14	27315855	27319658	Zhan2011	3804
chr14	27595832	27601385	Hou2012b	5554
chr14	27841683	27857157	Bickhart2012	15475
chr14	28940846	28986573	Hou2012b	45728
chr14	30627271	30653842	Hou2012b	26572
chr14	30702074	30818550	Hou2011	116477
chr14	32079548	32153694	Hou2012c	74147
chr14	32289384	32319380	Hou2012b	29997
chr14	33177774	33183511	Hou2012b	5738
chr14	33246785	33267059	Hou2012b	20275
chr14	34481892	34800589	Hou2012c	318698
chr14	34639444	34657232	Hou2012b	17789
chr14	35512719	35518739	Hou2012b	6021
chr14	35518738	35590231	Hou2011	71494
chr14	35778792	35796201	Hou2012b	17410
chr14	36120569	36132907	Bickhart2012	12339
chr14	39807161	39841164	Hou2012b	34004
chr14	40928667	40933738	Zhan2011	5072
chr14	41681838	41686275	Zhan2011	4438
chr14	41965509	42045114	Hou2011	79606
chr14	42527577	42532940	Hou2012b	5364
chr14	42724869	42727548	Stothard2011	2680
chr14	43349513	43358672	Hou2012b	9160
chr14	43727992	43732838	Hou2012b	4847
chr14	44055073	44087871	Hou2012b	32799
chr14	44757936	44768393	Hou2012b	10458
chr14	44777632	44800894	Hou2012b	23263
chr14	44856371	44866089	Fadista2010	9719
chr14	44861819	44866374	Stothard2011	4556
chr14	44862013	44868983	Hou2012b	6971
chr14	46364983	46368152	Zhan2011	3170
chr14	48424702	48442740	Hou2012b	18039
chr14	48454835	48466519	Hou2012b	11685
chr14	48867454	48880974	Hou2012b	13521
chr14	49639609	49724647	Hou2012b	85039
chr14	51010239	51089340	Hou2012c	79102
chr14	51516955	51637875	Jiang2013	120921
chr14	51540634	51696608	Bae 2010	155975
[truncated: 7,398 more rows]
