# Supplementary material for: Genome-Wide Detection of CNVs and Their Association with Meat Tenderness in Nelore Cattle
Source: PLoS One. 2016 Jun 27;11(6):e0157711. doi: 10.1371/journal.pone.0157711 (PMC4922624; doi:10.1371/journal.pone.0157711)
Supplement: S11 Table — (CSV) [file pone.0157711.s017.csv]

Chr	cnvr_tag	start_CNVR	end_CNVR	SegID	nprob_seg	end_segment	FDR_pvalue	representative_probe	0n	1n	2n	3n	4n	Genes_1Mb_window
1	CNVR_1	16947	111645	Seg1	8	105963	0.430891132	BovineHD0100000026	0	0	230	20	0	ENSBTAG00000045984;ENSBTAG00000013841;ENSBTAG00000035349;KCNE1;ENSBTAG00000001753;ENSBTAG00000039257;SMIM11;CBX3;5S_rRNA;RCAN1;KCNE2;ENSBTAG00000026259;ENSBTAG00000006858
1	CNVR_3	1893592	2009127	Seg2	24	1995000	0.430891132	ARS-BFGL-NGS-25183	0	0	210	40	0	IFNAR1;URB1;EVA1C;C21orf62;ENSBTAG00000047288;GCFC;IL10RB;OLIG1;IFNAR2;C1H21orf59;SYNJ1;SYNJ1;MRAP
1	CNVR_3	1893592	2009127	Seg3	2	2004603	0.609361935	BovineHD0100000614	0	0	197	53	0	EVA1C;IFNAR2;IL10RB;MIS18A;C21orf62;SYNJ1;C1H21orf59;OLIG1;MRAP;ENSBTAG00000047288;SYNJ1;GCFC;URB1
1	CNVR_18	15970854	16000856	Seg4	11	15996851	0.792435738	BovineHD0100004868	5	30	215	0	0	ENSBTAG00000039704
1	CNVR_51	31663083	31700738	Seg5	3	31695808	0.840068478	BovineHD0100009216	44	35	171	0	0	ENSBTAG00000038026
1	CNVR_107	69201417	69219486	Seg6	5	69219486	0.479297324	BovineHD0100019600	3	10	237	0	0	CCDC14;U4;ROPN1;CCDC14;ENSBTAG00000046935;ENSBTAG00000045961
1	CNVR_118	93730576	93819471	Seg7	10	93819471	0.713519549	BovineHD0100026597	100	0	147	3	0	5S_rRNA;NLGN1;7SK;ENSBTAG00000046279;ENSBTAG00000012401
1	CNVR_136	105001726	105319404	Seg8	50	105264358	0.832568715	BovineHD0100029865	3	43	204	0	0	U6;MORF4L1;ENSBTAG00000027213
1	CNVR_168	140471865	140491284	Seg9	5	140483441	0.569753077	BovineHD0100040159	0	13	237	0	0	NEK11;SETMAR;WRB;U6;ENSBTAG00000046620;NUDT16;ENSBTAG00000035701;ATP2C1;NUDT16;BRWD1;ASTE1;HMGN1;PSMG1
2	CNVR_183	2527718	2551343	Seg10	4	2535261	0.430891132	BovineHD0200000697	55	1	194	0	0	U6;ENSBTAG00000047034;SNORA19
2	CNVR_226	53991194	54092246	Seg11	5	53999598	0.499715172	BovineHD0200015381	2	19	229	0	0	KYNU;5S_rRNA
2	CNVR_272	97873404	97901619	Seg12	4	97890294	0.900934368	BovineHD0200028140	0	9	241	0	0	CRYGF;ENSBTAG00000045083;UNC80;KANSL1L;U6;KANSL1L;RPE;MAP-2
2	CNVR_289	124330343	124398570	Seg13	3	124343287	0.923070629	BovineHD0200036137	2	14	234	0	0	NO_GENES
2	CNVR_295	135089138	135617581	Seg14	122	135453559	0.430891132	BovineHD0200039552	0	0	243	7	0	ENSBTAG00000038945;PADI4;KLHDC7A;ARHGEF10L;bta-mir-2358;RCC2;IGSF21;PADI3;RCC2;ACTL8
3	CNVR_301	20071	106276	Seg15	11	82937	0.686038571	BovineHD0300000012	0	20	228	2	0	ENSBTAG00000000584;ENSBTAG00000000584;ENSBTAG00000047162;ENSBTAG00000003249;ENSBTAG00000024070;TBX19;TIPRL;ENSBTAG00000047047;5S_rRNA;GPR161;GPR161;SFT2D2;ENSBTAG00000000584
3	CNVR_312	11936726	12201967	Seg16	3	11975091	0.820998817	BovineHD0300003932	73	12	165	0	0	CD1A;CD1B5;ENSBTAG00000000963;OR10T2;CD1D;ENSBTAG00000038426;CD1A;CD1B3;ENSBTAG00000039189;KIRREL;ENSBTAG00000038366;ENSBTAG00000026180;CD1A;OR10K1;ENSBTAG00000039993;ENSBTAG00000026848;ENSBTAG00000047776;ENSBTAG00000037575;CD1E;OR10R2;ENSBTAG00000037807;ENSBTAG00000047988
3	CNVR_319	20952889	20999367	Seg17	8	20996369	0.499715172	BovineHD0300006626	0	0	235	15	0	HFE2;SV2A;HIST2H2AC;TXNIP;HIST2H2AC;ENSBTAG00000022741;OTUD7B;U1;U1;U1;ENSBTAG00000027263;U1;ENSBTAG00000046368;H2B;H2B;H2B;H2B;PLEKHO1;HIST2H3A;BOLA1;HIST1H4F;U1;VPS45;MTMR11;U1;MGC152321;U1;SF3B4;FCGR1A;ENSBTAG00000032458;HIST2H2AB;ENSBTAG00000040098
3	CNVR_323	22796624	22829139	Seg18	7	22815905	0.01393299	BovineHD0300007130	0	0	239	11	0	CHD1L;PDE4DIP;ENSBTAG00000047910;ENSBTAG00000046872;ENSBTAG00000046766;ENSBTAG00000017316;U1;U1;7SK;ENSBTAG00000021104;U1;U1;ENSBTAG00000046242;U1;PDE4DIP;U6;U1;ENSBTAG00000007712;U1;PRKAB2;FMO5
3	CNVR_352	49241891	49262005	Seg19	3	49262005	0.55428	BovineHD0300014938	83	0	167	0	0	ARHGAP29;F3;GCLM;CNN3;ABCA4;ABCD3;U6;SLC44A3
3	CNVR_361	54328090	55034224	Seg20	1	54382375	0.82990431	BovineHD0300016479	1	3	216	30	0	ENSBTAG00000014857;GBP6;GBP6;U2;ENSBTAG00000017670;ENSBTAG00000014857;ENSBTAG00000046294;ENSBTAG00000038625;ENSBTAG00000037490;GBP4;ENSBTAG00000025621;ENSBTAG00000038938;GBP5;ENSBTAG00000038233;BT.37579;ENSBTAG00000037634
3	CNVR_361	54328090	55034224	Seg21	1	54414408	0.918658451	BovineHD0300016484	2	8	203	37	0	GBP4;ENSBTAG00000014857;GBP6;ENSBTAG00000025621;ENSBTAG00000017670;ENSBTAG00000038938;GBP6;ENSBTAG00000038625;ENSBTAG00000037490;ENSBTAG00000046294;U2;ENSBTAG00000038233;ENSBTAG00000014857;GBP5;BT.37579;ENSBTAG00000037634
3	CNVR_361	54328090	55034224	Seg22	4	54495908	0.83806326	BovineHD0300016492	2	30	178	40	0	ENSBTAG00000002416;ENSBTAG00000046294;GBP6;ENSBTAG00000025621;BT.37579;ENSBTAG00000046356;ENSBTAG00000038938;GBP6;ENSBTAG00000017670;U2;ENSBTAG00000038625;GBP4;ENSBTAG00000037490;ENSBTAG00000014857;GBP5;ENSBTAG00000037634;ENSBTAG00000014857;ENSBTAG00000038233
3	CNVR_361	54328090	55034224	Seg23	5	54537437	0.670720197	BovineHD0300036142	24	5	184	37	0	ENSBTAG00000046294;GBP5;ENSBTAG00000014857;ENSBTAG00000038938;ENSBTAG00000017670;U2;GBP6;ENSBTAG00000037490;ENSBTAG00000025621;ENSBTAG00000002416;BT.37579;ENSBTAG00000037634;ENSBTAG00000046356;ENSBTAG00000014857;ENSBTAG00000038233;GBP4;GBP6;ENSBTAG00000038625
3	CNVR_361	54328090	55034224	Seg24	50	54822796	0.707778764	BovineHD0300016510	5	41	203	1	0	ENSBTAG00000038938;ENSBTAG00000001143;GBP6;U2;GBP5;GTF2B;GBP4;ENSBTAG00000038625;ENSBTAG00000002416;BT.37579;ENSBTAG00000046356;ENSBTAG00000037490;ENSBTAG00000038233;ENSBTAG00000025621;ENSBTAG00000037634;ENSBTAG00000017670;CCBL2;ENSBTAG00000046294;ENSBTAG00000038500;GBP6
3	CNVR_361	54328090	55034224	Seg25	9	54963401	0.795138957	BovineHD0300036149	5	32	213	0	0	PKN2;ENSBTAG00000037490;ENSBTAG00000037634;CCBL2;ENSBTAG00000025621;ENSBTAG00000038938;ENSBTAG00000038500;ENSBTAG00000001143;GBP6;ENSBTAG00000046356;ENSBTAG00000038233;U2;BT.37579;ENSBTAG00000038625;GBP4;ENSBTAG00000002416;GTF2B
3	CNVR_361	54328090	55034224	Seg26	2	54983387	0.70282438	BovineHD0300016625	0	24	226	0	0	U2;ENSBTAG00000001143;GBP6;ENSBTAG00000038500;PKN2;BT.37579;CCBL2;ENSBTAG00000046356;GBP4;GTF2B;ENSBTAG00000037634;ENSBTAG00000037490;ENSBTAG00000002416;ENSBTAG00000038625
3	CNVR_403	119856994	119951681	Seg27	10	119914614	0.573808511	BovineHD0300035049	0	0	235	15	0	ENSBTAG00000033837;ENSBTAG00000040217;ENSBTAG00000038082;ENSBTAG00000045911;MYEOV2;ENSBTAG00000048084;ENSBTAG00000030221;ENSBTAG00000047496;ENSBTAG00000046002;CAPN10;ENSBTAG00000039281;CSF2RA;ENSBTAG00000045833;CSF2RA;ENSBTAG00000046792;ENSBTAG00000003281;ANKMY1;OTOS;ENSBTAG00000047813;NDUFA10;ENSBTAG00000046632;ENSBTAG00000040084;ENSBTAG00000039566;RNPEPL1;ENSBTAG00000040382;ENSBTAG00000033802
3	CNVR_404	120015245	120124422	Seg28	7	120051900	0.661372775	BovineHD0300035088	0	3	240	7	0	OTOS;ENSBTAG00000003389;ENSBTAG00000038082;ANKMY1;ENSBTAG00000048084;GPR35;CAPN10;GPC1;MYEOV2;ENSBTAG00000040382;ENSBTAG00000047813;bta-mir-149;ENSBTAG00000046632;ENSBTAG00000033837;ENSBTAG00000046002;ENSBTAG00000046792;NDUFA10;RNPEPL1;ENSBTAG00000047496;ENSBTAG00000040217;ENSBTAG00000045911;ENSBTAG00000039281;ENSBTAG00000039566;ENSBTAG00000033802;ENSBTAG00000030221;ENSBTAG00000003281;ENSBTAG0000…
4	CNVR_419	9004028	9032920	Seg29	4	9026721	0.430891132	BovineHD0400002772	8	7	235	0	0	MTERF;ENSBTAG00000027319;CYP51A1;AKAP9;KRIT1;LRRD1;MTERF
4	CNVR_431	20673638	20701989	Seg30	9	20701989	0.541146903	BovineHD0400006195	1	25	224	0	0	ARL4A;ENSBTAG00000034376
4	CNVR_437	24824291	24831553	Seg31	3	24831553	0.755539024	BovineHD0400007277	26	0	224	0	0	BZW2;ISPD;ENSBTAG00000034091;ENSBTAG00000045648;TSPAN13;SOSTDC1;ANKMY2;AGR2
4	CNVR_439	26027683	26041248	Seg32	3	26037922	0.786482392	BovineHD0400007594	9	1	238	2	0	AHR;SNORD31;U6;SNX13
4	CNVR_484	83413630	83468395	Seg33	18	83445914	0.792526688	BovineHD0400023113	0	0	203	47	0	TRGV11;NAA38;ENSBTAG00000000144;ENSBTAG00000000144;AMPH;ENSBTAG00000002859;ENSBTAG00000010300;ENSBTAG00000010300;ENSBTAG00000047684
4	CNVR_484	83413630	83468395	Seg34	3	83452740	0.691524153	BovineHD0400023122	0	0	220	30	0	ENSBTAG00000010300;TRGV11;NAA38;ENSBTAG00000000144;AMPH;ENSBTAG00000000144;ENSBTAG00000002859;ENSBTAG00000010300;ENSBTAG00000047684
4	CNVR_484	83413630	83468395	Seg35	2	83463128	0.764033219	BovineHD0400023124	0	0	240	10	0	TRGV11;ENSBTAG00000047684;AMPH;ENSBTAG00000000144;ENSBTAG00000000144;ENSBTAG00000002859;ENSBTAG00000010300;NAA38;ENSBTAG00000010300
4	CNVR_499	90693544	90716109	Seg36	4	90705987	0.900934368	BovineHD0400025144	6	20	224	0	0	NO_GENES
4	CNVR_504	95806174	95838717	Seg37	3	95827113	0.896223881	BovineHD0400026682	5	16	229	0	0	bta-mir-29a;SNORA13;ENSBTAG00000002008;PODXL;bta-mir-29b-1;MKLN1
4	CNVR_507	99786907	99930073	Seg38	2	99877016	0.900934368	BovineHD0400027959	0	0	239	11	0	CALD1;U6;STRA8;TMEM140;AGBL3;NUP205;ENSBTAG00000015551;SLC13A4;PL-5283;WDR91;ENSBTAG00000031548;CNOT4;FAM180A;STRA8;AGBL3;C7orf49;5S_rRNA;ENSBTAG00000047605
4	CNVR_509	100562856	100570053	Seg39	6	100570053	0.885709774	BovineHD0400028155	2	19	229	0	0	MTPN;ENSBTAG00000031458;PL-5283;NUP205;FAM180A;ENSBTAG00000015551;SLC13A4
4	CNVR_513	105994555	106143691	Seg40	8	106031736	0.690343458	BovineHD0400029962	0	0	230	20	0	ENSBTAG00000044697;OR9A4;ENSBTAG00000003664;ENSBTAG00000003621;TRB@;ENSBTAG00000027341;ENSBTAG00000039956;ENSBTAG00000047562;ENSBTAG00000038690;TRB@;ENSBTAG00000046616;AGK;ENSBTAG00000048012;ENSBTAG00000031236;ENSBTAG00000046164;ENSBTAG00000047722;WEE2;ENSBTAG00000038934;ENSBTAG00000045978;CLEC5A;ENSBTAG00000024245;ENSBTAG00000046341;TAS2R3;KIAA1147;AGK;ENSBTAG00000039093;ENSBTAG00000047072;ENSBT…
4	CNVR_514	106404042	106545051	Seg41	7	106500960	0.573808511	BovineHD0400030185	0	2	219	29	0	ENSBTAG00000038943;ENSBTAG00000046793;TRBV29-1;ENSBTAG00000031232;ENSBTAG00000046616;TRBV30;ENSBTAG00000048012;ENSBTAG00000040281;ENSBTAG00000040388;ENSBTAG00000031234;ENSBTAG00000002259;ENSBTAG00000002259;PRSS58;CLEC5A;ENSBTAG00000034609;ENSBTAG00000040387;ENSBTAG00000034609;TRB@;ENSBTAG00000024245;ENSBTAG00000047657;ENSBTAG00000003664;TRB@;ENSBTAG00000046660;OR9A4;ENSBTAG00000044697;ENSBTAG0000…
4	CNVR_514	106404042	106545051	Seg42	1	106512355	0.665456923	BovineHD0400030187	0	1	228	21	0	MGAM;TAS2R38;ENSBTAG00000047844;ENSBTAG00000027204;ENSBTAG00000046793;ENSBTAG00000040387;ENSBTAG00000046660;ENSBTAG00000044697;ENSBTAG00000047725;ENSBTAG00000038960;ENSBTAG00000003664;ENSBTAG00000038943;ENSBTAG00000040388;ENSBTAG00000031234;ENSBTAG00000040281;ENSBTAG00000038934;ENSBTAG00000045978;PRSS2;TRBV30;ENSBTAG00000047922;ENSBTAG00000039956;TRB@;ENSBTAG00000034609;TRBV29-1;ENSBTAG0000003812…
4	CNVR_515	106642849	106779056	Seg43	3	106739474	0.972250572	BovineHD0400030293	20	29	201	0	0	ENSBTAG00000002259;ENSBTAG00000048189;ENSBTAG00000038307;TRBV30;TRBV29-1;ENSBTAG00000046496;TRB@;ENSBTAG00000048012;KEL;TRBV30;PRSS2;ENSBTAG00000031232;TRB@;ENSBTAG00000047562;ENSBTAG00000038943;ENSBTAG00000047725;ENSBTAG00000040388;TRB@;TRPV6;ENSBTAG00000031234;ENSBTAG00000002259;ENSBTAG00000047657;ENSBTAG00000045978;TRBV2;C7orf34;ENSBTAG00000002259;ENSBTAG00000031236;TRB@;ENSBTAG00000046616;ENS…
4	CNVR_515	106642849	106779056	Seg44	1	106765834	0.825130814	BovineHD0400030317	20	0	230	0	0	ENSBTAG00000047844;ENSBTAG00000047657;ENSBTAG00000048189;ENSBTAG00000038934;ENSBTAG00000045978;TRBV2;ENSBTAG00000024245;TRB@;ENSBTAG00000048012;TRPV6;ENSBTAG00000046164;ENSBTAG00000046793;ENSBTAG00000040281;ENSBTAG00000027204;ENSBTAG00000047193;ENSBTAG00000003633;C7orf34;TRB@;ENSBTAG00000024231;PRSS58;ENSBTAG00000037918;ENSBTAG00000038307;ENSBTAG00000002259;ENSBTAG00000046660;TRB@;ENSBTAG00000046…
4	CNVR_520	108198485	108303114	Seg45	3	108258730	0.923070629	BovineHD0400036262	48	0	200	2	0	FAM115C;ENSBTAG00000013248;NOBOX;FAM115A;ENSBTAG00000046910;ENSBTAG00000048115;OR6B1;OR2A2;ENSBTAG00000011191;ENSBTAG00000020364;OR2A5;ARHGEF5;ENSBTAG00000047188;ENSBTAG00000013673;OR2A12;ENSBTAG00000037927;ENSBTAG00000046020;ENSBTAG00000045576
4	CNVR_527	113646992	114068320	Seg46	20	113757613	0.530936667	BovineHD0400032801	0	2	204	44	0	GIMAP8;ZNF746;GIMAP8;GIMAP7;ENSBTAG00000011240;ENSBTAG00000039588;TMEM176B;RARRES2;ZNF777;TMEM176B;ENSBTAG00000000715;ENSBTAG00000008542;ENSBTAG00000008550;ENSBTAG00000004894;GIMAP8;ATP6V0E2;ENSBTAG00000037510;GIMAP1;GIMAP7;REPIN1;GIMAP7;ZNF775;ZNF467;5S_rRNA;TMEM176A;ENSBTAG00000039928;TMEM176A;7SK;GIMAP4;KRBA1;ENSBTAG00000000715;LRRC61;ZNF862
4	CNVR_534	118884897	118949955	Seg47	5	118891222	0.900934368	BovineHD0400034829	11	0	239	0	0	RNF32;NOM1;LMBR1;UBE3C;MNX1
5	CNVR_631	41699717	42196029	Seg48	3	41751952	0.430891132	BovineHD0500011905	1	1	235	13	0	U6;KIF21A;C12orf40;ABCD2;bta-mir-2428
5	CNVR_643	50314511	50321156	Seg49	3	50321156	0.855993655	BovineHD0500014468	10	2	238	0	0	TMEM5;AVPR1A
5	CNVR_656	57951588	58316375	Seg50	1	58022526	0.723372761	BovineHD0500016374	3	22	221	4	0	ENSBTAG00000009049;PA2G4;ENSBTAG00000021460;WIBG;BLOC1S1;RDH5;OR2AP1;ENSBTAG00000047733;IKZF4;ITGA7;ENSBTAG00000037758;ENSBTAG00000046778;PMEL17;ENSBTAG00000018506;ENSBTAG00000021621;CDK2;METTL7B;ENSBTAG00000021122;RPS26;ENSBTAG00000047825;ENSBTAG00000024798;CD63;ENSBTAG00000006605;SUOX;RAB5B;DNAJC14;DGKA;RDH5;OR10P1;U6;ERBB3;ENSBTAG00000037842;MMP19;GDF11;ENSBTAG00000047931;SNORA81;ORMDL2;ENSBTA…
5	CNVR_656	57951588	58316375	Seg51	6	58049635	0.639616364	BovineHD0500016381	6	30	206	8	0	MMP19;WIBG;U6;CD63;IKZF4;METTL7B;ENSBTAG00000046778;GDF11;SUOX;PA2G4;RPS26;ENSBTAG00000037758;ERBB3;ENSBTAG00000021122;ENSBTAG00000006605;ENSBTAG00000021621;ENSBTAG00000047825;ENSBTAG00000024798;ORMDL2;CIP29;ENSBTAG00000018506;RDH5;OR10P1;ENSBTAG00000021460;ENSBTAG00000047980;ENSBTAG00000037842;ENSBTAG00000047733;DGKA;RAB5B;OR2AP1;CDK2;ENSBTAG00000047931;ENSBTAG00000009049;DNAJC14;SNORA81;PMEL17;…
5	CNVR_656	57951588	58316375	Seg52	1	58072400	0.852043734	BovineHD0500016393	0	19	225	6	0	RPS26;DNAJC14;SNORA81;DGKA;ENSBTAG00000047980;ENSBTAG00000037842;ENSBTAG00000021122;RDH5;ORMDL2;CD63;GDF11;ENSBTAG00000047931;ENSBTAG00000009049;CIP29;ENSBTAG00000037758;IKZF4;SUOX;ENSBTAG00000018506;ITGA7;BLOC1S1;ENSBTAG00000021621;OR2AP1;ENSBTAG00000047733;RDH5;OR10P1;ENSBTAG00000047825;RAB5B;ENSBTAG00000021460;ENSBTAG00000006605;PMEL17;CDK2;ENSBTAG00000024798;MMP19;ENSBTAG00000048295;METTL7B;U…
5	CNVR_656	57951588	58316375	Seg53	6	58113423	0.691524153	BovineHD0500016401	0	18	194	38	0	OR10P1;METTL7B;DNAJC14;RDH5;U6;ENSBTAG00000037758;IKZF4;ENSBTAG00000021122;MMP19;SNORA81;ENSBTAG00000047931;ENSBTAG00000046778;RPS26;ENSBTAG00000047980;ENSBTAG00000047825;CD63;SUOX;WIBG;ENSBTAG00000006605;ENSBTAG00000024798;ENSBTAG00000018506;CIP29;GDF11;ENSBTAG00000009049;ENSBTAG00000037842;ENSBTAG00000021460;ENSBTAG00000048295;ENSBTAG00000047292;ENSBTAG00000021621;CDK2;OR2AP1;RDH5;ENSBTAG000000…
5	CNVR_656	57951588	58316375	Seg54	12	58184342	0.597568421	BovineHD0500016411	1	2	229	18	0	ENSBTAG00000047292;U6;OR6C2;OR10P1;METTL7B;ENSBTAG00000006605;ENSBTAG00000048295;ENSBTAG00000046778;WIBG;PMEL17;RDH5;BLOC1S1;ENSBTAG00000037758;ENSBTAG00000047980;MMP19;ENSBTAG00000021122;CDK2;ENSBTAG00000021460;DGKA;ITGA7;ENSBTAG00000047931;SUOX;RAB5B;CD63;ENSBTAG00000024798;CIP29;ENSBTAG00000021621;ENSBTAG00000047733;ORMDL2;SNORA81;ENSBTAG00000018506;OR2AP1;ENSBTAG00000009049;DNAJC14;ENSBTAG000…
5	CNVR_656	57951588	58316375	Seg55	3	58293514	0.70775	Hapmap27035-BTA-162841	0	1	237	12	0	ENSBTAG00000021621;ENSBTAG00000026030;ENSBTAG00000037842;ENSBTAG00000006605;ENSBTAG00000038521;OR2AP1;ENSBTAG00000047980;ENSBTAG00000046778;U6;ENSBTAG00000047931;ENSBTAG00000021460;ENSBTAG00000048295;ENSBTAG00000047825;ENSBTAG00000024798;OR10P1;METTL7B;ENSBTAG00000047733;SNORA81;ITGA7;GDF11;OR6C2;RDH5;ENSBTAG00000021122;ENSBTAG00000018506;RDH5;ENSBTAG00000047292;ENSBTAG00000037758;CD63;BLOC1S1
5	CNVR_657	58366489	58541335	Seg56	11	58441130	0.541146903	BovineHD0500016459	175	25	50	0	0	U6;ENSBTAG00000046778;ENSBTAG00000038521;ENSBTAG00000024798;METTL7B;ENSBTAG00000006605;ENSBTAG00000047825;ENSBTAG00000037758;ENSBTAG00000018506;ENSBTAG00000026030;ENSBTAG00000037842;ENSBTAG00000031111;OR2AP1;ENSBTAG00000021460;ENSBTAG00000021621;ENSBTAG00000048295;OR6C75;ENSBTAG00000047931;ENSBTAG00000047980;ENSBTAG00000048224;OR6C2;ENSBTAG00000021122;OR10P1;ENSBTAG00000031111;OR6C76;ENSBTAG00000…
5	CNVR_661	59326143	59721116	Seg57	1	59387113	0.962650115	BovineHD0500016663	92	1	153	4	0	ENSBTAG00000031099;ENSBTAG00000046994;OR10A7;ENSBTAG00000026078;ENSBTAG00000048277;ENSBTAG00000047259;ENSBTAG00000048233;ENSBTAG00000047890;ENSBTAG00000045752;ENSBTAG00000048168;ENSBTAG00000046446;ENSBTAG00000002913;ENSBTAG00000047259;ENSBTAG00000045816;ENSBTAG00000045684;ENSBTAG00000045722;ENSBTAG00000045922;ENSBTAG00000031100;ENSBTAG00000046016;ENSBTAG00000047056;ENSBTAG00000046639;ENSBTAG00000…
5	CNVR_661	59326143	59721116	Seg58	5	59442269	0.849651047	BovineHD0500016665	103	63	79	5	0	ENSBTAG00000046639;ENSBTAG00000047056;ENSBTAG00000037629;ENSBTAG00000046645;ENSBTAG00000047886;ENSBTAG00000038567;ENSBTAG00000048168;ENSBTAG00000048277;OR6C1;ENSBTAG00000047619;ENSBTAG00000045752;ENSBTAG00000048224;ENSBTAG00000045684;ENSBTAG00000047967;ENSBTAG00000047259;ENSBTAG00000047890;ENSBTAG00000045816;ENSBTAG00000045922;ENSBTAG00000046599;ENSBTAG00000046016;ENSBTAG00000046446;ENSBTAG000000…
5	CNVR_661	59326143	59721116	Seg59	6	59528762	0.844569841	BovineHD0500016675	97	47	97	9	0	ENSBTAG00000048277;ENSBTAG00000046599;ENSBTAG00000046317;ENSBTAG00000048168;ENSBTAG00000046645;ENSBTAG00000047886;ENSBTAG00000046639;ENSBTAG00000047619;ENSBTAG00000046016;ENSBTAG00000045816;ENSBTAG00000047056;ENSBTAG00000045722;ENSBTAG00000002913;ENSBTAG00000047259;ENSBTAG00000046446;OR6C1;ENSBTAG00000047109;ENSBTAG00000045752;ENSBTAG00000031100;ENSBTAG00000048233;ENSBTAG00000045922;ENSBTAG000000…
5	CNVR_661	59326143	59721116	Seg60	1	59537829	0.858668939	BTB-02014476	99	47	93	11	0	ENSBTAG00000046317;ENSBTAG00000046884;ENSBTAG00000047109;ENSBTAG00000048168;ENSBTAG00000048233;ENSBTAG00000045722;ENSBTAG00000031096;ENSBTAG00000047619;OR10A7;ENSBTAG00000046446;ENSBTAG00000031100;ENSBTAG00000046599;ENSBTAG00000047056;ENSBTAG00000047967;ENSBTAG00000046016;ENSBTAG00000047259;ENSBTAG00000048277;ENSBTAG00000045922;ENSBTAG00000045752;ENSBTAG00000002913;ENSBTAG00000046994;ENSBTAG00000…
5	CNVR_661	59326143	59721116	Seg61	7	59612173	0.918658451	BovineHD0500016686	93	55	91	11	0	OR10A7;ENSBTAG00000048168;ENSBTAG00000048277;ENSBTAG00000047619;ENSBTAG00000046994;ENSBTAG00000046884;ENSBTAG00000031100;ENSBTAG00000047259;ENSBTAG00000046610;ENSBTAG00000045722;ENSBTAG00000047259;OR6C1;ENSBTAG00000047109;ENSBTAG00000046016;ENSBTAG00000045807;ENSBTAG00000048233;ENSBTAG00000046317;ENSBTAG00000045752;ENSBTAG00000002913;ENSBTAG00000026078;ENSBTAG00000031099;ENSBTAG00000031097;ENSBTA…
5	CNVR_661	59326143	59721116	Seg62	1	59619562	0.987819775	BovineHD0500016690	93	33	113	11	0	ENSBTAG00000047056;OR6C1;ENSBTAG00000046016;ENSBTAG00000031100;ENSBTAG00000045922;ENSBTAG00000026078;ENSBTAG00000045722;ENSBTAG00000046610;ENSBTAG00000046761;ENSBTAG00000031096;ENSBTAG00000047619;ENSBTAG00000048168;ENSBTAG00000045816;ENSBTAG00000046317;ENSBTAG00000046884;ENSBTAG00000045752;ENSBTAG00000002913;ENSBTAG00000047890;ENSBTAG00000031099;ENSBTAG00000047259;ENSBTAG00000047259;ENSBTAG000000…
5	CNVR_661	59326143	59721116	Seg63	1	59627471	0.825130814	BovineHD0500016691	51	19	168	12	0	ENSBTAG00000031100;ENSBTAG00000046639;ENSBTAG00000046884;ENSBTAG00000045982;OR10A7;ENSBTAG00000047259;ENSBTAG00000047259;ENSBTAG00000046610;ENSBTAG00000045722;ENSBTAG00000038567;ENSBTAG00000047056;ENSBTAG00000047886;ENSBTAG00000048168;ENSBTAG00000048277;ENSBTAG00000045807;ENSBTAG00000031099;ENSBTAG00000045752;ENSBTAG00000002913;ENSBTAG00000026078;OR6C1;ENSBTAG00000046446;ENSBTAG00000037629;ENSBTA…
5	CNVR_675	74818441	74891556	Seg64	3	74880537	0.9685	BovineHD0500021276	0	0	237	13	0	APOL3;U6;ENSBTAG00000039524;FOXRED2;ENSBTAG00000012192;TXN2;ENSBTAG00000012192;ENSBTAG00000045875;MYH9;ENSBTAG00000037799;ENSBTAG00000046392;EIF3D;ENSBTAG00000038652;APOL3
5	CNVR_721	99525483	100143855	Seg65	8	99577125	0.840068478	BovineHD0500028480	26	66	138	20	0	KLRK1;KLRC1;ENSBTAG00000037436;ENSBTAG00000014332;KLRJ1;NKG2C;7SK;NKG2A;NKG2A;ENSBTAG00000014332;ENSBTAG00000046268;T2R65A;7SK;KLRA1;STYK1;T2R10C;T2R12;BOTA-T2R10B;ENSBTAG00000001336;TAS2R10;CSDA;MAGOHB;ENSBTAG00000033671;TAS2R46
5	CNVR_721	99525483	100143855	Seg66	2	99600255	0.900934368	BovineHD0500028482	7	12	208	23	0	ENSBTAG00000014332;MAGOHB;KLRA1;KLRK1;NKG2C;7SK;CSDA;ENSBTAG00000037436;ENSBTAG00000014332;STYK1;KLRC1;BOTA-T2R10B;NKG2A;ENSBTAG00000033671;T2R10C;T2R12;KLRJ1;NKG2A;ENSBTAG00000046268;TAS2R10;T2R65A;7SK
5	CNVR_721	99525483	100143855	Seg67	4	99770471	0.843593617	BovineHD0500028507	2	0	235	13	0	ENSBTAG00000037436;GABARAPL1;BOTA-T2R10B;T2R10C;ENSBTAG00000033671;ENSBTAG00000014332;ENSBTAG00000046268;NKG2C;TMEM52B;TAS2R10;OLR1;KLRC1;KLRK1;ENSBTAG00000014332;KLRA1;MAGOHB;ENSBTAG00000000966;NKG2A;ENSBTAG00000030426;CSDA;KLRJ1;7SK;7SK;STYK1;KLRD1;NKG2A
5	CNVR_721	99525483	100143855	Seg68	2	99828339	0.840408065	BovineHD0500028540	0	0	232	16	2	GABARAPL1;KLRC1;ENSBTAG00000037436;ENSBTAG00000033671;NKG2C;ENSBTAG00000014332;OLR1;CLEC7A;ENSBTAG00000046268;7SK;MAGOHB;7SK;NKG2A;CLEC7A;CLEC1A;KLRA1;TMEM52B;STYK1;ENSBTAG00000030426;ENSBTAG00000000966;ENSBTAG00000014332;KLRJ1;NKG2A;KLRK1;KLRD1;CSDA
5	CNVR_723	100568796	100645237	Seg69	1	100581184	0.296911154	BovineHD0500028815	0	0	221	29	0	KLRF1;CLEC7A;CLEC7A;OLR1;KLRD1;KLRF2;ENSBTAG00000006851;KLRB1;CLEC12A;CLECL1;CLEC2A;CLEC1A;ENSBTAG00000046324;ENSBTAG00000006851;ENSBTAG00000038407;CLEC9A;TMEM52B;ENSBTAG00000030426;7SK;ENSBTAG00000012026;ENSBTAG00000000966;CD69;CLEC12B;CLEC1B;GABARAPL1;U6;CLEC1B
5	CNVR_723	100568796	100645237	Seg70	7	100626886	0.438388676	BovineHD0500028816	0	0	200	50	0	CD69;KLRB1;CLEC7A;OLR1;TMEM52B;7SK;KLRD1;CLEC7A;ENSBTAG00000030426;ENSBTAG00000012026;CLEC12A;KLRF2;U6;GABARAPL1;ENSBTAG00000006851;ENSBTAG00000038407;ENSBTAG00000000966;ENSBTAG00000006851;KLRF1;CLEC1B;CLEC9A;CLEC1A;CLEC1B;CLEC12B;CLEC2A;ENSBTAG00000046324;CLECL1
5	CNVR_723	100568796	100645237	Seg71	1	100633394	0.93454186	BovineHD0500036200	0	0	206	44	0	KLRF1;ENSBTAG00000038407;CD69;CLEC7A;7SK;ENSBTAG00000006851;CLEC1B;KLRF2;CLEC12B;CLEC2A;U6;OLR1;ENSBTAG00000006851;CLEC12A;CLEC9A;ENSBTAG00000012026;GABARAPL1;CLECL1;KLRB1;CLEC1B;CLEC7A;TMEM52B;ENSBTAG00000046324;CLEC1A;ENSBTAG00000030426
5	CNVR_723	100568796	100645237	Seg72	5	100642451	0.795138957	BovineHD0500028828	0	0	231	19	0	ENSBTAG00000012026;CLEC12B;GABARAPL1;ENSBTAG00000030426;CLEC1B;CD69;KLRF2;ENSBTAG00000006851;7SK;CLEC2A;CLEC1A;CLEC7A;KLRF1;CLEC7A;CLEC9A;CLEC1B;U6;OLR1;KLRB1;ENSBTAG00000046324;CLEC12A;CLECL1;ENSBTAG00000006851;ENSBTAG00000038407;TMEM52B
5	CNVR_725	102375978	102695158	Seg73	5	102458909	0.499715172	BovineHD0500029342	0	1	234	15	0	CD163;SLC2A3;ENSBTAG00000039847;CLEC4D;ENSBTAG00000039380;ENSBTAG00000048175;CLEC6A;BT.53519;BT.53519;ENSBTAG00000039847;CLEC4E;ENSBTAG00000039817;C3AR1;BT.53519;ENSBTAG00000003197;ENSBTAG00000047848;NECAP1;CLEC6A;FOXJ2;CLEC4A
5	CNVR_725	102375978	102695158	Seg74	3	102487072	0.686038571	BovineHD0500029351	59	38	152	1	0	CLEC6A;CD163;CLEC6A;BT.53519;C3AR1;ENSBTAG00000039847;CLEC4D;ENSBTAG00000024318;FOXJ2;BT.53519;ENSBTAG00000039380;ENSBTAG00000039817;ENSBTAG00000024318;BT.53519;ENSBTAG00000048175;CLEC4E;NECAP1;ENSBTAG00000003197;ENSBTAG00000047848;CLEC4A;ENSBTAG00000039847
5	CNVR_725	102375978	102695158	Seg75	3	102495087	0.75620069	BovineHD0500029361	35	36	172	7	0	BT.53519;ENSBTAG00000039847;ENSBTAG00000030371;CLEC4A;CD163;ENSBTAG00000024318;CLEC4D;ENSBTAG00000048175;ENSBTAG00000024318;ENSBTAG00000039847;CLEC6A;C3AR1;CLEC6A;ENSBTAG00000003197;ENSBTAG00000039380;BT.53519;ENSBTAG00000047848;CLEC4E;BT.53519;ENSBTAG00000039817;NECAP1;FOXJ2
5	CNVR_725	102375978	102695158	Seg76	3	102538245	0.438388676	BTA-121699-no-rs	10	29	204	7	0	CLEC6A;ENSBTAG00000024318;CLEC6A;CLEC4D;ENSBTAG00000039847;ENSBTAG00000047848;ENSBTAG00000039817;BT.53519;ENSBTAG00000048175;NECAP1;CD163;FOXJ2;C3AR1;ENSBTAG00000024318;ENSBTAG00000039380;BT.53519;ENSBTAG00000003197;BT.53519;CLEC4E;ENSBTAG00000039847;ENSBTAG00000030371;CLEC4A
5	CNVR_725	102375978	102695158	Seg77	2	102551993	0.852043734	BovineHD0500029368	0	19	228	3	0	ENSBTAG00000039847;BT.53519;CLEC4D;ENSBTAG00000039380;CLEC6A;BT.53519;CD163;CLEC4A;ENSBTAG00000024318;CLEC4E;BT.53519;ENSBTAG00000048175;ENSBTAG00000039817;ENSBTAG00000003197;ENSBTAG00000030371;NECAP1;ENSBTAG00000039847;ENSBTAG00000024318;ENSBTAG00000047848;CLEC6A
5	CNVR_725	102375978	102695158	Seg78	4	102606232	0.795138957	BovineHD0500029371	17	26	204	3	0	ENSBTAG00000030371;CLEC4D;ENSBTAG00000039817;CLEC6A;BT.53519;ENSBTAG00000039847;ENSBTAG00000024318;ENSBTAG00000039380;CD163;ENSBTAG00000048175;ENSBTAG00000045768;ENSBTAG00000045765;ENSBTAG00000047848;ENSBTAG00000024318;ENSBTAG00000003197;CLEC4E;CLEC6A;BT.53519;BT.53519;ENSBTAG00000039847
5	CNVR_725	102375978	102695158	Seg79	11	102688328	0.099936429	BovineHD0500029399	2	34	214	0	0	ENSBTAG00000039847;BT.53519;CD163;ENSBTAG00000039847;BT.53519;BT.53519;ENSBTAG00000045765;ENSBTAG00000024318;ENSBTAG00000039380;ENSBTAG00000045768;ENSBTAG00000024318;ENSBTAG00000039817;CLEC4E;ENSBTAG00000030371;ENSBTAG00000048175;CLEC4D;ENSBTAG00000034678;ENSBTAG00000047848
5	CNVR_727	103105996	103454169	Seg80	7	103207519	0.430891132	BovineHD0500029544	2	8	220	20	0	CD163L1;ENSBTAG00000047936;RBP5;CLSTN3;BT.53519;ENSBTAG00000024318;ENSBTAG00000039256;CLSTN3;BT.53519;BT.53519;PEX5;ENSBTAG00000045765;ENSBTAG00000024318;ENSBTAG00000030371;ENSBTAG00000045768;ENSBTAG00000048175;ENSBTAG00000037743;ENSBTAG00000039470;ENSBTAG00000039470;PEX5;CD163L1;CD163L1;BT.105910;ENSBTAG00000034678;ENSBTAG00000039470;C1RL;C1RL
5	CNVR_727	103105996	103454169	Seg81	1	103248025	0.099936429	BovineHD0500036226	22	18	172	38	0	CD163L1;ENSBTAG00000039470;ENSBTAG00000030371;ENSBTAG00000034678;CD163L1;ENSBTAG00000024318;ENSBTAG00000045768;ENSBTAG00000039256;PEX5;CLSTN3;BT.105910;PEX5;RBP5;C1RL;ENSBTAG00000024318;CLSTN3;ENSBTAG00000039470;C1R;ENSBTAG00000048175;CD163L1;ENSBTAG00000045765;ENSBTAG00000047936;C1RL;ENSBTAG00000039470;C1R;ENSBTAG00000037743
5	CNVR_727	103105996	103454169	Seg82	4	103320352	0.106106625	BovineHD0500029560	25	20	159	46	0	BT.105910;ENSBTAG00000039470;ENSBTAG00000030371;ENSBTAG00000045768;CD163L1;CD163L1;CD163L1;ENSBTAG00000034678;ENSBTAG00000047936;ENSBTAG00000048175;ENSBTAG00000024318;PEX5;C1RL;C1RL;ENSBTAG00000037743;RBP5;ENSBTAG00000039256;C1S;ENSBTAG00000024318;PEX5;ENSBTAG00000045765;CLSTN3;C1R;CLSTN3;ENSBTAG00000039470;C1R;ENSBTAG00000039470
5	CNVR_727	103105996	103454169	Seg83	1	103352396	0.792435738	BovineHD0500029572	2	1	239	8	0	ENSBTAG00000045765;ENSBTAG00000037743;ENSBTAG00000047936;ENSBTAG00000048175;LPCAT3;ENSBTAG00000024318;CD163L1;C1RL;BT.105910;ENSBTAG00000024318;RBP5;CD163L1;ENSBTAG00000030371;ENSBTAG00000045768;ENSBTAG00000034678;C1RL;C1S;ENSBTAG00000039470;ENSBTAG00000039256;CD163L1;CLSTN3;CLSTN3;PEX5;PEX5;ENSBTAG00000039470;ENSBTAG00000039470;C1R;C1R
5	CNVR_760	117220685	118203101	Seg84	3	117286811	0.647122414	BovineHD0500034077	14	4	215	17	0	TTC38;bta-mir-2443;GTSE1;PKDREJ;TTC38;TRMU;PKDREJ;PPARA;GTSE1;bta-let-7a-3;WNT7B;CDPF1;bta-mir-3596
5	CNVR_760	117220685	118203101	Seg85	1	117292893	0.430891132	BovineHD0500034079	8	11	205	26	0	TTC38;TTC38;bta-mir-3596;GTSE1;PKDREJ;WNT7B;PKDREJ;GTSE1;CDPF1;PPARA;bta-mir-2443;TRMU;bta-let-7a-3
5	CNVR_760	117220685	118203101	Seg86	1	117312390	0.499715172	BovineHD0500034081	1	8	210	31	0	bta-let-7a-3;bta-mir-2443;TTC38;GTSE1;bta-mir-3596;TRMU;WNT7B;PKDREJ;TTC38;CDPF1;PKDREJ;GTSE1;PPARA
5	CNVR_760	117220685	118203101	Seg87	2	117343472	0.661372775	BovineHD0500034090	2	8	205	35	0	bta-mir-2443;bta-let-7a-3;WNT7B;PKDREJ;GTSE1;TTC38;CDPF1;GTSE1;bta-mir-3596;TRMU;PKDREJ;TTC38;PPARA
5	CNVR_760	117220685	118203101	Seg88	2	117357424	0.541146903	BovineHD0500034093	7	17	182	44	0	GTSE1;TTC38;TTC38;CELSR1;TRMU;bta-mir-3596;PKDREJ;GTSE1;PKDREJ;CDPF1;PPARA;bta-mir-2443;WNT7B;bta-let-7a-3
5	CNVR_760	117220685	118203101	Seg89	23	117472606	0.213422182	BovineHD0500034130	13	38	139	59	1	bta-mir-2443;TTC38;CELSR1;GTSE1;bta-mir-3596;TTC38;WNT7B;PKDREJ;CDPF1;TRMU;PKDREJ;GTSE1;PPARA;bta-let-7a-3
5	CNVR_760	117220685	118203101	Seg90	3	117493794	0.0790743	BovineHD0500034135	13	47	115	74	1	TRMU;GTSE1;bta-let-7a-3;PKDREJ;CELSR1;TTC38;bta-mir-2443;bta-mir-3596;TTC38;PKDREJ;GTSE1;PPARA;CDPF1
5	CNVR_760	117220685	118203101	Seg91	1	117497778	0.082281525	BovineHD0500036296	4	36	127	82	1	GTSE1;TRMU;PKDREJ;bta-mir-3596;CELSR1;bta-let-7a-3;bta-mir-2443;PPARA;CDPF1;PKDREJ;GTSE1;TTC38;TTC38
5	CNVR_760	117220685	118203101	Seg92	1	117502330	0.430891132	BovineHD0500034140	13	33	126	77	1	GTSE1;TRMU;bta-mir-3596;CELSR1;bta-let-7a-3;PPARA;GTSE1;PKDREJ;CDPF1;PKDREJ;bta-mir-2443;TTC38;TTC38
5	CNVR_760	117220685	118203101	Seg93	1	117524110	0.430891132	BovineHD0500034144	87	14	90	58	1	TRMU;PKDREJ;PPARA;bta-mir-3596;CELSR1;GTSE1;GRAMD4;bta-mir-2443;CDPF1;bta-let-7a-3;GTSE1;PKDREJ;TTC38;TTC38
5	CNVR_760	117220685	118203101	Seg94	8	117586036	0.438388676	BovineHD0500034148	147	4	61	37	1	GTSE1;TRMU;GTSE1;PKDREJ;CERK;bta-mir-3596;TTC38;TTC38;GRAMD4;CERK;PKDREJ;CELSR1;bta-let-7a-3;PPARA;CDPF1;bta-mir-2443
5	CNVR_760	117220685	118203101	Seg95	2	117631559	0.569753077	BovineHD0500034159	44	6	151	48	1	CERK;PKDREJ;GTSE1;PPARA;CDPF1;TTC38;PKDREJ;GTSE1;TRMU;bta-mir-2443;CELSR1;bta-let-7a-3;TTC38;CERK;bta-mir-3596;GRAMD4
5	CNVR_760	117220685	118203101	Seg96	1	117639815	0.665456923	BovineHD0500034161	44	6	180	19	1	GTSE1;CERK;PPARA;TRMU;CERK;CELSR1;GRAMD4;CDPF1;GTSE1;PKDREJ;PKDREJ;TTC38;TTC38
5	CNVR_769	119781228	120063370	Seg97	3	119848543	0.755539024	BovineHD0500035008	0	16	234	0	0	SHANK3;SHANK3;ACR;MAPK8IP2;PLXNB2;SHANK3;ARSA;LMF2;FAM19A5;ENSBTAG00000026385;ENSBTAG00000030185;TUBGCP6;MIOX;NCAPH2;PPP6R2;SBF1;MIOX;SCO2;SYCE3;CPT1B;CHKB;HDAC10;RABL2B;MAPK12;MAPK11;SELO;DENND6B;ADM2;KLHDC7B;HDAC10;MGC128071
6	CNVR_780	3181549	3225645	Seg98	6	3208493	0.430891132	BovineHD0600000798	0	0	181	67	2	BBS7;ANXA5;EXOSC9;U6;CCNA2
6	CNVR_780	3181549	3225645	Seg99	1	3217181	0.385697143	BovineHD0600000803	0	0	191	57	2	EXOSC9;CCNA2;BBS7;ANXA5
6	CNVR_781	3614332	3641139	Seg100	4	3624842	0.755539024	Hapmap23359-BTA-143727	3	16	231	0	0	U3;EXOSC9;ANXA5;U6;CCNA2;BBS7
6	CNVR_786	6502610	6680850	Seg101	10	6652458	0.97975102	BovineHD0600001420	0	0	242	8	0	ENSBTAG00000037311;FABP2;PDE5A;ENSBTAG00000035319;C4orf3;MGC134093;MGC134093;ENSBTAG00000040228
6	CNVR_845	52187963	52201969	Seg102	4	52201969	0.70775	BovineHD0600014399	0	8	242	0	0	NO_GENES
6	CNVR_886	80232706	80256406	Seg103	6	80249371	0.5817	BovineHD0600022123	3	21	226	0	0	NO_GENES
6	CNVR_911	103486788	103513369	Seg104	8	103510671	0.639616364	BovineHD0600028811	0	0	237	13	0	AFF1;U6;U6;LAMTOR5;U6;ENSBTAG00000047432;SLC10A6;KLHL8;PTPN13;HSD17B13;ENSBTAG00000044720
6	CNVR_912	103601463	103627703	Seg105	3	103613168	0.962650115	BovineHD0600034854	0	0	227	23	0	HSD17B11;U6;HSD17B13;LAMTOR5;KLHL8;PTPN13;U6;SLC10A6;ENSBTAG00000044720;ENSBTAG00000047432;AFF1;U6
6	CNVR_934	114705514	114716539	Seg106	6	114716539	0.732647955	BovineHD0600032522	0	21	229	0	0	CPEB2;CPEB2
7	CNVR_941	983878	989660	Seg107	4	989660	0.983299324	BovineHD0700000224	28	11	211	0	0	LTC4S;RNF130;CNOT6;ENSBTAG00000047695;C7H5orf45;MGAT4B;SQSTM1;GFPT2;MAPK9;TBC1D9B;RASGEF1C;MAML1;MGAT4B;bta-mir-340
7	CNVR_947	6698584	6718398	Seg108	4	6718398	0.852043734	BovineHD0700001971	2	34	214	0	0	TMEM38A;ENSBTAG00000013613;C19orf44;SLC35E1;ENSBTAG00000047589;EPS15L1;ENSBTAG00000027878;CHERP;CALR3;MED26
7	CNVR_949	9409927	9504448	Seg109	6	9455452	0.665456923	BovineHD0700033497	0	6	236	8	0	ENSBTAG00000034909;SYDE1;ENSBTAG00000040305;ILVBL;ENSBTAG00000038533;ENSBTAG00000048056;CASP14;ENSBTAG00000045638;NOTCH3;ENSBTAG00000002686;ENSBTAG00000039533;OR7C2;ENSBTAG00000046423;ENSBTAG00000047888;ENSBTAG00000046297;ENSBTAG00000011496;ENSBTAG00000048015;ENSBTAG00000027699;CCDC105;U6;ENSBTAG00000036175;ENSBTAG00000036331;U6;ENSBTAG00000047429;ENSBTAG00000040305;SLC1A6;ENSBTAG00000046423
7	CNVR_950	9626435	10150703	Seg110	1	9920050	0.852043734	BovineHD0700002601	1	4	237	8	0	ENSBTAG00000036175;ENSBTAG00000024397;ENSBTAG00000048208;ENSBTAG00000047429;ENSBTAG00000048056;ENSBTAG00000046945;ENSBTAG00000046423;ENSBTAG00000048072;ENSBTAG00000022663;ENSBTAG00000046233;ENSBTAG00000038533;ENSBTAG00000039877;U6;ENSBTAG00000045638;ENSBTAG00000047539;ENSBTAG00000047888;ENSBTAG00000046297;ENSBTAG00000048015;ENSBTAG00000046423;ENSBTAG00000036331;ENSBTAG00000034909
7	CNVR_950	9626435	10150703	Seg111	10	10029379	0.438388676	BovineHD0700002624	0	7	234	9	0	ENSBTAG00000048056;ENSBTAG00000034909;ENSBTAG00000038533;ENSBTAG00000047429;ENSBTAG00000048066;ENSBTAG00000047539;ENSBTAG00000048015;ENSBTAG00000036331;ENSBTAG00000046945;ENSBTAG00000048208;ENSBTAG00000048072;U6;ENSBTAG00000039877;ENSBTAG00000046297;ENSBTAG00000046233;ENSBTAG00000047817;ENSBTAG00000046423;ENSBTAG00000024397;ENSBTAG00000036175;ENSBTAG00000046423;ENSBTAG00000022663;ENSBTAG000000478…
7	CNVR_950	9626435	10150703	Seg112	1	10044994	0.97975102	BovineHD0700002633	30	45	175	0	0	ENSBTAG00000024397;U6;ENSBTAG00000048066;ENSBTAG00000048072;ENSBTAG00000046297;ENSBTAG00000048015;ENSBTAG00000048208;ENSBTAG00000046423;ENSBTAG00000046423;ENSBTAG00000034909;ENSBTAG00000022663;ENSBTAG00000039877;ENSBTAG00000047539;ENSBTAG00000047817;ENSBTAG00000046945;ENSBTAG00000038533;ENSBTAG00000048056;ENSBTAG00000036331;ENSBTAG00000046233
7	CNVR_950	9626435	10150703	Seg113	16	10142297	0.665558291	BovineHD0700032920	30	99	121	0	0	ENSBTAG00000046423;ENSBTAG00000046423;ENSBTAG00000048015;ENSBTAG00000047539;ENSBTAG00000048072;ENSBTAG00000046297;ENSBTAG00000039877;ENSBTAG00000024397;ENSBTAG00000046233;ENSBTAG00000036331;ENSBTAG00000047817;ENSBTAG00000048208;ENSBTAG00000046945;ENSBTAG00000048056;ENSBTAG00000046513;ENSBTAG00000022663;ENSBTAG00000038533;U6;ENSBTAG00000048066
7	CNVR_950	9626435	10150703	Seg114	1	10144881	0.64514386	BovineHD0700002662	30	47	173	0	0	ENSBTAG00000046297;ENSBTAG00000048015;U6;ENSBTAG00000046423;ENSBTAG00000048066;ENSBTAG00000038533;ENSBTAG00000047817;ENSBTAG00000048208;ENSBTAG00000022663;ENSBTAG00000047539;ENSBTAG00000046513;ENSBTAG00000024397;ENSBTAG00000046423;ENSBTAG00000046945;ENSBTAG00000048072;ENSBTAG00000046233;ENSBTAG00000039877
7	CNVR_952	10826539	10874375	Seg115	1	10835967	0.569753077	ARS-BFGL-NGS-20506	2	39	209	0	0	ENSBTAG00000047576;ENSBTAG00000047244;ENSBTAG00000048193;ENSBTAG00000046397;ENSBTAG00000046163;ENSBTAG00000048066;ENSBTAG00000047817;ENSBTAG00000045561;ENSBTAG00000048072;ENSBTAG00000046513;ENSBTAG00000035241;ENSBTAG00000034917;ENSBTAG00000045927;ENSBTAG00000046958;ENSBTAG00000046958;ENSBTAG00000047696;ENSBTAG00000034917;ENSBTAG00000046798
7	CNVR_952	10826539	10874375	Seg116	13	10867506	0.825130814	BovineHD0700002821	2	51	197	0	0	ENSBTAG00000046958;ENSBTAG00000034917;ENSBTAG00000045927;ENSBTAG00000048072;ENSBTAG00000047817;ENSBTAG00000047433;ENSBTAG00000047696;ENSBTAG00000046958;ENSBTAG00000045561;ENSBTAG00000047244;ENSBTAG00000034917;ENSBTAG00000046163;ENSBTAG00000048066;ENSBTAG00000046397;ENSBTAG00000046513;ENSBTAG00000047576;ENSBTAG00000046798;ENSBTAG00000048193;ENSBTAG00000035241
7	CNVR_955	11426899	12057433	Seg117	5	11790067	0.430891132	BovineHD0700003053	8	0	235	7	0	ENSBTAG00000033061;ENSBTAG00000014365;ZNF333;ENSBTAG00000047433;ENSBTAG00000045927;ENSBTAG00000046798;ENSBTAG00000033055;ENSBTAG00000046163;ENSBTAG00000003528;ENSBTAG00000025908;ENSBTAG00000026148;ENSBTAG00000047576;EMR3;ENSBTAG00000046397
7	CNVR_955	11426899	12057433	Seg118	1	11819446	0.691524153	BovineHD0700003090	1	0	225	23	1	ENSBTAG00000003528;ENSBTAG00000033061;ENSBTAG00000014365;ENSBTAG00000025908;ENSBTAG00000033055;ENSBTAG00000047576;ZNF333;ENSBTAG00000026148;EMR3;ENSBTAG00000047433
7	CNVR_955	11426899	12057433	Seg119	3	11856315	0.5817	BovineHD0700003098	0	0	221	29	0	EMR3;NDUFB7;ENSBTAG00000003528;ZNF333;ENSBTAG00000033061;ENSBTAG00000026148;ENSBTAG00000025908;ENSBTAG00000033055;ENSBTAG00000014365
7	CNVR_955	11426899	12057433	Seg120	1	11861274	0.691524153	BovineHD0700033569	0	1	233	16	0	EMR3;ENSBTAG00000025908;NDUFB7;ZNF333;ENSBTAG00000033061;TECR;ENSBTAG00000003528;ENSBTAG00000026148;ENSBTAG00000033055;ENSBTAG00000014365
7	CNVR_955	11426899	12057433	Seg121	3	11876291	0.652721591	BovineHD0700003100	31	5	210	4	0	TECR;DNAJB1;ENSBTAG00000026148;ENSBTAG00000033061;ENSBTAG00000014365;ENSBTAG00000025908;EMR3;ENSBTAG00000033055;ENSBTAG00000003528;NDUFB7;ZNF333
7	CNVR_955	11426899	12057433	Seg122	1	11929973	0.661372775	BovineHD0700003112	34	1	190	25	0	DNAJB1;ZNF333;ENSBTAG00000025908;EMR3;EP1;PKN1;ENSBTAG00000014365;ENSBTAG00000003528;ENSBTAG00000033061;ENSBTAG00000033055;NDUFB7;TECR;GIPC1;ENSBTAG00000026148
7	CNVR_955	11426899	12057433	Seg123	2	11954559	0.709569847	BovineHD0700003116	16	1	206	27	0	EP1;GIPC1;DDX39;EMR3;ZNF333;DNAJB1;PKN1;ENSBTAG00000014365;ENSBTAG00000025908;ENSBTAG00000033055;ENSBTAG00000003528;NDUFB7;ENSBTAG00000026148;ENSBTAG00000033061;TECR
7	CNVR_955	11426899	12057433	Seg124	2	11975779	0.69425272	BovineHD0700003123	14	0	233	3	0	ENSBTAG00000026148;PKN1;ENSBTAG00000033055;DDX39;NDUFB7;ENSBTAG00000033061;EP1;TECR;CD97;GIPC1;ZNF333;DNAJB1;ENSBTAG00000003528;ENSBTAG00000025908;CD97;EMR3
7	CNVR_957	14793990	14859746	Seg125	1	14822852	0.792526688	BovineHD0700004018	0	0	232	18	0	5S_rRNA;ENSBTAG00000047921;ENSBTAG00000022640;ENSBTAG00000046139;ENSBTAG00000047799;ENSBTAG00000040157;ENSBTAG00000038510;ENSBTAG00000046982;ZNF699;ENSBTAG00000035395;OR1M1;ENSBTAG00000047414;ENSBTAG00000046249;ENSBTAG00000039130;ENSBTAG00000032142;ENSBTAG00000046808;ENSBTAG00000004369;OR7G2;ENSBTAG00000038714;ENSBTAG00000039809;ENSBTAG00000040482;ZNF317;ENSBTAG00000023623;ENSBTAG00000046564;OR7D2
7	CNVR_957	14793990	14859746	Seg126	4	14843094	0.900934368	BovineHD0700004023	0	0	201	49	0	ENSBTAG00000047414;ENSBTAG00000039809;ENSBTAG00000038510;ENSBTAG00000046564;ENSBTAG00000046139;ENSBTAG00000047799;ZNF699;ENSBTAG00000022640;ENSBTAG00000040157;ENSBTAG00000046982;OR7D2;ENSBTAG00000023623;ENSBTAG00000040482;ENSBTAG00000004369;5S_rRNA;OR7G2;ENSBTAG00000039130;ENSBTAG00000032142;ENSBTAG00000035395;OR1M1;ENSBTAG00000046249;ENSBTAG00000038714;ZNF317;ENSBTAG00000047921;ENSBTAG00000046808
7	CNVR_961	18518171	18566035	Seg127	2	18535514	0.840408065	BovineHD0700033609	14	0	229	7	0	ENSBTAG00000045860;ACTL9;PRAM1;CD320;ENSBTAG00000047533;RPS28;SNORA70;C3;bta-mir-339b;ENSBTAG00000021039;ENSBTAG00000002284;CERS4;RAB11B;OR2Z1;MYO1F;ANGPTL4;VAV1;ENSBTAG00000021039;GPR108;ENSBTAG00000038981;ZNF414;TRIP10;VAV1;NDUFA7;MARCH2;EMR1;SH2D3A;KANK3;ENSBTAG00000013834;ADAMTS10
7	CNVR_961	18518171	18566035	Seg128	7	18566035	0.900934368	BovineHD0700005195	21	3	219	7	0	PRAM1;ENSBTAG00000045860;VAV1;OR2Z1;MYO1F;ENSBTAG00000047533;bta-mir-339b;ENSBTAG00000013834;SH2D3A;SNORA70;ENSBTAG00000038981;ENSBTAG00000002284;C3;RPS28;NDUFA7;CERS4;ENSBTAG00000021039;ENSBTAG00000021039;VAV1;RAB11B;ACTL9;CD320;ZNF414;TRIP10;MARCH2;GPR108;ANGPTL4;EMR1;KANK3;ADAMTS10
7	CNVR_978	35312206	35318219	Seg129	3	35318219	0.499715172	BovineHD0700010103	14	2	234	0	0	5S_rRNA;ENSBTAG00000017481;U6;HSD17B4;FAM170A
7	CNVR_983	41223948	41257488	Seg130	3	41241356	0.569753077	BovineHD0700011949	37	15	198	0	0	PROP1;BTNL9;ZNF354A;5S_rRNA;ENSBTAG00000047927;OR2Y1;ENSBTAG00000046963;ZFP62;MGAT1;ENSBTAG00000024713;ENSBTAG00000030704;OR2V1;7SK;CLK4;5S_rRNA;ENSBTAG00000039706;ENSBTAG00000047082;TRIM7;ENSBTAG00000046194;ENSBTAG00000047182;ENSBTAG00000046066;ENSBTAG00000047300;MGAT1;ENSBTAG00000046424
7	CNVR_984	42367910	42421638	Seg131	5	42421638	0.691524153	BovineHD0700012350	5	17	228	0	0	OR2AK2;ENSBTAG00000046318;OR6F1;ENSBTAG00000037611;ENSBTAG00000048315;ENSBTAG00000045733;ENSBTAG00000001761;ENSBTAG00000027241;ENSBTAG00000038623;OR2G2;ENSBTAG00000048069;ENSBTAG00000040109;ENSBTAG00000047016;OR2W3;OR2G3;ENSBTAG00000046417;COX7B;ENSBTAG00000046474;ENSBTAG00000047846;OR14A16;ZNF496;OR11L1;TRIM58;OR2B11;U6;ENSBTAG00000039986;ENSBTAG00000039797;ENSBTAG00000039805;ENSBTAG00000039804;…
7	NA	NA	NA	Seg132	46	43020066	0.529368539	BovineHD0700012450	2	25	222	1	0	ENSBTAG00000009497;OR6F1;OR11L1;ENSBTAG00000001761;TRIM58;ENSBTAG00000030719;ENSBTAG00000027241;OR2L13;OR2M4;OR2W3;OR2T6;ENSBTAG00000040109;OR2AJ1;ENSBTAG00000039797;OR14A16;ENSBTAG00000039805;ENSBTAG00000046417;ENSBTAG00000022690;ENSBTAG00000037611;ENSBTAG00000027768;ENSBTAG00000034743;ENSBTAG00000039484;ENSBTAG00000038564;ENSBTAG00000019925;OR14C36;ENSBTAG00000045733;ENSBTAG00000038623;OR2G2;EN…
7	CNVR_988	42945525	43359066	Seg133	9	43059674	0.661372775	BovineHD0700012489	2	41	207	0	0	TRIM58;ENSBTAG00000046318;ENSBTAG00000045733;ENSBTAG00000039797;ENSBTAG00000022690;OR2AJ1;OR2W3;ENSBTAG00000009497;OR2T11;OR2AK2;OR2L13;ENSBTAG00000046417;ENSBTAG00000027241;ENSBTAG00000038564;ENSBTAG00000047016;OR2T6;ENSBTAG00000038623;OR14C36;OR11L1;ENSBTAG00000001761;ENSBTAG00000027768;ENSBTAG00000034743;ENSBTAG00000039805;ENSBTAG00000020849;ENSBTAG00000046042;ENSBTAG00000019925;ENSBTAG0000003…
7	CNVR_988	42945525	43359066	Seg134	5	43087430	0.70775	BovineHD0700012500	8	57	185	0	0	OR2T1;ENSBTAG00000046474;ENSBTAG00000001901;OR2AJ1;ENSBTAG00000030725;OR14C36;ENSBTAG00000046417;ENSBTAG00000027241;ENSBTAG00000046042;ENSBTAG00000027768;ENSBTAG00000038722;ENSBTAG00000040109;OR2AK2;ENSBTAG00000047016;ENSBTAG00000048025;ENSBTAG00000039805;OR11L1;ENSBTAG00000022690;ENSBTAG00000046318;ENSBTAG00000034743;ENSBTAG00000047180;OR2L13;ENSBTAG00000038623;OR2M4;ENSBTAG00000019925;ENSBTAG00…
7	CNVR_988	42945525	43359066	Seg135	71	43353211	0.70775	BovineHD0700033035	4	47	199	0	0	ENSBTAG00000001901;U6;ENSBTAG00000047180;OR2L13;ENSBTAG00000030714;OR14C36;ENSBTAG00000047016;ENSBTAG00000046042;OR2AJ1;ENSBTAG00000017588;MGC137030;ENSBTAG00000047519;TRIM58;OR2W3;ENSBTAG00000030725;ENSBTAG00000038564;ENSBTAG00000048025;ENSBTAG00000038722;OR2T1;ENSBTAG00000047415;OR2M4;ENSBTAG00000046474;OR2T11;ENSBTAG00000039805;ENSBTAG00000039797;ENSBTAG00000046950;ENSBTAG00000045733;ENSBTAG00…
7	CNVR_990	43487164	43501526	Seg136	4	43498441	0.734848352	BovineHD0700033720	54	0	196	0	0	OR2AJ1;ENSBTAG00000038722;ENSBTAG00000047415;ENSBTAG00000047180;OR2L13;ENSBTAG00000022690;U6;LYPD8;ZNF692;ENSBTAG00000019925;ENSBTAG00000030725;ENSBTAG00000030714;OR14C36;OR2T6;ENSBTAG00000034743;ENSBTAG00000048025;ENSBTAG00000021098;ENSBTAG00000016065;ZNF692;OR2T11;ENSBTAG00000020849;ENSBTAG00000027768;ENSBTAG00000047519;ENSBTAG00000030719;ENSBTAG00000001901;ENSBTAG00000046950;OR2T1;SH3BP5L;ENSB…
7	CNVR_992	43606380	43709405	Seg137	11	43685994	0.778296939	BovineHD0700012640	0	26	224	0	0	ENSBTAG00000046950;ENSBTAG00000030714;ENSBTAG00000001901;ENSBTAG00000016065;ENSBTAG00000022690;ENSBTAG00000038722;LYPD8;U6;ZNF692;ENSBTAG00000017588;OR2M4;ZNF672;ENSBTAG00000046200;ENSBTAG00000009497;OR2T6;ENSBTAG00000021098;ZNF692;ENSBTAG00000023507;OR14C36;MGC137030;ENSBTAG00000047519;OR2T1;ENSBTAG00000048025;ENSBTAG00000038564;ENSBTAG00000030719;SH3BP5L;ENSBTAG00000047180;ENSBTAG00000009273;EN…
7	CNVR_993	43749590	43769947	Seg138	11	43766370	0.918658451	BovineHD0700012688	0	0	239	11	0	ENSBTAG00000016065;ENSBTAG00000019925;ZNF692;OR2T1;ENSBTAG00000047519;ZNF692;OR14C36;ENSBTAG00000023507;ENSBTAG00000030714;ENSBTAG00000038722;U6;ENSBTAG00000020849;ENSBTAG00000001901;LYPD8;SH3BP5L;ENSBTAG00000046950;MGC137030;ENSBTAG00000009273;OR2T6;ENSBTAG00000009497;ENSBTAG00000038564;OR2M4;ENSBTAG00000047415;ENSBTAG00000046953;ENSBTAG00000017588;ENSBTAG00000046200;ZNF672;PGBD2;ENSBTAG00000027…
7	CNVR_994	44169192	44458713	Seg139	4	44176069	0.438388676	BovineHD0700012798	4	42	204	0	0	ENSBTAG00000016065;ZNF692;ENSBTAG00000023507;ZNF672;SH3BP5L;ENSBTAG00000009273;PGBD2;U6;MGC137030;ENSBTAG00000045623;LYPD8;ZNF692;THEG;ENSBTAG00000047519;ENSBTAG00000046953;PPAP2C;ENSBTAG00000046200;THEG;ENSBTAG00000047415;MIER2;ENSBTAG00000046115;ENSBTAG00000030714;ENSBTAG00000045589
7	CNVR_994	44169192	44458713	Seg140	3	44444959	0.82990431	BovineHD0700012803	181	0	69	0	0	PPAP2C;THEG;MADCAM1;C2CD4C;FGF22;PALM;ENSBTAG00000046200;FSTL3;RNF126;ODF3L2;TPGS1;PGBD2;ENSBTAG00000046115;BSG;CDC34;ENSBTAG00000046953;SHC2;SH3BP5L;MIER2;ENSBTAG00000009273;ZNF692;ENSBTAG00000023507;PRSS57;HCN2;THEG;ZNF692;ENSBTAG00000045623;GZMM;ZNF672;POLRMT;ENSBTAG00000045589
7	CNVR_1038	99321502	99328261	Seg141	4	99328261	0.691524153	BovineHD0700029074	20	0	230	0	0	ENSBTAG00000003118;LIX1;LNPEP;RIOK2
8	CNVR_1054	95630	163988	Seg142	6	115815	0.811101818	BovineHD0800000013	3	32	215	0	0	5S_rRNA;HIATL1;ANXA10
8	CNVR_1067	12440991	12498395	Seg143	7	12498395	0.495531429	BovineHD0800004015	44	3	195	8	0	NO_GENES
8	CNVR_1093	33719567	33725198	Seg144	3	33725198	0.665456923	BovineHD0800010059	25	0	225	0	0	U1
8	CNVR_1103	38356510	38543241	Seg145	39	38531838	0.819455786	BovineHD0800011480	0	0	237	13	0	ENSBTAG00000005972;KDM4C;UHRF2;RANBP6;SNORA7;ENSBTAG00000011161;IL33;TPD52L3;GLDC
8	CNVR_1116	61614265	61667640	Seg146	8	61647989	0.430891132	BovineHD0800018422	0	1	241	8	0	MELK;ZCCHC7;GRHPR;ZBTB5;U6;FBXO10;PAX5;TOMM5;POLR1E
9	CNVR_1153	4239500	4389366	Seg147	6	4386831	0.8408368	Hapmap48549-BTA-99373	2	21	227	0	0	NO_GENES
9	CNVR_1177	15306379	15518238	Seg148	61	15469154	0.70775	Hapmap54560-rs29009707	0	0	230	20	0	COX7A2;IMPG1;U6;FILIP1;ENSBTAG00000045726;ENSBTAG00000032382;TMEM30A;COL12A1;SENP6;MYO6
9	CNVR_1180	16413696	16924662	Seg149	2	16421436	0.665829851	BovineHD0900004423	0	0	230	20	0	ENSBTAG00000016391
9	CNVR_1180	16413696	16924662	Seg150	161	16918481	0.430891132	BovineHD0900004559	0	0	215	35	0	ENSBTAG00000016391;HTR1B
9	CNVR_1197	31056900	31140350	Seg151	6	31119015	0.778296939	BovineHD0900008448	6	31	213	0	0	ENSBTAG00000038106;5S_rRNA
9	CNVR_1228	66599290	66620995	Seg152	4	66620995	0.872436181	BovineHD0900018390	4	14	232	0	0	ENSBTAG00000026578;ENSBTAG00000026578;CYB5R4;MRAP2;RIPPLY2;THEMIS;KIAA1009;ENSBTAG00000026578
9	CNVR_1245	92776813	92790097	Seg153	4	92786911	0.784131313	BovineHD0900026247	29	1	220	0	0	ENSBTAG00000012674;TIAM2;ENSBTAG00000020723;CLDN20;5S_rRNA;SCAF8;SNORA67
10	CNVR_1261	6815725	6824247	Seg154	3	6824247	0.705569512	BovineHD1000002143	23	1	226	0	0	GCNT4;U5;U5;SNORA31;MGC157319;5S_rRNA;COL4A3BP;HMGCR;COL4A3BP;U6;ANKRD31;ANKDD1B;POLK
10	CNVR_1266	21914454	21961687	Seg155	5	21952558	0.70282438	BovineHD1000007093	9	21	219	1	0	U6;SLC7A7;ACIN1;PRMT5;PSMB5;BCL2L2;OXA1L;ENSBTAG00000046906;ACIN1;ENSBTAG00000047893;REM2;LRP10;MMP14;RBM23;C10H14ORF93;SLC7A8;AJUBA;OR6J1;ENSBTAG00000025604;TRD@;ENSBTAG00000047305;TRD@;ENSBTAG00000012723;MRPL52;TRDV2;KIAA1443;PSMB11;ENSBTAG00000009274;C14orf119;DAD1;PPP1R3E;ENSBTAG00000047744;ABHD4;ENSBTAG00000045760;CDH24;U6;CEBPE;C14orf164;ENSBTAG00000047672;ENSBTAG00000047064
10	CNVR_1267	22184374	25493882	Seg156	46	22327287	0.531112903	BovineHD1000007263	0	6	244	0	0	ABHD4;ENSBTAG00000045760;ENSBTAG00000047672;ENSBTAG00000048302;ENSBTAG00000047064;PRMT5;OR6J1;ENSBTAG00000025604;ENSBTAG00000039402;DAD1;ENSBTAG00000047744;ENSBTAG00000047041;ENSBTAG00000046906;ENSBTAG00000047305;TRD@;RBM23;MRPL52;SLC7A7;ENSBTAG00000045595;OXA1L;TRD@;ENSBTAG00000046962;REM2;ENSBTAG00000009274;MMP14;ENSBTAG00000045758;ENSBTAG00000046464;ENSBTAG00000012723;ENSBTAG00000047258;ENSBTA…
10	CNVR_1267	22184374	25493882	Seg157	2	22396947	0.541146903	BovineHD1000007281	0	1	240	9	0	OR6J1;TRD@;ENSBTAG00000048302;TRDV2;ENSBTAG00000047305;ENSBTAG00000045760;ENSBTAG00000047064;ENSBTAG00000047744;ENSBTAG00000025604;ENSBTAG00000039077;ENSBTAG00000047672;ENSBTAG00000046962;ENSBTAG00000047893;ENSBTAG00000046464;ENSBTAG00000009274;DAD1;ENSBTAG00000039402;ABHD4;ENSBTAG00000046906;ENSBTAG00000046530;ENSBTAG00000047041;ENSBTAG00000047258;ENSBTAG00000045758;ENSBTAG00000045595;TRD@;ENSBT…
10	CNVR_1267	22184374	25493882	Seg158	3	22414647	0.495531429	BovineHD1000007284	0	8	227	15	0	ENSBTAG00000047064;ABHD4;ENSBTAG00000045760;ENSBTAG00000047672;ENSBTAG00000045595;ENSBTAG00000039077;ENSBTAG00000009274;DAD1;OR6J1;ENSBTAG00000046530;ENSBTAG00000046906;ENSBTAG00000048302;ENSBTAG00000047041;ENSBTAG00000046464;ENSBTAG00000047258;ENSBTAG00000025604;ENSBTAG00000047744;TRD@;ENSBTAG00000046682;ENSBTAG00000047444;TRD@;ENSBTAG00000045758;ENSBTAG00000047893;ENSBTAG00000039402;ENSBTAG0000…
10	CNVR_1267	22184374	25493882	Seg159	1	22423961	0.541146903	BovineHD1000007302	0	4	237	9	0	ENSBTAG00000045758;DAD1;ENSBTAG00000039077;ENSBTAG00000009274;TRD@;ENSBTAG00000039402;ENSBTAG00000025604;ENSBTAG00000046530;OR6J1;ENSBTAG00000048302;ENSBTAG00000046962;ENSBTAG00000047744;ENSBTAG00000047064;ENSBTAG00000045595;ENSBTAG00000047893;ENSBTAG00000047672;ENSBTAG00000045760;TRD@;ENSBTAG00000047444;ABHD4;ENSBTAG00000047258;ENSBTAG00000047041;ENSBTAG00000046906;ENSBTAG00000046464;ENSBTAG0000…
10	CNVR_1267	22184374	25493882	Seg160	1	22492853	0.795138957	BovineHD1000007338	0	7	239	4	0	ENSBTAG00000025604;ENSBTAG00000047064;TRD@;ENSBTAG00000039077;ENSBTAG00000046962;OR6J1;ENSBTAG00000009274;DAD1;TRDV2;ENSBTAG00000047258;ABHD4;ENSBTAG00000039402;ENSBTAG00000048302;ENSBTAG00000046682;ENSBTAG00000047744;TRD@;ENSBTAG00000047444;ENSBTAG00000045758;ENSBTAG00000046464;ENSBTAG00000046530;ENSBTAG00000045595;ENSBTAG00000047041
10	CNVR_1267	22184374	25493882	Seg161	10	22614979	0.792526688	BovineHD1000007377	1	1	223	25	0	ENSBTAG00000039077;ENSBTAG00000045595;ENSBTAG00000047064;ENSBTAG00000047258;ENSBTAG00000046530;ABHD4;TRD@;ENSBTAG00000039402;ENSBTAG00000048302;OR6J1;DAD1;ENSBTAG00000047744;TRDV2;ENSBTAG00000045758;ENSBTAG00000025604;ENSBTAG00000047444;TRAV29DV5;ENSBTAG00000046464;ENSBTAG00000046962;TRD@;ENSBTAG00000046682;ENSBTAG00000047041
10	CNVR_1267	22184374	25493882	Seg162	7	22658317	0.786482392	BovineHD1000007390	0	0	233	17	0	ENSBTAG00000048302;ENSBTAG00000047258;ENSBTAG00000047444;ENSBTAG00000047276;TRD@;TRD@;ENSBTAG00000039077;ENSBTAG00000046464;ENSBTAG00000046682;ENSBTAG00000046530;ENSBTAG00000045595;ENSBTAG00000046962;TRAV29DV5;TRDV2;ENSBTAG00000045758;ENSBTAG00000039402;ENSBTAG00000047041
10	CNVR_1267	22184374	25493882	Seg163	3	22691656	0.840408065	BovineHD1000031187	2	15	214	19	0	ENSBTAG00000039402;ENSBTAG00000046962;ENSBTAG00000046530;ENSBTAG00000047276;ENSBTAG00000045595;TRDV2;TRD@;ENSBTAG00000039077;ENSBTAG00000047258;TRD@;ENSBTAG00000045758;ENSBTAG00000046682;ENSBTAG00000046464;ENSBTAG00000047041;TRAV29DV5;ENSBTAG00000048302;ENSBTAG00000047444
10	CNVR_1267	22184374	25493882	Seg164	5	22761683	0.569753077	BovineHD1000007434	2	29	202	17	0	ENSBTAG00000046962;ENSBTAG00000045595;TRAV29DV5;ENSBTAG00000046530;ENSBTAG00000047276;ENSBTAG00000047258;ENSBTAG00000048064;ENSBTAG00000036202;TRDV2;ENSBTAG00000046682;ENSBTAG00000039402;ENSBTAG00000047041;ENSBTAG00000047444;ENSBTAG00000048302;ENSBTAG00000045758;ENSBTAG00000039077;ENSBTAG00000046464
10	CNVR_1267	22184374	25493882	Seg165	11	22854829	0.639616364	BovineHD1000007439	4	14	211	21	0	ENSBTAG00000048064;ENSBTAG00000046682;ENSBTAG00000048302;TRAV29DV5;ENSBTAG00000045595;ENSBTAG00000047312;ENSBTAG00000045758;ENSBTAG00000036202;ENSBTAG00000047276;ENSBTAG00000046464;ENSBTAG00000047041;ENSBTAG00000039402;ENSBTAG00000047258;ENSBTAG00000046962;ENSBTAG00000047444;ENSBTAG00000038565;TRDV2;ENSBTAG00000046530;ENSBTAG00000039077
10	CNVR_1267	22184374	25493882	Seg166	20	22919982	0.569753077	BovineHD1000007490	2	40	179	29	0	ENSBTAG00000047091;ENSBTAG00000047041;ENSBTAG00000045758;ENSBTAG00000047276;ENSBTAG00000047258;ENSBTAG00000039077;ENSBTAG00000046962;ENSBTAG00000036202;ENSBTAG00000047312;ENSBTAG00000038565;ENSBTAG00000048302;ENSBTAG00000046464;ENSBTAG00000046682;TRAV29DV5;ENSBTAG00000045595;ENSBTAG00000047444;ENSBTAG00000048064;ENSBTAG00000046530
10	CNVR_1267	22184374	25493882	Seg167	2	22926350	0.858668939	BovineHD1000007498	0	9	214	27	0	ENSBTAG00000046682;ENSBTAG00000045595;ENSBTAG00000047276;ENSBTAG00000047258;ENSBTAG00000046464;ENSBTAG00000046530;ENSBTAG00000038565;ENSBTAG00000046962;ENSBTAG00000039077;ENSBTAG00000048302;TRAV29DV5;ENSBTAG00000036202;ENSBTAG00000048064;ENSBTAG00000047312;ENSBTAG00000047091;ENSBTAG00000047041;ENSBTAG00000047444;ENSBTAG00000045758
10	CNVR_1267	22184374	25493882	Seg168	10	22957492	0.686038571	BovineHD1000007507	0	4	237	9	0	ENSBTAG00000047041;ENSBTAG00000047258;ENSBTAG00000048302;ENSBTAG00000045595;ENSBTAG00000046530;ENSBTAG00000048064;ENSBTAG00000047312;ENSBTAG00000045758;ENSBTAG00000046477;ENSBTAG00000038565;TRAV29DV5;ENSBTAG00000036202;ENSBTAG00000047091;ENSBTAG00000046682;ENSBTAG00000047276;ENSBTAG00000047444;ENSBTAG00000039077;ENSBTAG00000046962;ENSBTAG00000046464
10	CNVR_1267	22184374	25493882	Seg169	10	23129884	0.430891132	BovineHD1000007593	0	1	240	9	0	ENSBTAG00000046530;ENSBTAG00000038565;ENSBTAG00000047444;ENSBTAG00000048064;ENSBTAG00000039077;TRAV29DV5;ENSBTAG00000047683;TRA@;ENSBTAG00000046477;ENSBTAG00000046464;ENSBTAG00000047041;ENSBTAG00000046897;ENSBTAG00000036202;ENSBTAG00000045758;ENSBTAG00000045595;ENSBTAG00000047258;ENSBTAG00000047312;ENSBTAG00000047001;ENSBTAG00000046682;ENSBTAG00000048302;ENSBTAG00000047981;ENSBTAG00000047091;ENSB…
10	CNVR_1267	22184374	25493882	Seg170	3	23200105	0.900934368	BovineHD1000007629	26	1	219	4	0	ENSBTAG00000047683;ENSBTAG00000047001;ENSBTAG00000046897;ENSBTAG00000036202;ENSBTAG00000047444;ENSBTAG00000046464;ENSBTAG00000047981;ENSBTAG00000046477;ENSBTAG00000045953;ENSBTAG00000046530;ENSBTAG00000038565;TRA@;ENSBTAG00000046682;ENSBTAG00000047041;ENSBTAG00000047276;ENSBTAG00000048302;TRAV29DV5;ENSBTAG00000047091;ENSBTAG00000047312;ENSBTAG00000039077;ENSBTAG00000048064;ENSBTAG00000047097
10	CNVR_1267	22184374	25493882	Seg171	4	23222741	0.5817	BovineHD1000007632	61	1	186	2	0	ENSBTAG00000047981;TRA@;TRAV29DV5;ENSBTAG00000047683;ENSBTAG00000048302;ENSBTAG00000046477;ENSBTAG00000046682;ENSBTAG00000036202;ENSBTAG00000047276;ENSBTAG00000047041;ENSBTAG00000039077;ENSBTAG00000045953;ENSBTAG00000047001;ENSBTAG00000047444;ENSBTAG00000047097;ENSBTAG00000046897;ENSBTAG00000046464;ENSBTAG00000046530;ENSBTAG00000048064;ENSBTAG00000047091;ENSBTAG00000047312;ENSBTAG00000038565
10	CNVR_1267	22184374	25493882	Seg172	1	23231567	0.918658451	BovineHD1000007634	12	0	235	3	0	ENSBTAG00000047444;ENSBTAG00000046464;ENSBTAG00000047981;ENSBTAG00000047683;ENSBTAG00000045953;ENSBTAG00000047091;ENSBTAG00000047041;ENSBTAG00000047001;ENSBTAG00000046477;ENSBTAG00000047909;ENSBTAG00000046530;TRA@;ENSBTAG00000047097;ENSBTAG00000046682;ENSBTAG00000046897;ENSBTAG00000047276;ENSBTAG00000036202;ENSBTAG00000039077;ENSBTAG00000047312;ENSBTAG00000048064;ENSBTAG00000038565;TRAV29DV5
10	CNVR_1267	22184374	25493882	Seg173	11	23427441	0.430891132	BovineHD1000007686	0	0	223	27	0	ENSBTAG00000047398;ENSBTAG00000038565;ENSBTAG00000047091;ENSBTAG00000047312;ENSBTAG00000047097;ENSBTAG00000046897;ENSBTAG00000036202;ENSBTAG00000046682;ENSBTAG00000045953;ENSBTAG00000047683;TRA@;ENSBTAG00000047981;ENSBTAG00000047522;ENSBTAG00000046477;ENSBTAG00000048064;TRAV29DV5;ENSBTAG00000048236;ENSBTAG00000047276;ENSBTAG00000047909;ENSBTAG00000047001
10	CNVR_1267	22184374	25493882	Seg174	3	23478290	0.691524153	BovineHD1000007698	0	6	232	12	0	TRAV29DV5;ENSBTAG00000048236;ENSBTAG00000047276;ENSBTAG00000047312;ENSBTAG00000047981;ENSBTAG00000036202;ENSBTAG00000038565;TRA@;ENSBTAG00000039807;ENSBTAG00000046897;ENSBTAG00000047001;ENSBTAG00000048064;ENSBTAG00000047091;ENSBTAG00000047097;ENSBTAG00000047909;ENSBTAG00000047683;ENSBTAG00000047398;ENSBTAG00000047522;ENSBTAG00000045953;ENSBTAG00000046477
10	CNVR_1267	22184374	25493882	Seg175	4	23572708	0.900934368	BovineHD1000007720	5	1	242	2	0	ENSBTAG00000048236;ENSBTAG00000048064;TRA@;ENSBTAG00000036202;ENSBTAG00000047683;ENSBTAG00000047276;ENSBTAG00000039807;ENSBTAG00000047981;ENSBTAG00000046897;TRAV29DV5;ENSBTAG00000038565;ENSBTAG00000047097;TRAV8-1;ENSBTAG00000047312;ENSBTAG00000047091;ENSBTAG00000037924;ENSBTAG00000045953;ENSBTAG00000047001;ENSBTAG00000039038;ENSBTAG00000048074;ENSBTAG00000047909;ENSBTAG00000047398;ENSBTAG00000047…
10	CNVR_1267	22184374	25493882	Seg176	1	23800720	0.430891132	BovineHD1000007799	0	10	238	2	0	ENSBTAG00000046897;ENSBTAG00000047639;ENSBTAG00000047096;ENSBTAG00000047952;ENSBTAG00000046305;ENSBTAG00000045953;ENSBTAG00000047683;ENSBTAG00000047091;ENSBTAG00000047981;ENSBTAG00000046157;ENSBTAG00000047522;ENSBTAG00000039038;ENSBTAG00000046102;ENSBTAG00000037924;ENSBTAG00000048074;ENSBTAG00000046546;ENSBTAG00000038565;ENSBTAG00000047909;TRA@;ENSBTAG00000047097;ENSBTAG00000047001;ENSBTAG0000004…
10	CNVR_1267	22184374	25493882	Seg177	1	23836300	0.691524153	BovineHD1000007806	1	17	231	1	0	ENSBTAG00000045953;ENSBTAG00000047522;ENSBTAG00000046546;ENSBTAG00000047952;ENSBTAG00000046477;ENSBTAG00000039807;ENSBTAG00000039038;ENSBTAG00000047091;TRAV8-1;ENSBTAG00000047398;ENSBTAG00000047312;ENSBTAG00000048074;ENSBTAG00000047981;ENSBTAG00000046897;ENSBTAG00000047624;ENSBTAG00000047096;ENSBTAG00000048236;ENSBTAG00000047690;ENSBTAG00000046305;ENSBTAG00000046102;ENSBTAG00000037924;ENSBTAG0000…
10	CNVR_1267	22184374	25493882	Seg178	6	23876965	0.541146903	BovineHD1000007827	3	24	222	1	0	ENSBTAG00000039807;TRAV8-1;ENSBTAG00000047097;ENSBTAG00000046477;ENSBTAG00000047001;ENSBTAG00000047639;ENSBTAG00000047909;ENSBTAG00000047690;ENSBTAG00000047624;ENSBTAG00000048236;ENSBTAG00000047683;ENSBTAG00000046102;ENSBTAG00000047522;ENSBTAG00000048074;TRA@;ENSBTAG00000047952;ENSBTAG00000045953;ENSBTAG00000046305;ENSBTAG00000047398;ENSBTAG00000046157;ENSBTAG00000037924;ENSBTAG00000047096;ENSBTA…
10	CNVR_1267	22184374	25493882	Seg179	29	24123353	0.705569512	BovineHD1000007908	0	2	239	9	0	ENSBTAG00000039807;ENSBTAG00000048236;ENSBTAG00000046102;ENSBTAG00000047981;ENSBTAG00000047001;ENSBTAG00000047909;ENSBTAG00000046305;ENSBTAG00000046546;ENSBTAG00000046897;ENSBTAG00000047690;ENSBTAG00000048074;TRA@;ENSBTAG00000046477;ENSBTAG00000047639;ENSBTAG00000046157;ENSBTAG00000037924;ENSBTAG00000045953;ENSBTAG00000047522;ENSBTAG00000047096;ENSBTAG00000047624;ENSBTAG00000047091;TRAV8-1;ENSBTA…
10	CNVR_1267	22184374	25493882	Seg180	14	24308404	0.573808511	BovineHD1000007954	0	3	241	6	0	ENSBTAG00000047639;ENSBTAG00000037924;ENSBTAG00000048074;ENSBTAG00000039038;ENSBTAG00000047398;ENSBTAG00000047624;ENSBTAG00000047096;ENSBTAG00000046546;ENSBTAG00000048236;ENSBTAG00000035785;ENSBTAG00000039807;TRAV8-1;ENSBTAG00000047058;ENSBTAG00000027170;ENSBTAG00000047952;ENSBTAG00000046102;ENSBTAG00000046157;ENSBTAG00000047690;ENSBTAG00000046305;ENSBTAG00000046802
10	CNVR_1267	22184374	25493882	Seg181	4	24357706	0.438388676	BovineHD1000007989	4	2	225	19	0	ENSBTAG00000046802;ENSBTAG00000046157;ENSBTAG00000035785;ENSBTAG00000039038;ENSBTAG00000039807;ENSBTAG00000046305;ENSBTAG00000047690;ENSBTAG00000027170;ENSBTAG00000046546;ENSBTAG00000047058;ENSBTAG00000047639;ENSBTAG00000046819;ENSBTAG00000037924;TRAV14DV4;ENSBTAG00000047952;ENSBTAG00000046102;ENSBTAG00000048236;TRAV8-1;ENSBTAG00000047096;ENSBTAG00000047624;ENSBTAG00000048074
10	CNVR_1267	22184374	25493882	Seg182	16	24623107	0.438388676	BovineHD1000008010	0	2	231	17	0	ENSBTAG00000027170;ENSBTAG00000024659;ENSBTAG00000038060;ENSBTAG00000046305;ENSBTAG00000046157;ENSBTAG00000046993;ENSBTAG00000048074;ENSBTAG00000046802;ENSBTAG00000046993;ENSBTAG00000046546;ENSBTAG00000047624;ENSBTAG00000046819;ENSBTAG00000035785;ENSBTAG00000047058;TRAV8-1;ENSBTAG00000047096;ENSBTAG00000039038;TRAV18;ENSBTAG00000047639;ENSBTAG00000045883;ENSBTAG00000037924;ENSBTAG00000046102;ENSB…
10	CNVR_1267	22184374	25493882	Seg183	4	24773175	0.786482392	BovineHD1000008097	1	8	237	4	0	TRAV16;ENSBTAG00000046802;ENSBTAG00000046995;ENSBTAG00000046361;ENSBTAG00000046426;ENSBTAG00000045883;TRAV17;ENSBTAG00000046993;ENSBTAG00000047015;ENSBTAG00000033045;ENSBTAG00000047690;ENSBTAG00000046426;ENSBTAG00000027170;ENSBTAG00000046819;TRAV18;ENSBTAG00000038544;ENSBTAG00000038060;ENSBTAG00000024659;ENSBTAG00000046993;ENSBTAG00000047058;ENSBTAG00000035785;TRAV14DV4
10	CNVR_1267	22184374	25493882	Seg184	5	25173443	0.5817	BovineHD1000008196	1	24	223	2	0	ENSBTAG00000047058;ENSBTAG00000033045;ENSBTAG00000046643;OR10G3;ENSBTAG00000046995;ENSBTAG00000046426;ENSBTAG00000011925;ENSBTAG00000046993;ENSBTAG00000033034;ENSBTAG00000046426;ENSBTAG00000038060;TRAV14DV4;ENSBTAG00000047746;ENSBTAG00000046802;ENSBTAG00000046819;ENSBTAG00000047253;ENSBTAG00000033036;TRAV17;OR4E2;ENSBTAG00000035530;ENSBTAG00000046361;ENSBTAG00000047015;ENSBTAG00000046478;ENSBTAG0…
10	CNVR_1269	27086857	27117598	Seg185	6	27117598	0.430891132	BovineHD1000008884	3	12	235	0	0	ENSBTAG00000037511;OR11H6;ENSBTAG00000039315;PARP2;CCNB1IP1;ENSBTAG00000045521;OR4K14;SNORA79;OR11H7;ENSBTAG00000025068;OR4Q2;ENSBTAG00000032798;ENSBTAG00000046651;ENSBTAG00000032799;OR4N5;KLHL33;OSGEP;ENSBTAG00000032783;RPS29;ENSBTAG00000046390;TEP1;ENSBTAG00000047311;ENSBTAG00000037452;ENSBTAG00000046970;OR4L1;OR11H4;RNASE10;PARP2;TMEM55B;TTC5;ENSBTAG00000047483;PNP;ENSBTAG00000037959;OR4N2;OR4…
10	CNVR_1279	42436483	42467266	Seg186	13	42467266	0.430891132	BovineHD1000012866	0	16	234	0	0	MGAT2;PPIL5;Metazoa_SRP;Metazoa_SRP;POLE2;KLHDC2;Metazoa_SRP;RPL36A;bta-mir-6517;SNORA11;KLHDC1;ARF6;U6;NEMF;ENSBTAG00000045199
10	CNVR_1292	60186587	60214713	Seg187	6	60201542	0.661372775	BovineHD1000017565	6	27	217	0	0	ENSBTAG00000045591;SLC27A2;ATP8B4;U6;ENSBTAG00000045634;USP50;ATP8B4;U6;U6;SPPL2A;TRPM7;USP8;ATP8B4;HDC;USP8;GABPB1
11	CNVR_1331	5738881	5806008	Seg188	2	5751311	0.900934368	BovineHD1100002088	0	0	237	13	0	NMS;U6;ENSBTAG00000046971;NPAS2;TBC1D8;LONRF2;CHST10;SLC10A6;SNORD89;RPL31;LONRF2;SLC10A6;RNF149;CNOT11;PDCL3;LONRF2
11	CNVR_1331	5738881	5806008	Seg189	17	5800039	0.764033219	BovineHD1100002092	0	0	202	48	0	U6;LONRF2;RPL31;SLC10A6;CHST10;CREG2;TBC1D8;SNORD89;CNOT11;SLC10A6;NMS;LONRF2;LONRF2;NPAS2;ENSBTAG00000046971;RNF149;PDCL3
11	CNVR_1397	81409371	81430762	Seg190	4	81425393	0.849651047	BovineHD1100023274	24	31	195	0	0	RAD51AP2;MSGN1;VSNL1;SMC6;GEN1
11	CNVR_1405	93845302	93863828	Seg191	4	93863828	0.541146903	BovineHD1100027362	3	8	239	0	0	OR1Q1;ENSBTAG00000038941;ENSBTAG00000038665;SNORD90;ENSBTAG00000030678;ENSBTAG00000020660;ENSBTAG00000045545;ENSBTAG00000047112;OR1B1;ENSBTAG00000038551;ENSBTAG00000037542;ENSBTAG00000038726;ENSBTAG00000047728;RC3H2;OR1J2;ENSBTAG00000037822;ENSBTAG00000038822;ENSBTAG00000038278;PDCL;OR5C1;OR1J1;RABGAP1;ENSBTAG00000045527;ENSBTAG00000024604;ZBTB26;GPR21;ENSBTAG00000039225;ENSBTAG00000037739;OR1L3;…
11	CNVR_1406	93900408	93940800	Seg192	3	93922796	0.569753077	BovineHD1100027374	75	0	173	2	0	ENSBTAG00000037822;OR1B1;SNORD90;ENSBTAG00000045545;ENSBTAG00000020660;OR1Q1;OR1J2;U6;ZBTB26;ENSBTAG00000040047;ENSBTAG00000038551;PDCL;RC3H2;ENSBTAG00000038665;ENSBTAG00000047728;OR1N1;ZBTB6;ENSBTAG00000038822;OR1L3;ENSBTAG00000039225;OR1L1;OR1K1;ENSBTAG00000037542;ENSBTAG00000046536;GPR21;ENSBTAG00000038941;ENSBTAG00000038726;ENSBTAG00000004667;RABGAP1;ENSBTAG00000030677;ENSBTAG00000045527;ENSB…
12	CNVR_1426	613262	631466	Seg193	1	621640	0.569753077	BovineHD1200000101	11	4	235	0	0	PCDH20;EEF1A1
12	CNVR_1426	613262	631466	Seg194	3	631466	0.688507109	BTB-01248923	29	5	216	0	0	EEF1A1;PCDH20
12	CNVR_1428	936045	947661	Seg195	5	944850	0.900934368	BovineHD1200000187	89	0	161	0	0	ENSBTAG00000009900;U6;EEF1A1
12	CNVR_1430	1162140	1189469	Seg196	1	1162140	0.900934368	BovineHD1200000257	1	17	232	0	0	EEF1A1;U6;ENSBTAG00000009900
12	CNVR_1430	1162140	1189469	Seg197	7	1185172	0.969866972	BovineHD1200000258	20	37	193	0	0	ENSBTAG00000009900;U6;EEF1A1
12	CNVR_1441	4502439	4546010	Seg198	7	4525500	0.734848352	BovineHD1200001378	0	0	226	24	0	U6;U1
12	CNVR_1470	29463245	29499088	Seg199	7	29499088	0.709931179	BovineHD1200026865	0	19	231	0	0	RXFP2;ENSBTAG00000016052;bta-mir-2299;B3GALTL;HSPH1;ENSBTAG00000016052
12	CNVR_1472	32030317	32221753	Seg200	18	32182960	0.438388676	BovineHD1200027784	2	8	238	2	0	FLT1;POLR1D;POLR1D;GSX1;bta-mir-2300a;LNX2;PDX1;URAD;PAN3;PAN3;FLT3;CDX2
12	CNVR_1478	38311433	38485373	Seg201	5	38392955	0.97975102	BovineHD1200011044	0	18	231	1	0	NO_GENES
12	CNVR_1493	43152868	43271072	Seg202	8	43196111	0.555667241	BovineHD1200012080	1	27	222	0	0	NO_GENES
12	CNVR_1512	57907890	57983987	Seg203	6	57968051	0.755539024	BovineHD1200015914	0	33	217	0	0	ENSBTAG00000045992;ENSBTAG00000047391;bta-mir-1256;ENSBTAG00000045950
12	CNVR_1540	70357278	72147564	Seg204	1	70363408	0.499715172	BovineHD1200028172	12	0	235	3	0	ENSBTAG00000032603
12	CNVR_1540	70357278	72147564	Seg205	3	70406035	0.691524153	BovineHD1200019355	12	0	193	45	0	ENSBTAG00000032603
12	CNVR_1540	70357278	72147564	Seg206	2	70426762	0.795138957	BovineHD1200019360	41	0	167	42	0	ENSBTAG00000032603
12	CNVR_1540	70357278	72147564	Seg207	5	70458250	0.795138957	BovineHD1200019364	58	0	181	11	0	ENSBTAG00000032603
12	CNVR_1540	70357278	72147564	Seg208	13	70787559	0.609361935	BovineHD1200019417	1	9	240	0	0	NO_GENES
12	CNVR_1540	70357278	72147564	Seg209	3	70868927	0.966096774	BovineHD1200019450	7	1	241	1	0	NO_GENES
12	CNVR_1540	70357278	72147564	Seg210	5	71244186	0.430891132	BovineHD1200027100	1	18	230	1	0	NO_GENES
12	CNVR_1540	70357278	72147564	Seg211	5	71286946	0.0790743	BovineHD1200019538	32	6	163	49	0	NO_GENES
12	CNVR_1540	70357278	72147564	Seg212	1	71291648	0.430891132	BovineHD1200019541	2	3	213	32	0	NO_GENES
12	CNVR_1540	70357278	72147564	Seg213	8	71439274	0.438388676	BovineHD1200019558	0	9	229	12	0	NO_GENES
12	CNVR_1540	70357278	72147564	Seg214	6	71494540	0.900934368	BovineHD1200019607	24	0	208	18	0	ENSBTAG00000047383
12	CNVR_1540	70357278	72147564	Seg215	14	71671600	0.430891132	BovineHD1200019648	2	2	229	17	0	ENSBTAG00000047383
12	CNVR_1540	70357278	72147564	Seg216	1	71688525	0.8870715	BovineHD1200019671	7	8	215	20	0	ENSBTAG00000047383
12	CNVR_1540	70357278	72147564	Seg217	9	71751840	0.590276821	BovineHD1200019697	7	18	203	22	0	ENSBTAG00000045751;ENSBTAG00000047383
12	CNVR_1540	70357278	72147564	Seg218	5	71824751	0.438388676	BovineHD1200019712	9	3	219	19	0	ENSBTAG00000047383;ENSBTAG00000045751
12	CNVR_1540	70357278	72147564	Seg219	3	71890949	0.837536842	BovineHD1200019718	1	7	218	24	0	ENSBTAG00000047383;ENSBTAG00000045751
12	CNVR_1540	70357278	72147564	Seg220	1	71899472	0.723372761	BovineHD1200019739	11	9	212	18	0	ENSBTAG00000047383;ENSBTAG00000045751
12	CNVR_1540	70357278	72147564	Seg221	4	71934303	0.541146903	BovineHD1200028233	18	10	210	12	0	ENSBTAG00000047383;ENSBTAG00000045751
12	CNVR_1540	70357278	72147564	Seg222	2	71949321	0.573808511	BovineHD1200019754	18	0	224	8	0	ENSBTAG00000047383;ENSBTAG00000045751
12	CNVR_1540	70357278	72147564	Seg223	3	72027555	0.825130814	BovineHD1200019762	4	21	217	8	0	ENSBTAG00000047383;ENSBTAG00000045751
12	CNVR_1540	70357278	72147564	Seg224	2	72042304	0.795138957	BovineHD1200019785	4	14	223	9	0	ENSBTAG00000047383;ENSBTAG00000045751
12	CNVR_1540	70357278	72147564	Seg225	6	72080938	0.665829851	BovineHD1200019805	3	36	193	18	0	ENSBTAG00000045751;ENSBTAG00000047383
12	CNVR_1540	70357278	72147564	Seg226	2	72088669	0.569753077	BovineHD1200019808	36	76	137	1	0	ENSBTAG00000047383;ENSBTAG00000045751
12	CNVR_1540	70357278	72147564	Seg227	6	72123747	0.566964103	BovineHD1200019824	36	69	145	0	0	ENSBTAG00000047383;ENSBTAG00000045751
12	CNVR_1540	70357278	72147564	Seg228	1	72130065	0.849651047	BovineHD1200028243	27	17	206	0	0	ENSBTAG00000045751;ENSBTAG00000047383
12	CNVR_1541	72409908	76756892	Seg229	1	72419043	0.430891132	BovineHD1200019973	0	11	239	0	0	ENSBTAG00000047181;ENSBTAG00000045751
12	CNVR_1541	72409908	76756892	Seg230	28	72509035	0.166631667	BovineHD1200019974	3	54	193	0	0	ENSBTAG00000047181;ENSBTAG00000045751
12	CNVR_1541	72409908	76756892	Seg231	2	72512295	0.832568715	BovineHD1200020005	26	27	190	7	0	ENSBTAG00000045751;ENSBTAG00000047181
12	CNVR_1541	72409908	76756892	Seg232	14	72550889	0.690343458	BovineHD1200020011	26	31	157	36	0	ENSBTAG00000047181;ENSBTAG00000045751
12	CNVR_1541	72409908	76756892	Seg233	55	72742881	0.691524153	BovineHD1200020079	25	2	199	24	0	ENSBTAG00000047181
12	CNVR_1541	72409908	76756892	Seg234	11	72819475	0.617878481	BovineHD1200020104	107	0	137	6	0	ENSBTAG00000047181
12	CNVR_1541	72409908	76756892	Seg235	3	72882991	0.748644604	BovineHD1200020124	55	5	179	11	0	ENSBTAG00000047181
12	CNVR_1541	72409908	76756892	Seg236	3	72966110	0.69425272	BovineHD1200020153	0	7	220	23	0	ENSBTAG00000047181
12	CNVR_1541	72409908	76756892	Seg237	4	73034978	0.819455786	BovineHD1200028279	3	7	217	23	0	ENSBTAG00000047181
12	CNVR_1541	72409908	76756892	Seg238	5	73241030	0.573808511	BovineHD1200020234	0	4	236	10	0	ENSBTAG00000046041;ENSBTAG00000046041
12	CNVR_1541	72409908	76756892	Seg239	1	73289736	0.75620069	BovineHD1200028304	10	9	208	23	0	ENSBTAG00000046041;ENSBTAG00000046041
12	CNVR_1541	72409908	76756892	Seg240	2	73323427	0.661372775	BovineHD1200028309	15	5	215	15	0	ENSBTAG00000046041;ENSBTAG00000046041
12	CNVR_1541	72409908	76756892	Seg241	7	73350995	0.573808511	BovineHD1200020288	8	25	196	21	0	ENSBTAG00000046041;ENSBTAG00000046041
12	CNVR_1541	72409908	76756892	Seg242	8	73401154	0.499715172	BovineHD1200028311	18	23	192	17	0	ENSBTAG00000046041;ENSBTAG00000046041
12	CNVR_1541	72409908	76756892	Seg243	6	73469477	0.430891132	BovineHD1200020328	3	15	207	25	0	ENSBTAG00000046041;ENSBTAG00000046041
12	CNVR_1541	72409908	76756892	Seg244	3	73497775	0.70775	BovineHD1200020340	32	11	184	23	0	ENSBTAG00000046041;ENSBTAG00000046041;ENSBTAG00000047764
12	CNVR_1541	72409908	76756892	Seg245	1	73516942	0.8408368	BovineHD1200020349	42	6	179	23	0	ENSBTAG00000046041;ENSBTAG00000046041;ENSBTAG00000047764
12	CNVR_1541	72409908	76756892	Seg246	2	73564769	0.74202	BovineHD1200020357	41	0	195	14	0	ENSBTAG00000047764;ENSBTAG00000046041;ENSBTAG00000046041
12	CNVR_1541	72409908	76756892	Seg247	9	73644068	0.691524153	BovineHD1200020391	0	40	187	23	0	ENSBTAG00000046041;ENSBTAG00000047764;ENSBTAG00000046041
12	CNVR_1541	72409908	76756892	Seg248	3	73666963	0.852043734	BovineHD1200028327	90	7	131	22	0	ENSBTAG00000046041;ENSBTAG00000047764;ENSBTAG00000046041
12	CNVR_1541	72409908	76756892	Seg249	1	73673865	0.872436181	BovineHD1200020407	35	22	171	22	0	ENSBTAG00000046041;ENSBTAG00000047764;ENSBTAG00000046041
12	CNVR_1541	72409908	76756892	Seg250	6	73755591	0.835393333	BovineHD1200020442	11	25	181	33	0	ENSBTAG00000047764;ENSBTAG00000047360;ENSBTAG00000046041;ENSBTAG00000046041
12	CNVR_1541	72409908	76756892	Seg251	1	73762950	0.832568715	BovineHD1200020445	10	16	198	26	0	ENSBTAG00000047360;ENSBTAG00000046041;ENSBTAG00000047764;ENSBTAG00000046041
12	CNVR_1541	72409908	76756892	Seg252	4	73772980	0.691524153	BovineHD1200020448	10	12	197	31	0	ENSBTAG00000047360;ENSBTAG00000046041;ENSBTAG00000047764;ENSBTAG00000046041
12	CNVR_1541	72409908	76756892	Seg253	1	73779660	0.923070629	BovineHD1200020457	8	18	202	22	0	ENSBTAG00000047360;ENSBTAG00000046041;ENSBTAG00000047764;ENSBTAG00000046041
12	CNVR_1541	72409908	76756892	Seg254	3	73811041	0.541146903	BovineHD1200020469	12	20	191	27	0	ENSBTAG00000047360;ENSBTAG00000046041;ENSBTAG00000047764;ENSBTAG00000046041
12	CNVR_1541	72409908	76756892	Seg255	1	73817128	0.983299324	BovineHD1200020477	3	11	212	24	0	ENSBTAG00000047764;ENSBTAG00000047360;ENSBTAG00000046041;ENSBTAG00000046041
12	CNVR_1541	72409908	76756892	Seg256	4	73863425	0.430891132	BovineHD1200020490	3	7	205	35	0	ENSBTAG00000046041;ENSBTAG00000047360;ENSBTAG00000046041;ENSBTAG00000047764
12	CNVR_1541	72409908	76756892	Seg257	5	73926173	0.430891132	BovineHD1200020495	0	9	212	29	0	ENSBTAG00000047764;ENSBTAG00000047360;ENSBTAG00000046041;ENSBTAG00000046041
12	CNVR_1541	72409908	76756892	Seg258	1	73961078	0.430891132	BovineHD1200020521	2	11	190	47	0	ENSBTAG00000046041;ENSBTAG00000047764;ENSBTAG00000046041;ENSBTAG00000047360
12	CNVR_1541	72409908	76756892	Seg259	19	74198666	0.51405	BovineHD1200020577	1	7	219	23	0	ENSBTAG00000046041;ENSBTAG00000046041;ENSBTAG00000047360;ENSBTAG00000047764
12	CNVR_1541	72409908	76756892	Seg260	2	74241667	0.469733143	BovineHD1200020612	3	5	213	29	0	ENSBTAG00000047360;ENSBTAG00000047764
12	CNVR_1541	72409908	76756892	Seg261	4	74302958	0.499715172	BovineHD1200027121	2	10	202	36	0	ENSBTAG00000047360;ENSBTAG00000047764
12	CNVR_1541	72409908	76756892	Seg262	2	74359566	0.709569847	BovineHD1200020644	3	7	221	19	0	ENSBTAG00000047360;ENSBTAG00000047764
12	CNVR_1541	72409908	76756892	Seg263	4	74373474	0.541146903	BovineHD1200020663	0	7	228	15	0	ENSBTAG00000047360;ENSBTAG00000047764
12	CNVR_1541	72409908	76756892	Seg264	5	74443721	0.686038571	BovineHD1200020685	2	5	231	12	0	ENSBTAG00000047360
12	CNVR_1541	72409908	76756892	Seg265	3	74509354	0.569753077	BovineHD1200020699	29	12	201	8	0	ENSBTAG00000023309;ENSBTAG00000047360
12	CNVR_1541	72409908	76756892	Seg266	7	74589404	0.541146903	BovineHD1200020725	34	5	205	6	0	ENSBTAG00000023309;ENSBTAG00000047360
12	CNVR_1541	72409908	76756892	Seg267	1	74617740	0.5817	BovineHD1200020760	20	5	218	7	0	ENSBTAG00000023309;ENSBTAG00000047360
12	CNVR_1541	72409908	76756892	Seg268	8	74907140	0.813082229	BovineHD1200020836	138	4	106	2	0	ENSBTAG00000023309
12	CNVR_1541	72409908	76756892	Seg269	3	74942860	0.978909589	BovineHD1200020869	143	1	98	8	0	ENSBTAG00000023309
12	CNVR_1541	72409908	76756892	Seg270	4	75001215	0.8408368	BovineHD1200020879	0	38	184	28	0	ENSBTAG00000023309
12	CNVR_1541	72409908	76756892	Seg271	1	75012944	0.792526688	BovineHD1200028418	46	30	155	19	0	ENSBTAG00000023309
12	CNVR_1541	72409908	76756892	Seg272	5	75080248	0.840068478	BovineHD1200020891	152	3	88	7	0	ENSBTAG00000023309;ENSBTAG00000026070
12	CNVR_1541	72409908	76756892	Seg273	3	75193156	0.755539024	BovineHD1200020915	119	6	123	2	0	ENSBTAG00000026070;ENSBTAG00000023309
12	CNVR_1541	72409908	76756892	Seg274	1	75206850	0.668508416	BovineHD1200020935	8	3	235	4	0	ENSBTAG00000026070;ENSBTAG00000023309
12	CNVR_1541	72409908	76756892	Seg275	3	75422134	0.819097297	BovineHD1200028437	1	3	216	30	0	ENSBTAG00000026070;ENSBTAG00000039714
12	CNVR_1541	72409908	76756892	Seg276	4	75471626	0.832568715	BovineHD1200021066	0	0	205	45	0	ENSBTAG00000026070;ENSBTAG00000039714
12	CNVR_1541	72409908	76756892	Seg277	1	75481599	0.983299324	BovineHD1200021073	0	8	195	47	0	ENSBTAG00000026070;ENSBTAG00000039714
12	CNVR_1541	72409908	76756892	Seg278	2	75486916	0.82990431	BovineHD1200021076	39	21	126	64	0	ENSBTAG00000039714;ENSBTAG00000026070
12	CNVR_1541	72409908	76756892	Seg279	1	75490779	0.953634571	BovineHD1200021079	39	39	106	66	0	ENSBTAG00000026070;ENSBTAG00000039714
12	CNVR_1541	72409908	76756892	Seg280	2	75493687	0.832568715	BovineHD1200021081	42	60	83	65	0	ENSBTAG00000039714;ENSBTAG00000026070
12	CNVR_1541	72409908	76756892	Seg281	9	75521892	0.734848352	BovineHD1200021097	51	55	99	45	0	ENSBTAG00000039714;ENSBTAG00000026070
12	CNVR_1541	72409908	76756892	Seg282	1	75540292	0.825130814	BovineHD1200028444	25	22	162	41	0	ENSBTAG00000039714;ENSBTAG00000026070
12	CNVR_1541	72409908	76756892	Seg283	1	75563830	0.900934368	BovineHD1200028446	10	5	193	42	0	ENSBTAG00000039714;ENSBTAG00000026070
12	CNVR_1541	72409908	76756892	Seg284	4	75592308	0.665508122	BovineHD1200021142	2	12	203	33	0	ENSBTAG00000039714;ENSBTAG00000026070
12	CNVR_1541	72409908	76756892	Seg285	3	75679273	0.661372775	BovineHD1200021150	1	13	209	27	0	ENSBTAG00000039714;ENSBTAG00000026070
12	CNVR_1541	72409908	76756892	Seg286	1	75722326	0.691524153	BovineHD1200021189	26	21	169	34	0	ENSBTAG00000039714;ENSBTAG00000026070
12	CNVR_1541	72409908	76756892	Seg287	2	75739624	0.792435738	BovineHD1200021198	25	23	163	39	0	ENSBTAG00000026070;ENSBTAG00000039714
12	CNVR_1541	72409908	76756892	Seg288	3	75765925	0.70775	BovineHD1200021210	7	51	151	41	0	ENSBTAG00000039714;ENSBTAG00000026070
12	CNVR_1541	72409908	76756892	Seg289	5	75791712	0.70775	BovineHD1200021226	25	25	160	40	0	ENSBTAG00000039714;ENSBTAG00000026070
12	CNVR_1541	72409908	76756892	Seg290	2	75824149	0.624956604	BovineHD1200021232	26	21	169	34	0	ENSBTAG00000026070;ENSBTAG00000039714
12	CNVR_1541	72409908	76756892	Seg291	4	75855694	0.634684472	BovineHD1200028465	46	4	172	28	0	ENSBTAG00000026070;ENSBTAG00000039714
12	CNVR_1541	72409908	76756892	Seg292	3	75927103	0.2108052	BovineHD1200021269	22	2	208	18	0	ENSBTAG00000026070;ENSBTAG00000039714
12	CNVR_1541	72409908	76756892	Seg293	2	75946247	0.64514386	BovineHD1200021282	11	2	225	12	0	ENSBTAG00000026070;ENSBTAG00000039714
12	CNVR_1541	72409908	76756892	Seg294	18	76270340	0.5817	BovineHD1200021313	0	2	236	12	0	ENSBTAG00000039714
12	CNVR_1541	72409908	76756892	Seg295	10	76410338	0.795138957	BovineHD1200021472	0	24	219	7	0	CLDN10;CLDN10
12	CNVR_1541	72409908	76756892	Seg296	5	76558826	0.430891132	BovineHD1200021539	0	7	228	15	0	DNAJC3;DZIP1;CLDN10;DZIP1;CLDN10
12	CNVR_1541	72409908	76756892	Seg297	3	76609359	0.900934368	BovineHD1200021571	10	14	194	32	0	CLDN10;CLDN10;DNAJC3;DZIP1;DZIP1
12	CNVR_1541	72409908	76756892	Seg298	2	76696722	0.691524153	BovineHD1200021607	0	1	240	9	0	DNAJC3;UGGT2;DZIP1;DZIP1;CLDN10;CLDN10
13	CNVR_1561	9182722	9255666	Seg299	12	9242873	0.573808511	BovineHD1300002449	0	7	243	0	0	NO_GENES
13	CNVR_1566	12536047	12822615	Seg300	72	12804669	0.099936429	BovineHD1300003610	0	0	200	50	0	USP6NL;NUDT5;DHTKD1;U3;CDC123;CELF2;PROSER2;ECHDC3;SEC61A2;UPF2
13	CNVR_1566	12536047	12822615	Seg301	3	12815323	0.242125	BovineHD1300003612	0	0	232	18	0	CELF2;USP6NL;UPF2;U3;ECHDC3;PROSER2
13	CNVR_1569	14525354	14533369	Seg302	4	14533369	0.661372775	BovineHD1300004124	1	8	241	0	0	U6
13	CNVR_1585	53932232	53982995	Seg303	18	53982995	0.852043734	BovineHD1300015302	16	20	214	0	0	ZNF512B;C20orf201;ENSBTAG00000027221;C13H20ORF135;SOX18;SIRPA;OPRL1;PCMTD2;SIRPB1;SIRPB1;ENSBTAG00000011638;UCKL1;RGS19;PRPF6;SAMD10;SIRPA;PDYN;ZNF512B;MYT1;ENSBTAG00000039016;TPD52L2;bta-mir-1388;SNORA70;DNAJC5;ENSBTAG00000039016;STK35;TCEA2;NPBWR2;DNAJC5;GINS1;U6;TPD52L2;ENSBTAG00000048087
13	CNVR_1590	71844178	71931812	Seg304	24	71931812	0.661372775	BovineHD4100010386	1	26	223	0	0	PTPRT;U6
14	CNVR_1601	38837	1410699	Seg305	1	1297824	0.661372775	BovineHD1400000109	0	0	242	8	0	LRRC24;FOXH1;5S_rRNA;ADCK5;MFSD3;ENSBTAG00000045654;CPSF1;ZNF7;CYHR1;SCRT1;CYHR1;COMMD5;SLC39A4;5S_rRNA;VPS28;TMEM249;bta-mir-2308;ZNF34;TMEM60;TONSL;5S_rRNA;ARHGAP39;ZNF16;CYHR1;C14H8orf82;LRRC14;ENSBTAG00000046435;ENSBTAG00000003273;ENSBTAG00000036098;ENSBTAG00000006597;KIFC2;ENSBTAG00000046932;ENSBTAG00000045763;PPP1R16A;ZNF34;FBXL6;ENSBTAG00000048001;C8orf33;GPR172B;RECQL4;GPT;RPL8
14	CNVR_1601	38837	1410699	Seg306	1	1305393	0.691524153	BovineHD1400024338	0	0	221	29	0	TMEM249;CYHR1;RPL8;ENSBTAG00000046435;bta-mir-2308;ENSBTAG00000003273;ENSBTAG00000045763;ZNF34;GPT;ENSBTAG00000048001;C8orf33;ENSBTAG00000036098;ENSBTAG00000006597;SCRT1;LRRC24;5S_rRNA;GPR172B;DGAT1;CPSF1;TMEM60;CYHR1;SLC39A4;ENSBTAG00000046932;ENSBTAG00000045654;COMMD5;FOXH1;5S_rRNA;ADCK5;MFSD3;ZNF7;TONSL;ARHGAP39;PPP1R16A;KIFC2;FBXL6;5S_rRNA;ZNF16;CYHR1;ZNF34;VPS28;LRRC14;RECQL4;C14H8orf82
14	CNVR_1601	38837	1410699	Seg307	2	1314519	0.792526688	BovineHD1400024339	0	0	203	47	0	CYHR1;LRRC14;5S_rRNA;ADCK5;COMMD5;FOXH1;PPP1R16A;KIFC2;bta-mir-2308;CYHR1;ZNF16;ENSBTAG00000045654;TMEM60;MFSD3;ZNF34;VPS28;ENSBTAG00000036098;CYHR1;RECQL4;FBXL6;TONSL;GPT;ENSBTAG00000046932;ENSBTAG00000048001;C8orf33;ZNF34;ENSBTAG00000006597;ENSBTAG00000046435;RPL8;TMEM249;5S_rRNA;LRRC24;ENSBTAG00000003273;C14H8orf82;ZNF7;DGAT1;GPR172B;SCRT1;SLC39A4;ENSBTAG00000045763;5S_rRNA;CPSF1;ARHGAP39
14	CNVR_1601	38837	1410699	Seg308	5	1333301	0.661372775	BovineHD1400024342	0	3	186	61	0	5S_rRNA;CYHR1;SCRT1;CPSF1;CYHR1;ZNF7;DGAT1;ZNF34;VPS28;COMMD5;SLC39A4;LRRC14;ARHGAP39;C14H8orf82;HSF1;FOXH1;5S_rRNA;TMEM60;ENSBTAG00000036098;TMEM249;5S_rRNA;LRRC24;MFSD3;TONSL;PPP1R16A;ZNF16;ENSBTAG00000045763;RECQL4;FBXL6;ENSBTAG00000006597;ENSBTAG00000045654;C8orf33;ZNF34;bta-mir-2308;ENSBTAG00000003273;CYHR1;GPR172B;GPT;KIFC2;ADCK5;ENSBTAG00000046435;RPL8;ENSBTAG00000046932;ENSBTAG00000048001
14	CNVR_1601	38837	1410699	Seg309	2	1351133	0.626638125	BovineHD1400000128	0	0	217	33	0	GPR172B;5S_rRNA;CYHR1;ENSBTAG00000003273;DGAT1;LRRC24;bta-mir-2308;ENSBTAG00000048001;C8orf33;GPT;ENSBTAG00000046932;FOXH1;SCRT1;ZNF34;SLC39A4;ZNF34;VPS28;ENSBTAG00000045763;ZNF7;KIFC2;ARHGAP39;TMEM60;PPP1R16A;COMMD5;ENSBTAG00000009811;5S_rRNA;CYHR1;CPSF1;RPL8;TMEM249;TONSL;RECQL4;FBXL6;CYHR1;ENSBTAG00000009816;5S_rRNA;ENSBTAG00000046435;ZNF16;ENSBTAG00000045654;HSF1;MFSD3;C14H8orf82;ENSBTAG00000…
14	CNVR_1601	38837	1410699	Seg310	4	1385301	0.430891132	BovineHD1400024343	0	0	228	22	0	ZNF34;bta-mir-2308;HSF1;MFSD3;ENSBTAG00000045654;ENSBTAG00000009811;ENSBTAG00000036098;TONSL;5S_rRNA;RPL8;SCARNA15;RECQL4;LRRC14;C14H8orf82;ENSBTAG00000009816;ZNF34;TMEM249;ZNF16;C8orf33;VPS28;ENSBTAG00000045763;ADCK5;KIFC2;CYHR1;ENSBTAG00000048001;PPP1R16A;GPR172B;COMMD5;FOXH1;SLC39A4;FBXL6;GPT;ENSBTAG00000003273;CPSF1;5S_rRNA;ENSBTAG00000046435;ENSBTAG00000046932;DGAT1;CYHR1;SCRT1;CYHR1;TMEM60;…
14	CNVR_1617	14506076	14810073	Seg311	4	14751684	0.75620069	BovineHD1400004198	0	3	237	7	3	bta-mir-2310
14	CNVR_1618	15002502	15369444	Seg312	1	15062820	0.499715172	BovineHD1400024056	0	4	241	5	0	bta-mir-2310;5S_rRNA;FAM84B
14	CNVR_1618	15002502	15369444	Seg313	5	15143752	0.609361935	BovineHD1400004289	12	8	220	10	0	bta-mir-2310;5S_rRNA;FAM84B
14	CNVR_1618	15002502	15369444	Seg314	3	15324579	0.70775	BovineHD1400004310	4	3	240	3	0	5S_rRNA;bta-mir-2310;FAM84B;U2
14	CNVR_1619	17311104	17343293	Seg315	3	17336372	0.540086598	BovineHD1400004922	49	0	201	0	0	ANXA13;FAM91A1;FER1L6;KLHL38;TRMT12;NDUFB9;5S_rRNA;MTSS1;ENSBTAG00000045178;TATDN1;ENSBTAG00000010813;TMEM65;RNF139;ANXA13
15	CNVR_1697	2397533	4234339	Seg316	5	3280326	0.647122414	BovineHD1500000738	29	6	215	0	0	CASP13;ENSBTAG00000006093;CASP13
15	CNVR_1723	10343481	11831722	Seg317	7	10829603	0.70775	BovineHD1500002788	0	3	236	11	0	NO_GENES
15	CNVR_1723	10343481	11831722	Seg318	23	11485752	0.588252	BovineHD1500002917	0	1	234	15	0	NO_GENES
15	CNVR_1723	10343481	11831722	Seg319	5	11710409	0.5817	BovineHD1500002993	0	1	231	18	0	NO_GENES
15	CNVR_1724	11980564	13291161	Seg320	3	12083672	0.647122414	ARS-BFGL-NGS-10128	3	4	239	4	0	NO_GENES
15	CNVR_1724	11980564	13291161	Seg321	5	12742374	0.70775	BovineHD1500003221	0	0	228	22	0	NO_GENES
15	CNVR_1725	13614796	13639948	Seg322	5	13637220	0.70282438	Hapmap51391-BTA-112776	0	0	216	21	13	ENSBTAG00000009511;ENSBTAG00000034724;JRKL
15	CNVR_1769	45449141	45586712	Seg323	1	45470174	0.430891132	BovineHD1500012754	47	50	153	0	0	ENSBTAG00000048176;ENSBTAG00000038317;OLFML1;U6;ENSBTAG00000040252;ENSBTAG00000040285;OVCH2;OLFML1;ENSBTAG00000037384;OVCH2;EIF3F;OR5P3;ENSBTAG00000045639;ENSBTAG00000038641;PPFIBP2;ENSBTAG00000038245;OLFML1;ENSBTAG00000047850;TUB;ENSBTAG00000026826;ENSBTAG00000048045;ENSBTAG00000046099;ENSBTAG00000038598;OR10A6;ENSBTAG00000039405;ENSBTAG00000021150;CYB5R2
15	CNVR_1769	45449141	45586712	Seg324	33	45538373	0.495531429	BovineHD1500012790	49	71	130	0	0	OLFML1;OLFML1;ENSBTAG00000038317;OLFML1;ENSBTAG00000021150;ENSBTAG00000039405;ENSBTAG00000046099;ENSBTAG00000038641;ENSBTAG00000040252;ENSBTAG00000037384;ENSBTAG00000038245;ENSBTAG00000048045;PPFIBP2;ENSBTAG00000026826;EIF3F;ENSBTAG00000038598;TUB;ENSBTAG00000047850;OR10A6;ENSBTAG00000048176;U6;ENSBTAG00000045639;OVCH2;CYB5R2;OVCH2;OR5P3;ENSBTAG00000040285
15	CNVR_1769	45449141	45586712	Seg325	2	45541604	0.487540417	BovineHD1500012794	49	69	132	0	0	OLFML1;U6;ENSBTAG00000038317;OLFML1;ENSBTAG00000048176;ENSBTAG00000037384;ENSBTAG00000040285;OLFML1;ENSBTAG00000040252;ENSBTAG00000021150;ENSBTAG00000046099;OVCH2;ENSBTAG00000048045;ENSBTAG00000038598;ENSBTAG00000045639;ENSBTAG00000038245;ENSBTAG00000038641;OR5P3;ENSBTAG00000047850;ENSBTAG00000039405;OVCH2;EIF3F;PPFIBP2;OR10A6;ENSBTAG00000026826;CYB5R2
15	CNVR_1769	45449141	45586712	Seg326	1	45542956	0.499715172	BovineHD1500012796	49	58	143	0	0	ENSBTAG00000037384;OLFML1;OLFML1;ENSBTAG00000038317;ENSBTAG00000038641;ENSBTAG00000026826;ENSBTAG00000021150;OLFML1;PPFIBP2;OR5P3;ENSBTAG00000040285;ENSBTAG00000039405;ENSBTAG00000046099;ENSBTAG00000038598;ENSBTAG00000048045;ENSBTAG00000038245;CYB5R2;ENSBTAG00000040252;ENSBTAG00000048176;ENSBTAG00000045639;OVCH2;EIF3F;OR10A6;OVCH2;ENSBTAG00000047850;U6
15	CNVR_1770	46523846	46994866	Seg327	14	46630690	0.665558291	BovineHD1500013209	0	0	242	8	0	OR10A4;ENSBTAG00000047025;ENSBTAG00000038031;ENSBTAG00000045599;U6;MRPL17;ENSBTAG00000021147;ENSBTAG00000037991;ENSBTAG00000032052;OR2D2;ENSBTAG00000036031;ENSBTAG00000004443;OR2D3;ENSBTAG00000037603;TPP1;ENSBTAG00000035675;ENSBTAG00000047104;ENSBTAG00000032050;U6;RRP8;TAF10;ILK;NLRP14;ENSBTAG00000015791;ENSBTAG00000037937;ZNF215;RBMX;OR6A2;ENSBTAG00000046196;ZNF215;DCHS1;ENSBTAG00000026441;ZNF214
15	CNVR_1770	46523846	46994866	Seg328	8	46732442	0.795138957	BovineHD1500013300	0	1	229	20	0	ENSBTAG00000038031;ENSBTAG00000037603;ZNF215;U6;ENSBTAG00000047104;OR10A4;ENSBTAG00000045599;ENSBTAG00000032052;DNHD1;ENSBTAG00000032050;OR2D3;ENSBTAG00000037991;OR6A2;ENSBTAG00000026441;ENSBTAG00000021147;TRIM3;ENSBTAG00000015791;RRP8;ENSBTAG00000035675;RBMX;NLRP14;ENSBTAG00000004443;TPP1;OR2D2;U6;FXC1;ENSBTAG00000046196;ENSBTAG00000047025;TAF10;ILK;MRPL17;DCHS1;ZNF215;ENSBTAG00000036031;ARFIP2;…
15	CNVR_1770	46523846	46994866	Seg329	4	46776660	0.641687349	BovineHD1500013322	0	8	212	30	0	DCHS1;ARFIP2;bta-mir-2316;U6;ENSBTAG00000037937;ENSBTAG00000045599;ENSBTAG00000047104;ENSBTAG00000046196;TPP1;APBB1;RBMX;FXC1;ENSBTAG00000026441;U6;ENSBTAG00000021147;ENSBTAG00000037991;RRP8;OR10A4;OR2D3;NLRP14;ZNF215;ZNF215;ENSBTAG00000035675;ENSBTAG00000038031;DNHD1;ILK;OR6A2;SMPD1;TRIM3;DNHD1;HPX;ZNF214;ENSBTAG00000032052;TAF10;MRPL17;ENSBTAG00000032050;ENSBTAG00000047025;ENSBTAG00000015791;EN…
15	CNVR_1770	46523846	46994866	Seg330	3	46806936	0.783537966	BovineHD1500013345	0	2	241	7	0	ENSBTAG00000047025;ENSBTAG00000037991;ENSBTAG00000021147;ENSBTAG00000026441;ILK;ENSBTAG00000015791;OR6A2;U6;ENSBTAG00000038031;ENSBTAG00000035675;FXC1;TPP1;TAF10;ZNF214;ENSBTAG00000032050;ZNF215;ENSBTAG00000045599;OR10A4;ENSBTAG00000037603;U6;NLRP14;OR2D2;ENSBTAG00000036031;APBB1;DNHD1;OR2D3;ZNF215;DCHS1;ARFIP2;ENSBTAG00000032052;SMPD1;HPX;ENSBTAG00000037937;ENSBTAG00000004443;ENSBTAG00000047104;…
15	CNVR_1770	46523846	46994866	Seg331	3	46841182	0.430891132	BovineHD1500013355	3	0	234	13	0	ZNF214;RRP8;ENSBTAG00000037937;APBB1;ENSBTAG00000046196;TAF10;HPX;ENSBTAG00000037991;OR2D3;ENSBTAG00000021147;ENSBTAG00000047025;bta-mir-2316;ENSBTAG00000045599;ENSBTAG00000026441;OR6A2;DCHS1;ARFIP2;ILK;ENSBTAG00000009440;SMPD1;ZNF215;ENSBTAG00000032050;U6;OR10A4;U6;TPP1;FXC1;ENSBTAG00000015791;ENSBTAG00000035675;ZNF215;DNHD1;DNHD1;TRIM3;ENSBTAG00000032052;ENSBTAG00000004443;ENSBTAG00000037603;PR…
15	CNVR_1770	46523846	46994866	Seg332	3	46876461	0.540086598	BovineHD1500013370	12	0	218	20	0	ARFIP2;ENSBTAG00000032050;ENSBTAG00000035675;U6;ZNF215;ENSBTAG00000004443;TRIM3;DNHD1;OR2D3;ENSBTAG00000046196;HPX;ENSBTAG00000036031;ILK;ENSBTAG00000009440;TPP1;ENSBTAG00000037937;DCHS1;ENSBTAG00000015791;bta-mir-2316;MRPL17;APBB1;RRP8;ZNF214;OR10A4;TAF10;ENSBTAG00000047025;ENSBTAG00000037603;PRKCDBP;FXC1;ZNF215;ENSBTAG00000026441;U6;DNHD1;OR6A2;ENSBTAG00000021147;ENSBTAG00000045599;ENSBTAG00000…
15	CNVR_1770	46523846	46994866	Seg333	2	46906029	0.541146903	BTB-01926941	12	0	206	32	0	U6;OR2D3;ENSBTAG00000032052;ENSBTAG00000045599;TRIM3;ENSBTAG00000009440;CCKBR;ENSBTAG00000047104;ENSBTAG00000037937;HPX;DNHD1;DNHD1;ENSBTAG00000004443;RRP8;OR10A4;OR2D2;ENSBTAG00000047025;MRPL17;ENSBTAG00000015791;ENSBTAG00000036031;ENSBTAG00000037603;PRKCDBP;ENSBTAG00000037991;TAF10;FXC1;ENSBTAG00000021147;bta-mir-2316;APBB1;ILK;DCHS1;ENSBTAG00000026441;ENSBTAG00000035675;ARFIP2;ENSBTAG000000320…
15	CNVR_1770	46523846	46994866	Seg334	10	46978211	0.705569512	BovineHD1500013401	0	0	228	22	0	FAM160A2;OR2D2;CNGA4;RRP8;PRKCDBP;C11orf42;ENSBTAG00000045599;ENSBTAG00000009440;ENSBTAG00000015791;HPX;TAF10;ENSBTAG00000047025;ILK;APBB1;ENSBTAG00000047104;ENSBTAG00000037603;ENSBTAG00000037991;DNHD1;U6;DCHS1;ENSBTAG00000026441;OR6A2;OR56B3P;ENSBTAG00000037937;ENSBTAG00000032052;OR52W1;ENSBTAG00000021147;MRPL17;ENSBTAG00000038031;FXC1;CCKBR;ARFIP2;SMPD1;ENSBTAG00000032050;DNHD1;bta-mir-2316;U6;…
15	CNVR_1772	47784999	48143907	Seg335	1	47993124	0.795138957	BovineHD1500013768	0	0	229	21	0	ENSBTAG00000032262;ENSBTAG00000040480;ENSBTAG00000016119;ENSBTAG00000026922;ENSBTAG00000039029;ENSBTAG00000000953;ENSBTAG00000036328;HIST1H4I;ENSBTAG00000023912;ENSBTAG00000027443;ENSBTAG00000047246;OR56A1;U6;ENSBTAG00000048223;ENSBTAG00000026929;ENSBTAG00000002043;ENSBTAG00000037505;ENSBTAG00000047088;OR52N1;OR52E4;ENSBTAG00000038452;ENSBTAG00000046618;ENSBTAG00000027430;ENSBTAG00000000118;ENSBT…
15	CNVR_1772	47784999	48143907	Seg336	5	48012104	0.691524153	BovineHD1500013774	0	1	134	115	0	ENSBTAG00000006815;ENSBTAG00000023125;TRIM5;ENSBTAG00000032262;ENSBTAG00000000953;OR56A1;ENSBTAG00000027443;ENSBTAG00000020952;ENSBTAG00000036326;ENSBTAG00000047088;ENSBTAG00000026922;ENSBTAG00000016119;ENSBTAG00000039029;ENSBTAG00000040480;ENSBTAG00000046618;ENSBTAG00000000118;ENSBTAG00000026924;ENSBTAG00000037505;U6;ENSBTAG00000027430;ENSBTAG00000048223;ENSBTAG00000038977;ENSBTAG00000046764;ENS…
15	CNVR_1772	47784999	48143907	Seg337	13	48079198	0.840068478	BovineHD1500013788	0	0	186	64	0	ENSBTAG00000037465;ENSBTAG00000047088;ENSBTAG00000032256;ENSBTAG00000002043;ENSBTAG00000000118;ENSBTAG00000046764;ENSBTAG00000040480;ENSBTAG00000037505;ENSBTAG00000039029;ENSBTAG00000023125;ENSBTAG00000027443;OR52N4;ENSBTAG00000032276;ENSBTAG00000046618;ENSBTAG00000032255;U6;ENSBTAG00000016119;ENSBTAG00000027949;ENSBTAG00000026924;ENSBTAG00000005609;ENSBTAG00000038977;ENSBTAG00000020952;ENSBTAG00…
15	CNVR_1772	47784999	48143907	Seg338	1	48084049	0.849651047	BovineHD1500013789	0	0	201	49	0	ENSBTAG00000026924;ENSBTAG00000016119;ENSBTAG00000037465;ENSBTAG00000036328;HIST1H4I;ENSBTAG00000032255;TRIM5;ENSBTAG00000027949;OR52N4;ENSBTAG00000046764;ENSBTAG00000032262;ENSBTAG00000047088;ENSBTAG00000000953;ENSBTAG00000000118;ENSBTAG00000005609;ENSBTAG00000039029;ENSBTAG00000037465;ENSBTAG00000046618;ENSBTAG00000027430;U6;ENSBTAG00000002043;ENSBTAG00000005251;OR52E4;ENSBTAG00000047246;ENSBTA…
15	CNVR_1772	47784999	48143907	Seg339	1	48085137	0.64514386	BovineHD1500013790	0	0	227	23	0	ENSBTAG00000005609;ENSBTAG00000039029;ENSBTAG00000016119;ENSBTAG00000000118;ENSBTAG00000037465;ENSBTAG00000026922;ENSBTAG00000048223;OR56A3;ENSBTAG00000032262;ENSBTAG00000006815;ENSBTAG00000047246;ENSBTAG00000000953;ENSBTAG00000027949;ENSBTAG00000047088;ENSBTAG00000027430;ENSBTAG00000005251;ENSBTAG00000023912;OR52E4;ENSBTAG00000032276;ENSBTAG00000036326;ENSBTAG00000020952;ENSBTAG00000026929;U6;EN…
15	CNVR_1779	49865750	50018652	Seg340	1	49894984	0.755539024	BovineHD1500014369	0	0	221	29	0	ENSBTAG00000040236;ENSBTAG00000035008;ENSBTAG00000039330;ENSBTAG00000040139;ENSBTAG00000038161;ENSBTAG00000039651;ENSBTAG00000040408;ENSBTAG00000045612;ENSBTAG00000047945;ENSBTAG00000038636;ENSBTAG00000008312;ENSBTAG00000038899;ENSBTAG00000045872;ENSBTAG00000040526;ENSBTAG00000038727;ENSBTAG00000046624;ENSBTAG00000000763;OR51T1;U6;ENSBTAG00000046913;ENSBTAG00000038578;ENSBTAG00000014853;OR51F2;EN…
15	CNVR_1779	49865750	50018652	Seg341	5	49916502	0.786482392	BovineHD1500014370	0	0	210	40	0	ENSBTAG00000040339;ENSBTAG00000047945;ENSBTAG00000038727;ENSBTAG00000040139;ENSBTAG00000048220;ENSBTAG00000040526;OR51F2;ENSBTAG00000039330;ENSBTAG00000035008;OR52E2;ENSBTAG00000047021;ENSBTAG00000045612;ENSBTAG00000046624;ENSBTAG00000037886;ENSBTAG00000004765;ENSBTAG00000014853;ENSBTAG00000045488;ENSBTAG00000038161;ENSBTAG00000039735;ENSBTAG00000038636;ENSBTAG00000017934;ENSBTAG00000038899;ENSBT…
15	CNVR_1782	50725100	50780834	Seg342	3	50747588	0.573808511	BovineHD1500014644	0	0	218	32	0	ENSBTAG00000039185;ENSBTAG00000037474;OR51A7;ENSBTAG00000047021;ENSBTAG00000040339;ENSBTAG00000040119;ENSBTAG00000017934;ENSBTAG00000027637;OR51D1;ENSBTAG00000046853;ENSBTAG00000047803;ENSBTAG00000039654;ENSBTAG00000020033;ENSBTAG00000031937;ENSBTAG00000038636;OR51E1;ENSBTAG00000047489;ENSBTAG00000039503;OR51G1;ENSBTAG00000039330;ENSBTAG00000039134;ENSBTAG00000038579;ENSBTAG00000047630;ENSBTAG000…
15	CNVR_1782	50725100	50780834	Seg343	1	50758782	0.70775	BovineHD1500014647	0	0	233	17	0	OR51D1;U6;ENSBTAG00000027637;ENSBTAG00000047556;OR51E2;ENSBTAG00000038075;ENSBTAG00000046853;OR51L1;ENSBTAG00000038636;ENSBTAG00000034711;ENSBTAG00000047498;ENSBTAG00000017934;ENSBTAG00000039503;ENSBTAG00000031937;ENSBTAG00000040339;ENSBTAG00000047500;ENSBTAG00000038579;ENSBTAG00000039654;TRIM68;ENSBTAG00000039185;ENSBTAG00000039134;ENSBTAG00000031943;OR51G1;ENSBTAG00000047021;ENSBTAG00000038170;…
15	CNVR_1802	64523465	64582415	Seg344	6	64560165	0.855993655	BovineHD1500018466	0	3	235	11	1	HIPK3;U6;QSER1;DEPDC7;PRRG4;ENSBTAG00000043706;U6;EIF3M;CSTF3;ENSBTAG00000027578;TCP11L1;CCDC73
15	CNVR_1806	68937940	68988117	Seg345	6	68959756	0.690343458	BovineHD1500019898	1	13	236	0	0	ENSBTAG00000001623
15	CNVR_1825	79252846	79421097	Seg346	19	79317375	0.797491743	BovineHD1500025312	1	16	233	0	0	ENSBTAG00000035489;ENSBTAG00000035485;ENSBTAG00000018890;ENSBTAG00000047026;ENSBTAG00000005914;ENSBTAG00000040341;ENSBTAG00000040425;U6;ENSBTAG00000005624;PTPRJ;ENSBTAG00000031032;OR4S1;ENSBTAG00000046923;ENSBTAG00000027275;ENSBTAG00000024788;ENSBTAG00000030909;ENSBTAG00000035487;ENSBTAG00000007944;OR4C3;ENSBTAG00000039272;ENSBTAG00000016090;OR4X1;ENSBTAG00000008379;ENSBTAG00000010005;ENSBTAG0000…
15	CNVR_1831	80260269	80879074	Seg347	2	80274406	0.852043734	BovineHD1500023394	0	0	224	26	0	ENSBTAG00000038049;ENSBTAG00000007944;OR8I2;ENSBTAG00000039348;ENSBTAG00000039331;ENSBTAG00000014594;ENSBTAG00000014309;ENSBTAG00000035989;ENSBTAG00000024423;ENSBTAG00000015876;ENSBTAG00000035990;ENSBTAG00000001383;ENSBTAG00000046710;ENSBTAG00000023511;ENSBTAG00000046278;ENSBTAG00000018890;ENSBTAG00000046274;ENSBTAG00000001291;ENSBTAG00000046527;ENSBTAG00000035986;ENSBTAG00000046251;ENSBTAG000000…
15	CNVR_1831	80260269	80879074	Seg348	8	80299279	0.541146903	BovineHD1500023403	0	0	209	41	0	ENSBTAG00000003056;ENSBTAG00000030920;ENSBTAG00000035059;ENSBTAG00000030925;ENSBTAG00000046710;ENSBTAG00000046274;ENSBTAG00000035989;ENSBTAG00000045709;ENSBTAG00000001291;ENSBTAG00000020746;ENSBTAG00000035985;ENSBTAG00000039348;ENSBTAG00000001383;ENSBTAG00000035986;ENSBTAG00000046845;ENSBTAG00000035990;ENSBTAG00000035988;ENSBTAG00000038049;ENSBTAG00000048141;ENSBTAG00000023310;ENSBTAG00000022858;…
15	CNVR_1831	80260269	80879074	Seg349	1	80299924	0.900934368	BovineHD1500023404	0	0	230	20	0	ENSBTAG00000046471;ENSBTAG00000022858;ENSBTAG00000038049;ENSBTAG00000030925;ENSBTAG00000023511;ENSBTAG00000037878;ENSBTAG00000005087;ENSBTAG00000035990;ENSBTAG00000046845;ENSBTAG00000035059;ENSBTAG00000024423;ENSBTAG00000015876;ENSBTAG00000039331;ENSBTAG00000046251;ENSBTAG00000014594;ENSBTAG00000039348;ENSBTAG00000035989;OR8I2;ENSBTAG00000001291;ENSBTAG00000035985;ENSBTAG00000014309;ENSBTAG000000…
15	CNVR_1831	80260269	80879074	Seg350	12	80529996	0.466175652	BovineHD1500023426	70	7	170	3	0	ENSBTAG00000001291;ENSBTAG00000014594;ENSBTAG00000035985;ENSBTAG00000014309;ENSBTAG00000024423;ENSBTAG00000039331;ENSBTAG00000035029;ENSBTAG00000037878;ENSBTAG00000046251;ENSBTAG00000035986;ENSBTAG00000035990;ENSBTAG00000046710;ENSBTAG00000046471;ENSBTAG00000047721;ENSBTAG00000046274;ENSBTAG00000038479;ENSBTAG00000045723;ENSBTAG00000014513;ENSBTAG00000035031;ENSBTAG00000048141;ENSBTAG00000046527;…
15	CNVR_1831	80260269	80879074	Seg351	10	80666124	0.784131313	BovineHD1500023467	0	3	233	14	0	ENSBTAG00000035989;ENSBTAG00000039348;OR5M3;ENSBTAG00000046187;ENSBTAG00000046845;ENSBTAG00000001383;ENSBTAG00000038049;OR5M11;OR5R1;ENSBTAG00000046710;ENSBTAG00000046801;ENSBTAG00000045723;ENSBTAG00000035986;ENSBTAG00000035985;ENSBTAG00000024423;ENSBTAG00000045709;ENSBTAG00000001291;ENSBTAG00000022858;ENSBTAG00000047721;OR5AR1;ENSBTAG00000035059;ENSBTAG00000046274;ENSBTAG00000046278;ENSBTAG00000…
15	CNVR_1832	80978010	81131105	Seg352	8	81043410	0.825130814	BovineHD1500023581	0	0	229	21	0	ENSBTAG00000024423;ENSBTAG00000031017;ENSBTAG00000035029;ENSBTAG00000023202;OR5AR1;ENSBTAG00000014513;ENSBTAG00000040463;ENSBTAG00000039448;ENSBTAG00000036131;ENSBTAG00000037928;ENSBTAG00000035989;ENSBTAG00000022858;ENSBTAG00000035990;OR5R1;ENSBTAG00000038479;OR8U1;ENSBTAG00000046845;ENSBTAG00000023310;ENSBTAG00000036130;ENSBTAG00000045723;ENSBTAG00000016146;ENSBTAG00000035031;ENSBTAG00000039801;…
15	CNVR_1832	80978010	81131105	Seg353	8	81113269	0.69425272	BovineHD1500023615	0	0	207	43	0	ENSBTAG00000039801;ENSBTAG00000035989;OR5M3;ENSBTAG00000023202;ENSBTAG00000036131;ENSBTAG00000046801;ENSBTAG00000046187;ENSBTAG00000038539;ENSBTAG00000045723;ENSBTAG00000040463;ENSBTAG00000047721;ENSBTAG00000038049;ENSBTAG00000039448;ENSBTAG00000031017;OR5R1;ENSBTAG00000035029;ENSBTAG00000035990;OR5AR1;ENSBTAG00000039348;OR5M11;OR5J2;ENSBTAG00000023542;ENSBTAG00000037928;ENSBTAG00000038479;ENSBTA…
15	CNVR_1832	80978010	81131105	Seg354	4	81117711	0.430891132	BovineHD1500023617	0	0	225	25	0	ENSBTAG00000039448;ENSBTAG00000037928;OR5AK2;ENSBTAG00000038479;ENSBTAG00000016146;ENSBTAG00000023542;ENSBTAG00000046845;ENSBTAG00000014513;ENSBTAG00000023202;ENSBTAG00000035031;OR5J2;ENSBTAG00000039348;OR8U1;ENSBTAG00000035990;ENSBTAG00000038539;ENSBTAG00000036131;ENSBTAG00000031017;ENSBTAG00000035989;OR5AR1;OR5M3;ENSBTAG00000045723;OR5R1;ENSBTAG00000046801;ENSBTAG00000035029;ENSBTAG00000040463;…
15	CNVR_1834	81373129	81437542	Seg355	5	81437542	0.755539024	BovineHD1500023700	0	0	243	7	0	P2RX3;OR5M11;OR5AR1;ENSBTAG00000031017;OR5M3;APLNR;ENSBTAG00000037928;ENSBTAG00000023202;SSRP1;ENSBTAG00000038539;ENSBTAG00000036131;TNKS1BP1;ENSBTAG00000039801;ENSBTAG00000040463;ENSBTAG00000038479;LRRC55;ENSBTAG00000039448;OR5AK2;ENSBTAG00000046187;ENSBTAG00000036130;OR5R1;PRG3;OR8U1;ENSBTAG00000023542;ENSBTAG00000016146
16	CNVR_1849	5447029	6146432	Seg356	5	5723000	0.569753077	BovineHD1600001617	0	6	231	13	0	CR2;CR2;ENSBTAG00000024647;ENSBTAG00000023177;ENSBTAG00000047228;CFH;ENSBTAG00000040409;ENSBTAG00000047966
16	CNVR_1849	5447029	6146432	Seg357	6	5752883	0.438388676	BovineHD1600001628	47	7	195	1	0	CR2;ENSBTAG00000024647;ENSBTAG00000023177;CR2;ENSBTAG00000047228;CFH;ENSBTAG00000040409;ENSBTAG00000047966
16	CNVR_1849	5447029	6146432	Seg358	4	5768249	0.613765385	BovineHD1600001637	7	2	239	2	0	ENSBTAG00000047228;ENSBTAG00000047966;ENSBTAG00000040409;ENSBTAG00000024647;ENSBTAG00000023177;CFH
16	CNVR_1849	5447029	6146432	Seg359	2	5804523	0.540086598	BovineHD1600001653	9	7	234	0	0	CFH;ENSBTAG00000040409;ENSBTAG00000024647;ENSBTAG00000047966;ENSBTAG00000023177;ENSBTAG00000047228
16	CNVR_1849	5447029	6146432	Seg360	11	6043959	0.569753077	BovineHD1600001742	0	0	227	23	0	ENSBTAG00000023177;ENSBTAG00000047228;ENSBTAG00000040409;CFH;ENSBTAG00000024647;ENSBTAG00000047966
16	CNVR_1849	5447029	6146432	Seg361	3	6084759	0.661372775	BovineHD1600001757	0	0	240	10	0	ENSBTAG00000047228;ENSBTAG00000040409;ENSBTAG00000024647;CFH;ENSBTAG00000047966
16	CNVR_1856	8578235	8639703	Seg362	3	8623933	0.755539024	BovineHD1600002397	115	1	134	0	0	ENSBTAG00000044933;ENSBTAG00000025113
16	CNVR_1858	8737260	9002301	Seg363	17	8836744	0.438388676	Hapmap24255-BTA-152893	0	17	233	0	0	NO_GENES
16	CNVR_1869	15066677	15130763	Seg364	20	15118639	0.540086598	BovineHD1600004084	1	11	238	0	0	NO_GENES
16	CNVR_1893	39558124	39589152	Seg365	1	39558124	0.64514386	BovineHD1600011296	26	24	200	0	0	MROH9;FMO4;MYOC;MROH9;FMO6P;PRRC2C;PRRC2C;FMO1;FMO3;VAMP4;snoU13;FMO2;MROH9;FMO3
16	CNVR_1893	39558124	39589152	Seg366	5	39589152	0.803237195	BovineHD1600011298	26	49	175	0	0	FMO1;PRRC2C;METTL13;VAMP4;FMO2;FMO4;FMO6P;MROH9;MROH9;MROH9;FMO3;MYOC;snoU13;FMO3;PRRC2C
16	CNVR_1897	52668780	52726523	Seg367	8	52721206	0.661372775	BovineHD1600014582	0	0	229	21	0	C1orf170;MXRA8;SAMD11;SLC25A34;SLC35E2B;MRPL20;MIB2;bta-mir-429;DDI2;AURKAIP1;NOC2L;PLEKHM2;ENSBTAG00000039728;ENSBTAG00000005722;UBE2J2;PLEKHN1;FAM132A;TMEM88B;AGMAT;GLTPD1;NADK;CPSF3L;TNFRSF4;ZBTB17;SDF4;SPEN;C1orf233;KLHL17;TMEM82;TTLL10;SCNN1D;VWA1;SPEN;FLJ20584;CCNL2;SPEN;ISG15;ANKRD65;FLJ20584;TNFRSF18;FBLIM1;HES4;CDC2L1;CDC2L1;bta-mir-200a;bta-mir-200b;C16H1orf70;ATAD3;RNF223;MMP23B;B3GALT…
16	CNVR_1900	60462670	60515719	Seg368	14	60493719	0.852043734	BovineHD1600016950	0	0	237	13	0	ENSBTAG00000038238;ENSBTAG00000046172;SEC16B
16	CNVR_1901	65546766	65565059	Seg369	7	65565059	0.430891132	BovineHD1600018550	0	0	249	1	0	C16H1ORF14;NMNAT2;RGS8;LAMC2;RGS8;NPL;5S_rRNA;LAMC1;DHX9;RGS16;RNASEL
17	CNVR_1921	8800578	8950629	Seg370	12	8945521	0.795138957	BovineHD1700022171	4	5	232	9	0	ENSBTAG00000045580
17	CNVR_1925	12039734	12057061	Seg371	3	12054127	0.819455786	BovineHD1700003465	0	0	246	4	0	RNF146A;U6;SLC10A7;U6atac;POU4F2;SLC10A7;LSM6;7SK
17	CNVR_1937	23034745	23098928	Seg372	8	23079766	0.832568715	BovineHD1700006581	0	0	215	35	0	7SK;ENSBTAG00000033967;U6
17	CNVR_1948	27301837	27351471	Seg373	6	27330616	0.691524153	BovineHD1700007727	0	7	243	0	0	U2
17	CNVR_1961	39055076	39221405	Seg374	3	39146032	0.9922	BovineHD1700010693	0	15	235	0	0	5S_rRNA
17	CNVR_1976	72800323	72941663	Seg375	4	72939537	0.813082229	BovineHD1700021309	0	0	237	13	0	ENSBTAG00000047529;PISD;ENSBTAG00000000170;SMARCB1;MIF;PRR14L;bta-mir-2893;ENSBTAG00000045810;ENSBTAG00000047121;U4;VPREB3;SNORD23;PISD;SLC5A4;ZNF70;CABIN1;GGT5;YWHAH;IGLL1;CHCHD10;GSTT1;ENSBTAG00000048030;ENSBTAG00000018647;IGLL1;DEPDC5;DDT;ENSBTAG00000047986;ZNF280A;ENSBTAG00000033890;C22orf15;DERL3;ENSBTAG00000039237;SLC5A4;IGLL1;GSTT3;ENSBTAG00000046584;MMP11;SGLT1;ZNF280B;SUSD2
18	CNVR_1990	13365474	13442089	Seg376	3	13392747	0.569753077	BovineHD1800004422	0	0	218	32	0	JPH3;MAP1LC3B;C16orf95;BANP;ENSBTAG00000018507;ZFPM1;ZCCHC14;FBXO31;KLHDC4;ZFPM1;LAT;ZNF469;CA5A
18	CNVR_1990	13365474	13442089	Seg377	12	13417056	0.617878481	BovineHD1800004425	0	0	211	39	0	BANP;ZNF469;ZFPM1;ENSBTAG00000018507;CA5A;ZCCHC14;JPH3;C16orf95;LAT;KLHDC4;ZFPM1;FBXO31;MAP1LC3B
18	CNVR_1990	13365474	13442089	Seg378	1	13419491	0.893331172	BovineHD1800004438	0	0	219	31	0	CA5A;ZFPM1;LAT;ZCCHC14;MAP1LC3B;C16orf95;FBXO31;KLHDC4;ZFPM1;ZNF469;ENSBTAG00000018507;JPH3;BANP
18	CNVR_2001	45300008	45372094	Seg379	3	45321482	0.832568715	BovineHD1800013370	37	2	211	0	0	ZNF181;LSM14A;ENSBTAG00000045737;GPI;U6;PDCD2L;ZNF599;UBA2;KIAA0355;U6;ENSBTAG00000047724;U6;U1;WTIP;ENSBTAG00000023998;ENSBTAG00000047571;ZNF181;ENSBTAG00000018080
18	CNVR_2001	45300008	45372094	Seg380	1	45330206	0.573808511	BovineHD1800013371	5	3	242	0	0	ENSBTAG00000045737;ZNF181;PDCD2L;U6;U6;ZNF181;ZNF599;WTIP;ENSBTAG00000018080;U6;UBA2;GPI;ENSBTAG00000023998;ENSBTAG00000047724;KIAA0355;ENSBTAG00000047571;U1
18	CNVR_2018	58751697	59504728	Seg381	19	59327463	0.665508122	BovineHD1800017213	0	0	238	12	0	ENSBTAG00000011052;ENSBTAG00000037440;ENSBTAG00000037440;ENSBTAG00000038125;ENSBTAG00000047712;ENSBTAG00000030454;ENSBTAG00000017651;ENSBTAG00000033604;ENSBTAG00000040411;ENSBTAG00000030470;ENSBTAG00000045571;bta-mir-2887-2;ENSBTAG00000011926
18	CNVR_2024	61597742	61835029	Seg382	5	61704935	0.659640678	BovineHD4100013803	30	11	203	6	0	bta-mir-935;ENSBTAG00000015139;ENSBTAG00000046961;ENSBTAG00000000336;VSTM1;ENSBTAG00000015987;ENSBTAG00000009171;ENSBTAG00000023349;MYADM;MGC157082;VSTM1;bta-mir-935;ENSBTAG00000040392;CACNG7;ENSBTAG00000030416;PRKCG;CACNG6;ENSBTAG00000009364;ENSBTAG00000009171;ENSBTAG00000047602;ENSBTAG00000014328;ENSBTAG00000014953;ENSBTAG00000013345;ENSBTAG00000002290
18	CNVR_2024	61597742	61835029	Seg383	5	61793917	0.531112903	BovineHD1800017801	0	1	239	10	0	MYADM;ENSBTAG00000015139;ENSBTAG00000046961;ENSBTAG00000015987;ENSBTAG00000000336;ENSBTAG00000040294;NLRP9;VSTM1;ENSBTAG00000013345;MGC157082;ENSBTAG00000014328;ENSBTAG00000009171;bta-mir-935;VSTM1;ENSBTAG00000014953;ENSBTAG00000002290;ENSBTAG00000030416;ENSBTAG00000009364;bta-mir-935;CACNG6;CACNG7;PRKCG;ENSBTAG00000047602;ENSBTAG00000023349;ENSBTAG00000009171
19	CNVR_2037	1562568	1691733	Seg384	1	1581347	0.832568715	BovineHD1900000334	0	20	230	0	0	NO_GENES
19	CNVR_2037	1562568	1691733	Seg385	17	1651670	0.691524153	BovineHD1900000348	1	52	197	0	0	NO_GENES
19	CNVR_2037	1562568	1691733	Seg386	1	1672139	0.541146903	BovineHD1900000354	1	38	211	0	0	NO_GENES
19	CNVR_2037	1562568	1691733	Seg387	1	1679507	0.438388676	BovineHD1900000355	0	20	230	0	0	NO_GENES
19	CNVR_2039	1872426	1893446	Seg388	4	1893446	0.792526688	BovineHD1900000429	0	14	236	0	0	NO_GENES
19	CNVR_2040	2214973	2437110	Seg389	7	2298671	0.430891132	BovineHD1900000515	1	40	209	0	0	NO_GENES
19	CNVR_2040	2214973	2437110	Seg390	3	2335931	0.430891132	ARS-BFGL-NGS-101936	2	31	217	0	0	NO_GENES
19	CNVR_2062	19830985	19946729	Seg391	3	19863512	0.840068478	BovineHD1900005660	4	0	236	10	0	ENSBTAG00000023970;ENSBTAG00000046154;NLK;ENSBTAG00000007238;LYRM9;LGALS9;LGALS9;ULBP27;ENSBTAG00000045001;ENSBTAG00000001836;INOS;SNORA19;WSB1;ENSBTAG00000046372;KSR1;ENSBTAG00000046595
19	CNVR_2067	24547395	24584463	Seg392	5	24571149	0.819455786	BovineHD1900007134	0	0	234	16	0	EMC6;ENSBTAG00000045667;RAP1GAP2;SPATA22;ASPA;CLUH;ENSBTAG00000032457;ENSBTAG00000019391;ENSBTAG00000018221;CTNS;ITGAE;ENSBTAG00000008481;ENSBTAG00000037529;TAX1BP3;ENSBTAG00000008324;CARKL;ENSBTAG00000039633;ENSBTAG00000046960;ENSBTAG00000018880;ENSBTAG00000039411;ENSBTAG00000046217;OR1G1;U6;ENSBTAG00000047049;ENSBTAG00000048099;ENSBTAG00000046652;ENSBTAG00000038059;ENSBTAG00000032467;TRPV3;PAFA…
20	CNVR_2097	15371013	15381710	Seg393	3	15381710	0.9922	BovineHD2000004638	15	33	202	0	0	5HTR1A;RNF180;bta-mir-320a-2
21	CNVR_2169	5293149	5311687	Seg394	4	5306174	0.531112903	BovineHD2100000948	0	0	201	28	21	LRRK1;bta-mir-2362;SNORA21;ENSBTAG00000035184;U6;CHSY;VIMP;ENSBTAG00000034398
21	CNVR_2172	20062038	20178454	Seg395	2	20087099	0.691524153	BovineHD2100005806	14	2	234	0	0	MRPL46;DET1;ENSBTAG00000002786;ENSBTAG00000046591;bta-mir-7-1;ENSBTAG00000046412;AEN;ENSBTAG00000004339;ENSBTAG00000001308;ENSBTAG00000012326;ENSBTAG00000040580;MRPS11;ISG20;ENSBTAG00000045929;ENSBTAG00000046377;ENSBTAG00000038494;ENSBTAG00000001526;bta-mir-1179;ENSBTAG00000047729;ISG20;7SK
21	CNVR_2172	20062038	20178454	Seg396	7	20129619	0.844569841	BovineHD2100005813	28	2	219	1	0	ENSBTAG00000046591;ISG20;ENSBTAG00000001526;bta-mir-1179;ISG20;ENSBTAG00000046412;ENSBTAG00000036082;DET1;ENSBTAG00000046377;ENSBTAG00000001308;ENSBTAG00000038494;AEN;MRPL46;7SK;ENSBTAG00000047729;MRPS11;ENSBTAG00000045929;ENSBTAG00000040580;ENSBTAG00000004339;ENSBTAG00000012326;bta-mir-7-1;ENSBTAG00000002786
21	CNVR_2172	20062038	20178454	Seg397	1	20130658	0.795138957	BovineHD2100005822	16	18	215	1	0	ENSBTAG00000046591;DET1;ENSBTAG00000045929;ISG20;ENSBTAG00000004339;MRPL46;ENSBTAG00000040580;ENSBTAG00000036082;ENSBTAG00000047729;ENSBTAG00000001308;ENSBTAG00000046377;ENSBTAG00000001526;ISG20;ENSBTAG00000002786;ENSBTAG00000012326;bta-mir-7-1;AEN;ENSBTAG00000046412;bta-mir-1179;MRPS11;ENSBTAG00000038494;7SK
21	CNVR_2172	20062038	20178454	Seg398	4	20145004	0.852043734	BovineHD2100005829	6	29	211	4	0	ENSBTAG00000012326;bta-mir-7-1;ENSBTAG00000046412;ENSBTAG00000046591;ENSBTAG00000045929;MRPL46;ENSBTAG00000001526;ENSBTAG00000038494;ENSBTAG00000001308;MRPS11;ENSBTAG00000036082;DET1;7SK;ENSBTAG00000002786;AEN;ENSBTAG00000046377;ISG20;ENSBTAG00000004339;ENSBTAG00000040580;ISG20;ENSBTAG00000047729;bta-mir-1179
21	CNVR_2172	20062038	20178454	Seg399	1	20155776	0.691524153	BovineHD2100005833	6	13	230	1	0	ENSBTAG00000046377;MRPS11;ENSBTAG00000001526;ENSBTAG00000002786;ENSBTAG00000036082;ENSBTAG00000045929;ENSBTAG00000046412;bta-mir-7-1;ENSBTAG00000046591;ENSBTAG00000047729;AEN;ENSBTAG00000040580;DET1;bta-mir-1179;ISG20;ENSBTAG00000012326;ENSBTAG00000038494;MRPL46;7SK;ENSBTAG00000004339;ENSBTAG00000001308;ISG20
21	CNVR_2177	20532341	20583579	Seg400	8	20549074	0.826626087	BovineHD2100006002	0	0	229	21	0	ACAN;HAPLN3;ENSBTAG00000001526;ENSBTAG00000047729;ENSBTAG00000038494;MFGE8;ENSBTAG00000046591;U6;ACAN;ENSBTAG00000046412;ENSBTAG00000048096;MFGE8;ENSBTAG00000012326;ENSBTAG00000001308;ENSBTAG00000046377;ENSBTAG00000040580;ENSBTAG00000017054;ENSBTAG00000045929;ENSBTAG00000002786;ENSBTAG00000004339;ENSBTAG00000036082
21	CNVR_2183	35328865	35458695	Seg401	33	35454532	0.748644604	BovineHD2100010220	0	0	239	11	0	ENSBTAG00000038159;STRA6;ENSBTAG00000037578;ENSBTAG00000010828;GZMB;LOXL1;ISLR2;ENSBTAG00000038080;PML;ENSBTAG00000013055;ENSBTAG00000038159;STOML1;ENSBTAG00000013234;ENSBTAG00000027033;ISLR;ENSBTAG00000040134;GZMB;STXBP6
21	CNVR_2204	53281585	53333369	Seg402	3	53310758	0.573808511	BovineHD2100015299	10	12	227	1	0	ENSBTAG00000047710
22	CNVR_2230	5457737	5548263	Seg403	20	5548263	0.691524153	BovineHD2200001599	0	0	231	19	0	U6;GADL1;TGFBR2;TGFBR2;U6
23	CNVR_2274	20834346	20847845	Seg404	6	20843832	0.748644604	BovineHD2300005439	0	0	217	33	0	OPN5;GPR111;CD2AP;GPR115;OPN5;C23H6orf138;TNFRSF21
23	CNVR_2279	25255521	25450746	Seg405	1	25329895	0.438388676	BovineHD2300007037	0	0	228	22	0	BOLA-DQA2;BTNL2;BOLA-DQA1;BOLA-DQA2;ENSBTAG00000038397;GSTA5;ENSBTAG00000032642;BOLA-DQA5;SCARNA6;GCM-1;BOLA-DRB3;ICK;ENSBTAG00000007618;5S_rRNA;ELOVL5;7SK;GSTA1;BOLA-DQB;ENSBTAG00000025485;GSTA4;BOLA-DQA5;HLA-DQB2;ENSBTAG00000034945;FBXO9;BOLA-DRA
23	CNVR_2279	25255521	25450746	Seg406	2	25335659	0.834607521	BovineHD2300007040	6	0	199	45	0	BOLA-DQA2;BOLA-DQA1;ENSBTAG00000007618;GSTA4;HLA-DQB2;BOLA-DQA5;7SK;ENSBTAG00000025485;ELOVL5;BOLA-DQA5;ENSBTAG00000034945;ENSBTAG00000038397;ICK;BOLA-DRA;SCARNA6;BTNL2;BOLA-DRB3;BOLA-DQB;5S_rRNA;BOLA-DQA2;ENSBTAG00000032642;GSTA1;FBXO9;GCM-1;GSTA5
23	CNVR_2279	25255521	25450746	Seg407	10	25369399	0.910841943	BovineHD2300007052	26	5	157	62	0	ICK;BOLA-DQA5;GSTA5;ENSBTAG00000007618;BOLA-DQA1;ENSBTAG00000034945;ENSBTAG00000032642;BOLA-DQA5;5S_rRNA;HLA-DQB2;BTNL2;GSTA4;ENSBTAG00000038397;7SK;ELOVL5;BOLA-DQA2;BOLA-DQA2;ENSBTAG00000025485;BOLA-DQB;GSTA1;GCM-1;SCARNA6;BOLA-DRB3;BOLA-DRA;FBXO9;BOLA-DQB
23	CNVR_2279	25255521	25450746	Seg408	1	25407755	0.904323571	ARS-BFGL-NGS-70327	7	7	197	39	0	BOLA-DQA1;BOLA-DQA5;7SK;SCARNA6;ICK;GSTA4;GCM-1;5S_rRNA;HLA-DQB2;BOLA-DQA5;ENSBTAG00000007618;BOLA-DQB;BOLA-DQA2;ENSBTAG00000038397;ENSBTAG00000032642;BTNL2;BOLA-DQA2;BOLA-DRB3;ENSBTAG00000034945;BOLA-DQB;BOLA-DRA;FBXO9;ELOVL5
23	CNVR_2279	25255521	25450746	Seg409	1	25417035	0.541146903	BovineHD2300007057	55	8	172	15	0	BOLA-DQA1;7SK;SCARNA6;ENSBTAG00000032642;ICK;BOLA-DQA5;5S_rRNA;ENSBTAG00000007618;ENSBTAG00000038397;ELOVL5;FBXO9;BTNL2;HLA-DQB2;BOLA-DQB;ENSBTAG00000034945;GCM-1;BOLA-DQA2;BOLA-DRA;GSTA4;BOLA-DRB3;BOLA-DQB;BOLA-DQA2;BOLA-DQA5
23	CNVR_2279	25255521	25450746	Seg410	10	25440853	0.573808511	BovineHD2300007058	60	29	159	2	0	BTNL2;ENSBTAG00000032642;FBXO9;5S_rRNA;SCARNA6;BOLA-DQB;BOLA-DRA;BOLA-DQA5;BOLA-DQB;ENSBTAG00000034945;BOLA-DRB3;ICK;BOLA-DQA2;ENSBTAG00000007618;ENSBTAG00000038397;7SK;GCM-1;BOLA-DQA1;HLA-DQB2;BOLA-DQA5;BOLA-DQA2;ELOVL5;GSTA4
23	CNVR_2279	25255521	25450746	Seg411	1	25442124	0.652721591	BovineHD2300007067	65	33	152	0	0	BOLA-DQA2;BOLA-DRB3;GCM-1;7SK;BOLA-DRA;FBXO9;BOLA-DQA2;GSTA4;HLA-DQB2;BOLA-DQA1;ELOVL5;ICK;5S_rRNA;BOLA-DQA5;SCARNA6;ENSBTAG00000007618;BOLA-DQB;BTNL2;BOLA-DQB;ENSBTAG00000034945;BOLA-DQA5;ENSBTAG00000038397
23	CNVR_2280	25626467	26663258	Seg412	3	25692022	0.705569512	BovineHD2300007144	0	1	232	17	0	ENSBTAG00000033979;BOLA-DQA5;BTNL2;ENSBTAG00000038397;BOLA-DQB;BOLA-DQA2;ENSBTAG00000007618;BOLA-DQA2;BOLA-DQA5;BOLA-DQB;BOLA-DRA;HLA-DQB2;BOLA-DQA1;ENSBTAG00000034945;SCARNA6;BOLA-DRB3
23	CNVR_2280	25626467	26663258	Seg413	1	25747610	0.840068478	BovineHD2300007148	42	4	192	12	0	ENSBTAG00000034945;BOLA-DQA2;BOLA-DQB;ENSBTAG00000033979;BOLA-DQA2;ENSBTAG00000038397;ENSBTAG00000007618;BOLA-DRB3;BTNL2;BOLA-DQA5;HLA-DQB2;BOLA-DQA1;BOLA-DQA5;BOLA-DRA;BOLA-DQB
23	CNVR_2280	25626467	26663258	Seg414	1	25841519	0.686038571	BovineHD2300007161	47	26	169	8	0	BOLA-DQB;BOLA-DRA;ENSBTAG00000033979;BOLA-DQA1;BOLA-DQB;BOLA-DQA2;HLA-DQB2;BOLA-DQA5;BOLA-DRB3;BOLA-DQA5;ENSBTAG00000038397;BOLA-DQA2;ENSBTAG00000007618;BTNL2;ENSBTAG00000034945
23	CNVR_2280	25626467	26663258	Seg415	4	25856289	0.430891132	BovineHD2300007163	72	35	136	7	0	ENSBTAG00000034945;BOLA-DRA;BOLA-DQB;ENSBTAG00000007618;ENSBTAG00000026163;HLA-DQB2;ENSBTAG00000033979;ENSBTAG00000038397;BOLA-DQA1;BOLA-DQA2;BOLA-DQA2;BTNL2;BOLA-DQA5;BOLA-DQB;BOLA-DRB3;BOLA-DQA5
23	CNVR_2280	25626467	26663258	Seg416	1	25859762	0.438388676	BovineHD2300007168	67	49	129	5	0	ENSBTAG00000007618;BOLA-DQB;ENSBTAG00000033979;ENSBTAG00000034945;ENSBTAG00000026163;BOLA-DQA5;BOLA-DRA;BOLA-DQA1;ENSBTAG00000038397;HLA-DQB2;BTNL2;BOLA-DRB3;BOLA-DQA5;BOLA-DQB
23	CNVR_2280	25626467	26663258	Seg417	3	25866835	0.495531429	BovineHD2300007173	60	61	124	5	0	BOLA-DRB3;BOLA-DRA;BOLA-DQA5;ENSBTAG00000034945;BOLA-DQB;HLA-DQB2;ENSBTAG00000026163;ENSBTAG00000033979;BOLA-DQB;ENSBTAG00000007618;BOLA-DQA5;BTNL2;ENSBTAG00000038397;BOLA-DQA1
23	CNVR_2280	25626467	26663258	Seg418	2	25875898	0.495531429	BovineHD2300015298	56	12	171	11	0	BOLA-DQB;BOLA-DRA;BOLA-DQA5;ENSBTAG00000033979;HLA-DQB2;BOLA-DRB3;BOLA-DQA1;ENSBTAG00000007618;ENSBTAG00000034945;BOLA-DQA5;BOLA-DQB;BTNL2;ENSBTAG00000026163;ENSBTAG00000038397
23	CNVR_2280	25626467	26663258	Seg419	3	25899622	0.686038571	BovineHD2300007182	1	16	211	22	0	HLA-DQB2;ENSBTAG00000034945;BOLA-DQA5;BOLA-DRB3;BOLA-DQA5;BTNL2;BOLA-DQA1;BOLA-DQB;BOLA-DRA;ENSBTAG00000033979;ENSBTAG00000007618;ENSBTAG00000026163;ENSBTAG00000038397
23	CNVR_2280	25626467	26663258	Seg420	1	25956421	0.709569847	Hapmap44002-BTA-110636	0	6	239	5	0	ENSBTAG00000034945;BOLA-DRB3;ENSBTAG00000033979;BOLA-DQB;ENSBTAG00000038397;BTNL2;BOLA-DRA;ENSBTAG00000026163;ENSBTAG00000007618
23	CNVR_2280	25626467	26663258	Seg421	3	26337243	0.713519549	BovineHD2300007196	8	3	224	15	0	BOLA-DQB;C6orf10;ENSBTAG00000046116;ENSBTAG00000033979;ENSBTAG00000026163
23	CNVR_2280	25626467	26663258	Seg422	4	26447194	0.832568715	ARS-BFGL-NGS-109142	0	0	238	12	0	ENSBTAG00000033979;C6orf10;ENSBTAG00000046116;ENSBTAG00000026163;ENSBTAG00000023563;ENSBTAG00000046920;ENSBTAG00000048304
23	CNVR_2280	25626467	26663258	Seg423	4	26573605	0.713519549	BovineHD2300007215	8	6	230	6	0	RNF5;AGER;AGPAT1;PPT2;ENSBTAG00000046116;EGFL8;C6orf10;AGER;AGER;PRRT1;NOTCH4;ENSBTAG00000023563;ENSBTAG00000048304;FKBPL;PBX2;ENSBTAG00000046920;ATF6B;AGER;ENSBTAG00000026163
23	CNVR_2280	25626467	26663258	Seg424	3	26663258	0.64514386	BovineHD2300007219	17	0	232	1	0	PRRT1;ENSBTAG00000046116;AGER;AGER;AGPAT1;ENSBTAG00000048304;NOTCH4;ENSBTAG00000023563;C6orf10;AGER;ENSBTAG00000046920;ENSBTAG00000047039;TNXB;EGFL8;ENSBTAG00000026163;FKBPL;RNF5;PBX2;PPT2;AGER;ATF6B
23	CNVR_2283	27650286	27733214	Seg425	7	27724980	0.686038571	BovineHD2300007671	0	1	223	26	0	SLC44A4;ENSBTAG00000031905;AIF1;TUBB5;SKIV2L;HSPA1L;VARS;CDSN;DOM3Z;BAG6;DOM3Z;ZBTB12;LY6G6E;ENSBTAG00000010166;CCHCR1;BOLA;ENSBTAG00000000580;HSPA1A;ENSBTAG00000008959;CSNK2B;BT.105339;LY6G5B;LY6G6C;DDR1;U6;TNF;SNORD52;ATAT1;C6ORF25;bta-mir-2378;ENSBTAG00000037350;PPP1R10;NFKBIL1;APOM;CFB;GTF2H4;ENSBTAG00000031913;ENSBTAG00000012208;C6orf136;ATP6V1G2;NFKBIL1;KIAA1949;PRRC2A;MCCD1;TCF19;ATAT1;BAT…
23	CNVR_2285	28431174	28563533	Seg426	3	28469826	0.840408065	BovineHD2300008012	30	0	211	9	0	KIAA1949;PRR3;OR10C1;MDC1;TRIM26;BOLA;ENSBTAG00000017227;TRIM31;ENSBTAG00000038619;FLOT1;NRM;ENSBTAG00000031825;ENSBTAG00000031825;VARS2;TUBB5;UBD;ENSBTAG00000001477;BOLA-NC;ABCF1;TRIM10;PPP1R10;DDR1;ATAT1;ENSBTAG00000047014;GABBR1;ENSBTAG00000044550;U6;TRIM39-RPP21;TRIM40;DDR1;bta-mir-877;MOG;bta-mir-2378;PPP1R11;ENSBTAG00000012956;ZNRD1;ENSBTAG00000037421;ENSBTAG00000005146;DHX16;JSP.1;ENSBTAG0…
23	CNVR_2285	28431174	28563533	Seg427	8	28526709	0.793998077	BovineHD2300015634	7	1	223	19	0	MOG;DHX16;ENSBTAG00000012956;MOG;ENSBTAG00000003250;IER3;UBD;ENSBTAG00000038619;ENSBTAG00000047014;ENSBTAG00000031825;ENSBTAG00000031832;TRIM15;BOLA-NC;GNL1;NRM;MDC1;bta-mir-877;PRR3;GABBR1;OR10C1;TRIM39-RPP21;TRIM40;MRPS18B;ENSBTAG00000027245;ABCF1;JSP.1;ATAT1;PPP1R10;TRIM10;ZFP57;TRIM26;TUBB5;ENSBTAG00000031825;KIAA1949;ENSBTAG00000047014;C6orf136;ENSBTAG00000043729;ATAT1;ENSBTAG00000037421;ENS…
23	CNVR_2291	29385602	29430671	Seg428	5	29405431	0.755539024	BovineHD2300008375	8	8	234	0	0	ENSBTAG00000027279;ENSBTAG00000031835;ENSBTAG00000037577;ENSBTAG00000046023;ENSBTAG00000012956;ENSBTAG00000046934;ENSBTAG00000038472;ENSBTAG00000000214;ENSBTAG00000003250;ENSBTAG00000027955;OR14J1;OR12D3;ENSBTAG00000046777;ENSBTAG00000039683;ENSBTAG00000017227;ENSBTAG00000047086;ENSBTAG00000040026;ENSBTAG00000039390;ENSBTAG00000048019;ENSBTAG00000027245;ENSBTAG00000040280;ENSBTAG00000038444;ENSBT…
23	CNVR_2295	30441844	30472870	Seg429	8	30458007	0.910841943	BovineHD2300008791	2	7	241	0	0	ENSBTAG00000038597;ENSBTAG00000038782;ENSBTAG00000002641;H2B;ENSBTAG00000040583;ENSBTAG00000040171;ENSBTAG00000024175;ENSBTAG00000044946;ZNF397;H2B;ZNF165;ZSCAN12;H2B;HIST1H2AG;PGBD1;ENSBTAG00000035959;HIST1H2AG;ZNF192;bta-mir-2379;U6;ZNF323;ENSBTAG00000039079;H2B;ENSBTAG00000038983;HIST1H2AJ;ENSBTAG00000024184;ENSBTAG00000040454;ENSBTAG00000043779;ENSBTAG00000024178;ENSBTAG00000005885;ENSBTAG000…
23	CNVR_2314	48556943	48621755	Seg430	8	48585144	0.74202	BovineHD2300014095	0	0	237	13	0	LY86;F13A1;NRN1;ENSBTAG00000010640
24	CNVR_2349	7902607	7992535	Seg431	26	7959874	0.795138957	BovineHD2400002227	0	0	231	19	0	5S_rRNA;DOK6;CD226
24	CNVR_2357	15754245	16042728	Seg432	3	16012254	0.900934368	BovineHD2400004320	4	15	231	0	0	NO_GENES
24	CNVR_2373	33291018	33302347	Seg433	1	33291018	0.734848352	BovineHD2400009170	23	0	227	0	0	RIOK3;ANKRD29;C18orf8;TMEM241;TTC39C;U6;ENSBTAG00000039850;U6;C18orf8;LAMA3;CABYR;NPC1
24	CNVR_2373	33291018	33302347	Seg434	8	33301713	0.792435738	BovineHD2400009177	38	1	211	0	0	TTC39C;ENSBTAG00000039850;CABLES1;RIOK3;C18orf8;NPC1;ANKRD29;LAMA3;TMEM241;CABYR;U6;U6;C18orf8
25	NA	NA	NA	Seg435	108	42674245	0.430891132	BovineHD4100017593	0	15	235	0	0	MGC3248;SLC12A9;TVP23A;CYTH3;FBXL16;WDR24;ZNF75A;RBBP6;ENSBTAG00000039720;EPHB4;PPL;ENSBTAG00000047781;NUPR1;STYXL1;PILRA;KRBOX4;PAGR1;DNASE1;bta-mir-25;PRKCB;5_8S_rRNA;ZNHIT1;BAIAP2L1;CLDN9;WDR90;DNAJA3;SLX1A;ENSBTAG00000046722;ARMC5;NUPR1L;bta-mir-2382;ENSBTAG00000047264;LYRM1;ZFAND2A;CTF1;IGFALS;SRRT;ENSBTAG00000013305;CRAMP1L;ENSBTAG00000019435;ENSBTAG00000017939;HAGHL;U5;SCARNA20;SPSB3;SLX4;…
26	CNVR_2457	850949	930863	Seg436	3	898793	0.661372775	BovineHD2600000051	0	9	241	0	0	CISD1;UBE2D1;ENSBTAG00000046109;ENSBTAG00000035282;IPMK
26	CNVR_2487	23633113	23774974	Seg437	7	23683549	0.691524153	BovineHD2600006103	0	0	230	20	0	SFXN2;ENSBTAG00000021246;SUFU;bta-mir-2392;ARL3;AS3MT;CYP17A1;INA;TRIM8;CNNM2;WBP1L;NT5C2
27	CNVR_2523	9029055	9096031	Seg438	6	9049535	0.54385	BovineHD2700002791	5	32	213	0	0	SNORD22;U6
28	CNVR_2556	1955833	2860512	Seg439	5	2485319	0.852264796	BovineHD2800000833	7	16	224	3	0	ENSBTAG00000036271;RHOU;ENSBTAG00000033555;SNORD65;ENSBTAG00000039837;ENSBTAG00000004217;OR4P4;OR5AS1;ENSBTAG00000038166;OR5D14;ENSBTAG00000038418
28	CNVR_2556	1955833	2860512	Seg440	7	2544117	0.832568715	BovineHD2800000847	30	3	209	8	0	OR5AS1;SNORD65;ENSBTAG00000039837;ENSBTAG00000033555;RHOU;OR5D14;ENSBTAG00000036271;ENSBTAG00000004217;ENSBTAG00000038166;OR4P4;ENSBTAG00000038418
28	CNVR_2556	1955833	2860512	Seg441	16	2638563	0.5817	BTB-02032980	4	0	209	37	0	OR5D14;TSNAX;ENSBTAG00000036271;SNORD65;RHOU;OR5AS1;ENSBTAG00000033555;ENSBTAG00000039837;ENSBTAG00000004217;OR4P4;TSNAX;ENSBTAG00000038418;ENSBTAG00000038166
28	CNVR_2556	1955833	2860512	Seg442	9	2860512	0.795138957	BovineHD2800000887	8	3	239	0	0	OR5AS1;ENSBTAG00000012132;TSNAX;ENSBTAG00000033555;ENSBTAG00000039837;ENSBTAG00000036271;TUBB;TSNAX;OR4P4;ENSBTAG00000004217;EGLN1;SPRTN;ENSBTAG00000010500;ENSBTAG00000038166;SNORD65;ENSBTAG00000038418;OR5D14
29	CNVR_2607	11800467	11845269	Seg443	20	11845269	0.639616364	BovineHD2900003421	1	22	227	0	0	DLG2;ENSBTAG00000017735;DLG2
29	CNVR_2614	19026633	19072348	Seg444	4	19066779	0.541146903	BovineHD2900005522	8	3	239	0	0	PAK1;ENSBTAG00000034536;ENSBTAG00000034536
29	CNVR_2635	39032143	39805934	Seg445	9	39260534	0.811101818	BovineHD2900011829	0	0	240	10	0	ENSBTAG00000046038;PAG19;ENSBTAG00000046038;ENSBTAG00000035736;ENSBTAG00000039045;ENSBTAG00000035736;PAG-21;PAG20;ENSBTAG00000047758;MGC157405;ENSBTAG00000039045;PAG1;PAG4;PAG-15;ENSBTAG00000040140;PAG17;ENSBTAG00000047989;ENSBTAG00000034244;ENSBTAG00000046085;ENSBTAG00000038918;ENSBTAG00000046497;MGC157408;ENSBTAG00000039970;ENSBTAG00000035736;ENSBTAG00000047419;ENSBTAG00000048073;ENSBTAG0000004…
29	CNVR_2637	42437944	42578956	Seg446	9	42485247	0.430891132	BovineHD2900012776	0	0	224	26	0	ENSBTAG00000045971;MARK2;OAT3;ENSBTAG00000019208;ENSBTAG00000011019;PLA2G16;C29H11orf84;ENSBTAG00000000518;bta-mir-2406;ENSBTAG00000039463;ENSBTAG00000038655;ATL3;OTUB1;RTN3;RCOR2;RTN3;RTN3;ENSBTAG00000000518;ENSBTAG00000014584;LGALS12;ENSBTAG00000039511;ENSBTAG00000019208;ENSBTAG00000037645;ENSBTAG00000037570;RTN3;SLC22A6
29	CNVR_2637	42437944	42578956	Seg447	18	42561300	0.430891132	BovineHD2900012805	0	10	233	7	0	OTUB1;ATL3;RTN3;ENSBTAG00000037645;ENSBTAG00000011019;RTN3;C29H11orf84;LGALS12;ENSBTAG00000038655;OAT3;ENSBTAG00000039511;ENSBTAG00000037570;RTN3;ENSBTAG00000000518;ENSBTAG00000006386;RTN3;bta-mir-2406;RCOR2;ENSBTAG00000000518;ENSBTAG00000019208;MARK2;ENSBTAG00000019208;FLRT1;ENSBTAG00000014584;ENSBTAG00000039463;NAT11;ENSBTAG00000045971;PLA2G16
