# Supplementary material for: Genome-Wide Detection of CNVs and Their Association with Meat Tenderness in Nelore Cattle
Source: PLoS One. 2016 Jun 27;11(6):e0157711. doi: 10.1371/journal.pone.0157711 (PMC4922624; doi:10.1371/journal.pone.0157711)
Supplement: S12 Table — (CSV) [file pone.0157711.s018.csv]

ProbeID	P-Value	Chr	Position	start_seg	end_seg	SegID	Up_concordance	Down_concordance
BovineHD0100000015	0.0900	1	36337	36337	105963	Seg1	NA	0.993
BovineHD0100000016	0.0751	1	45013	36337	105963	Seg1	0.993	0.997
BovineHD0100000024	0.0600	1	67130	36337	105963	Seg1	0.997	0.993
BovineHD0100000026	0.0449	1	78655	36337	105963	Seg1	0.993	0.993
BovineHD0100000027	0.0497	1	83412	36337	105963	Seg1	0.993	0.975
BovineHD0100046367	0.2930	1	89725	36337	105963	Seg1	0.975	0.987
BovineHD0100000030	0.2930	1	100260	36337	105963	Seg1	0.987	0.993
BovineHD0100000031	0.2930	1	105963	36337	105963	Seg1	0.993	0.805
ARS-BFGL-NGS-25183	0.0338	1	1896112	1896112	1995000	Seg2	0.805	0.964
BovineHD0100000595	0.0679	1	1905048	1896112	1995000	Seg2	0.964	1.000
BovineHD4100000014	0.0679	1	1906755	1896112	1995000	Seg2	1.000	1.000
BovineHD0100000596	0.0679	1	1909391	1896112	1995000	Seg2	1.000	0.966
BovineHD0100000597	0.0623	1	1913642	1896112	1995000	Seg2	0.966	0.993
BovineHD0100000598	0.0519	1	1917478	1896112	1995000	Seg2	0.993	1.000
ARS-BFGL-NGS-76349	0.0519	1	1921756	1896112	1995000	Seg2	1.000	1.000
BovineHD0100000599	0.0519	1	1925652	1896112	1995000	Seg2	1.000	0.977
BovineHD0100000600	0.0863	1	1932924	1896112	1995000	Seg2	0.977	1.000
BovineHD0100000601	0.0863	1	1939015	1896112	1995000	Seg2	1.000	0.999
BovineHD0100000602	0.0863	1	1946708	1896112	1995000	Seg2	0.999	1.000
BovineHD0100000603	0.0863	1	1950638	1896112	1995000	Seg2	1.000	1.000
ARS-BFGL-BAC-16253	0.0863	1	1953465	1896112	1995000	Seg2	1.000	1.000
BovineHD0100000604	0.0863	1	1958832	1896112	1995000	Seg2	1.000	1.000
BovineHD0100000605	0.0863	1	1964495	1896112	1995000	Seg2	1.000	1.000
BovineHD0100000606	0.0863	1	1967669	1896112	1995000	Seg2	1.000	0.999
BovineHD0100000607	0.0863	1	1972195	1896112	1995000	Seg2	0.999	1.000
BovineHD0100000608	0.0863	1	1975754	1896112	1995000	Seg2	1.000	1.000
BovineHD0100000609	0.0863	1	1979142	1896112	1995000	Seg2	1.000	1.000
BovineHD0100000610	0.0863	1	1979693	1896112	1995000	Seg2	1.000	1.000
ARS-BFGL-BAC-7317	0.0863	1	1983902	1896112	1995000	Seg2	1.000	1.000
BovineHD0100000611	0.0863	1	1987926	1896112	1995000	Seg2	1.000	1.000
BovineHD0100000612	0.0863	1	1991039	1896112	1995000	Seg2	1.000	0.999
BovineHD0100000613	0.0863	1	1995000	1896112	1995000	Seg2	0.999	0.939
BovineHD0100000614	0.2090	1	1999880	1999880	2004603	Seg3	0.939	0.979
BovineHD0100000615	0.3410	1	2004603	1999880	2004603	Seg3	0.979	0.668
BovineHD0100004867	0.6250	1	15984544	15984544	15996851	Seg4	0.668	0.999
BovineHD0100004868	0.5370	1	15985548	15984544	15996851	Seg4	0.999	1.000
BovineHD0100004869	0.5370	1	15986400	15984544	15996851	Seg4	1.000	0.999
BovineHD0100004871	0.5490	1	15988857	15984544	15996851	Seg4	0.999	1.000
BovineHD0100004872	0.5490	1	15989609	15984544	15996851	Seg4	1.000	1.000
BovineHD0100004873	0.5490	1	15991031	15984544	15996851	Seg4	1.000	1.000
BovineHD0100004874	0.5490	1	15992396	15984544	15996851	Seg4	1.000	1.000
BovineHD0100004875	0.5490	1	15993648	15984544	15996851	Seg4	1.000	1.000
BovineHD0100004876	0.5490	1	15995168	15984544	15996851	Seg4	1.000	0.999
BovineHD0100004877	0.6020	1	15996018	15984544	15996851	Seg4	0.999	1.000
BovineHD0100004878	0.6020	1	15996851	15984544	15996851	Seg4	1.000	0.577
BovineHD0100009216	0.6920	1	31686841	31686841	31695808	Seg5	0.577	1.000
BovineHD0100009217	0.6920	1	31691781	31686841	31695808	Seg5	1.000	1.000
BovineHD0100009218	0.6920	1	31695808	31686841	31695808	Seg5	1.000	0.619
BovineHD0100019600	0.0761	1	69211537	69211537	69219486	Seg6	0.619	0.997
BovineHD0100019601	0.1400	1	69213650	69211537	69219486	Seg6	0.997	1.000
BovineHD0100019602	0.1400	1	69214650	69211537	69219486	Seg6	1.000	1.000
BovineHD0100019603	0.1400	1	69217942	69211537	69219486	Seg6	1.000	1.000
BovineHD0100019604	0.1400	1	69219486	69211537	69219486	Seg6	1.000	0.546
BovineHD0100047110	0.8320	1	93730576	93730576	93819471	Seg7	0.546	0.995
BovineHD0100026595	0.4910	1	93739414	93730576	93819471	Seg7	0.995	0.997
BovineHD0100026597	0.4240	1	93756262	93730576	93819471	Seg7	0.997	0.993
BovineHD0100026598	0.4240	1	93768168	93730576	93819471	Seg7	0.993	0.999
BovineHD0100026599	0.4240	1	93775707	93730576	93819471	Seg7	0.999	1.000
BovineHD0100026600	0.4240	1	93779647	93730576	93819471	Seg7	1.000	1.000
BovineHD0100047111	0.4240	1	93793831	93730576	93819471	Seg7	1.000	1.000
BovineHD0100047112	0.4240	1	93797691	93730576	93819471	Seg7	1.000	1.000
BovineHD0100026604	0.4240	1	93815774	93730576	93819471	Seg7	1.000	1.000
BovineHD0100026605	0.4240	1	93819471	93730576	93819471	Seg7	1.000	0.465
BovineHD0100029861	0.7360	1	105042452	105042452	105264358	Seg8	0.465	1.000
BovineHD0100029862	0.7360	1	105044561	105042452	105264358	Seg8	1.000	0.999
BovineHD0100029863	0.7360	1	105048946	105042452	105264358	Seg8	0.999	1.000
BTB-02031540	0.7360	1	105053285	105042452	105264358	Seg8	1.000	0.992
BovineHD0100029865	0.6520	1	105065081	105042452	105264358	Seg8	0.992	1.000
BovineHD0100029866	0.6520	1	105068661	105042452	105264358	Seg8	1.000	1.000
BovineHD0100029867	0.6520	1	105075122	105042452	105264358	Seg8	1.000	1.000
BTB-01776340	0.6520	1	105084197	105042452	105264358	Seg8	1.000	0.999
BovineHD0100029869	0.7210	1	105085530	105042452	105264358	Seg8	0.999	0.999
BovineHD0100029870	0.7210	1	105086422	105042452	105264358	Seg8	0.999	0.999
BovineHD0100029871	0.7210	1	105091399	105042452	105264358	Seg8	0.999	1.000
BovineHD0100029872	0.7210	1	105095780	105042452	105264358	Seg8	1.000	1.000
BovineHD0100029873	0.7210	1	105099325	105042452	105264358	Seg8	1.000	1.000
BovineHD0100029874	0.7210	1	105103301	105042452	105264358	Seg8	1.000	1.000
BTB-01776404	0.7210	1	105108951	105042452	105264358	Seg8	1.000	1.000
BovineHD0100029875	0.7210	1	105112242	105042452	105264358	Seg8	1.000	1.000
BovineHD0100029876	0.7210	1	105120058	105042452	105264358	Seg8	1.000	1.000
BovineHD0100029877	0.7210	1	105123176	105042452	105264358	Seg8	1.000	1.000
BovineHD0100029878	0.7210	1	105129114	105042452	105264358	Seg8	1.000	1.000
BovineHD0100029879	0.7210	1	105133247	105042452	105264358	Seg8	1.000	1.000
BTB-01776422	0.7210	1	105134888	105042452	105264358	Seg8	1.000	0.999
BovineHD0100029880	0.8090	1	105137214	105042452	105264358	Seg8	0.999	1.000
BovineHD0100029881	0.8090	1	105137775	105042452	105264358	Seg8	1.000	1.000
BovineHD0100029882	0.8090	1	105143834	105042452	105264358	Seg8	1.000	1.000
BovineHD0100029883	0.8090	1	105149053	105042452	105264358	Seg8	1.000	1.000
BovineHD0100029884	0.8090	1	105153704	105042452	105264358	Seg8	1.000	1.000
BovineHD0100029885	0.8090	1	105158813	105042452	105264358	Seg8	1.000	1.000
BovineHD0100029886	0.8090	1	105159705	105042452	105264358	Seg8	1.000	1.000
BovineHD0100029887	0.8090	1	105160796	105042452	105264358	Seg8	1.000	1.000
BovineHD0100029888	0.8090	1	105162097	105042452	105264358	Seg8	1.000	1.000
BovineHD0100029889	0.8090	1	105164773	105042452	105264358	Seg8	1.000	1.000
BovineHD0100029890	0.8090	1	105166719	105042452	105264358	Seg8	1.000	0.997
BovineHD0100029891	0.9600	1	105171824	105042452	105264358	Seg8	0.997	1.000
BovineHD0100029892	0.9600	1	105172878	105042452	105264358	Seg8	1.000	0.999
BovineHD0100029893	0.9600	1	105176802	105042452	105264358	Seg8	0.999	1.000
BovineHD4100000606	0.9600	1	105178018	105042452	105264358	Seg8	1.000	1.000
BovineHD0100029894	0.9600	1	105180733	105042452	105264358	Seg8	1.000	1.000
BovineHD0100029895	0.9600	1	105186361	105042452	105264358	Seg8	1.000	1.000
BTB-01690684	0.9600	1	105191465	105042452	105264358	Seg8	1.000	1.000
BovineHD0100029896	0.9600	1	105194694	105042452	105264358	Seg8	1.000	1.000
BovineHD0100029897	0.9600	1	105196584	105042452	105264358	Seg8	1.000	0.997
BovineHD0100029898	0.9750	1	105201830	105042452	105264358	Seg8	0.997	1.000
BovineHD0100029899	0.9750	1	105210282	105042452	105264358	Seg8	1.000	0.993
BTB-01690739	0.9850	1	105215796	105042452	105264358	Seg8	0.993	1.000
BovineHD0100029900	0.9850	1	105220711	105042452	105264358	Seg8	1.000	0.997
BovineHD0100029901	0.9850	1	105227827	105042452	105264358	Seg8	0.997	0.985
BovineHD0100029902	0.6670	1	105233446	105042452	105264358	Seg8	0.985	0.958
BTB-01690752	0.9950	1	105242087	105042452	105264358	Seg8	0.958	0.984
BovineHD0100029903	0.9630	1	105258813	105042452	105264358	Seg8	0.984	0.987
BTB-02073725	0.9630	1	105264358	105042452	105264358	Seg8	0.987	0.825
BovineHD0100040159	0.1630	1	140474441	140474441	140483441	Seg9	0.825	0.960
Hapmap41906-BTA-57339	0.3990	1	140476945	140474441	140483441	Seg9	0.960	1.000
BovineHD0100040160	0.3990	1	140477594	140474441	140483441	Seg9	1.000	1.000
BovineHD0100040161	0.3990	1	140480829	140474441	140483441	Seg9	1.000	0.999
BovineHD0100040162	0.3990	1	140483441	140474441	140483441	Seg9	0.999	NA
BovineHD0200000697	0.0511	2	2527718	2527718	2535261	Seg10	NA	1.000
ARS-BFGL-NGS-92529	0.0511	2	2527798	2527718	2535261	Seg10	1.000	1.000
BovineHD0200000698	0.0511	2	2531178	2527718	2535261	Seg10	1.000	1.000
BovineHD0200000699	0.0511	2	2535261	2527718	2535261	Seg10	1.000	0.653
BovineHD0200015381	0.0973	2	53991194	53991194	53999598	Seg11	0.653	1.000
BTA-115754-no-rs	0.0973	2	53993609	53991194	53999598	Seg11	1.000	1.000
BovineHD0200015382	0.0973	2	53995940	53991194	53999598	Seg11	1.000	1.000
BovineHD0200015383	0.0973	2	53997335	53991194	53999598	Seg11	1.000	0.999
BovineHD0200015384	0.0973	2	53999598	53991194	53999598	Seg11	0.999	0.838
BovineHD0200028140	0.8190	2	97882695	97882695	97890294	Seg12	0.838	0.988
BovineHD0200028141	0.9830	2	97884821	97882695	97890294	Seg12	0.988	1.000
BovineHD0200028142	0.9830	2	97885638	97882695	97890294	Seg12	1.000	0.996
BovineHD0200028143	0.9830	2	97890294	97882695	97890294	Seg12	0.996	0.852
BovineHD0200036137	0.8860	2	124330343	124330343	124343287	Seg13	0.852	1.000
BovineHD0200036138	0.8860	2	124336317	124330343	124343287	Seg13	1.000	1.000
BovineHD0200036140	0.8860	2	124343287	124330343	124343287	Seg13	1.000	0.901
BovineHD0200039503	0.8970	2	135097105	135097105	135453559	Seg14	0.901	0.995
BovineHD0200039506	0.9690	2	135099734	135097105	135453559	Seg14	0.995	0.981
BovineHD0200039507	0.3970	2	135108450	135097105	135453559	Seg14	0.981	1.000
BovineHD0200039508	0.3970	2	135110420	135097105	135453559	Seg14	1.000	1.000
BovineHD0200039509	0.3970	2	135110981	135097105	135453559	Seg14	1.000	0.997
BovineHD0200039511	0.2760	2	135116801	135097105	135453559	Seg14	0.997	1.000
BovineHD0200039512	0.2760	2	135117947	135097105	135453559	Seg14	1.000	0.997
BovineHD0200039513	0.2760	2	135120564	135097105	135453559	Seg14	0.997	1.000
Hapmap38604-BTA-49811	0.2760	2	135121888	135097105	135453559	Seg14	1.000	1.000
BovineHD0200039514	0.2760	2	135121909	135097105	135453559	Seg14	1.000	0.997
BovineHD0200039515	0.2760	2	135123595	135097105	135453559	Seg14	0.997	1.000
BovineHD0200039517	0.2760	2	135125587	135097105	135453559	Seg14	1.000	0.995
BovineHD0200039518	0.2360	2	135126686	135097105	135453559	Seg14	0.995	1.000
BovineHD0200039519	0.2360	2	135127236	135097105	135453559	Seg14	1.000	1.000
BovineHD0200039520	0.2360	2	135128893	135097105	135453559	Seg14	1.000	0.996
BovineHD0200039521	0.2360	2	135130866	135097105	135453559	Seg14	0.996	0.995
BovineHD0200039522	0.6860	2	135131655	135097105	135453559	Seg14	0.995	1.000
BovineHD0200039523	0.6860	2	135132299	135097105	135453559	Seg14	1.000	0.999
BovineHD0200039524	0.6860	2	135132854	135097105	135453559	Seg14	0.999	0.997
BovineHD0200039525	0.8980	2	135133687	135097105	135453559	Seg14	0.997	0.952
BovineHD0200039544	0.9520	2	135183771	135097105	135453559	Seg14	0.952	1.000
ARS-BFGL-NGS-44323	0.9520	2	135184298	135097105	135453559	Seg14	1.000	1.000
BovineHD0200039545	0.9520	2	135184496	135097105	135453559	Seg14	1.000	1.000
BovineHD0200039546	0.9520	2	135185642	135097105	135453559	Seg14	1.000	1.000
BovineHD0200039547	0.9520	2	135187398	135097105	135453559	Seg14	1.000	1.000
BovineHD0200039548	0.9520	2	135188170	135097105	135453559	Seg14	1.000	1.000
BovineHD0200039549	0.9520	2	135189490	135097105	135453559	Seg14	1.000	0.999
BovineHD0200039550	0.9790	2	135192040	135097105	135453559	Seg14	0.999	0.976
BovineHD0200039552	0.0450	2	135198270	135097105	135453559	Seg14	0.976	0.996
BovineHD4100001746	0.1350	2	135201275	135097105	135453559	Seg14	0.996	1.000
BovineHD0200039553	0.1350	2	135202117	135097105	135453559	Seg14	1.000	1.000
BTB-00117379	0.1350	2	135204658	135097105	135453559	Seg14	1.000	1.000
BovineHD0200039554	0.1350	2	135206304	135097105	135453559	Seg14	1.000	1.000
BovineHD0200039555	0.1350	2	135210052	135097105	135453559	Seg14	1.000	0.996
BovineHD0200039556	0.4370	2	135213131	135097105	135453559	Seg14	0.996	1.000
BovineHD0200039557	0.4370	2	135216315	135097105	135453559	Seg14	1.000	0.999
BovineHD0200039558	0.4370	2	135222188	135097105	135453559	Seg14	0.999	0.999
UA-IFASA-1690	0.4370	2	135226320	135097105	135453559	Seg14	0.999	1.000
BovineHD0200039559	0.4370	2	135226830	135097105	135453559	Seg14	1.000	0.987
BovineHD0200039560	0.3010	2	135230960	135097105	135453559	Seg14	0.987	0.995
BovineHD0200039561	0.4590	2	135234080	135097105	135453559	Seg14	0.995	1.000
BovineHD0200039562	0.4590	2	135237404	135097105	135453559	Seg14	1.000	1.000
BovineHD0200039563	0.4590	2	135241531	135097105	135453559	Seg14	1.000	0.999
BovineHD0200039564	0.2790	2	135246217	135097105	135453559	Seg14	0.999	0.997
BTB-02096577	0.3740	2	135249630	135097105	135453559	Seg14	0.997	0.981
BovineHD0200039566	0.6780	2	135251956	135097105	135453559	Seg14	0.981	0.996
BovineHD0200040302	0.6780	2	135256808	135097105	135453559	Seg14	0.996	0.988
BovineHD0200039569	0.7070	2	135265289	135097105	135453559	Seg14	0.988	0.999
BovineHD0200039570	0.7070	2	135266901	135097105	135453559	Seg14	0.999	0.988
BovineHD0200039571	0.4570	2	135267846	135097105	135453559	Seg14	0.988	0.993
BovineHD0200039572	0.7840	2	135269377	135097105	135453559	Seg14	0.993	0.992
BovineHD0200039573	0.5710	2	135270441	135097105	135453559	Seg14	0.992	1.000
BTB-00117780	0.5710	2	135270522	135097105	135453559	Seg14	1.000	1.000
BovineHD0200039574	0.5710	2	135271140	135097105	135453559	Seg14	1.000	0.968
BovineHD0200039590	0.5770	2	135297847	135097105	135453559	Seg14	0.968	0.992
BovineHD0200039591	0.6660	2	135298663	135097105	135453559	Seg14	0.992	0.997
BovineHD0200039592	0.4870	2	135299384	135097105	135453559	Seg14	0.997	1.000
BovineHD0200039593	0.4870	2	135300890	135097105	135453559	Seg14	1.000	0.999
BovineHD0200039595	0.4870	2	135302439	135097105	135453559	Seg14	0.999	0.997
BTB-01779156	0.3650	2	135304546	135097105	135453559	Seg14	0.997	1.000
BovineHD0200039596	0.3650	2	135309268	135097105	135453559	Seg14	1.000	0.997
BovineHD0200039597	0.3460	2	135313014	135097105	135453559	Seg14	0.997	1.000
BovineHD0200039598	0.3460	2	135316658	135097105	135453559	Seg14	1.000	1.000
BovineHD0200039599	0.3460	2	135317343	135097105	135453559	Seg14	1.000	0.992
BovineHD0200039600	0.3650	2	135320636	135097105	135453559	Seg14	0.992	1.000
BovineHD0200039601	0.3650	2	135323312	135097105	135453559	Seg14	1.000	1.000
BovineHD0200039602	0.3650	2	135324176	135097105	135453559	Seg14	1.000	0.999
BovineHD0200039603	0.3650	2	135325111	135097105	135453559	Seg14	0.999	0.996
BovineHD0200039604	0.3650	2	135327456	135097105	135453559	Seg14	0.996	1.000
BovineHD0200039605	0.3650	2	135328850	135097105	135453559	Seg14	1.000	1.000
BovineHD4100001747	0.3650	2	135330269	135097105	135453559	Seg14	1.000	1.000
BovineHD0200039606	0.3650	2	135331395	135097105	135453559	Seg14	1.000	0.980
BovineHD0200039607	0.6370	2	135332502	135097105	135453559	Seg14	0.980	1.000
BovineHD0200039608	0.6370	2	135334172	135097105	135453559	Seg14	1.000	1.000
BovineHD0200039609	0.6370	2	135335458	135097105	135453559	Seg14	1.000	1.000
ARS-BFGL-NGS-110186	0.6370	2	135335779	135097105	135453559	Seg14	1.000	0.996
BovineHD0200039610	0.6370	2	135336764	135097105	135453559	Seg14	0.996	1.000
BovineHD0200039611	0.6370	2	135337753	135097105	135453559	Seg14	1.000	0.980
BovineHD0200039614	0.7540	2	135340189	135097105	135453559	Seg14	0.980	0.988
BovineHD0200039615	0.7540	2	135341172	135097105	135453559	Seg14	0.988	1.000
BovineHD0200039616	0.7540	2	135342342	135097105	135453559	Seg14	1.000	1.000
BovineHD0200039617	0.7540	2	135345535	135097105	135453559	Seg14	1.000	0.999
BovineHD0200039618	0.7540	2	135352798	135097105	135453559	Seg14	0.999	1.000
BovineHD0200039619	0.7540	2	135353806	135097105	135453559	Seg14	1.000	1.000
BovineHD0200039620	0.7540	2	135356191	135097105	135453559	Seg14	1.000	0.996
BovineHD0200039621	0.7540	2	135357327	135097105	135453559	Seg14	0.996	0.999
BovineHD0200039622	0.4260	2	135358153	135097105	135453559	Seg14	0.999	0.999
BovineHD0200039623	0.5710	2	135364325	135097105	135453559	Seg14	0.999	0.999
BovineHD0200039624	0.8610	2	135364987	135097105	135453559	Seg14	0.999	0.988
BovineHD0200039625	0.9190	2	135369192	135097105	135453559	Seg14	0.988	0.999
ARS-BFGL-NGS-111732	0.9190	2	135373581	135097105	135453559	Seg14	0.999	0.987
BovineHD0200039626	0.9610	2	135377501	135097105	135453559	Seg14	0.987	1.000
BTB-01349174	0.9610	2	135378292	135097105	135453559	Seg14	1.000	1.000
ARS-BFGL-NGS-37699	0.9610	2	135379062	135097105	135453559	Seg14	1.000	1.000
BovineHD0200039627	0.9610	2	135380513	135097105	135453559	Seg14	1.000	0.996
BovineHD0200039628	0.9610	2	135382078	135097105	135453559	Seg14	0.996	0.999
BovineHD0200039629	0.9610	2	135383391	135097105	135453559	Seg14	0.999	0.999
BovineHD0200039630	0.9610	2	135384706	135097105	135453559	Seg14	0.999	1.000
BovineHD0200039631	0.9610	2	135386591	135097105	135453559	Seg14	1.000	1.000
BovineHD0200039632	0.9610	2	135387601	135097105	135453559	Seg14	1.000	0.999
BovineHD0200039633	0.9610	2	135388988	135097105	135453559	Seg14	0.999	0.999
BovineHD0200039634	0.9610	2	135390407	135097105	135453559	Seg14	0.999	0.995
BovineHD0200039635	0.9610	2	135392545	135097105	135453559	Seg14	0.995	1.000
BovineHD0200039636	0.9610	2	135393306	135097105	135453559	Seg14	1.000	1.000
BovineHD0200039637	0.9610	2	135394468	135097105	135453559	Seg14	1.000	1.000
BovineHD0200039638	0.9610	2	135400379	135097105	135453559	Seg14	1.000	0.999
BovineHD4100001748	0.9610	2	135403649	135097105	135453559	Seg14	0.999	0.985
BovineHD0200039639	0.5060	2	135411787	135097105	135453559	Seg14	0.985	0.999
ARS-BFGL-NGS-30621	0.5060	2	135414340	135097105	135453559	Seg14	0.999	1.000
BovineHD0200039641	0.5060	2	135421287	135097105	135453559	Seg14	1.000	0.999
BovineHD0200039642	0.5060	2	135424485	135097105	135453559	Seg14	0.999	0.999
BovineHD0200039643	0.5060	2	135426925	135097105	135453559	Seg14	0.999	1.000
BovineHD0200039644	0.5060	2	135430617	135097105	135453559	Seg14	1.000	1.000
BovineHD0200039645	0.5060	2	135431901	135097105	135453559	Seg14	1.000	0.996
BovineHD0200039646	0.3910	2	135435937	135097105	135453559	Seg14	0.996	1.000
BovineHD0200039647	0.3910	2	135437352	135097105	135453559	Seg14	1.000	0.997
ARS-BFGL-NGS-91633	0.2000	2	135439000	135097105	135453559	Seg14	0.997	1.000
BovineHD0200039648	0.2000	2	135440037	135097105	135453559	Seg14	1.000	0.999
BovineHD0200040303	0.2000	2	135443060	135097105	135453559	Seg14	0.999	1.000
BovineHD0200039649	0.2000	2	135446246	135097105	135453559	Seg14	1.000	0.996
BovineHD0200039650	0.2000	2	135452410	135097105	135453559	Seg14	0.996	1.000
BovineHD0200039651	0.2000	2	135453559	135097105	135453559	Seg14	1.000	NA
BovineHD0300035903	0.6490	3	20071	20071	82937	Seg15	NA	0.987
BovineHD0300000003	0.7030	3	25683	20071	82937	Seg15	0.987	1.000
BovineHD0300000004	0.7030	3	38501	20071	82937	Seg15	1.000	0.999
BovineHD0300000005	0.3890	3	45654	20071	82937	Seg15	0.999	1.000
BovineHD0300000006	0.3890	3	54581	20071	82937	Seg15	1.000	1.000
BovineHD0300000007	0.3890	3	60352	20071	82937	Seg15	1.000	1.000
BovineHD0300000008	0.3890	3	64252	20071	82937	Seg15	1.000	1.000
BovineHD0300000009	0.3890	3	68243	20071	82937	Seg15	1.000	1.000
BovineHD0300000010	0.3890	3	71338	20071	82937	Seg15	1.000	0.996
BovineHD0300000011	0.3890	3	79806	20071	82937	Seg15	0.996	0.999
BovineHD0300000012	0.3220	3	82937	20071	82937	Seg15	0.999	0.547
BovineHD0300003932	0.6210	3	11962808	11962808	11975091	Seg16	0.547	1.000
BovineHD0300003933	0.6210	3	11967194	11962808	11975091	Seg16	1.000	0.999
BovineHD0300003934	0.6210	3	11975091	11962808	11975091	Seg16	0.999	0.546
BovineHD0300006625	0.1100	3	20977874	20977874	20996369	Seg17	0.546	0.995
BovineHD0300006626	0.0893	3	20979356	20977874	20996369	Seg17	0.995	1.000
BovineHD0300006627	0.0893	3	20982183	20977874	20996369	Seg17	1.000	1.000
BovineHD0300006628	0.0893	3	20984338	20977874	20996369	Seg17	1.000	1.000
BovineHD0300006629	0.0893	3	20985179	20977874	20996369	Seg17	1.000	1.000
BovineHD0300006631	0.0893	3	20989483	20977874	20996369	Seg17	1.000	0.999
BovineHD0300006632	0.0893	3	20990378	20977874	20996369	Seg17	0.999	0.995
BovineHD0300035990	0.1440	3	20996369	20977874	20996369	Seg17	0.995	0.894
BovineHD0300007130	0.0000	3	22796624	22796624	22815905	Seg18	0.894	0.999
ARS-BFGL-NGS-22923	0.0000	3	22800160	22796624	22815905	Seg18	0.999	0.981
BovineHD0300007134	0.0000	3	22808413	22796624	22815905	Seg18	0.981	0.989
BovineHD0300007135	0.0001	3	22810960	22796624	22815905	Seg18	0.989	1.000
BovineHD0300007136	0.0001	3	22811674	22796624	22815905	Seg18	1.000	1.000
BovineHD0300007138	0.0001	3	22814512	22796624	22815905	Seg18	1.000	0.999
BovineHD0300007139	0.0001	3	22815905	22796624	22815905	Seg18	0.999	0.560
BovineHD0300014938	0.1430	3	49241891	49241891	49262005	Seg19	0.560	1.000
BovineHD0300014939	0.1430	3	49255599	49241891	49262005	Seg19	1.000	1.000
BovineHD0300014940	0.1430	3	49262005	49241891	49262005	Seg19	1.000	0.534
BovineHD0300016479	0.6450	3	54382375	54382375	54382375	Seg20	0.534	0.947
BovineHD0300016484	0.8750	3	54414408	54414408	54414408	Seg21	0.947	0.910
BovineHD0300016491	0.6820	3	54449859	54449859	54495908	Seg22	0.910	0.996
BovineHD0300016492	0.6790	3	54465377	54449859	54495908	Seg22	0.996	0.967
BovineHD0300016494	0.6930	3	54477413	54449859	54495908	Seg22	0.967	0.989
BovineHD0300016496	0.8440	3	54495908	54449859	54495908	Seg22	0.989	0.914
BovineHD0300016497	0.4310	3	54500377	54500377	54537437	Seg23	0.914	0.958
BovineHD0300036142	0.3050	3	54522367	54500377	54537437	Seg23	0.958	0.989
BovineHD0300016500	0.5130	3	54524859	54500377	54537437	Seg23	0.989	0.954
Hapmap25912-BTA-161722	0.6970	3	54532794	54500377	54537437	Seg23	0.954	0.954
BovineHD0300016502	0.4700	3	54537437	54500377	54537437	Seg23	0.954	0.821
BovineHD0300016503	0.8390	3	54541000	54541000	54822796	Seg24	0.821	0.983
BovineHD0300016505	0.7480	3	54545012	54541000	54822796	Seg24	0.983	1.000
ARS-BFGL-NGS-26377	0.7480	3	54545212	54541000	54822796	Seg24	1.000	1.000
BovineHD0300016506	0.7480	3	54546750	54541000	54822796	Seg24	1.000	0.992
BovineHD0300016508	0.8130	3	54549018	54541000	54822796	Seg24	0.992	0.988
BovineHD0300016509	0.4260	3	54550742	54541000	54822796	Seg24	0.988	0.975
BovineHD0300016510	0.4100	3	54552042	54541000	54822796	Seg24	0.975	0.974
BovineHD0300016512	0.5700	3	54555541	54541000	54822796	Seg24	0.974	0.999
BovineHD0300016513	0.5700	3	54558277	54541000	54822796	Seg24	0.999	1.000
BovineHD0300016514	0.5700	3	54560474	54541000	54822796	Seg24	1.000	1.000
BovineHD0300016515	0.5700	3	54561987	54541000	54822796	Seg24	1.000	1.000
BovineHD0300016516	0.5700	3	54562796	54541000	54822796	Seg24	1.000	1.000
BovineHD0300016517	0.5700	3	54563980	54541000	54822796	Seg24	1.000	0.999
BovineHD0300016519	0.5700	3	54565732	54541000	54822796	Seg24	0.999	1.000
BovineHD0300016520	0.5700	3	54566659	54541000	54822796	Seg24	1.000	0.980
BovineHD0300016521	0.6540	3	54574215	54541000	54822796	Seg24	0.980	1.000
BovineHD0300016522	0.6540	3	54575757	54541000	54822796	Seg24	1.000	0.999
BovineHD0300016523	0.6540	3	54577951	54541000	54822796	Seg24	0.999	1.000
BovineHD0300016524	0.6540	3	54581187	54541000	54822796	Seg24	1.000	0.999
BovineHD0300016526	0.6540	3	54587989	54541000	54822796	Seg24	0.999	1.000
BovineHD0300016527	0.6540	3	54593967	54541000	54822796	Seg24	1.000	0.970
BovineHD0300016533	0.9950	3	54608086	54541000	54822796	Seg24	0.970	1.000
BovineHD0300016535	0.9950	3	54611535	54541000	54822796	Seg24	1.000	1.000
BovineHD0300036144	0.9950	3	54624442	54541000	54822796	Seg24	1.000	0.996
BovineHD0300016551	0.9930	3	54649970	54541000	54822796	Seg24	0.996	0.989
BovineHD0300016552	0.8960	3	54651458	54541000	54822796	Seg24	0.989	0.975
BovineHD0300016559	0.7730	3	54678581	54541000	54822796	Seg24	0.975	1.000
BovineHD0300016560	0.7730	3	54679948	54541000	54822796	Seg24	1.000	0.993
BovineHD0300016561	0.9590	3	54682807	54541000	54822796	Seg24	0.993	1.000
BovineHD0300016564	0.9590	3	54693430	54541000	54822796	Seg24	1.000	1.000
BovineHD0300016566	0.9590	3	54702116	54541000	54822796	Seg24	1.000	0.999
BovineHD0300016567	0.9590	3	54705277	54541000	54822796	Seg24	0.999	1.000
BovineHD0300016570	0.9590	3	54712560	54541000	54822796	Seg24	1.000	1.000
BovineHD0300016576	0.9590	3	54724452	54541000	54822796	Seg24	1.000	0.999
BovineHD0300016577	0.9590	3	54730940	54541000	54822796	Seg24	0.999	1.000
BovineHD0300016578	0.9590	3	54731814	54541000	54822796	Seg24	1.000	1.000
BovineHD0300016579	0.9590	3	54735088	54541000	54822796	Seg24	1.000	1.000
BovineHD0300016580	0.9590	3	54739057	54541000	54822796	Seg24	1.000	1.000
BovineHD0300016581	0.9590	3	54740364	54541000	54822796	Seg24	1.000	0.997
BovineHD0300016583	0.7860	3	54760562	54541000	54822796	Seg24	0.997	0.972
ARS-BFGL-NGS-57280	0.9700	3	54769950	54541000	54822796	Seg24	0.972	1.000
BovineHD0300036147	0.9700	3	54770769	54541000	54822796	Seg24	1.000	1.000
BovineHD0300016586	0.9700	3	54779940	54541000	54822796	Seg24	1.000	1.000
BovineHD0300016588	0.9700	3	54793787	54541000	54822796	Seg24	1.000	0.997
BovineHD0300016589	0.7740	3	54801510	54541000	54822796	Seg24	0.997	0.974
BovineHD0300016591	0.5640	3	54811306	54541000	54822796	Seg24	0.974	0.991
BovineHD0300016592	0.6490	3	54813929	54541000	54822796	Seg24	0.991	1.000
BovineHD0300016593	0.6490	3	54818791	54541000	54822796	Seg24	1.000	1.000
BovineHD0300016594	0.6490	3	54820361	54541000	54822796	Seg24	1.000	1.000
BovineHD0300016596	0.6490	3	54822796	54541000	54822796	Seg24	1.000	0.942
BovineHD0300035564	0.6340	3	54837884	54837884	54963401	Seg25	0.942	0.992
BovineHD0300036149	0.5670	3	54863932	54837884	54963401	Seg25	0.992	1.000
BovineHD0300016607	0.5670	3	54872418	54837884	54963401	Seg25	1.000	0.993
BovineHD0300016613	0.6960	3	54892441	54837884	54963401	Seg25	0.993	0.967
BovineHD0300016618	0.7600	3	54931639	54837884	54963401	Seg25	0.967	0.993
BovineHD0300016620	0.7270	3	54947261	54837884	54963401	Seg25	0.993	0.995
BovineHD0300016622	0.7270	3	54956792	54837884	54963401	Seg25	0.995	0.993
BovineHD0300016623	0.6320	3	54959817	54837884	54963401	Seg25	0.993	0.997
BovineHD0300036152	0.6530	3	54963401	54837884	54963401	Seg25	0.997	0.907
BovineHD0300016625	0.3780	3	54968058	54968058	54983387	Seg26	0.907	0.991
BovineHD0300016628	0.3780	3	54983387	54968058	54983387	Seg26	0.991	0.866
BovineHD0300035049	0.1790	3	119892764	119892764	119914614	Seg27	0.866	0.987
BovineHD0300035050	0.1850	3	119899662	119892764	119914614	Seg27	0.987	1.000
BovineHD0300035051	0.1850	3	119900635	119892764	119914614	Seg27	1.000	0.983
BovineHD0300035052	0.3710	3	119907903	119892764	119914614	Seg27	0.983	1.000
BovineHD0300035053	0.3710	3	119909157	119892764	119914614	Seg27	1.000	0.999
BovineHD0300035054	0.3710	3	119910488	119892764	119914614	Seg27	0.999	0.996
BovineHD0300035055	0.4570	3	119912395	119892764	119914614	Seg27	0.996	1.000
BovineHD0300035056	0.4570	3	119912905	119892764	119914614	Seg27	1.000	0.997
BovineHD0300035057	0.4570	3	119913595	119892764	119914614	Seg27	0.997	0.997
BovineHD0300035058	0.4570	3	119914614	119892764	119914614	Seg27	0.997	0.902
BovineHD0300035088	0.2720	3	120026424	120026424	120051900	Seg28	0.902	0.996
BovineHD0300035089	0.9120	3	120028747	120026424	120051900	Seg28	0.996	0.983
BovineHD0300035091	0.8560	3	120030151	120026424	120051900	Seg28	0.983	0.999
BovineHD0300035095	0.8560	3	120033638	120026424	120051900	Seg28	0.999	0.985
BovineHD0300035101	0.5190	3	120046688	120026424	120051900	Seg28	0.985	0.996
BovineHD0300035102	0.7680	3	120049410	120026424	120051900	Seg28	0.996	0.989
BovineHD0300035103	0.6410	3	120051900	120026424	120051900	Seg28	0.989	NA
BovineHD0400002772	0.0324	4	9019782	9019782	9026721	Seg29	NA	1.000
BovineHD0400002773	0.0324	4	9022009	9019782	9026721	Seg29	1.000	1.000
BovineHD0400002774	0.0324	4	9024585	9019782	9026721	Seg29	1.000	0.999
BovineHD0400002775	0.0324	4	9026721	9019782	9026721	Seg29	0.999	0.856
BovineHD0400006189	0.2550	4	20680230	20680230	20701989	Seg30	0.856	0.956
BovineHD0400006190	0.2190	4	20682310	20680230	20701989	Seg30	0.956	1.000
BovineHD0400006191	0.2190	4	20683405	20680230	20701989	Seg30	1.000	0.997
BovineHD0400006192	0.2190	4	20686195	20680230	20701989	Seg30	0.997	1.000
BTB-00168676	0.2190	4	20687277	20680230	20701989	Seg30	1.000	1.000
BovineHD0400006193	0.2190	4	20688197	20680230	20701989	Seg30	1.000	1.000
BovineHD0400006194	0.2190	4	20688999	20680230	20701989	Seg30	1.000	0.999
BovineHD0400006195	0.1280	4	20697691	20680230	20701989	Seg30	0.999	0.980
BovineHD4100002714	0.1440	4	20701989	20680230	20701989	Seg30	0.980	0.792
BovineHD0400007277	0.4780	4	24824291	24824291	24831553	Seg31	0.792	1.000
BovineHD0400007278	0.4780	4	24830516	24824291	24831553	Seg31	1.000	1.000
BovineHD0400007279	0.4780	4	24831553	24824291	24831553	Seg31	1.000	0.846
Hapmap27768-BTA-154651	0.8630	4	26027683	26027683	26037922	Seg32	0.846	0.992
BovineHD0400007594	0.5300	4	26028412	26027683	26037922	Seg32	0.992	1.000
BovineHD0400007595	0.5300	4	26037922	26027683	26037922	Seg32	1.000	0.685
BovineHD0400023103	0.8460	4	83429553	83429553	83445914	Seg33	0.685	0.992
BovineHD0400023104	0.8460	4	83430012	83429553	83445914	Seg33	0.992	0.995
BovineHD0400023105	0.9390	4	83432035	83429553	83445914	Seg33	0.995	1.000
BovineHD4100003062	0.9390	4	83432594	83429553	83445914	Seg33	1.000	0.999
BovineHD0400023106	0.9460	4	83433677	83429553	83445914	Seg33	0.999	0.999
BovineHD0400023107	0.8450	4	83434982	83429553	83445914	Seg33	0.999	0.991
BovineHD0400023108	0.9010	4	83435619	83429553	83445914	Seg33	0.991	0.975
BovineHD0400023110	0.7120	4	83437527	83429553	83445914	Seg33	0.975	1.000
BovineHD0400023111	0.7120	4	83438148	83429553	83445914	Seg33	1.000	1.000
BovineHD0400023112	0.7120	4	83438914	83429553	83445914	Seg33	1.000	0.987
BovineHD0400023113	0.5510	4	83439790	83429553	83445914	Seg33	0.987	1.000
BovineHD0400023114	0.5510	4	83440255	83429553	83445914	Seg33	1.000	0.999
BovineHD0400023115	0.5900	4	83441209	83429553	83445914	Seg33	0.999	0.999
BovineHD0400023116	0.5900	4	83441721	83429553	83445914	Seg33	0.999	0.996
BovineHD0400023117	0.6210	4	83442282	83429553	83445914	Seg33	0.996	1.000
BovineHD0400023118	0.6210	4	83442836	83429553	83445914	Seg33	1.000	0.995
BovineHD0400023119	0.6210	4	83444012	83429553	83445914	Seg33	0.995	0.987
ARS-BFGL-NGS-13575	0.9150	4	83445914	83429553	83445914	Seg33	0.987	0.917
BovineHD0400023121	0.4520	4	83448090	83448090	83452740	Seg34	0.917	0.992
BovineHD0400023122	0.3350	4	83449239	83448090	83452740	Seg34	0.992	0.980
BovineHD0400023123	0.7450	4	83452740	83448090	83452740	Seg34	0.980	0.938
BovineHD0400023124	0.4990	4	83460111	83460111	83463128	Seg35	0.938	0.996
BovineHD0400023125	0.8320	4	83463128	83460111	83463128	Seg35	0.996	0.784
BovineHD0400025144	0.8240	4	90699813	90699813	90705987	Seg36	0.784	1.000
BovineHD0400025145	0.8240	4	90702229	90699813	90705987	Seg36	1.000	1.000
BTB-01312713	0.8240	4	90703088	90699813	90705987	Seg36	1.000	1.000
BovineHD0400025146	0.8240	4	90705987	90699813	90705987	Seg36	1.000	0.751
BovineHD0400026682	0.8060	4	95819547	95819547	95827113	Seg37	0.751	1.000
BovineHD0400026683	0.8060	4	95822911	95819547	95827113	Seg37	1.000	1.000
BovineHD0400026684	0.8060	4	95827113	95819547	95827113	Seg37	1.000	0.853
BovineHD0400027959	0.8290	4	99876373	99876373	99877016	Seg38	0.853	1.000
BovineHD0400027960	0.8290	4	99877016	99876373	99877016	Seg38	1.000	0.844
BovineHD0400028150	0.8600	4	100562856	100562856	100570053	Seg39	0.844	1.000
BovineHD0400028152	0.8600	4	100565894	100562856	100570053	Seg39	1.000	1.000
BovineHD0400028153	0.8600	4	100566806	100562856	100570053	Seg39	1.000	1.000
BovineHD0400028154	0.8600	4	100568328	100562856	100570053	Seg39	1.000	0.995
BovineHD0400028155	0.7910	4	100569447	100562856	100570053	Seg39	0.995	0.999
BovineHD0400028156	0.7910	4	100570053	100562856	100570053	Seg39	0.999	0.816
BovineHD0400029951	0.6450	4	105999317	105999317	106031736	Seg40	0.816	1.000
BovineHD0400035540	0.6450	4	106005846	105999317	106031736	Seg40	1.000	1.000
BovineHD0400029953	0.6450	4	106008527	105999317	106031736	Seg40	1.000	1.000
BovineHD0400029954	0.6450	4	106009014	105999317	106031736	Seg40	1.000	0.997
BovineHD0400029956	0.6450	4	106011388	105999317	106031736	Seg40	0.997	0.999
BovineHD0400029957	0.6450	4	106015782	105999317	106031736	Seg40	0.999	1.000
ARS-BFGL-NGS-76596	0.6450	4	106018897	105999317	106031736	Seg40	1.000	0.972
BovineHD0400029962	0.3310	4	106031736	105999317	106031736	Seg40	0.972	0.862
BovineHD0400030154	0.6070	4	106417821	106417821	106500960	Seg41	0.862	0.955
BovineHD0400030161	0.7020	4	106429610	106417821	106500960	Seg41	0.955	0.995
BovineHD0400030162	0.8950	4	106432748	106417821	106500960	Seg41	0.995	0.992
BovineHD0400030173	0.8950	4	106461015	106417821	106500960	Seg41	0.992	0.967
BovineHD0400036244	0.4260	4	106491854	106417821	106500960	Seg41	0.967	0.995
BovineHD0400030185	0.1770	4	106497211	106417821	106500960	Seg41	0.995	1.000
BovineHD0400036245	0.1770	4	106500960	106417821	106500960	Seg41	1.000	0.940
BovineHD0400030187	0.2880	4	106512355	106512355	106512355	Seg42	0.940	0.748
BovineHD0400030293	0.9510	4	106685475	106685475	106739474	Seg43	0.748	0.999
BovineHD0400030304	0.9510	4	106728437	106685475	106739474	Seg43	0.999	1.000
BovineHD0400030310	0.9510	4	106739474	106685475	106739474	Seg43	1.000	0.907
BovineHD0400030317	0.6350	4	106765834	106765834	106765834	Seg44	0.907	0.669
BovineHD0400036262	0.8840	4	108239819	108239819	108258730	Seg45	0.669	1.000
BovineHD0400030874	0.8840	4	108252635	108239819	108258730	Seg45	1.000	0.984
BovineHD0400030875	0.9690	4	108258730	108239819	108258730	Seg45	0.984	0.530
BovineHD0400032774	0.4580	4	113657341	113657341	113757613	Seg46	0.530	1.000
BovineHD0400032775	0.4580	4	113658112	113657341	113757613	Seg46	1.000	1.000
BovineHD0400032776	0.4580	4	113659196	113657341	113757613	Seg46	1.000	1.000
BovineHD0400032777	0.4580	4	113660362	113657341	113757613	Seg46	1.000	0.999
BovineHD0400032778	0.4580	4	113661420	113657341	113757613	Seg46	0.999	1.000
BovineHD0400032779	0.4580	4	113662309	113657341	113757613	Seg46	1.000	1.000
BovineHD0400032781	0.4580	4	113664827	113657341	113757613	Seg46	1.000	0.966
BovineHD0400032783	0.4050	4	113667473	113657341	113757613	Seg46	0.966	0.958
BovineHD4100003281	0.4320	4	113676016	113657341	113757613	Seg46	0.958	0.979
BovineHD0400032792	0.2820	4	113696929	113657341	113757613	Seg46	0.979	1.000
BovineHD0400032796	0.2820	4	113703651	113657341	113757613	Seg46	1.000	0.964
Hapmap22875-BTA-155031	0.1600	4	113721793	113657341	113757613	Seg46	0.964	0.989
BovineHD0400032801	0.1070	4	113729266	113657341	113757613	Seg46	0.989	1.000
BovineHD0400032802	0.1070	4	113730076	113657341	113757613	Seg46	1.000	0.992
BovineHD4100003282	0.1780	4	113731385	113657341	113757613	Seg46	0.992	0.979
BovineHD0400032805	0.4070	4	113739023	113657341	113757613	Seg46	0.979	0.996
BovineHD0400032808	0.3900	4	113743395	113657341	113757613	Seg46	0.996	0.993
BovineHD0400032809	0.8240	4	113745581	113657341	113757613	Seg46	0.993	0.980
BovineHD0400032812	0.2890	4	113751078	113657341	113757613	Seg46	0.980	0.955
BovineHD0400032814	0.2290	4	113757613	113657341	113757613	Seg46	0.955	0.858
BovineHD0400034829	0.8340	4	118884897	118884897	118891222	Seg47	0.858	1.000
BovineHD0400034830	0.8340	4	118886040	118884897	118891222	Seg47	1.000	1.000
BovineHD0400034831	0.8340	4	118887919	118884897	118891222	Seg47	1.000	1.000
BovineHD0400034832	0.8340	4	118889100	118884897	118891222	Seg47	1.000	1.000
BovineHD0400034833	0.8340	4	118891222	118884897	118891222	Seg47	1.000	NA
BovineHD0500011905	0.0458	5	41738980	41738980	41751952	Seg48	NA	1.000
BovineHD0500011906	0.0458	5	41748069	41738980	41751952	Seg48	1.000	1.000
BovineHD0500011907	0.0458	5	41751952	41738980	41751952	Seg48	1.000	0.893
BovineHD0500014468	0.7540	5	50314511	50314511	50321156	Seg49	0.893	1.000
BovineHD0500014469	0.7540	5	50317561	50314511	50321156	Seg49	1.000	1.000
BovineHD0500014470	0.7540	5	50321156	50314511	50321156	Seg49	1.000	0.852
BovineHD0500016374	0.4340	5	58022526	58022526	58022526	Seg50	0.852	0.931
BovineHD0500016375	0.2860	5	58024309	58024309	58049635	Seg51	0.931	0.975
BovineHD0500016377	0.2650	5	58032785	58024309	58049635	Seg51	0.975	0.993
BovineHD0500016380	0.3820	5	58038517	58024309	58049635	Seg51	0.993	0.995
BovineHD0500016381	0.2350	5	58039918	58024309	58049635	Seg51	0.995	0.988
BovineHD0500016385	0.2580	5	58048061	58024309	58049635	Seg51	0.988	0.999
BovineHD0500016386	0.2580	5	58049635	58024309	58049635	Seg51	0.999	0.861
BovineHD0500016393	0.7370	5	58072400	58072400	58072400	Seg52	0.861	0.890
BovineHD0500016395	0.6710	5	58084733	58084733	58113423	Seg53	0.890	0.974
BovineHD0500016397	0.7680	5	58090475	58084733	58113423	Seg53	0.974	0.985
BovineHD0500016398	0.4610	5	58095207	58084733	58113423	Seg53	0.985	0.989
BovineHD0500016399	0.4720	5	58100371	58084733	58113423	Seg53	0.989	0.985
BovineHD0500016400	0.4340	5	58109653	58084733	58113423	Seg53	0.985	0.984
BovineHD0500016401	0.3620	5	58113423	58084733	58113423	Seg53	0.984	0.931
BovineHD0500016402	0.5540	5	58136437	58136437	58184342	Seg54	0.931	0.999
BovineHD0500016403	0.5460	5	58137499	58136437	58184342	Seg54	0.999	0.977
BovineHD0500016404	0.9940	5	58140204	58136437	58184342	Seg54	0.977	0.991
BovineHD0500016405	0.9730	5	58140836	58136437	58184342	Seg54	0.991	0.996
BovineHD0500016406	0.9730	5	58142392	58136437	58184342	Seg54	0.996	0.958
BovineHD0500016407	0.9680	5	58154111	58136437	58184342	Seg54	0.958	0.972
BovineHD0500016408	0.3000	5	58161857	58136437	58184342	Seg54	0.972	0.975
BovineHD0500035978	0.7910	5	58168274	58136437	58184342	Seg54	0.975	1.000
BovineHD0500016409	0.7910	5	58172950	58136437	58184342	Seg54	1.000	0.993
BovineHD0500016410	0.4530	5	58177003	58136437	58184342	Seg54	0.993	0.989
BovineHD0500016411	0.2030	5	58180383	58136437	58184342	Seg54	0.989	0.991
BovineHD0500016412	0.4150	5	58184342	58136437	58184342	Seg54	0.991	0.917
Hapmap27035-BTA-162841	0.4060	5	58282365	58282365	58293514	Seg55	0.917	1.000
BovineHD0500016428	0.4060	5	58286357	58282365	58293514	Seg55	1.000	1.000
BovineHD0500016429	0.4060	5	58293514	58282365	58293514	Seg55	1.000	0.117
BovineHD0500016450	0.1860	5	58386640	58386640	58441130	Seg56	0.117	1.000
BovineHD0500016451	0.1860	5	58390807	58386640	58441130	Seg56	1.000	0.999
BovineHD0500016452	0.1860	5	58400046	58386640	58441130	Seg56	0.999	1.000
BovineHD0500016453	0.1860	5	58406718	58386640	58441130	Seg56	1.000	1.000
BovineHD0500016454	0.1860	5	58410585	58386640	58441130	Seg56	1.000	1.000
BovineHD0500016455	0.1860	5	58416967	58386640	58441130	Seg56	1.000	1.000
BovineHD0500016456	0.1860	5	58421312	58386640	58441130	Seg56	1.000	1.000
BovineHD0500016457	0.1860	5	58425409	58386640	58441130	Seg56	1.000	0.999
BovineHD0500016458	0.1690	5	58430793	58386640	58441130	Seg56	0.999	0.996
BovineHD0500016459	0.1370	5	58437372	58386640	58441130	Seg56	0.996	0.993
BovineHD0500016460	0.1370	5	58441130	58386640	58441130	Seg56	0.993	0.419
BovineHD0500016663	0.9330	5	59387113	59387113	59387113	Seg57	0.419	0.638
BovineHD0500016665	0.7260	5	59421039	59421039	59442269	Seg58	0.638	0.997
BovineHD0500016666	0.8090	5	59424861	59421039	59442269	Seg58	0.997	0.999
BovineHD0500016667	0.8090	5	59431353	59421039	59442269	Seg58	0.999	0.999
BovineHD0500016668	0.8090	5	59436010	59421039	59442269	Seg58	0.999	0.992
BovineHD0500016670	0.8470	5	59442269	59421039	59442269	Seg58	0.992	0.907
BovineHD0500016671	0.7170	5	59458319	59458319	59528762	Seg59	0.907	0.996
BovineHD0500016674	0.7810	5	59496240	59458319	59528762	Seg59	0.996	0.954
BovineHD0500016675	0.7140	5	59503184	59458319	59528762	Seg59	0.954	0.954
BovineHD0500016676	0.9230	5	59509181	59458319	59528762	Seg59	0.954	0.984
BovineHD0500016678	0.8650	5	59523253	59458319	59528762	Seg59	0.984	0.999
BovineHD0500016680	0.8650	5	59528762	59458319	59528762	Seg59	0.999	0.923
BTB-02014476	0.7600	5	59537829	59537829	59537829	Seg60	0.923	0.931
BovineHD0500016683	0.9790	5	59560497	59560497	59612173	Seg61	0.931	1.000
BovineHD0500016684	0.9790	5	59564483	59560497	59612173	Seg61	1.000	1.000
BovineHD0500016685	0.9790	5	59581140	59560497	59612173	Seg61	1.000	0.993
BovineHD0500016686	0.8720	5	59589803	59560497	59612173	Seg61	0.993	1.000
Hapmap26488-BTA-164056	0.8720	5	59598727	59560497	59612173	Seg61	1.000	0.989
BovineHD0500016688	0.9950	5	59606134	59560497	59612173	Seg61	0.989	0.992
BovineHD0500016689	0.9950	5	59612173	59560497	59612173	Seg61	0.992	0.922
BovineHD0500016690	0.9830	5	59619562	59619562	59619562	Seg62	0.922	0.826
BovineHD0500016691	0.6260	5	59627471	59627471	59627471	Seg63	0.826	0.546
BovineHD0500021276	0.9430	5	74870375	74870375	74880537	Seg64	0.546	1.000
BovineHD0500021277	0.9430	5	74876344	74870375	74880537	Seg64	1.000	1.000
BovineHD0500036077	0.9430	5	74880537	74870375	74880537	Seg64	1.000	0.532
BovineHD0500036171	0.8200	5	99542086	99542086	99577125	Seg65	0.532	0.975
BovineHD0500028473	0.7720	5	99549534	99542086	99577125	Seg65	0.975	0.981
BovineHD0500028474	0.8350	5	99556262	99542086	99577125	Seg65	0.981	0.999
BovineHD0500028475	0.8180	5	99558052	99542086	99577125	Seg65	0.999	0.985
BovineHD0500028476	0.8390	5	99560808	99542086	99577125	Seg65	0.985	0.996
Hapmap52014-BTA-90653	0.8390	5	99569438	99542086	99577125	Seg65	0.996	1.000
BovineHD0500028478	0.8390	5	99570377	99542086	99577125	Seg65	1.000	0.972
BovineHD0500028480	0.6850	5	99577125	99542086	99577125	Seg65	0.972	0.662
BovineHD0500028482	0.8420	5	99595271	99595271	99600255	Seg66	0.662	0.993
BovineHD0500028484	0.8420	5	99600255	99595271	99600255	Seg66	0.993	0.849
BovineHD0500028506	0.7850	5	99671673	99671673	99770471	Seg67	0.849	0.976
BovineHD0500028507	0.7100	5	99676445	99671673	99770471	Seg67	0.976	0.967
BovineHD0500028524	0.8910	5	99763391	99671673	99770471	Seg67	0.967	0.997
BovineHD0500028526	0.8710	5	99770471	99671673	99770471	Seg67	0.997	0.935
BovineHD0500028540	0.6990	5	99825480	99825480	99828339	Seg68	0.935	1.000
BovineHD0500028541	0.6990	5	99828339	99825480	99828339	Seg68	1.000	0.840
BovineHD0500028815	0.0086	5	100581184	100581184	100581184	Seg69	0.840	0.946
BovineHD0500028816	0.0667	5	100588164	100588164	100626886	Seg70	0.946	0.971
BovineHD0500036198	0.1190	5	100597408	100588164	100626886	Seg70	0.971	0.975
BovineHD0500028818	0.3450	5	100602679	100588164	100626886	Seg70	0.975	0.980
BovineHD0500036199	0.3780	5	100610250	100588164	100626886	Seg70	0.980	0.981
BovineHD0500028820	0.4430	5	100617453	100588164	100626886	Seg70	0.981	0.989
BovineHD0500028821	0.5120	5	100621382	100588164	100626886	Seg70	0.989	0.985
BovineHD0500028822	0.7600	5	100626886	100588164	100626886	Seg70	0.985	0.950
BovineHD0500036200	0.8990	5	100633394	100633394	100633394	Seg71	0.950	0.936
BovineHD0500028825	0.8100	5	100636131	100636131	100642451	Seg72	0.936	1.000
BovineHD0500028826	0.8100	5	100637410	100636131	100642451	Seg72	1.000	1.000
BovineHD0500028827	0.8100	5	100638015	100636131	100642451	Seg72	1.000	0.977
BovineHD0500028828	0.5790	5	100641688	100636131	100642451	Seg72	0.977	1.000
BovineHD0500028829	0.5790	5	100642451	100636131	100642451	Seg72	1.000	0.845
BovineHD0500029336	0.3790	5	102394624	102394624	102458909	Seg73	0.845	1.000
BovineHD0500036215	0.3790	5	102428076	102394624	102458909	Seg73	1.000	0.989
BovineHD0500029342	0.0972	5	102438090	102394624	102458909	Seg73	0.989	0.975
BovineHD0500035517	0.6980	5	102454832	102394624	102458909	Seg73	0.975	0.971
BovineHD0500036217	0.6050	5	102458909	102394624	102458909	Seg73	0.971	0.616
BovineHD0500029351	0.3160	5	102471089	102471089	102487072	Seg74	0.616	1.000
BovineHD0500029352	0.3160	5	102472948	102471089	102487072	Seg74	1.000	0.995
BovineHD0500029357	0.3410	5	102487072	102471089	102487072	Seg74	0.995	0.901
BovineHD0500029359	0.6310	5	102491307	102491307	102495087	Seg75	0.901	0.999
BovineHD0500029360	0.6310	5	102493814	102491307	102495087	Seg75	0.999	0.959
BovineHD0500029361	0.4900	5	102495087	102491307	102495087	Seg75	0.959	0.789
BTA-121699-no-rs	0.0623	5	102500962	102500962	102538245	Seg76	0.789	1.000
BovineHD0500029363	0.0623	5	102508395	102500962	102538245	Seg76	1.000	0.960
BovineHD0500029366	0.2330	5	102538245	102500962	102538245	Seg76	0.960	0.943
BovineHD0500029367	0.8500	5	102541865	102541865	102551993	Seg77	0.943	0.967
BovineHD0500029368	0.7410	5	102551993	102541865	102551993	Seg77	0.967	0.849
BovineHD0500029371	0.5720	5	102598125	102598125	102606232	Seg78	0.849	0.989
BovineHD0500029373	0.6640	5	102601337	102598125	102606232	Seg78	0.989	0.992
BovineHD0500029375	0.6640	5	102604585	102598125	102606232	Seg78	0.992	0.967
BovineHD0500029376	0.8630	5	102606232	102598125	102606232	Seg78	0.967	0.877
BovineHD0500029388	0.0105	5	102642652	102642652	102688328	Seg79	0.877	0.997
BovineHD0500029389	0.0174	5	102649492	102642652	102688328	Seg79	0.997	0.983
BovineHD0500029390	0.0039	5	102665406	102642652	102688328	Seg79	0.983	0.991
BovineHD0500029391	0.0046	5	102667403	102642652	102688328	Seg79	0.991	0.992
BovineHD0500029393	0.0025	5	102670728	102642652	102688328	Seg79	0.992	0.999
BovineHD0500029394	0.0025	5	102674374	102642652	102688328	Seg79	0.999	1.000
BovineHD0500029395	0.0025	5	102678574	102642652	102688328	Seg79	1.000	0.997
BovineHD0500029396	0.0018	5	102680484	102642652	102688328	Seg79	0.997	0.993
BovineHD0500029398	0.0018	5	102685105	102642652	102688328	Seg79	0.993	0.995
BovineHD0500029399	0.0015	5	102687009	102642652	102688328	Seg79	0.995	1.000
BovineHD0500029400	0.0015	5	102688328	102642652	102688328	Seg79	1.000	0.728
BovineHD0500029544	0.0345	5	103122325	103122325	103207519	Seg80	0.728	0.992
BovineHD0500029545	0.0345	5	103126010	103122325	103207519	Seg80	0.992	0.979
BovineHD0500029546	0.0533	5	103131064	103122325	103207519	Seg80	0.979	0.980
BovineHD0500029549	0.0457	5	103157629	103122325	103207519	Seg80	0.980	0.975
BovineHD0500029552	0.1760	5	103182258	103122325	103207519	Seg80	0.975	0.960
BovineHD0500029553	0.0398	5	103193315	103122325	103207519	Seg80	0.960	0.983
BovineHD0500029554	0.0390	5	103207519	103122325	103207519	Seg80	0.983	0.875
BovineHD0500036226	0.0016	5	103248025	103248025	103248025	Seg81	0.875	0.925
BovineHD0500029560	0.0019	5	103280697	103280697	103320352	Seg82	0.925	1.000
BovineHD0500029561	0.0019	5	103286558	103280697	103320352	Seg82	1.000	0.951
BovineHD0500036232	0.0049	5	103313995	103280697	103320352	Seg82	0.951	0.992
BovineHD0500029569	0.0040	5	103320352	103280697	103320352	Seg82	0.992	0.739
BovineHD0500029572	0.5370	5	103352396	103352396	103352396	Seg83	0.739	0.816
BovineHD0500034076	0.3150	5	117278033	117278033	117286811	Seg84	0.816	0.989
BovineHD0500034077	0.2520	5	117281795	117278033	117286811	Seg84	0.989	0.993
BovineHD0500034078	0.2520	5	117286811	117278033	117286811	Seg84	0.993	0.902
BovineHD0500034079	0.0356	5	117292893	117292893	117292893	Seg85	0.902	0.950
BovineHD0500034081	0.0906	5	117312390	117312390	117312390	Seg86	0.950	0.936
BovineHD0500034090	0.2710	5	117340184	117340184	117343472	Seg87	0.936	0.984
BovineHD0500034091	0.4330	5	117343472	117340184	117343472	Seg87	0.984	0.828
BovineHD0500034093	0.1300	5	117356476	117356476	117357424	Seg88	0.828	1.000
BovineHD0500034094	0.1300	5	117357424	117356476	117357424	Seg88	1.000	0.881
BovineHD0500034096	0.0525	5	117366040	117366040	117472606	Seg89	0.881	0.996
BovineHD0500034098	0.0527	5	117369781	117366040	117472606	Seg89	0.996	0.987
BovineHD0500034101	0.0605	5	117373963	117366040	117472606	Seg89	0.987	1.000
BovineHD0500034102	0.0605	5	117374848	117366040	117472606	Seg89	1.000	1.000
BovineHD0500034105	0.0605	5	117378150	117366040	117472606	Seg89	1.000	1.000
BovineHD0500034107	0.0605	5	117379559	117366040	117472606	Seg89	1.000	0.995
BovineHD0500034112	0.0605	5	117391492	117366040	117472606	Seg89	0.995	0.992
BovineHD0500034113	0.0436	5	117396508	117366040	117472606	Seg89	0.992	0.992
BovineHD0500034114	0.0369	5	117398533	117366040	117472606	Seg89	0.992	0.999
BovineHD0500034116	0.0369	5	117399610	117366040	117472606	Seg89	0.999	1.000
BovineHD0500034117	0.0369	5	117400233	117366040	117472606	Seg89	1.000	0.991
BovineHD0500034118	0.0325	5	117423962	117366040	117472606	Seg89	0.991	1.000
BovineHD0500034119	0.0325	5	117429562	117366040	117472606	Seg89	1.000	0.974
BovineHD0500034120	0.0515	5	117435521	117366040	117472606	Seg89	0.974	0.989
BovineHD0500034121	0.0515	5	117437829	117366040	117472606	Seg89	0.989	0.983
BovineHD0500034122	0.0369	5	117439692	117366040	117472606	Seg89	0.983	0.995
BovineHD0500034123	0.0296	5	117441685	117366040	117472606	Seg89	0.995	0.987
BovineHD0500034124	0.0121	5	117446211	117366040	117472606	Seg89	0.987	0.993
BovineHD0500035552	0.0127	5	117455155	117366040	117472606	Seg89	0.993	0.997
BovineHD0500034127	0.0127	5	117460781	117366040	117472606	Seg89	0.997	0.999
BovineHD0500034128	0.0127	5	117462566	117366040	117472606	Seg89	0.999	0.964
BovineHD0500034129	0.0090	5	117471669	117366040	117472606	Seg89	0.964	0.997
BovineHD0500034130	0.0053	5	117472606	117366040	117472606	Seg89	0.997	0.895
BovineHD0500034132	0.0020	5	117485109	117485109	117493794	Seg90	0.895	0.987
BovineHD0500034134	0.0007	5	117492470	117485109	117493794	Seg90	0.987	0.988
BovineHD0500034135	0.0005	5	117493794	117485109	117493794	Seg90	0.988	0.921
BovineHD0500036296	0.0007	5	117497778	117497778	117497778	Seg91	0.921	0.931
BovineHD0500034140	0.0251	5	117502330	117502330	117502330	Seg92	0.931	0.689
BovineHD0500034144	0.0381	5	117524110	117524110	117524110	Seg93	0.689	0.762
BovineHD0500034145	0.0870	5	117533059	117533059	117586036	Seg94	0.762	0.995
BovineHD0500034146	0.0671	5	117543300	117533059	117586036	Seg94	0.995	0.989
BovineHD0500034148	0.0652	5	117557538	117533059	117586036	Seg94	0.989	1.000
BovineHD0500034149	0.0652	5	117561451	117533059	117586036	Seg94	1.000	0.999
BovineHD0500034150	0.0652	5	117568421	117533059	117586036	Seg94	0.999	0.995
BovineHD0500034151	0.0702	5	117575047	117533059	117586036	Seg94	0.995	1.000
BovineHD0500034152	0.0702	5	117579169	117533059	117586036	Seg94	1.000	0.999
BovineHD0500034153	0.0702	5	117586036	117533059	117586036	Seg94	0.999	0.592
BovineHD0500034154	0.2040	5	117592372	117592372	117631559	Seg95	0.592	0.983
BovineHD0500034159	0.1570	5	117631559	117592372	117631559	Seg95	0.983	0.849
BovineHD0500034161	0.2900	5	117639815	117639815	117639815	Seg96	0.849	0.725
BovineHD0500035008	0.4800	5	119844255	119844255	119848543	Seg97	0.725	0.999
BovineHD0500035009	0.4800	5	119847945	119844255	119848543	Seg97	0.999	1.000
BovineHD0500035010	0.4800	5	119848543	119844255	119848543	Seg97	1.000	NA
BovineHD0600000797	0.2180	6	3190744	3190744	3208493	Seg98	NA	0.988
BovineHD0600000798	0.0330	6	3192922	3190744	3208493	Seg98	0.988	0.993
BovineHD0600000799	0.0389	6	3193845	3190744	3208493	Seg98	0.993	0.997
BovineHD0600000800	0.0401	6	3198976	3190744	3208493	Seg98	0.997	0.997
BovineHD0600000801	0.0353	6	3204640	3190744	3208493	Seg98	0.997	0.996
BovineHD0600000802	0.0353	6	3208493	3190744	3208493	Seg98	0.996	0.934
BovineHD0600000803	0.0121	6	3217181	3217181	3217181	Seg99	0.934	0.673
Hapmap23359-BTA-143727	0.4760	6	3614332	3614332	3624842	Seg100	0.673	0.993
BovineHD0600000939	0.7150	6	3618361	3614332	3624842	Seg100	0.993	1.000
BovineHD0600000940	0.7150	6	3622454	3614332	3624842	Seg100	1.000	1.000
BovineHD0600000941	0.7150	6	3624842	3614332	3624842	Seg100	1.000	0.869
BovineHD0600001420	0.9670	6	6502610	6502610	6652458	Seg101	0.869	1.000
BovineHD0600001421	0.9670	6	6510612	6502610	6652458	Seg101	1.000	1.000
BovineHD0600001422	0.9670	6	6517776	6502610	6652458	Seg101	1.000	0.999
BovineHD0600001423	0.9670	6	6522730	6502610	6652458	Seg101	0.999	1.000
BovineHD0600001425	0.9670	6	6534442	6502610	6652458	Seg101	1.000	1.000
BovineHD0600001427	0.9670	6	6576271	6502610	6652458	Seg101	1.000	1.000
BovineHD0600001429	0.9670	6	6638045	6502610	6652458	Seg101	1.000	1.000
BovineHD0600001430	0.9670	6	6644962	6502610	6652458	Seg101	1.000	1.000
BovineHD0600001431	0.9670	6	6648304	6502610	6652458	Seg101	1.000	1.000
BovineHD0600001432	0.9670	6	6652458	6502610	6652458	Seg101	1.000	0.890
BovineHD0600014399	0.4070	6	52187963	52187963	52201969	Seg102	0.890	0.999
BovineHD0600014400	0.4070	6	52189571	52187963	52201969	Seg102	0.999	1.000
BovineHD0600014401	0.4070	6	52194644	52187963	52201969	Seg102	1.000	0.999
BovineHD0600014402	0.4070	6	52201969	52187963	52201969	Seg102	0.999	0.819
BovineHD0600022123	0.1930	6	80232706	80232706	80249371	Seg103	0.819	0.960
BovineHD0600022124	0.2130	6	80235148	80232706	80249371	Seg103	0.960	0.999
BovineHD0600022125	0.2590	6	80237485	80232706	80249371	Seg103	0.999	1.000
BovineHD0600022126	0.2590	6	80238264	80232706	80249371	Seg103	1.000	1.000
BovineHD0600022127	0.2590	6	80244389	80232706	80249371	Seg103	1.000	0.995
BovineHD0600022128	0.2590	6	80249371	80232706	80249371	Seg103	0.995	0.775
BovineHD0600028806	0.3260	6	103501812	103501812	103510671	Seg104	0.775	1.000
BTB-00277830	0.3260	6	103505813	103501812	103510671	Seg104	1.000	1.000
BovineHD0600028807	0.3260	6	103506352	103501812	103510671	Seg104	1.000	1.000
BovineHD0600028808	0.3260	6	103506891	103501812	103510671	Seg104	1.000	1.000
BovineHD0600028809	0.3260	6	103507733	103501812	103510671	Seg104	1.000	1.000
BovineHD0600028810	0.3260	6	103508763	103501812	103510671	Seg104	1.000	0.999
BovineHD0600028811	0.2360	6	103509756	103501812	103510671	Seg104	0.999	1.000
BovineHD0600028812	0.2360	6	103510671	103501812	103510671	Seg104	1.000	0.860
BovineHD0600034854	0.9320	6	103601463	103601463	103613168	Seg105	0.860	0.996
BovineHD0600028828	0.9320	6	103607208	103601463	103613168	Seg105	0.996	1.000
BovineHD0600028829	0.9320	6	103613168	103601463	103613168	Seg105	1.000	0.834
BovineHD0600032522	0.4410	6	114705514	114705514	114716539	Seg106	0.834	1.000
BovineHD0600032523	0.4410	6	114707093	114705514	114716539	Seg106	1.000	1.000
ARS-BFGL-NGS-12721	0.4410	6	114709329	114705514	114716539	Seg106	1.000	1.000
BovineHD0600032524	0.4410	6	114711057	114705514	114716539	Seg106	1.000	1.000
BovineHD0600032525	0.4410	6	114712260	114705514	114716539	Seg106	1.000	0.997
BovineHD0600032526	0.4410	6	114716539	114705514	114716539	Seg106	0.997	NA
BovineHD0700000224	0.9770	7	983878	983878	989660	Seg107	NA	1.000
BovineHD0700000225	0.9770	7	985319	983878	989660	Seg107	1.000	1.000
BovineHD0700000226	0.9770	7	988141	983878	989660	Seg107	1.000	1.000
BovineHD0700000227	0.9770	7	989660	983878	989660	Seg107	1.000	0.717
BovineHD0700001971	0.7430	7	6708218	6708218	6718398	Seg108	0.717	1.000
BovineHD0700001973	0.7430	7	6714578	6708218	6718398	Seg108	1.000	1.000
BovineHD0700001974	0.7430	7	6715653	6708218	6718398	Seg108	1.000	1.000
BovineHD0700001976	0.7430	7	6718398	6708218	6718398	Seg108	1.000	0.781
BovineHD0700033497	0.2900	7	9429661	9429661	9455452	Seg109	0.781	0.979
BovineHD0700002452	0.6720	7	9434503	9429661	9455452	Seg109	0.979	0.988
BovineHD0700002453	0.9840	7	9440054	9429661	9455452	Seg109	0.988	0.988
BovineHD0700002455	0.6790	7	9446089	9429661	9455452	Seg109	0.988	0.996
BovineHD0700002456	0.6560	7	9450056	9429661	9455452	Seg109	0.996	1.000
BovineHD0700002458	0.6560	7	9455452	9429661	9455452	Seg109	1.000	0.870
BovineHD0700002601	0.7450	7	9920050	9920050	9920050	Seg110	0.870	0.915
BovineHD0700002612	0.6960	7	9947479	9947479	10029379	Seg111	0.915	1.000
BovineHD0700002613	0.6960	7	9957290	9947479	10029379	Seg111	1.000	0.977
BovineHD0700002614	0.7770	7	9968052	9947479	10029379	Seg111	0.977	0.996
BovineHD0700032913	0.8780	7	9975126	9947479	10029379	Seg111	0.996	0.997
Hapmap33378-BTA-153539	0.8630	7	9982310	9947479	10029379	Seg111	0.997	0.979
BovineHD0700002616	0.7440	7	9986395	9947479	10029379	Seg111	0.979	0.992
BovineHD0700002620	0.5680	7	10000248	9947479	10029379	Seg111	0.992	0.952
BovineHD0700033515	0.2300	7	10005283	9947479	10029379	Seg111	0.952	0.991
BovineHD0700002624	0.0643	7	10015957	9947479	10029379	Seg111	0.991	0.975
BovineHD0700002629	0.8670	7	10029379	9947479	10029379	Seg111	0.975	0.681
BovineHD0700002633	0.9660	7	10044994	10044994	10044994	Seg112	0.681	0.793
BovineHD0700002636	0.6060	7	10065842	10065842	10142297	Seg113	0.793	1.000
BovineHD0700002637	0.6060	7	10067277	10065842	10142297	Seg113	1.000	1.000
BovineHD0700002640	0.6060	7	10072628	10065842	10142297	Seg113	1.000	0.999
BovineHD0700033518	0.6060	7	10087455	10065842	10142297	Seg113	0.999	0.993
BovineHD0700002646	0.6750	7	10092268	10065842	10142297	Seg113	0.993	1.000
BovineHD0700002647	0.6750	7	10095791	10065842	10142297	Seg113	1.000	0.996
BovineHD0700002648	0.6190	7	10098448	10065842	10142297	Seg113	0.996	0.999
BovineHD0700002649	0.6160	7	10099512	10065842	10142297	Seg113	0.999	0.996
BovineHD0700002650	0.5320	7	10108015	10065842	10142297	Seg113	0.996	1.000
BovineHD0700002651	0.5320	7	10114637	10065842	10142297	Seg113	1.000	1.000
BovineHD0700002653	0.5320	7	10117929	10065842	10142297	Seg113	1.000	0.999
BovineHD0700002654	0.5320	7	10118890	10065842	10142297	Seg113	0.999	1.000
BovineHD0700002655	0.5320	7	10120212	10065842	10142297	Seg113	1.000	0.975
BovineHD0700032919	0.3360	7	10134162	10065842	10142297	Seg113	0.975	0.999
BovineHD0700002660	0.3360	7	10137032	10065842	10142297	Seg113	0.999	0.992
BovineHD0700032920	0.2950	7	10142297	10065842	10142297	Seg113	0.992	0.825
BovineHD0700002662	0.2470	7	10144881	10144881	10144881	Seg114	0.825	0.514
ARS-BFGL-NGS-20506	0.1610	7	10835967	10835967	10835967	Seg115	0.514	0.915
BovineHD0700002821	0.6320	7	10839763	10839763	10867506	Seg116	0.915	1.000
BovineHD0700002822	0.6320	7	10840668	10839763	10867506	Seg116	1.000	1.000
BovineHD0700002823	0.6320	7	10841240	10839763	10867506	Seg116	1.000	1.000
BovineHD0700002824	0.6320	7	10842108	10839763	10867506	Seg116	1.000	1.000
BovineHD0700002825	0.6320	7	10842725	10839763	10867506	Seg116	1.000	1.000
BovineHD0700002827	0.6320	7	10848335	10839763	10867506	Seg116	1.000	1.000
BovineHD0700002828	0.6320	7	10848811	10839763	10867506	Seg116	1.000	1.000
BovineHD0700002831	0.6320	7	10852759	10839763	10867506	Seg116	1.000	1.000
BovineHD0700002832	0.6320	7	10854992	10839763	10867506	Seg116	1.000	0.989
BovineHD0700002835	0.9070	7	10859318	10839763	10867506	Seg116	0.989	0.992
BovineHD0700002837	0.9890	7	10862685	10839763	10867506	Seg116	0.992	0.999
BovineHD0700002839	0.9890	7	10864906	10839763	10867506	Seg116	0.999	0.995
BovineHD0700002840	0.9300	7	10867506	10839763	10867506	Seg116	0.995	0.702
BovineHD0700003053	0.0195	7	11625948	11625948	11790067	Seg117	0.702	0.979
BovineHD0700003065	0.0458	7	11679959	11625948	11790067	Seg117	0.979	0.983
BovineHD0700032947	0.1130	7	11696696	11625948	11790067	Seg117	0.983	0.970
BovineHD0700003075	0.7140	7	11756572	11625948	11790067	Seg117	0.970	0.979
BovineHD0700003082	0.4510	7	11790067	11625948	11790067	Seg117	0.979	0.911
BovineHD0700003090	0.3440	7	11819446	11819446	11819446	Seg118	0.911	0.910
BovineHD0700003096	0.7180	7	11841154	11841154	11856315	Seg119	0.910	0.999
BovineHD0700033568	0.7180	7	11853082	11841154	11856315	Seg119	0.999	0.984
BovineHD0700003098	0.1940	7	11856315	11841154	11856315	Seg119	0.984	0.893
BovineHD0700033569	0.3620	7	11861274	11861274	11861274	Seg120	0.893	0.869
BovineHD0700003100	0.2560	7	11869116	11869116	11876291	Seg121	0.869	0.997
BovineHD0700003101	0.2560	7	11875171	11869116	11876291	Seg121	0.997	1.000
BovineHD0700003102	0.2560	7	11876291	11869116	11876291	Seg121	1.000	0.917
BovineHD0700003112	0.2820	7	11929973	11929973	11929973	Seg122	0.917	0.927
BovineHD0700003116	0.4140	7	11946788	11946788	11954559	Seg123	0.927	1.000
BovineHD0700033573	0.4140	7	11954559	11946788	11954559	Seg123	1.000	0.931
BovineHD0700003119	0.5750	7	11963546	11963546	11975779	Seg124	0.931	0.981
BovineHD0700003123	0.3710	7	11975779	11963546	11975779	Seg124	0.981	0.857
BovineHD0700004018	0.5500	7	14822852	14822852	14822852	Seg125	0.857	0.850
BovineHD0700032957	0.9740	7	14833538	14833538	14843094	Seg126	0.850	0.997
BovineHD0700004021	0.9360	7	14838591	14833538	14843094	Seg126	0.997	0.999
BovineHD0700004022	0.9360	7	14840289	14833538	14843094	Seg126	0.999	0.996
BovineHD0700004023	0.8440	7	14843094	14833538	14843094	Seg126	0.996	0.683
BovineHD0700033609	0.6990	7	18531324	18531324	18535514	Seg127	0.683	1.000
BovineHD0700005188	0.6990	7	18535514	18531324	18535514	Seg127	1.000	0.936
BovineHD0700005189	0.8780	7	18541538	18541538	18566035	Seg128	0.936	0.999
BovineHD0700005190	0.8780	7	18546898	18541538	18566035	Seg128	0.999	0.997
BovineHD0700032977	0.9100	7	18550086	18541538	18566035	Seg128	0.997	0.996
BovineHD0700033610	0.9100	7	18554182	18541538	18566035	Seg128	0.996	1.000
BovineHD0700005193	0.9100	7	18557093	18541538	18566035	Seg128	1.000	1.000
BovineHD0700005194	0.9100	7	18562682	18541538	18566035	Seg128	1.000	0.963
BovineHD0700005195	0.8240	7	18566035	18541538	18566035	Seg128	0.963	0.805
BovineHD0700010103	0.0878	7	35312206	35312206	35318219	Seg129	0.805	1.000
BovineHD0700010104	0.0878	7	35317095	35312206	35318219	Seg129	1.000	1.000
BovineHD0700010105	0.0878	7	35318219	35312206	35318219	Seg129	1.000	0.763
BovineHD0700011949	0.1540	7	41232074	41232074	41241356	Seg130	0.763	1.000
BovineHD0700011950	0.1540	7	41238803	41232074	41241356	Seg130	1.000	0.996
BovineHD0700011951	0.1540	7	41241356	41232074	41241356	Seg130	0.996	0.767
BovineHD0700012347	0.9790	7	42367910	42367910	42421638	Seg131	0.767	1.000
BovineHD0700033707	0.9790	7	42377915	42367910	42421638	Seg131	1.000	0.975
BovineHD0700012350	0.3460	7	42410186	42367910	42421638	Seg131	0.975	1.000
BovineHD0700012351	0.3460	7	42413569	42367910	42421638	Seg131	1.000	0.999
BovineHD0700012352	0.3460	7	42421638	42367910	42421638	Seg131	0.999	0.813
BovineHD0700012437	0.5720	7	42736530	42736530	43020066	Seg132	0.813	0.985
BovineHD0700012438	0.4880	7	42745346	42736530	43020066	Seg132	0.985	0.997
BovineHD0700012440	0.5320	7	42751387	42736530	43020066	Seg132	0.997	1.000
BovineHD0700012441	0.5320	7	42754213	42736530	43020066	Seg132	1.000	0.995
BovineHD0700012443	0.6110	7	42759373	42736530	43020066	Seg132	0.995	1.000
BovineHD0700012444	0.6110	7	42759922	42736530	43020066	Seg132	1.000	0.995
BovineHD0700012445	0.5590	7	42765127	42736530	43020066	Seg132	0.995	1.000
BovineHD0700012446	0.5590	7	42770483	42736530	43020066	Seg132	1.000	0.995
BovineHD0700012448	0.5910	7	42778441	42736530	43020066	Seg132	0.995	0.993
BovineHD0700012449	0.3720	7	42784900	42736530	43020066	Seg132	0.993	0.992
ARS-BFGL-NGS-23938	0.2010	7	42788788	42736530	43020066	Seg132	0.992	0.996
BovineHD0700012450	0.1050	7	42794656	42736530	43020066	Seg132	0.996	1.000
BovineHD0700012452	0.1050	7	42802499	42736530	43020066	Seg132	1.000	0.997
BovineHD4100005990	0.2240	7	42804828	42736530	43020066	Seg132	0.997	0.997
BTB-01207097	0.2240	7	42811272	42736530	43020066	Seg132	0.997	0.999
BovineHD0700012453	0.2240	7	42812785	42736530	43020066	Seg132	0.999	0.999
BovineHD0700012454	0.2540	7	42816026	42736530	43020066	Seg132	0.999	1.000
BovineHD0700012455	0.2540	7	42822701	42736530	43020066	Seg132	1.000	1.000
BovineHD0700012456	0.2540	7	42829437	42736530	43020066	Seg132	1.000	0.999
BovineHD0700012458	0.2540	7	42834743	42736530	43020066	Seg132	0.999	1.000
BovineHD0700012459	0.2540	7	42838485	42736530	43020066	Seg132	1.000	1.000
BovineHD0700012460	0.2540	7	42839105	42736530	43020066	Seg132	1.000	1.000
BTB-01207246	0.2540	7	42845260	42736530	43020066	Seg132	1.000	0.979
BovineHD0700012461	0.3160	7	42855418	42736530	43020066	Seg132	0.979	1.000
BovineHD0700012462	0.3160	7	42858075	42736530	43020066	Seg132	1.000	1.000
BovineHD0700012463	0.3160	7	42860166	42736530	43020066	Seg132	1.000	0.999
BovineHD0700012464	0.3160	7	42860734	42736530	43020066	Seg132	0.999	1.000
BovineHD0700012465	0.3160	7	42861486	42736530	43020066	Seg132	1.000	0.975
BovineHD0700012473	0.2540	7	42945525	42736530	43020066	Seg132	0.975	1.000
BTB-01207592	0.2540	7	42948148	42736530	43020066	Seg132	1.000	1.000
BovineHD0700012474	0.2540	7	42951015	42736530	43020066	Seg132	1.000	1.000
BovineHD0700012475	0.2540	7	42956515	42736530	43020066	Seg132	1.000	1.000
BovineHD0700012476	0.2540	7	42963574	42736530	43020066	Seg132	1.000	1.000
BovineHD0700033033	0.2540	7	42966093	42736530	43020066	Seg132	1.000	1.000
BovineHD0700012477	0.2540	7	42968707	42736530	43020066	Seg132	1.000	1.000
BovineHD0700012478	0.2540	7	42972022	42736530	43020066	Seg132	1.000	1.000
BovineHD0700012479	0.2540	7	42974887	42736530	43020066	Seg132	1.000	1.000
BovineHD0700012480	0.2540	7	42978399	42736530	43020066	Seg132	1.000	1.000
BTB-01207612	0.2540	7	42984458	42736530	43020066	Seg132	1.000	0.999
BovineHD0700012482	0.2540	7	42990644	42736530	43020066	Seg132	0.999	1.000
BovineHD0700012483	0.2540	7	42993567	42736530	43020066	Seg132	1.000	1.000
BovineHD0700012484	0.2540	7	42998189	42736530	43020066	Seg132	1.000	1.000
BovineHD0700033034	0.2540	7	43004132	42736530	43020066	Seg132	1.000	1.000
Hapmap50866-BTA-110548	0.2540	7	43007150	42736530	43020066	Seg132	1.000	1.000
BovineHD0700012486	0.2540	7	43011998	42736530	43020066	Seg132	1.000	0.995
BovineHD0700012487	0.4160	7	43020066	42736530	43020066	Seg132	0.995	0.940
BovineHD0700012488	0.3270	7	43029354	43029354	43059674	Seg133	0.940	0.999
BovineHD0700012489	0.2800	7	43031350	43029354	43059674	Seg133	0.999	1.000
BovineHD0700012490	0.2800	7	43032371	43029354	43059674	Seg133	1.000	1.000
BovineHD0700012491	0.2800	7	43033768	43029354	43059674	Seg133	1.000	1.000
BovineHD0700012492	0.2800	7	43037813	43029354	43059674	Seg133	1.000	0.995
BovineHD0700012493	0.2800	7	43045315	43029354	43059674	Seg133	0.995	1.000
BovineHD0700012494	0.2800	7	43047345	43029354	43059674	Seg133	1.000	0.959
ARS-BFGL-NGS-92910	0.7310	7	43056953	43029354	43059674	Seg133	0.959	0.997
BovineHD0700012496	0.7310	7	43059674	43029354	43059674	Seg133	0.997	0.823
BovineHD0700012500	0.4030	7	43077701	43077701	43087430	Seg134	0.823	1.000
BovineHD0700012501	0.4030	7	43078565	43077701	43087430	Seg134	1.000	0.999
BovineHD0700012502	0.4950	7	43081934	43077701	43087430	Seg134	0.999	0.997
BovineHD0700012503	0.6580	7	43084505	43077701	43087430	Seg134	0.997	0.972
BovineHD0700012504	0.4920	7	43087430	43077701	43087430	Seg134	0.972	0.910
BovineHD0700012505	0.6550	7	43093690	43093690	43353211	Seg135	0.910	0.997
ARS-BFGL-NGS-101873	0.6550	7	43097791	43093690	43353211	Seg135	0.997	0.989
BovineHD0700012506	0.6420	7	43100386	43093690	43353211	Seg135	0.989	0.997
BovineHD0700012507	0.6420	7	43104370	43093690	43353211	Seg135	0.997	1.000
BovineHD0700012509	0.6420	7	43105644	43093690	43353211	Seg135	1.000	1.000
BovineHD0700012510	0.6420	7	43106458	43093690	43353211	Seg135	1.000	0.999
BovineHD0700012511	0.6420	7	43116535	43093690	43353211	Seg135	0.999	1.000
BovineHD0700012513	0.6420	7	43123298	43093690	43353211	Seg135	1.000	0.999
BovineHD0700012514	0.6420	7	43125707	43093690	43353211	Seg135	0.999	1.000
BovineHD0700012515	0.6420	7	43126285	43093690	43353211	Seg135	1.000	1.000
BovineHD0700012516	0.6420	7	43129418	43093690	43353211	Seg135	1.000	1.000
BTB-01207822	0.6420	7	43132401	43093690	43353211	Seg135	1.000	0.996
BovineHD0700012517	0.5250	7	43135873	43093690	43353211	Seg135	0.996	1.000
BovineHD0700012518	0.5250	7	43138925	43093690	43353211	Seg135	1.000	1.000
BovineHD0700033717	0.5250	7	43142825	43093690	43353211	Seg135	1.000	0.995
BovineHD0700012519	0.6890	7	43148322	43093690	43353211	Seg135	0.995	1.000
BovineHD0700012520	0.6890	7	43149290	43093690	43353211	Seg135	1.000	0.999
BovineHD0700012522	0.6890	7	43154922	43093690	43353211	Seg135	0.999	1.000
ARS-BFGL-NGS-104485	0.6890	7	43156587	43093690	43353211	Seg135	1.000	1.000
BovineHD0700012523	0.6890	7	43159833	43093690	43353211	Seg135	1.000	1.000
BovineHD0700012524	0.6890	7	43164183	43093690	43353211	Seg135	1.000	1.000
BovineHD0700012525	0.6890	7	43173707	43093690	43353211	Seg135	1.000	1.000
BovineHD0700012526	0.6890	7	43177091	43093690	43353211	Seg135	1.000	1.000
BovineHD0700012527	0.6890	7	43182417	43093690	43353211	Seg135	1.000	1.000
BovineHD0700012528	0.6890	7	43188015	43093690	43353211	Seg135	1.000	1.000
BovineHD0700012530	0.6890	7	43195094	43093690	43353211	Seg135	1.000	1.000
BovineHD0700012531	0.6890	7	43197947	43093690	43353211	Seg135	1.000	1.000
BovineHD0700012532	0.6890	7	43200928	43093690	43353211	Seg135	1.000	1.000
BovineHD0700012533	0.6890	7	43204461	43093690	43353211	Seg135	1.000	1.000
BovineHD0700012534	0.6890	7	43207874	43093690	43353211	Seg135	1.000	1.000
BovineHD0700012535	0.6890	7	43211530	43093690	43353211	Seg135	1.000	1.000
BovineHD0700012536	0.6890	7	43212221	43093690	43353211	Seg135	1.000	0.999
BovineHD0700012537	0.6890	7	43214217	43093690	43353211	Seg135	0.999	1.000
BovineHD0700012538	0.6890	7	43214881	43093690	43353211	Seg135	1.000	1.000
BovineHD0700012539	0.6890	7	43216700	43093690	43353211	Seg135	1.000	1.000
BovineHD0700012540	0.6890	7	43221676	43093690	43353211	Seg135	1.000	1.000
ARS-BFGL-NGS-76328	0.6890	7	43224755	43093690	43353211	Seg135	1.000	1.000
BovineHD0700012541	0.6890	7	43225946	43093690	43353211	Seg135	1.000	1.000
BovineHD0700012542	0.6890	7	43228786	43093690	43353211	Seg135	1.000	1.000
BovineHD0700012543	0.6890	7	43230190	43093690	43353211	Seg135	1.000	1.000
BovineHD0700012544	0.6890	7	43234644	43093690	43353211	Seg135	1.000	0.999
BovineHD0700012545	0.6890	7	43237239	43093690	43353211	Seg135	0.999	1.000
BovineHD0700012546	0.6890	7	43239353	43093690	43353211	Seg135	1.000	1.000
BovineHD0700012547	0.6890	7	43240336	43093690	43353211	Seg135	1.000	1.000
BovineHD0700012548	0.6890	7	43244953	43093690	43353211	Seg135	1.000	1.000
BovineHD0700012549	0.6890	7	43246260	43093690	43353211	Seg135	1.000	1.000
BovineHD0700012550	0.6890	7	43246820	43093690	43353211	Seg135	1.000	1.000
BovineHD0700012552	0.6890	7	43254783	43093690	43353211	Seg135	1.000	1.000
BovineHD0700012553	0.6890	7	43255477	43093690	43353211	Seg135	1.000	1.000
BovineHD4100005991	0.6890	7	43256456	43093690	43353211	Seg135	1.000	1.000
BovineHD0700012555	0.6890	7	43264286	43093690	43353211	Seg135	1.000	1.000
BovineHD4100005992	0.6890	7	43265013	43093690	43353211	Seg135	1.000	1.000
BovineHD0700012556	0.6890	7	43271894	43093690	43353211	Seg135	1.000	1.000
BovineHD0700012557	0.6890	7	43278185	43093690	43353211	Seg135	1.000	1.000
BovineHD0700012558	0.6890	7	43281062	43093690	43353211	Seg135	1.000	1.000
BovineHD0700012560	0.6890	7	43287376	43093690	43353211	Seg135	1.000	1.000
ARS-BFGL-NGS-11889	0.6890	7	43292715	43093690	43353211	Seg135	1.000	1.000
BovineHD0700012561	0.6890	7	43295291	43093690	43353211	Seg135	1.000	1.000
BovineHD0700012562	0.6890	7	43299391	43093690	43353211	Seg135	1.000	1.000
BovineHD0700012563	0.6890	7	43307970	43093690	43353211	Seg135	1.000	1.000
BTB-02092796	0.6890	7	43311132	43093690	43353211	Seg135	1.000	1.000
BovineHD0700012564	0.6890	7	43314609	43093690	43353211	Seg135	1.000	0.999
BovineHD0700012566	0.5250	7	43327411	43093690	43353211	Seg135	0.999	0.997
BovineHD0700012567	0.5250	7	43330896	43093690	43353211	Seg135	0.997	0.992
BovineHD0700012568	0.4460	7	43334237	43093690	43353211	Seg135	0.992	0.991
BovineHD0700012569	0.4150	7	43339220	43093690	43353211	Seg135	0.991	0.999
BovineHD0700012570	0.4150	7	43343901	43093690	43353211	Seg135	0.999	1.000
BovineHD0700012571	0.4150	7	43344889	43093690	43353211	Seg135	1.000	1.000
BovineHD0700012572	0.4150	7	43345780	43093690	43353211	Seg135	1.000	0.996
BovineHD0700033035	0.4080	7	43348310	43093690	43353211	Seg135	0.996	0.997
BovineHD0700012573	0.4080	7	43353211	43093690	43353211	Seg135	0.997	0.645
BovineHD0700033720	0.4460	7	43487164	43487164	43498441	Seg136	0.645	0.999
BovineHD0700012609	0.4460	7	43492993	43487164	43498441	Seg136	0.999	1.000
BovineHD0700012610	0.4460	7	43495742	43487164	43498441	Seg136	1.000	1.000
BovineHD0700012611	0.4460	7	43498441	43487164	43498441	Seg136	1.000	0.686
BovineHD0700012637	0.6050	7	43616586	43616586	43685994	Seg137	0.686	0.983
BovineHD0700012638	0.6140	7	43621977	43616586	43685994	Seg137	0.983	1.000
BovineHD0700012639	0.6140	7	43625938	43616586	43685994	Seg137	1.000	0.997
BovineHD0700012640	0.5120	7	43638931	43616586	43685994	Seg137	0.997	1.000
BovineHD0700012642	0.5120	7	43649775	43616586	43685994	Seg137	1.000	1.000
ARS-BFGL-NGS-13798	0.5120	7	43653110	43616586	43685994	Seg137	1.000	0.999
BovineHD0700012643	0.5870	7	43656218	43616586	43685994	Seg137	0.999	1.000
BovineHD0700012644	0.5870	7	43664837	43616586	43685994	Seg137	1.000	1.000
BovineHD0700012645	0.5870	7	43670208	43616586	43685994	Seg137	1.000	0.984
BovineHD0700012646	0.8340	7	43682907	43616586	43685994	Seg137	0.984	0.992
BovineHD0700012647	0.9040	7	43685994	43616586	43685994	Seg137	0.992	0.873
BovineHD0700012679	0.9800	7	43759207	43759207	43766370	Seg138	0.873	1.000
BovineHD0700012680	0.9800	7	43760146	43759207	43766370	Seg138	1.000	1.000
ARS-BFGL-NGS-55900	0.9800	7	43760646	43759207	43766370	Seg138	1.000	1.000
BovineHD0700012681	0.9800	7	43761111	43759207	43766370	Seg138	1.000	1.000
BovineHD0700012682	0.9800	7	43761761	43759207	43766370	Seg138	1.000	1.000
BovineHD0700012683	0.9800	7	43762716	43759207	43766370	Seg138	1.000	1.000
BovineHD0700012684	0.9800	7	43763562	43759207	43766370	Seg138	1.000	1.000
BovineHD0700012685	0.9800	7	43764350	43759207	43766370	Seg138	1.000	1.000
BovineHD0700012686	0.9800	7	43765075	43759207	43766370	Seg138	1.000	1.000
BovineHD0700012687	0.9800	7	43765536	43759207	43766370	Seg138	1.000	0.996
BovineHD0700012688	0.8740	7	43766370	43759207	43766370	Seg138	0.996	0.751
BovineHD0700012798	0.0663	7	44169192	44169192	44176069	Seg139	0.751	1.000
BovineHD0700012799	0.0663	7	44171427	44169192	44176069	Seg139	1.000	1.000
BovineHD0700012800	0.0663	7	44175475	44169192	44176069	Seg139	1.000	1.000
BovineHD0700012801	0.0663	7	44176069	44169192	44176069	Seg139	1.000	0.262
BovineHD0700012803	0.6460	7	44437375	44437375	44444959	Seg140	0.262	1.000
BovineHD0700012804	0.6460	7	44440413	44437375	44444959	Seg140	1.000	1.000
BovineHD0700012805	0.6460	7	44444959	44437375	44444959	Seg140	1.000	0.322
BovineHD0700029074	0.3530	7	99322117	99322117	99328261	Seg141	0.322	1.000
BovineHD0700029075	0.3530	7	99325393	99322117	99328261	Seg141	1.000	1.000
BovineHD0700029076	0.3530	7	99327392	99322117	99328261	Seg141	1.000	1.000
BovineHD0700029077	0.3530	7	99328261	99322117	99328261	Seg141	1.000	NA
BovineHD0800000013	0.5980	8	95630	95630	115815	Seg142	NA	1.000
BovineHD0800000015	0.5980	8	102170	95630	115815	Seg142	1.000	1.000
BovineHD0800000016	0.5980	8	105782	95630	115815	Seg142	1.000	0.999
BovineHD0800000017	0.5980	8	107490	95630	115815	Seg142	0.999	0.984
BovineHD0800000018	0.8030	8	113242	95630	115815	Seg142	0.984	0.992
BovineHD0800000019	0.9360	8	115815	95630	115815	Seg142	0.992	0.673
BovineHD0800004015	0.0811	8	12459571	12459571	12498395	Seg143	0.673	0.993
BovineHD0800004016	0.0811	8	12467605	12459571	12498395	Seg143	0.993	1.000
BovineHD0800004017	0.0811	8	12470490	12459571	12498395	Seg143	1.000	1.000
BovineHD0800004018	0.0811	8	12478986	12459571	12498395	Seg143	1.000	0.997
BovineHD0800004019	0.0811	8	12481182	12459571	12498395	Seg143	0.997	0.970
BovineHD0800004020	0.1100	8	12492081	12459571	12498395	Seg143	0.970	0.996
BovineHD0800004022	0.1100	8	12498395	12459571	12498395	Seg143	0.996	0.721
BovineHD0800010059	0.2870	8	33719567	33719567	33725198	Seg144	0.721	1.000
BovineHD0800010060	0.2870	8	33722623	33719567	33725198	Seg144	1.000	1.000
Hapmap23351-BTA-123397	0.2870	8	33725198	33719567	33725198	Seg144	1.000	0.797
BovineHD0800011445	0.8620	8	38367620	38367620	38531838	Seg145	0.797	0.996
BovineHD4100006705	0.9230	8	38376579	38367620	38531838	Seg145	0.996	1.000
BovineHD0800011446	0.9230	8	38378839	38367620	38531838	Seg145	1.000	1.000
BovineHD0800011447	0.9230	8	38382005	38367620	38531838	Seg145	1.000	1.000
BovineHD0800011448	0.9230	8	38384490	38367620	38531838	Seg145	1.000	0.996
BovineHD0800011449	0.9600	8	38389026	38367620	38531838	Seg145	0.996	1.000
BovineHD0800011450	0.9600	8	38391189	38367620	38531838	Seg145	1.000	1.000
BovineHD0800011451	0.9600	8	38401146	38367620	38531838	Seg145	1.000	0.996
BovineHD0800011452	0.8430	8	38409588	38367620	38531838	Seg145	0.996	0.999
BovineHD0800011453	0.8430	8	38412970	38367620	38531838	Seg145	0.999	0.997
BovineHD0800011454	0.9400	8	38418909	38367620	38531838	Seg145	0.997	1.000
BovineHD0800011455	0.9400	8	38421966	38367620	38531838	Seg145	1.000	0.999
BovineHD0800011456	0.9400	8	38426120	38367620	38531838	Seg145	0.999	0.999
BovineHD0800011457	0.9500	8	38429864	38367620	38531838	Seg145	0.999	1.000
BovineHD0800011458	0.9500	8	38434049	38367620	38531838	Seg145	1.000	0.999
ARS-BFGL-NGS-63218	0.7300	8	38436411	38367620	38531838	Seg145	0.999	1.000
BovineHD0800011459	0.7300	8	38437494	38367620	38531838	Seg145	1.000	1.000
BovineHD0800011460	0.7300	8	38442023	38367620	38531838	Seg145	1.000	1.000
BovineHD0800011462	0.7300	8	38448188	38367620	38531838	Seg145	1.000	1.000
BovineHD0800011463	0.7300	8	38454024	38367620	38531838	Seg145	1.000	0.997
BovineHD0800011464	0.9070	8	38467345	38367620	38531838	Seg145	0.997	1.000
BovineHD0800011465	0.9070	8	38469716	38367620	38531838	Seg145	1.000	1.000
BovineHD0800011466	0.9070	8	38471442	38367620	38531838	Seg145	1.000	1.000
BovineHD0800011467	0.9070	8	38472949	38367620	38531838	Seg145	1.000	1.000
BTB-00342600	0.9070	8	38476077	38367620	38531838	Seg145	1.000	1.000
BovineHD0800011468	0.9070	8	38479876	38367620	38531838	Seg145	1.000	1.000
BovineHD0800011469	0.9070	8	38483716	38367620	38531838	Seg145	1.000	0.996
BovineHD0800011470	0.6320	8	38488076	38367620	38531838	Seg145	0.996	1.000
BovineHD0800011471	0.6320	8	38490866	38367620	38531838	Seg145	1.000	1.000
BovineHD0800011472	0.6320	8	38498033	38367620	38531838	Seg145	1.000	1.000
BovineHD0800011473	0.6320	8	38500712	38367620	38531838	Seg145	1.000	1.000
BovineHD0800011474	0.6320	8	38503846	38367620	38531838	Seg145	1.000	0.991
BovineHD0800011475	0.6930	8	38506680	38367620	38531838	Seg145	0.991	0.999
BovineHD0800011476	0.6930	8	38513257	38367620	38531838	Seg145	0.999	1.000
BTA-81064-no-rs	0.6930	8	38518604	38367620	38531838	Seg145	1.000	0.999
BovineHD0800011477	0.9560	8	38520474	38367620	38531838	Seg145	0.999	0.999
BovineHD0800011478	0.9560	8	38528193	38367620	38531838	Seg145	0.999	0.996
BovineHD0800011479	0.6860	8	38529727	38367620	38531838	Seg145	0.996	0.991
BovineHD0800011480	0.6180	8	38531838	38367620	38531838	Seg145	0.991	0.883
BovineHD0800018422	0.0234	8	61624502	61624502	61647989	Seg146	0.883	1.000
BovineHD0800018423	0.0234	8	61626344	61624502	61647989	Seg146	1.000	0.983
BovineHD0800018424	0.0812	8	61634559	61624502	61647989	Seg146	0.983	1.000
BovineHD0800018425	0.0812	8	61636361	61624502	61647989	Seg146	1.000	1.000
BTB-00104986	0.0812	8	61639671	61624502	61647989	Seg146	1.000	0.999
BovineHD0800018426	0.1540	8	61641587	61624502	61647989	Seg146	0.999	0.988
BovineHD0800018427	0.1890	8	61643515	61624502	61647989	Seg146	0.988	0.987
BovineHD0800018428	0.1890	8	61647989	61624502	61647989	Seg146	0.987	NA
BovineHD0900031341	0.9220	9	4374671	4374671	4386831	Seg147	NA	0.991
BovineHD0900000848	0.9600	9	4379688	4374671	4386831	Seg147	0.991	1.000
BovineHD0900000849	0.9600	9	4380459	4374671	4386831	Seg147	1.000	1.000
BovineHD0900000850	0.9600	9	4381531	4374671	4386831	Seg147	1.000	0.999
BovineHD0900000851	0.9850	9	4383759	4374671	4386831	Seg147	0.999	0.976
Hapmap48549-BTA-99373	0.7040	9	4386831	4374671	4386831	Seg147	0.976	0.796
BovineHD0900004038	0.9730	9	15309011	15309011	15469154	Seg148	0.796	0.996
BovineHD0900004039	0.7880	9	15310749	15309011	15469154	Seg148	0.996	0.999
BovineHD0900004040	0.8530	9	15312075	15309011	15469154	Seg148	0.999	1.000
Hapmap27634-BTA-158717	0.8530	9	15312685	15309011	15469154	Seg148	1.000	1.000
BovineHD0900004041	0.8530	9	15315174	15309011	15469154	Seg148	1.000	1.000
BovineHD0900004042	0.8530	9	15315941	15309011	15469154	Seg148	1.000	1.000
BovineHD0900004043	0.8530	9	15316913	15309011	15469154	Seg148	1.000	1.000
BovineHD0900004044	0.8530	9	15326115	15309011	15469154	Seg148	1.000	1.000
BovineHD0900004045	0.8530	9	15328172	15309011	15469154	Seg148	1.000	1.000
BovineHD0900004046	0.8530	9	15329479	15309011	15469154	Seg148	1.000	1.000
BovineHD0900004047	0.8530	9	15330659	15309011	15469154	Seg148	1.000	1.000
BovineHD0900004048	0.8530	9	15331251	15309011	15469154	Seg148	1.000	1.000
BovineHD0900004049	0.8530	9	15333165	15309011	15469154	Seg148	1.000	1.000
BovineHD0900004050	0.8530	9	15334358	15309011	15469154	Seg148	1.000	1.000
BovineHD0900004051	0.8530	9	15336478	15309011	15469154	Seg148	1.000	1.000
BovineHD4100007241	0.8530	9	15338117	15309011	15469154	Seg148	1.000	1.000
ARS-BFGL-NGS-1357	0.8530	9	15340558	15309011	15469154	Seg148	1.000	1.000
BovineHD0900004052	0.8530	9	15342126	15309011	15469154	Seg148	1.000	0.999
BovineHD0900004054	0.8560	9	15350288	15309011	15469154	Seg148	0.999	1.000
BovineHD0900004055	0.8560	9	15353145	15309011	15469154	Seg148	1.000	1.000
BovineHD0900004056	0.8560	9	15357120	15309011	15469154	Seg148	1.000	1.000
BovineHD0900004057	0.8560	9	15358749	15309011	15469154	Seg148	1.000	1.000
BovineHD0900004058	0.8560	9	15364206	15309011	15469154	Seg148	1.000	1.000
BovineHD0900004059	0.8560	9	15366149	15309011	15469154	Seg148	1.000	1.000
BovineHD0900004061	0.8560	9	15368823	15309011	15469154	Seg148	1.000	1.000
BovineHD0900004062	0.8560	9	15370727	15309011	15469154	Seg148	1.000	1.000
BovineHD0900004063	0.8560	9	15374771	15309011	15469154	Seg148	1.000	1.000
BovineHD0900004064	0.8560	9	15375480	15309011	15469154	Seg148	1.000	1.000
BovineHD0900004065	0.8560	9	15377286	15309011	15469154	Seg148	1.000	0.996
BovineHD0900004066	0.8870	9	15382753	15309011	15469154	Seg148	0.996	1.000
BovineHD0900004067	0.8870	9	15384786	15309011	15469154	Seg148	1.000	1.000
BovineHD0900004068	0.8870	9	15386872	15309011	15469154	Seg148	1.000	1.000
BovineHD0900004069	0.8870	9	15388071	15309011	15469154	Seg148	1.000	1.000
BTB-01576481	0.8870	9	15388888	15309011	15469154	Seg148	1.000	1.000
BovineHD0900004070	0.8870	9	15395730	15309011	15469154	Seg148	1.000	0.997
BovineHD4100007244	0.8870	9	15401468	15309011	15469154	Seg148	0.997	1.000
BovineHD0900004071	0.8870	9	15402493	15309011	15469154	Seg148	1.000	1.000
BovineHD0900004073	0.8870	9	15404541	15309011	15469154	Seg148	1.000	1.000
BovineHD0900004074	0.8870	9	15405601	15309011	15469154	Seg148	1.000	1.000
BovineHD0900004075	0.8870	9	15410711	15309011	15469154	Seg148	1.000	1.000
ARS-BFGL-NGS-14739	0.8870	9	15417248	15309011	15469154	Seg148	1.000	1.000
BovineHD0900004077	0.8870	9	15421131	15309011	15469154	Seg148	1.000	1.000
BovineHD0900004078	0.8870	9	15422940	15309011	15469154	Seg148	1.000	1.000
BovineHD0900004079	0.8870	9	15424042	15309011	15469154	Seg148	1.000	1.000
BovineHD0900004080	0.8870	9	15425502	15309011	15469154	Seg148	1.000	0.999
BovineHD0900004081	0.8560	9	15430238	15309011	15469154	Seg148	0.999	0.997
BovineHD0900004082	0.8530	9	15434390	15309011	15469154	Seg148	0.997	1.000
BovineHD0900004083	0.8530	9	15435058	15309011	15469154	Seg148	1.000	1.000
BovineHD0900004084	0.8530	9	15435847	15309011	15469154	Seg148	1.000	1.000
BovineHD0900004085	0.8530	9	15436722	15309011	15469154	Seg148	1.000	0.999
BovineHD0900004086	0.8530	9	15438076	15309011	15469154	Seg148	0.999	0.989
BovineHD0900004087	0.4980	9	15438694	15309011	15469154	Seg148	0.989	0.999
BTB-01576268	0.4980	9	15440446	15309011	15469154	Seg148	0.999	0.996
BovineHD0900004088	0.4980	9	15444555	15309011	15469154	Seg148	0.996	1.000
BovineHD0900004089	0.4980	9	15446528	15309011	15469154	Seg148	1.000	1.000
BovineHD0900004090	0.4980	9	15450655	15309011	15469154	Seg148	1.000	1.000
BovineHD0900004091	0.4980	9	15456397	15309011	15469154	Seg148	1.000	1.000
BovineHD0900004092	0.4980	9	15459205	15309011	15469154	Seg148	1.000	1.000
BovineHD0900004093	0.4980	9	15463263	15309011	15469154	Seg148	1.000	0.999
Hapmap54560-rs29009707	0.4060	9	15465760	15309011	15469154	Seg148	0.999	0.996
BovineHD0900004094	0.5160	9	15469154	15309011	15469154	Seg148	0.996	0.870
BovineHD0900004422	0.4360	9	16420855	16420855	16421436	Seg149	0.870	0.985
BovineHD0900004423	0.2990	9	16421436	16420855	16421436	Seg149	0.985	0.928
BovineHD0900004424	0.0597	9	16424135	16424135	16918481	Seg150	0.928	1.000
BovineHD0900004425	0.0597	9	16425872	16424135	16918481	Seg150	1.000	0.987
BovineHD0900004426	0.0445	9	16426702	16424135	16918481	Seg150	0.987	1.000
BovineHD0900004427	0.0445	9	16430346	16424135	16918481	Seg150	1.000	1.000
BovineHD0900004428	0.0445	9	16436595	16424135	16918481	Seg150	1.000	1.000
BovineHD0900031362	0.0445	9	16441831	16424135	16918481	Seg150	1.000	1.000
BovineHD0900004429	0.0445	9	16445184	16424135	16918481	Seg150	1.000	1.000
BovineHD0900004430	0.0445	9	16448924	16424135	16918481	Seg150	1.000	1.000
BovineHD0900004431	0.0445	9	16452859	16424135	16918481	Seg150	1.000	1.000
BovineHD0900004433	0.0445	9	16461283	16424135	16918481	Seg150	1.000	1.000
BovineHD0900004434	0.0445	9	16464104	16424135	16918481	Seg150	1.000	1.000
BovineHD0900004435	0.0445	9	16465867	16424135	16918481	Seg150	1.000	1.000
BovineHD0900004436	0.0445	9	16466795	16424135	16918481	Seg150	1.000	0.999
BovineHD0900004437	0.0445	9	16467337	16424135	16918481	Seg150	0.999	1.000
BovineHD0900004438	0.0445	9	16469559	16424135	16918481	Seg150	1.000	1.000
BovineHD0900004439	0.0445	9	16471234	16424135	16918481	Seg150	1.000	1.000
BovineHD0900004440	0.0445	9	16473979	16424135	16918481	Seg150	1.000	1.000
BovineHD0900004441	0.0445	9	16476227	16424135	16918481	Seg150	1.000	1.000
BovineHD0900004442	0.0445	9	16479769	16424135	16918481	Seg150	1.000	1.000
BovineHD0900004443	0.0445	9	16481583	16424135	16918481	Seg150	1.000	1.000
BovineHD0900004444	0.0445	9	16482891	16424135	16918481	Seg150	1.000	1.000
BovineHD0900004445	0.0445	9	16483998	16424135	16918481	Seg150	1.000	1.000
BovineHD0900004446	0.0445	9	16484953	16424135	16918481	Seg150	1.000	1.000
BovineHD0900004447	0.0445	9	16486920	16424135	16918481	Seg150	1.000	1.000
BovineHD0900004448	0.0445	9	16489261	16424135	16918481	Seg150	1.000	1.000
BovineHD0900004449	0.0445	9	16490326	16424135	16918481	Seg150	1.000	1.000
BovineHD0900004450	0.0445	9	16495402	16424135	16918481	Seg150	1.000	1.000
BovineHD0900004451	0.0445	9	16496286	16424135	16918481	Seg150	1.000	1.000
BovineHD0900004452	0.0445	9	16499933	16424135	16918481	Seg150	1.000	1.000
BovineHD0900004454	0.0445	9	16506672	16424135	16918481	Seg150	1.000	1.000
BovineHD0900004455	0.0445	9	16509108	16424135	16918481	Seg150	1.000	0.997
BovineHD0900004456	0.0445	9	16512929	16424135	16918481	Seg150	0.997	1.000
BovineHD0900004457	0.0445	9	16514404	16424135	16918481	Seg150	1.000	1.000
BovineHD0900004458	0.0445	9	16522539	16424135	16918481	Seg150	1.000	1.000
BovineHD0900004459	0.0445	9	16523335	16424135	16918481	Seg150	1.000	0.997
BovineHD0900004460	0.0377	9	16529829	16424135	16918481	Seg150	0.997	0.999
BovineHD0900004461	0.0377	9	16533603	16424135	16918481	Seg150	0.999	1.000
BovineHD0900004463	0.0377	9	16540429	16424135	16918481	Seg150	1.000	1.000
BovineHD0900004464	0.0377	9	16547693	16424135	16918481	Seg150	1.000	1.000
BovineHD0900004466	0.0377	9	16550679	16424135	16918481	Seg150	1.000	1.000
BovineHD0900004467	0.0377	9	16554237	16424135	16918481	Seg150	1.000	1.000
BovineHD0900004468	0.0377	9	16556768	16424135	16918481	Seg150	1.000	1.000
BovineHD0900004469	0.0377	9	16559422	16424135	16918481	Seg150	1.000	1.000
BovineHD0900004470	0.0377	9	16560371	16424135	16918481	Seg150	1.000	1.000
BovineHD0900004471	0.0377	9	16563157	16424135	16918481	Seg150	1.000	1.000
ARS-BFGL-NGS-13737	0.0377	9	16564251	16424135	16918481	Seg150	1.000	1.000
BovineHD0900004472	0.0377	9	16565866	16424135	16918481	Seg150	1.000	1.000
BovineHD0900004473	0.0377	9	16571691	16424135	16918481	Seg150	1.000	1.000
ARS-BFGL-NGS-70421	0.0377	9	16573115	16424135	16918481	Seg150	1.000	1.000
BovineHD0900004474	0.0377	9	16574723	16424135	16918481	Seg150	1.000	1.000
BovineHD0900004475	0.0377	9	16576093	16424135	16918481	Seg150	1.000	1.000
BovineHD0900004476	0.0377	9	16577882	16424135	16918481	Seg150	1.000	1.000
BovineHD0900004477	0.0377	9	16578812	16424135	16918481	Seg150	1.000	1.000
BovineHD0900004478	0.0377	9	16579547	16424135	16918481	Seg150	1.000	1.000
BovineHD0900004479	0.0377	9	16580250	16424135	16918481	Seg150	1.000	1.000
BovineHD0900004481	0.0377	9	16586919	16424135	16918481	Seg150	1.000	1.000
BovineHD0900004482	0.0377	9	16587726	16424135	16918481	Seg150	1.000	1.000
BovineHD0900004483	0.0377	9	16588517	16424135	16918481	Seg150	1.000	1.000
BovineHD0900004484	0.0377	9	16590053	16424135	16918481	Seg150	1.000	1.000
BovineHD0900004485	0.0377	9	16590825	16424135	16918481	Seg150	1.000	1.000
BovineHD0900004486	0.0377	9	16592447	16424135	16918481	Seg150	1.000	1.000
BovineHD0900004487	0.0377	9	16593947	16424135	16918481	Seg150	1.000	1.000
BovineHD0900004488	0.0377	9	16594585	16424135	16918481	Seg150	1.000	1.000
BovineHD0900004489	0.0377	9	16595461	16424135	16918481	Seg150	1.000	1.000
BovineHD4100007255	0.0377	9	16596736	16424135	16918481	Seg150	1.000	1.000
BovineHD0900004490	0.0377	9	16602699	16424135	16918481	Seg150	1.000	1.000
BovineHD0900004491	0.0377	9	16603550	16424135	16918481	Seg150	1.000	0.999
BovineHD0900004492	0.0377	9	16604522	16424135	16918481	Seg150	0.999	0.999
BovineHD0900004493	0.0377	9	16610210	16424135	16918481	Seg150	0.999	1.000
BTB-01632577	0.0377	9	16613842	16424135	16918481	Seg150	1.000	1.000
BovineHD0900004494	0.0377	9	16621239	16424135	16918481	Seg150	1.000	1.000
BovineHD0900004495	0.0377	9	16628316	16424135	16918481	Seg150	1.000	1.000
BovineHD0900004496	0.0377	9	16632200	16424135	16918481	Seg150	1.000	1.000
BovineHD0900004497	0.0377	9	16634500	16424135	16918481	Seg150	1.000	1.000
BovineHD0900004498	0.0377	9	16639269	16424135	16918481	Seg150	1.000	1.000
BovineHD0900004499	0.0377	9	16640524	16424135	16918481	Seg150	1.000	1.000
BovineHD0900004500	0.0377	9	16643326	16424135	16918481	Seg150	1.000	1.000
BovineHD0900004501	0.0377	9	16646287	16424135	16918481	Seg150	1.000	1.000
BovineHD0900004502	0.0377	9	16650554	16424135	16918481	Seg150	1.000	1.000
BovineHD0900004503	0.0377	9	16653378	16424135	16918481	Seg150	1.000	1.000
BTB-01842145	0.0377	9	16658980	16424135	16918481	Seg150	1.000	1.000
BovineHD0900004504	0.0377	9	16662931	16424135	16918481	Seg150	1.000	1.000
BovineHD0900004505	0.0377	9	16664087	16424135	16918481	Seg150	1.000	0.999
BovineHD0900004506	0.0377	9	16677574	16424135	16918481	Seg150	0.999	0.999
BovineHD0900004507	0.0377	9	16684605	16424135	16918481	Seg150	0.999	1.000
Hapmap27449-BTA-157147	0.0377	9	16685512	16424135	16918481	Seg150	1.000	1.000
BovineHD0900004508	0.0377	9	16691171	16424135	16918481	Seg150	1.000	1.000
BovineHD0900004509	0.0377	9	16697070	16424135	16918481	Seg150	1.000	1.000
BovineHD0900004510	0.0377	9	16703515	16424135	16918481	Seg150	1.000	1.000
BovineHD0900004511	0.0377	9	16708388	16424135	16918481	Seg150	1.000	1.000
BovineHD0900004512	0.0377	9	16713239	16424135	16918481	Seg150	1.000	1.000
BovineHD0900004513	0.0377	9	16719114	16424135	16918481	Seg150	1.000	1.000
BovineHD0900004514	0.0377	9	16726287	16424135	16918481	Seg150	1.000	1.000
BovineHD0900004515	0.0377	9	16735091	16424135	16918481	Seg150	1.000	1.000
BovineHD0900004516	0.0377	9	16736271	16424135	16918481	Seg150	1.000	1.000
BovineHD0900004517	0.0377	9	16737958	16424135	16918481	Seg150	1.000	1.000
BovineHD0900004518	0.0377	9	16739645	16424135	16918481	Seg150	1.000	1.000
BovineHD0900004519	0.0377	9	16742581	16424135	16918481	Seg150	1.000	1.000
BovineHD0900004520	0.0377	9	16743914	16424135	16918481	Seg150	1.000	1.000
BovineHD0900004521	0.0377	9	16752310	16424135	16918481	Seg150	1.000	1.000
BovineHD0900004522	0.0377	9	16754342	16424135	16918481	Seg150	1.000	1.000
BovineHD0900004523	0.0377	9	16755357	16424135	16918481	Seg150	1.000	0.999
BovineHD0900004524	0.0379	9	16756786	16424135	16918481	Seg150	0.999	1.000
BovineHD0900004525	0.0379	9	16758893	16424135	16918481	Seg150	1.000	1.000
BovineHD0900004526	0.0379	9	16759696	16424135	16918481	Seg150	1.000	1.000
BovineHD0900004527	0.0379	9	16760667	16424135	16918481	Seg150	1.000	1.000
BTB-02052278	0.0379	9	16768069	16424135	16918481	Seg150	1.000	1.000
BovineHD0900004528	0.0379	9	16770511	16424135	16918481	Seg150	1.000	1.000
BovineHD0900004529	0.0379	9	16772646	16424135	16918481	Seg150	1.000	0.999
BovineHD0900004530	0.0377	9	16773735	16424135	16918481	Seg150	0.999	1.000
BovineHD0900004531	0.0377	9	16774499	16424135	16918481	Seg150	1.000	1.000
BovineHD0900004532	0.0377	9	16775247	16424135	16918481	Seg150	1.000	1.000
BovineHD0900004533	0.0377	9	16776696	16424135	16918481	Seg150	1.000	1.000
BovineHD0900004534	0.0377	9	16780570	16424135	16918481	Seg150	1.000	1.000
BovineHD0900004535	0.0377	9	16785653	16424135	16918481	Seg150	1.000	1.000
BovineHD0900031015	0.0377	9	16789885	16424135	16918481	Seg150	1.000	0.997
BovineHD0900004537	0.0377	9	16795696	16424135	16918481	Seg150	0.997	1.000
BovineHD0900004538	0.0377	9	16799697	16424135	16918481	Seg150	1.000	1.000
BTB-01874104	0.0377	9	16801734	16424135	16918481	Seg150	1.000	1.000
BovineHD0900004539	0.0377	9	16802845	16424135	16918481	Seg150	1.000	0.999
BovineHD0900031363	0.0377	9	16807454	16424135	16918481	Seg150	0.999	1.000
BovineHD0900004540	0.0377	9	16810363	16424135	16918481	Seg150	1.000	1.000
BovineHD0900004541	0.0377	9	16815501	16424135	16918481	Seg150	1.000	1.000
BovineHD0900004542	0.0377	9	16818274	16424135	16918481	Seg150	1.000	1.000
BovineHD0900004543	0.0377	9	16821201	16424135	16918481	Seg150	1.000	1.000
BovineHD0900004544	0.0377	9	16822024	16424135	16918481	Seg150	1.000	1.000
BovineHD0900004545	0.0377	9	16822649	16424135	16918481	Seg150	1.000	1.000
BovineHD0900004547	0.0377	9	16824793	16424135	16918481	Seg150	1.000	1.000
BovineHD0900004548	0.0377	9	16826481	16424135	16918481	Seg150	1.000	0.999
Hapmap25309-BTA-153368	0.0377	9	16834975	16424135	16918481	Seg150	0.999	1.000
BovineHD0900004549	0.0377	9	16837215	16424135	16918481	Seg150	1.000	1.000
BovineHD0900004550	0.0377	9	16841129	16424135	16918481	Seg150	1.000	1.000
BovineHD0900004551	0.0377	9	16842034	16424135	16918481	Seg150	1.000	1.000
BovineHD0900004552	0.0377	9	16843373	16424135	16918481	Seg150	1.000	1.000
BovineHD0900004553	0.0377	9	16844147	16424135	16918481	Seg150	1.000	1.000
BovineHD0900004554	0.0377	9	16850386	16424135	16918481	Seg150	1.000	1.000
BovineHD0900031365	0.0377	9	16854033	16424135	16918481	Seg150	1.000	0.997
BovineHD0900004555	0.0392	9	16857690	16424135	16918481	Seg150	0.997	1.000
BovineHD0900004556	0.0392	9	16859233	16424135	16918481	Seg150	1.000	1.000
BTB-01556111	0.0392	9	16861043	16424135	16918481	Seg150	1.000	1.000
BovineHD0900004557	0.0392	9	16867238	16424135	16918481	Seg150	1.000	1.000
BovineHD0900004558	0.0392	9	16871749	16424135	16918481	Seg150	1.000	0.996
BovineHD0900004559	0.0354	9	16873161	16424135	16918481	Seg150	0.996	0.999
BovineHD0900004560	0.0470	9	16874442	16424135	16918481	Seg150	0.999	0.988
BovineHD0900004561	0.0726	9	16880455	16424135	16918481	Seg150	0.988	0.999
BovineHD0900004562	0.0726	9	16881853	16424135	16918481	Seg150	0.999	1.000
BovineHD0900004563	0.0726	9	16882561	16424135	16918481	Seg150	1.000	1.000
BovineHD0900004564	0.0726	9	16883631	16424135	16918481	Seg150	1.000	1.000
BovineHD0900004565	0.0726	9	16889061	16424135	16918481	Seg150	1.000	1.000
BTB-01556197	0.0726	9	16892513	16424135	16918481	Seg150	1.000	1.000
BovineHD0900004566	0.0726	9	16894948	16424135	16918481	Seg150	1.000	1.000
BovineHD0900004567	0.0726	9	16895878	16424135	16918481	Seg150	1.000	1.000
BovineHD0900004568	0.0726	9	16897488	16424135	16918481	Seg150	1.000	1.000
BovineHD0900004569	0.0726	9	16905181	16424135	16918481	Seg150	1.000	1.000
BovineHD0900004570	0.0726	9	16909207	16424135	16918481	Seg150	1.000	0.988
BovineHD0900004571	0.1190	9	16912271	16424135	16918481	Seg150	0.988	0.997
BovineHD0900004572	0.1340	9	16913093	16424135	16918481	Seg150	0.997	0.997
BovineHD0900004573	0.0915	9	16913658	16424135	16918481	Seg150	0.997	1.000
BovineHD0900004574	0.0915	9	16914316	16424135	16918481	Seg150	1.000	0.954
BovineHD0900004575	0.1570	9	16916512	16424135	16918481	Seg150	0.954	0.991
BovineHD0900004576	0.4170	9	16918481	16424135	16918481	Seg150	0.991	0.780
BovineHD0900008445	0.5440	9	31107969	31107969	31119015	Seg151	0.780	0.997
BovineHD0900008446	0.5440	9	31109706	31107969	31119015	Seg151	0.997	1.000
BovineHD0900008447	0.5440	9	31111758	31107969	31119015	Seg151	1.000	0.999
BovineHD0900008448	0.5110	9	31115278	31107969	31119015	Seg151	0.999	0.992
BTB-01768682	0.8630	9	31116835	31107969	31119015	Seg151	0.992	0.988
BovineHD0900008449	0.9680	9	31119015	31107969	31119015	Seg151	0.988	0.789
BovineHD0900018390	0.7770	9	66599290	66599290	66620995	Seg152	0.789	0.999
BovineHD0900018391	0.7770	9	66603703	66599290	66620995	Seg152	0.999	1.000
BovineHD0900018392	0.7770	9	66612096	66599290	66620995	Seg152	1.000	1.000
BovineHD0900018393	0.7770	9	66620995	66599290	66620995	Seg152	1.000	0.796
BovineHD0900026247	0.5200	9	92776813	92776813	92786911	Seg153	0.796	1.000
BovineHD0900026248	0.5200	9	92780284	92776813	92786911	Seg153	1.000	1.000
BovineHD0900026249	0.5200	9	92784403	92776813	92786911	Seg153	1.000	0.997
BovineHD0900026250	0.5200	9	92786911	92776813	92786911	Seg153	0.997	NA
BovineHD1000002143	0.3880	10	6815725	6815725	6824247	Seg154	NA	1.000
BovineHD1000002144	0.3880	10	6820181	6815725	6824247	Seg154	1.000	1.000
BovineHD1000002145	0.3880	10	6824247	6815725	6824247	Seg154	1.000	0.760
BovineHD1000007087	0.6410	10	21938238	21938238	21952558	Seg155	0.760	1.000
BovineHD1000007088	0.6410	10	21941624	21938238	21952558	Seg155	1.000	0.999
BovineHD1000007089	0.4260	10	21944952	21938238	21952558	Seg155	0.999	1.000
BovineHD1000007092	0.4260	10	21951585	21938238	21952558	Seg155	1.000	0.999
BovineHD1000007093	0.3810	10	21952558	21938238	21952558	Seg155	0.999	0.811
BovineHD1000007217	0.9920	10	22211097	22211097	22327287	Seg156	0.811	0.996
BovineHD1000007218	0.9920	10	22211825	22211097	22327287	Seg156	0.996	0.999
BovineHD1000007219	0.7440	10	22212977	22211097	22327287	Seg156	0.999	0.999
BovineHD1000007220	0.7440	10	22213480	22211097	22327287	Seg156	0.999	0.996
BovineHD1000007221	0.8420	10	22214084	22211097	22327287	Seg156	0.996	1.000
BovineHD1000007222	0.8420	10	22215201	22211097	22327287	Seg156	1.000	1.000
BovineHD1000007223	0.8420	10	22216407	22211097	22327287	Seg156	1.000	0.989
ARS-BFGL-NGS-26125	0.1980	10	22227480	22211097	22327287	Seg156	0.989	1.000
BovineHD1000007224	0.1980	10	22228594	22211097	22327287	Seg156	1.000	0.977
BovineHD1000007226	0.8310	10	22234441	22211097	22327287	Seg156	0.977	0.997
BovineHD1000007227	0.8310	10	22236296	22211097	22327287	Seg156	0.997	1.000
BovineHD1000007228	0.8310	10	22238965	22211097	22327287	Seg156	1.000	0.999
BovineHD1000007229	0.8310	10	22243186	22211097	22327287	Seg156	0.999	0.999
BovineHD1000007230	0.7900	10	22244622	22211097	22327287	Seg156	0.999	0.995
BovineHD1000007231	0.8880	10	22248650	22211097	22327287	Seg156	0.995	0.997
BovineHD1000007232	0.8760	10	22252878	22211097	22327287	Seg156	0.997	0.977
BovineHD1000007234	0.8550	10	22255143	22211097	22327287	Seg156	0.977	0.997
BovineHD1000007235	0.8550	10	22257249	22211097	22327287	Seg156	0.997	1.000
BovineHD1000007236	0.8550	10	22258171	22211097	22327287	Seg156	1.000	1.000
BovineHD1000007237	0.8550	10	22259563	22211097	22327287	Seg156	1.000	1.000
BovineHD1000007238	0.8550	10	22260297	22211097	22327287	Seg156	1.000	0.999
BovineHD1000007239	0.8550	10	22265016	22211097	22327287	Seg156	0.999	0.996
BovineHD1000007240	0.8550	10	22269730	22211097	22327287	Seg156	0.996	0.993
BovineHD1000007241	0.8550	10	22273834	22211097	22327287	Seg156	0.993	1.000
BovineHD1000007242	0.8550	10	22274555	22211097	22327287	Seg156	1.000	1.000
BovineHD1000007243	0.8550	10	22275173	22211097	22327287	Seg156	1.000	1.000
BovineHD1000007244	0.8550	10	22276505	22211097	22327287	Seg156	1.000	0.997
Hapmap47763-BTA-87494	0.8550	10	22278002	22211097	22327287	Seg156	0.997	1.000
BovineHD1000007245	0.8550	10	22279367	22211097	22327287	Seg156	1.000	1.000
BovineHD1000007246	0.8550	10	22279849	22211097	22327287	Seg156	1.000	1.000
BovineHD1000007247	0.8550	10	22280459	22211097	22327287	Seg156	1.000	0.997
BovineHD1000007248	0.8550	10	22283880	22211097	22327287	Seg156	0.997	1.000
BovineHD1000007249	0.8550	10	22286435	22211097	22327287	Seg156	1.000	0.997
BovineHD1000007250	0.9610	10	22289639	22211097	22327287	Seg156	0.997	1.000
BovineHD1000007251	0.9610	10	22290501	22211097	22327287	Seg156	1.000	0.993
BovineHD1000007252	0.4640	10	22294840	22211097	22327287	Seg156	0.993	0.999
BovineHD1000007253	0.4640	10	22298563	22211097	22327287	Seg156	0.999	1.000
BovineHD1000007254	0.4640	10	22299253	22211097	22327287	Seg156	1.000	0.997
BovineHD1000007256	0.4640	10	22302148	22211097	22327287	Seg156	0.997	1.000
BovineHD1000007257	0.4640	10	22302625	22211097	22327287	Seg156	1.000	0.999
BovineHD1000007258	0.4640	10	22305365	22211097	22327287	Seg156	0.999	0.977
BovineHD1000007260	0.3950	10	22313176	22211097	22327287	Seg156	0.977	1.000
BovineHD1000007261	0.3950	10	22314532	22211097	22327287	Seg156	1.000	0.993
BovineHD1000007262	0.4180	10	22319691	22211097	22327287	Seg156	0.993	0.995
BovineHD1000007263	0.1090	10	22323914	22211097	22327287	Seg156	0.995	0.997
BovineHD1000007264	0.1090	10	22327287	22211097	22327287	Seg156	0.997	0.926
BovineHD1000007280	0.3450	10	22393827	22393827	22396947	Seg157	0.926	0.989
BovineHD1000007281	0.1340	10	22396947	22393827	22396947	Seg157	0.989	0.942
BovineHD1000007284	0.0830	10	22405083	22405083	22414647	Seg158	0.942	0.988
BovineHD1000007286	0.1550	10	22407141	22405083	22414647	Seg158	0.988	0.988
BovineHD1000007293	0.0890	10	22414647	22405083	22414647	Seg158	0.988	0.940
BovineHD1000007302	0.1250	10	22423961	22423961	22423961	Seg159	0.940	0.911
BovineHD1000007338	0.5730	10	22492853	22492853	22492853	Seg160	0.911	0.943
BovineHD1000007340	0.6660	10	22499625	22499625	22614979	Seg161	0.943	0.981
BovineHD1000031176	0.7500	10	22504789	22499625	22614979	Seg161	0.981	0.997
BovineHD1000007345	0.7120	10	22508648	22499625	22614979	Seg161	0.997	0.993
BovineHD1000007348	0.8120	10	22512596	22499625	22614979	Seg161	0.993	0.996
BovineHD1000007351	0.9460	10	22525115	22499625	22614979	Seg161	0.996	0.962
BovineHD1000007367	0.7450	10	22580969	22499625	22614979	Seg161	0.962	0.989
BovineHD1000007371	0.7370	10	22601742	22499625	22614979	Seg161	0.989	0.979
BovineHD1000007374	0.9690	10	22609558	22499625	22614979	Seg161	0.979	0.995
BovineHD1000007375	0.9870	10	22610680	22499625	22614979	Seg161	0.995	0.979
BovineHD1000007377	0.5500	10	22614979	22499625	22614979	Seg161	0.979	0.938
BovineHD1000007390	0.5280	10	22637908	22637908	22658317	Seg162	0.938	0.993
BovineHD1000007393	0.5280	10	22641897	22637908	22658317	Seg162	0.993	1.000
BovineHD1000007394	0.5280	10	22642627	22637908	22658317	Seg162	1.000	0.996
BovineHD1000007395	0.9360	10	22644285	22637908	22658317	Seg162	0.996	0.988
BovineHD1000007397	0.8700	10	22647333	22637908	22658317	Seg162	0.988	0.995
BovineHD1000007400	0.6080	10	22649973	22637908	22658317	Seg162	0.995	0.988
BovineHD1000007402	0.5470	10	22658317	22637908	22658317	Seg162	0.988	0.926
BovineHD1000007410	0.8420	10	22676890	22676890	22691656	Seg163	0.926	0.989
BovineHD1000007413	0.9520	10	22683905	22676890	22691656	Seg163	0.989	0.993
BovineHD1000031187	0.6940	10	22691656	22676890	22691656	Seg163	0.993	0.910
BovineHD1000007418	0.7090	10	22701829	22701829	22761683	Seg164	0.910	0.981
BovineHD1000007420	0.5070	10	22709100	22701829	22761683	Seg164	0.981	0.993
BovineHD1000007422	0.5070	10	22720552	22701829	22761683	Seg164	0.993	0.989
BovineHD1000007426	0.4910	10	22738750	22701829	22761683	Seg164	0.989	0.955
BovineHD1000007434	0.1600	10	22761683	22701829	22761683	Seg164	0.955	0.947
BovineHD1000031190	0.2980	10	22770570	22770570	22854829	Seg165	0.947	0.975
BovineHD1000030557	0.3050	10	22773498	22770570	22854829	Seg165	0.975	0.997
BovineHD1000007438	0.3050	10	22776741	22770570	22854829	Seg165	0.997	0.989
BovineHD1000007439	0.2360	10	22779817	22770570	22854829	Seg165	0.989	0.955
BovineHD1000031192	0.5290	10	22805969	22770570	22854829	Seg165	0.955	0.999
BovineHD1000031193	0.5290	10	22808665	22770570	22854829	Seg165	0.999	0.991
BovineHD1000030558	0.5480	10	22820640	22770570	22854829	Seg165	0.991	0.979
BovineHD1000007452	0.3550	10	22842983	22770570	22854829	Seg165	0.979	0.999
BovineHD1000007453	0.3550	10	22843604	22770570	22854829	Seg165	0.999	1.000
BovineHD1000007455	0.3550	10	22846956	22770570	22854829	Seg165	1.000	0.988
BovineHD1000007457	0.3230	10	22854829	22770570	22854829	Seg165	0.988	0.948
BovineHD1000007459	0.3760	10	22861544	22861544	22919982	Seg166	0.948	0.981
BovineHD1000007460	0.3160	10	22872499	22861544	22919982	Seg166	0.981	0.999
BovineHD1000007461	0.2670	10	22877462	22861544	22919982	Seg166	0.999	0.996
BovineHD1000007462	0.3170	10	22878245	22861544	22919982	Seg166	0.996	0.996
BovineHD1000007464	0.4050	10	22880964	22861544	22919982	Seg166	0.996	0.989
BovineHD1000007465	0.2960	10	22882611	22861544	22919982	Seg166	0.989	1.000
BovineHD1000007466	0.2960	10	22883322	22861544	22919982	Seg166	1.000	0.997
BovineHD1000007467	0.3610	10	22884000	22861544	22919982	Seg166	0.997	0.958
BovineHD1000007469	0.4380	10	22888748	22861544	22919982	Seg166	0.958	0.980
BovineHD1000007470	0.4900	10	22890003	22861544	22919982	Seg166	0.980	0.997
BovineHD1000007471	0.4900	10	22891211	22861544	22919982	Seg166	0.997	0.995
BovineHD1000007480	0.5520	10	22900753	22861544	22919982	Seg166	0.995	1.000
BovineHD1000007481	0.5520	10	22901733	22861544	22919982	Seg166	1.000	1.000
BovineHD1000007482	0.5520	10	22902650	22861544	22919982	Seg166	1.000	1.000
BovineHD1000007483	0.5520	10	22903774	22861544	22919982	Seg166	1.000	1.000
BovineHD1000007484	0.5520	10	22904597	22861544	22919982	Seg166	1.000	0.991
BovineHD1000007485	0.5390	10	22905947	22861544	22919982	Seg166	0.991	0.977
BovineHD1000007490	0.1610	10	22912474	22861544	22919982	Seg166	0.977	1.000
BovineHD1000007491	0.1610	10	22913370	22861544	22919982	Seg166	1.000	0.976
BovineHD1000007494	0.1930	10	22919982	22861544	22919982	Seg166	0.976	0.906
BovineHD1000007495	0.9500	10	22921010	22921010	22926350	Seg167	0.906	0.976
BovineHD1000007498	0.7610	10	22926350	22921010	22926350	Seg167	0.976	0.946
BovineHD1000007505	0.6450	10	22933550	22933550	22957492	Seg168	0.946	0.962
BovineHD1000007507	0.3210	10	22934921	22933550	22957492	Seg168	0.962	0.984
BovineHD1000007508	0.3410	10	22936724	22933550	22957492	Seg168	0.984	0.984
BovineHD1000007512	0.5620	10	22940086	22933550	22957492	Seg168	0.984	0.995
BovineHD1000007513	0.4380	10	22941555	22933550	22957492	Seg168	0.995	0.997
BovineHD1000007518	0.4380	10	22946583	22933550	22957492	Seg168	0.997	0.992
BovineHD1000007521	0.5870	10	22952910	22933550	22957492	Seg168	0.992	0.997
BovineHD1000007523	0.5870	10	22954999	22933550	22957492	Seg168	0.997	1.000
BovineHD1000007524	0.5870	10	22956588	22933550	22957492	Seg168	1.000	0.999
BovineHD1000007525	0.5870	10	22957492	22933550	22957492	Seg168	0.999	0.936
BovineHD1000007573	0.1050	10	23055595	23055595	23129884	Seg169	0.936	1.000
BovineHD1000007575	0.1050	10	23057313	23055595	23129884	Seg169	1.000	0.993
BovineHD1000007579	0.3600	10	23069282	23055595	23129884	Seg169	0.993	0.999
BovineHD1000007580	0.2050	10	23074077	23055595	23129884	Seg169	0.999	1.000
BovineHD1000007582	0.2050	10	23076660	23055595	23129884	Seg169	1.000	1.000
BovineHD1000007583	0.2050	10	23077292	23055595	23129884	Seg169	1.000	0.966
BovineHD1000007593	0.0382	10	23099922	23055595	23129884	Seg169	0.966	0.984
BovineHD1000007603	0.1250	10	23125923	23055595	23129884	Seg169	0.984	0.999
BovineHD1000007604	0.0667	10	23127194	23055595	23129884	Seg169	0.999	0.996
BovineHD1000007605	0.0667	10	23129884	23055595	23129884	Seg169	0.996	0.873
BovineHD1000007626	0.8710	10	23180741	23180741	23200105	Seg170	0.873	0.999
BovineHD1000031197	0.8760	10	23191564	23180741	23200105	Seg170	0.999	0.962
BovineHD1000007629	0.8150	10	23200105	23180741	23200105	Seg170	0.962	0.819
BovineHD1000031198	0.1970	10	23203395	23203395	23222741	Seg171	0.819	1.000
BovineHD1000007630	0.1970	10	23208530	23203395	23222741	Seg171	1.000	0.992
BovineHD1000007631	0.1970	10	23213964	23203395	23222741	Seg171	0.992	0.987
BovineHD1000007632	0.1890	10	23222741	23203395	23222741	Seg171	0.987	0.770
BovineHD1000007634	0.8760	10	23231567	23231567	23231567	Seg172	0.770	0.905
BovineHD1000007672	0.2660	10	23369340	23369340	23427441	Seg173	0.905	0.993
BovineHD1000007674	0.6860	10	23375932	23369340	23427441	Seg173	0.993	0.962
BovineHD1000007677	0.4600	10	23383618	23369340	23427441	Seg173	0.962	0.996
BovineHD1000007679	0.2570	10	23385746	23369340	23427441	Seg173	0.996	1.000
BovineHD1000007680	0.2570	10	23386555	23369340	23427441	Seg173	1.000	0.987
BovineHD1000007682	0.0907	10	23393640	23369340	23427441	Seg173	0.987	0.997
BovineHD1000007683	0.0907	10	23396545	23369340	23427441	Seg173	0.997	0.988
BovineHD1000007686	0.0465	10	23401520	23369340	23427441	Seg173	0.988	0.988
BovineHD1000007687	0.0819	10	23404956	23369340	23427441	Seg173	0.988	0.996
BovineHD1000007691	0.0948	10	23413050	23369340	23427441	Seg173	0.996	0.992
BovineHD1000007692	0.3640	10	23427441	23369340	23427441	Seg173	0.992	0.934
BovineHD1000007695	0.6470	10	23447990	23447990	23478290	Seg174	0.934	0.995
BovineHD1000007697	0.4280	10	23468771	23447990	23478290	Seg174	0.995	0.989
BovineHD1000007698	0.3600	10	23478290	23447990	23478290	Seg174	0.989	0.907
BovineHD1000007720	0.8180	10	23554196	23554196	23572708	Seg175	0.907	0.993
BovineHD1000007727	0.9210	10	23564877	23554196	23572708	Seg175	0.993	1.000
BovineHD1000007729	0.9210	10	23567780	23554196	23572708	Seg175	1.000	0.999
BovineHD1000007731	0.9210	10	23572708	23554196	23572708	Seg175	0.999	0.913
BovineHD1000007799	0.0293	10	23800720	23800720	23800720	Seg176	0.913	0.919
BovineHD1000007806	0.3360	10	23836300	23836300	23836300	Seg177	0.919	0.928
BovineHD1000007812	0.6240	10	23847193	23847193	23876965	Seg178	0.928	1.000
BovineHD1000007815	0.6240	10	23850258	23847193	23876965	Seg178	1.000	0.997
BovineHD1000007817	0.6240	10	23854403	23847193	23876965	Seg178	0.997	0.962
BovineHD1000007821	0.2280	10	23862443	23847193	23876965	Seg178	0.962	0.995
BovineHD1000007823	0.2690	10	23869801	23847193	23876965	Seg178	0.995	0.993
BovineHD1000007827	0.1250	10	23876965	23847193	23876965	Seg178	0.993	0.913
BovineHD1000007833	0.9760	10	23889533	23889533	24123353	Seg179	0.913	0.993
BovineHD1000007834	0.7260	10	23890291	23889533	24123353	Seg179	0.993	0.996
BovineHD1000007836	0.7260	10	23891911	23889533	24123353	Seg179	0.996	0.996
BovineHD1000007842	0.9040	10	23901250	23889533	24123353	Seg179	0.996	0.977
BovineHD1000007844	0.8670	10	23905344	23889533	24123353	Seg179	0.977	0.996
BovineHD1000007845	0.8670	10	23907027	23889533	24123353	Seg179	0.996	0.996
BovineHD1000007846	0.8670	10	23907925	23889533	24123353	Seg179	0.996	0.992
BovineHD1000007848	0.9490	10	23910865	23889533	24123353	Seg179	0.992	0.997
BovineHD1000007850	0.9480	10	23916220	23889533	24123353	Seg179	0.997	1.000
BovineHD1000007853	0.9480	10	23919326	23889533	24123353	Seg179	1.000	0.997
BovineHD1000007854	0.8770	10	23921366	23889533	24123353	Seg179	0.997	0.959
BovineHD1000007858	0.5030	10	23927433	23889533	24123353	Seg179	0.959	1.000
BovineHD1000007861	0.5030	10	23936941	23889533	24123353	Seg179	1.000	1.000
BovineHD1000007863	0.5030	10	23938808	23889533	24123353	Seg179	1.000	0.962
BovineHD1000007876	0.4580	10	23984986	23889533	24123353	Seg179	0.962	0.976
BovineHD1000007896	0.7680	10	24057642	23889533	24123353	Seg179	0.976	0.980
BovineHD1000007897	0.5350	10	24061376	23889533	24123353	Seg179	0.980	1.000
BovineHD1000007898	0.5350	10	24062806	23889533	24123353	Seg179	1.000	0.995
BovineHD1000007899	0.7560	10	24069893	23889533	24123353	Seg179	0.995	1.000
BovineHD1000007900	0.7560	10	24070828	23889533	24123353	Seg179	1.000	0.980
BovineHD1000007901	0.4210	10	24076333	23889533	24123353	Seg179	0.980	0.995
BovineHD1000007903	0.5880	10	24080880	23889533	24123353	Seg179	0.995	0.999
BovineHD1000007904	0.5880	10	24081861	23889533	24123353	Seg179	0.999	0.999
BovineHD1000031229	0.5880	10	24086809	23889533	24123353	Seg179	0.999	0.997
BovineHD1000031230	0.5880	10	24095827	23889533	24123353	Seg179	0.997	0.992
BovineHD1000031231	0.6800	10	24100332	23889533	24123353	Seg179	0.992	0.984
BovineHD1000007908	0.3870	10	24106804	23889533	24123353	Seg179	0.984	0.999
BovineHD1000031232	0.3870	10	24113259	23889533	24123353	Seg179	0.999	0.991
BovineHD1000007912	0.5860	10	24123353	23889533	24123353	Seg179	0.991	0.932
BovineHD1000031236	0.5950	10	24251797	24251797	24308404	Seg180	0.932	0.988
BovineHD1000007953	0.5920	10	24256709	24251797	24308404	Seg180	0.988	0.987
BovineHD1000007954	0.1710	10	24261405	24251797	24308404	Seg180	0.987	0.977
BovineHD1000007955	0.4890	10	24263354	24251797	24308404	Seg180	0.977	0.952
BovineHD1000007959	0.6810	10	24275820	24251797	24308404	Seg180	0.952	0.989
BovineHD1000007961	0.6650	10	24279052	24251797	24308404	Seg180	0.989	0.991
BovineHD1000030566	0.7100	10	24285616	24251797	24308404	Seg180	0.991	0.970
BovineHD1000031238	0.5920	10	24290355	24251797	24308404	Seg180	0.970	0.987
BovineHD1000007967	0.8220	10	24294591	24251797	24308404	Seg180	0.987	0.995
BovineHD1000007970	0.8770	10	24297012	24251797	24308404	Seg180	0.995	1.000
BovineHD1000007971	0.8770	10	24298292	24251797	24308404	Seg180	1.000	0.999
BovineHD1000007972	0.8770	10	24299374	24251797	24308404	Seg180	0.999	0.991
BovineHD1000007974	0.5800	10	24303966	24251797	24308404	Seg180	0.991	0.968
BovineHD1000030567	0.6000	10	24308404	24251797	24308404	Seg180	0.968	0.915
BovineHD1000007981	0.1610	10	24335904	24335904	24357706	Seg181	0.915	0.979
BovineHD1000007989	0.0649	10	24351001	24335904	24357706	Seg181	0.979	0.999
BovineHD1000007990	0.0649	10	24353470	24335904	24357706	Seg181	0.999	0.995
BovineHD1000007993	0.0649	10	24357706	24335904	24357706	Seg181	0.995	0.934
BovineHD1000031241	0.1380	10	24448811	24448811	24623107	Seg182	0.934	0.974
BovineHD1000008005	0.1640	10	24480627	24448811	24623107	Seg182	0.974	0.992
BovineHD1000008006	0.1640	10	24488552	24448811	24623107	Seg182	0.992	0.984
BovineHD1000008010	0.0581	10	24501240	24448811	24623107	Seg182	0.984	0.987
BovineHD1000008013	0.0720	10	24506368	24448811	24623107	Seg182	0.987	0.979
BovineHD1000008022	0.2360	10	24547377	24448811	24623107	Seg182	0.979	0.999
BovineHD1000008026	0.2360	10	24551820	24448811	24623107	Seg182	0.999	0.976
BovineHD1000008037	0.3490	10	24568405	24448811	24623107	Seg182	0.976	0.987
BovineHD1000008041	0.6840	10	24574327	24448811	24623107	Seg182	0.987	0.959
BovineHD1000008044	0.9730	10	24587769	24448811	24623107	Seg182	0.959	0.996
BovineHD1000008046	0.8170	10	24601250	24448811	24623107	Seg182	0.996	0.996
BovineHD1000008047	0.8170	10	24602783	24448811	24623107	Seg182	0.996	1.000
BovineHD1000008048	0.8170	10	24604106	24448811	24623107	Seg182	1.000	0.966
BovineHD1000008051	0.9990	10	24610592	24448811	24623107	Seg182	0.966	0.989
BovineHD1000008052	0.9990	10	24613562	24448811	24623107	Seg182	0.989	0.996
BovineHD1000008055	0.9990	10	24623107	24448811	24623107	Seg182	0.996	0.931
BovineHD1000008097	0.5290	10	24766755	24766755	24773175	Seg183	0.931	1.000
BovineHD1000008098	0.5290	10	24768135	24766755	24773175	Seg183	1.000	0.999
BovineHD1000008100	0.5290	10	24771325	24766755	24773175	Seg183	0.999	1.000
BovineHD1000008101	0.5290	10	24773175	24766755	24773175	Seg183	1.000	0.917
BovineHD1000008188	0.2980	10	25118535	25118535	25173443	Seg184	0.917	0.955
BovineHD1000008196	0.1900	10	25129328	25118535	25173443	Seg184	0.955	0.995
BovineHD1000008199	0.3150	10	25136858	25118535	25173443	Seg184	0.995	1.000
BovineHD1000031264	0.3150	10	25140684	25118535	25173443	Seg184	1.000	0.991
BovineHD1000008212	0.3800	10	25173443	25118535	25173443	Seg184	0.991	0.811
BovineHD1000008880	0.1060	10	27106916	27106916	27117598	Seg185	0.811	1.000
BovineHD1000008881	0.1060	10	27107438	27106916	27117598	Seg185	1.000	0.996
BovineHD1000008882	0.1060	10	27108372	27106916	27117598	Seg185	0.996	0.999
BovineHD1000008883	0.1060	10	27109540	27106916	27117598	Seg185	0.999	0.992
BovineHD1000008884	0.0361	10	27112095	27106916	27117598	Seg185	0.992	0.991
BovineHD1000008887	0.0361	10	27117598	27106916	27117598	Seg185	0.991	0.850
BovineHD1000012859	0.1210	10	42446052	42446052	42467266	Seg186	0.850	0.995
BovineHD4100008072	0.0330	10	42448757	42446052	42467266	Seg186	0.995	1.000
BovineHD1000012860	0.0330	10	42449745	42446052	42467266	Seg186	1.000	1.000
BovineHD1000012861	0.0330	10	42451030	42446052	42467266	Seg186	1.000	0.995
BovineHD1000012862	0.0330	10	42453633	42446052	42467266	Seg186	0.995	1.000
BovineHD1000012863	0.0330	10	42454747	42446052	42467266	Seg186	1.000	1.000
BovineHD1000012864	0.0330	10	42456401	42446052	42467266	Seg186	1.000	1.000
BovineHD1000012865	0.0330	10	42457926	42446052	42467266	Seg186	1.000	0.999
BovineHD1000012866	0.0295	10	42461092	42446052	42467266	Seg186	0.999	1.000
ARS-BFGL-NGS-103788	0.0295	10	42461522	42446052	42467266	Seg186	1.000	1.000
BovineHD1000012867	0.0295	10	42464094	42446052	42467266	Seg186	1.000	1.000
BovineHD1000012868	0.0295	10	42465088	42446052	42467266	Seg186	1.000	1.000
BovineHD1000012870	0.0295	10	42467266	42446052	42467266	Seg186	1.000	0.754
BovineHD1000017565	0.2750	10	60195930	60195930	60201542	Seg187	0.754	1.000
BovineHD1000017566	0.2750	10	60196816	60195930	60201542	Seg187	1.000	1.000
BovineHD1000017567	0.2750	10	60198169	60195930	60201542	Seg187	1.000	1.000
BovineHD1000017568	0.2750	10	60198995	60195930	60201542	Seg187	1.000	1.000
BovineHD1000017569	0.2750	10	60200360	60195930	60201542	Seg187	1.000	1.000
BovineHD1000017570	0.2750	10	60201542	60195930	60201542	Seg187	1.000	NA
BovineHD1100002088	0.8280	11	5750278	5750278	5751311	Seg188	NA	1.000
BovineHD1100002089	0.8280	11	5751311	5750278	5751311	Seg188	1.000	0.846
BovineHD1100002092	0.4980	11	5758041	5758041	5800039	Seg189	0.846	0.999
BovineHD1100002094	0.4980	11	5759432	5758041	5800039	Seg189	0.999	1.000
BovineHD1100002095	0.4980	11	5760385	5758041	5800039	Seg189	1.000	0.999
BovineHD1100002096	0.4980	11	5761693	5758041	5800039	Seg189	0.999	0.976
BovineHD1100002097	0.8450	11	5764094	5758041	5800039	Seg189	0.976	0.997
BovineHD1100002098	0.7000	11	5764929	5758041	5800039	Seg189	0.997	1.000
BovineHD1100002099	0.7000	11	5765837	5758041	5800039	Seg189	1.000	1.000
BovineHD1100002100	0.7000	11	5766745	5758041	5800039	Seg189	1.000	0.999
BovineHD1100002101	0.6870	11	5767719	5758041	5800039	Seg189	0.999	1.000
Hapmap44283-BTA-77701	0.6870	11	5768629	5758041	5800039	Seg189	1.000	1.000
BovineHD1100002102	0.6870	11	5770986	5758041	5800039	Seg189	1.000	0.968
BovineHD1100002103	0.8860	11	5778054	5758041	5800039	Seg189	0.968	0.992
BovineHD1100002104	0.9890	11	5786715	5758041	5800039	Seg189	0.992	1.000
BovineHD1100002105	0.9890	11	5788240	5758041	5800039	Seg189	1.000	0.996
BovineHD1100002106	0.9890	11	5789855	5758041	5800039	Seg189	0.996	0.952
BovineHD1100002108	0.7580	11	5798679	5758041	5800039	Seg189	0.952	0.997
BovineHD1100002109	0.7580	11	5800039	5758041	5800039	Seg189	0.997	0.617
BovineHD1100023274	0.7220	11	81414106	81414106	81425393	Seg190	0.617	1.000
ARS-BFGL-NGS-22532	0.7220	11	81415955	81414106	81425393	Seg190	1.000	1.000
BovineHD1100023275	0.7220	11	81420159	81414106	81425393	Seg190	1.000	0.997
BovineHD1100023276	0.7220	11	81425393	81414106	81425393	Seg190	0.997	0.673
BovineHD1100027362	0.1320	11	93854223	93854223	93863828	Seg191	0.673	1.000
BovineHD1100027363	0.1320	11	93858518	93854223	93863828	Seg191	1.000	1.000
BovineHD1100027364	0.1320	11	93859081	93854223	93863828	Seg191	1.000	0.999
BovineHD1100027365	0.1320	11	93863828	93854223	93863828	Seg191	0.999	0.666
BovineHD1100027374	0.1640	11	93913677	93913677	93922796	Seg192	0.666	1.000
BovineHD1100027375	0.1640	11	93918511	93913677	93922796	Seg192	1.000	1.000
BovineHD1100027376	0.1640	11	93922796	93913677	93922796	Seg192	1.000	NA
BovineHD1200000101	0.1510	12	621640	621640	621640	Seg193	NA	0.919
BTB-01248923	0.3250	12	622388	622388	631466	Seg194	0.919	0.999
BovineHD1200000102	0.3250	12	627783	622388	631466	Seg194	0.999	1.000
BovineHD1200000103	0.3250	12	631466	622388	631466	Seg194	1.000	0.585
BovineHD1200000187	0.8310	12	936045	936045	944850	Seg195	0.585	1.000
BovineHD1200000188	0.8310	12	936586	936045	944850	Seg195	1.000	1.000
BovineHD1200000189	0.8310	12	940117	936045	944850	Seg195	1.000	1.000
BovineHD1200000190	0.8310	12	942577	936045	944850	Seg195	1.000	1.000
BovineHD1200000191	0.8310	12	944850	936045	944850	Seg195	1.000	0.604
BovineHD1200000257	0.8380	12	1162140	1162140	1162140	Seg196	0.604	0.789
BovineHD1200000258	0.9460	12	1167394	1167394	1185172	Seg197	0.789	1.000
BovineHD1200000259	0.9460	12	1175115	1167394	1185172	Seg197	1.000	1.000
BovineHD1200000260	0.9460	12	1180591	1167394	1185172	Seg197	1.000	1.000
BovineHD1200000261	0.9460	12	1182345	1167394	1185172	Seg197	1.000	1.000
BovineHD1200000262	0.9460	12	1183091	1167394	1185172	Seg197	1.000	1.000
BovineHD1200000263	0.9460	12	1184106	1167394	1185172	Seg197	1.000	1.000
BovineHD1200000264	0.9460	12	1185172	1167394	1185172	Seg197	1.000	0.661
BovineHD1200001377	0.4720	12	4515574	4515574	4525500	Seg198	0.661	0.988
Hapmap43549-BTA-28582	0.4650	12	4516381	4515574	4525500	Seg198	0.988	0.999
BovineHD1200001378	0.4450	12	4519193	4515574	4525500	Seg198	0.999	0.993
BovineHD1200001379	0.6210	12	4520338	4515574	4525500	Seg198	0.993	1.000
BovineHD1200001380	0.6210	12	4523191	4515574	4525500	Seg198	1.000	1.000
BovineHD1200001381	0.6210	12	4524184	4515574	4525500	Seg198	1.000	1.000
BovineHD1200001382	0.6210	12	4525500	4515574	4525500	Seg198	1.000	0.840
BovineHD1200026865	0.4180	12	29463245	29463245	29499088	Seg199	0.840	1.000
BovineHD1200008688	0.4180	12	29466890	29463245	29499088	Seg199	1.000	1.000
BovineHD1200008689	0.4180	12	29470314	29463245	29499088	Seg199	1.000	1.000
BovineHD1200008690	0.4180	12	29481076	29463245	29499088	Seg199	1.000	1.000
BovineHD1200008691	0.4180	12	29487878	29463245	29499088	Seg199	1.000	1.000
BovineHD1200008692	0.4180	12	29493500	29463245	29499088	Seg199	1.000	1.000
BovineHD1200008693	0.4180	12	29499088	29463245	29499088	Seg199	1.000	0.875
BovineHD1200009426	0.8160	12	32075095	32075095	32182960	Seg200	0.875	0.987
BovineHD1200009429	0.9730	12	32085852	32075095	32182960	Seg200	0.987	0.997
BovineHD1200009431	0.9730	12	32089643	32075095	32182960	Seg200	0.997	1.000
BovineHD1200009432	0.9730	12	32093771	32075095	32182960	Seg200	1.000	1.000
BovineHD1200009433	0.9730	12	32096509	32075095	32182960	Seg200	1.000	0.997
BovineHD1200027783	0.9730	12	32125067	32075095	32182960	Seg200	0.997	0.999
BovineHD1200009442	0.9730	12	32130128	32075095	32182960	Seg200	0.999	1.000
BovineHD1200009443	0.9730	12	32137508	32075095	32182960	Seg200	1.000	1.000
BovineHD1200009444	0.9730	12	32144594	32075095	32182960	Seg200	1.000	0.999
BovineHD1200009445	0.9730	12	32145663	32075095	32182960	Seg200	0.999	1.000
BovineHD1200009447	0.9730	12	32147612	32075095	32182960	Seg200	1.000	0.974
BovineHD1200009449	0.8280	12	32160695	32075095	32182960	Seg200	0.974	1.000
BovineHD1200009451	0.8280	12	32162911	32075095	32182960	Seg200	1.000	0.956
BovineHD1200009452	0.2490	12	32165031	32075095	32182960	Seg200	0.956	0.999
BovineHD1200009453	0.2490	12	32169693	32075095	32182960	Seg200	0.999	0.997
BovineHD1200009454	0.2490	12	32175866	32075095	32182960	Seg200	0.997	0.977
BovineHD1200009455	0.0732	12	32180326	32075095	32182960	Seg200	0.977	0.999
BovineHD1200027784	0.0595	12	32182960	32075095	32182960	Seg200	0.999	0.879
BovineHD1200011044	0.9630	12	38360312	38360312	38392955	Seg201	0.879	1.000
BovineHD1200011045	0.9630	12	38365931	38360312	38392955	Seg201	1.000	0.952
BovineHD1200011046	0.9840	12	38382986	38360312	38392955	Seg201	0.952	1.000
BovineHD1200011047	0.9840	12	38387487	38360312	38392955	Seg201	1.000	0.993
BovineHD1200011048	0.9940	12	38392955	38360312	38392955	Seg201	0.993	0.770
BovineHD1200012072	0.3360	12	43164746	43164746	43196111	Seg202	0.770	0.992
BovineHD1200012073	0.3260	12	43170665	43164746	43196111	Seg202	0.992	1.000
BovineHD1200012074	0.3260	12	43174190	43164746	43196111	Seg202	1.000	0.999
BovineHD1200012075	0.2480	12	43177252	43164746	43196111	Seg202	0.999	1.000
BovineHD1200012076	0.2480	12	43187813	43164746	43196111	Seg202	1.000	1.000
BovineHD1200012077	0.2480	12	43191492	43164746	43196111	Seg202	1.000	1.000
BovineHD1200012078	0.2480	12	43193070	43164746	43196111	Seg202	1.000	0.987
BovineHD1200012080	0.1440	12	43196111	43164746	43196111	Seg202	0.987	0.768
BovineHD1200015909	0.4860	12	57943842	57943842	57968051	Seg203	0.768	1.000
BovineHD1200015910	0.4860	12	57948509	57943842	57968051	Seg203	1.000	1.000
BovineHD1200015911	0.4860	12	57949656	57943842	57968051	Seg203	1.000	1.000
BovineHD1200015912	0.4860	12	57956202	57943842	57968051	Seg203	1.000	1.000
BovineHD1200015913	0.4860	12	57961647	57943842	57968051	Seg203	1.000	0.997
BovineHD1200015914	0.4850	12	57968051	57943842	57968051	Seg203	0.997	0.796
BovineHD1200028172	0.0965	12	70363408	70363408	70363408	Seg204	0.796	0.848
BovineHD1200019355	0.3620	12	70376431	70376431	70406035	Seg205	0.848	1.000
BovineHD1200019356	0.3620	12	70392108	70376431	70406035	Seg205	1.000	0.996
BovineHD1200028175	0.3620	12	70406035	70376431	70406035	Seg205	0.996	0.834
BovineHD1200019360	0.5770	12	70417334	70417334	70426762	Seg206	0.834	0.997
BovineHD1200019361	0.5770	12	70426762	70417334	70426762	Seg206	0.997	0.898
BovineHD1200019362	0.5790	12	70435829	70435829	70458250	Seg207	0.898	0.987
BovineHD1200019363	0.5880	12	70440862	70435829	70458250	Seg207	0.987	0.972
BovineHD1200019364	0.5660	12	70444997	70435829	70458250	Seg207	0.972	0.972
BovineHD1200019365	0.6870	12	70451847	70435829	70458250	Seg207	0.972	0.997
BovineHD1200028177	0.6750	12	70458250	70435829	70458250	Seg207	0.997	0.727
BovineHD1200019406	0.5900	12	70667524	70667524	70787559	Seg208	0.727	0.995
BovineHD1200019407	0.4170	12	70670517	70667524	70787559	Seg208	0.995	1.000
BovineHD1200019408	0.4170	12	70679855	70667524	70787559	Seg208	1.000	0.997
BovineHD1200019417	0.2110	12	70707984	70667524	70787559	Seg208	0.997	0.980
BovineHD1200019418	0.2110	12	70720709	70667524	70787559	Seg208	0.980	1.000
BovineHD1200019419	0.2110	12	70723087	70667524	70787559	Seg208	1.000	1.000
BovineHD1200019421	0.2110	12	70726069	70667524	70787559	Seg208	1.000	1.000
BovineHD1200019422	0.2110	12	70727592	70667524	70787559	Seg208	1.000	0.999
BovineHD1200019426	0.2110	12	70754646	70667524	70787559	Seg208	0.999	1.000
BovineHD1200019429	0.2110	12	70761641	70667524	70787559	Seg208	1.000	1.000
BovineHD1200019432	0.2110	12	70770721	70667524	70787559	Seg208	1.000	1.000
BovineHD1200019433	0.2110	12	70776064	70667524	70787559	Seg208	1.000	0.987
BovineHD1200019434	0.2110	12	70787559	70667524	70787559	Seg208	0.987	0.915
BovineHD1200019450	0.9380	12	70848277	70848277	70868927	Seg209	0.915	0.999
BovineHD1200019451	0.9380	12	70854928	70848277	70868927	Seg209	0.999	0.995
BovineHD1200019452	0.9890	12	70868927	70848277	70868927	Seg209	0.995	0.909
BovineHD1200019511	0.2160	12	71221794	71221794	71244186	Seg210	0.909	0.980
BovineHD1200019513	0.0256	12	71224710	71221794	71244186	Seg210	0.980	1.000
BovineHD1200019517	0.0256	12	71232403	71221794	71244186	Seg210	1.000	0.993
BovineHD1200027100	0.0250	12	71239369	71221794	71244186	Seg210	0.993	1.000
BovineHD1200019519	0.0250	12	71244186	71221794	71244186	Seg210	1.000	0.620
BovineHD1200019527	0.0032	12	71264466	71264466	71286946	Seg211	0.620	0.997
BovineHD1200019528	0.0032	12	71268774	71264466	71286946	Seg211	0.997	0.995
BovineHD1200019530	0.0011	12	71274536	71264466	71286946	Seg211	0.995	0.989
BovineHD1200019532	0.0013	12	71276445	71264466	71286946	Seg211	0.989	0.976
BovineHD1200019538	0.0005	12	71286946	71264466	71286946	Seg211	0.976	0.804
BovineHD1200019541	0.0459	12	71291648	71291648	71291648	Seg212	0.804	0.861
BovineHD1200019558	0.0626	12	71329665	71329665	71439274	Seg213	0.861	0.979
BTB-01707347	0.1460	12	71365428	71329665	71439274	Seg213	0.979	0.999
BovineHD1200019572	0.1460	12	71375176	71329665	71439274	Seg213	0.999	0.968
BovineHD1200019585	0.1660	12	71399213	71329665	71439274	Seg213	0.968	0.967
BovineHD1200028205	0.5070	12	71411993	71329665	71439274	Seg213	0.967	0.995
BovineHD1200019591	0.5070	12	71419685	71329665	71439274	Seg213	0.995	0.981
BovineHD1200019598	0.3910	12	71437039	71329665	71439274	Seg213	0.981	0.993
BovineHD1200019599	0.3200	12	71439274	71329665	71439274	Seg213	0.993	0.935
BovineHD1200019600	0.9250	12	71440002	71440002	71494540	Seg214	0.935	0.975
BovineHD1200019602	0.9240	12	71443906	71440002	71494540	Seg214	0.975	0.987
BovineHD1200028206	0.8740	12	71453071	71440002	71494540	Seg214	0.987	0.984
BovineHD1200019607	0.8430	12	71461079	71440002	71494540	Seg214	0.984	0.956
ARS-BFGL-NGS-16052	0.8500	12	71469688	71440002	71494540	Seg214	0.956	0.993
BovineHD1200019611	0.9630	12	71494540	71440002	71494540	Seg214	0.993	0.935
BovineHD1200019624	0.8730	12	71525707	71525707	71671600	Seg215	0.935	0.992
BovineHD1200019628	0.8930	12	71553800	71525707	71671600	Seg215	0.992	0.977
BovineHD1200019630	0.5110	12	71557049	71525707	71671600	Seg215	0.977	0.996
BovineHD1200019633	0.5110	12	71568266	71525707	71671600	Seg215	0.996	0.967
BovineHD1200019645	0.2420	12	71610662	71525707	71671600	Seg215	0.967	0.997
BovineHD1200019647	0.2420	12	71613636	71525707	71671600	Seg215	0.997	0.977
BovineHD1200019648	0.0202	12	71615048	71525707	71671600	Seg215	0.977	0.996
BovineHD1200019649	0.0202	12	71616464	71525707	71671600	Seg215	0.996	0.996
BovineHD1200019650	0.1160	12	71617637	71525707	71671600	Seg215	0.996	0.992
BovineHD1200019651	0.2530	12	71619414	71525707	71671600	Seg215	0.992	0.981
BovineHD1200028217	0.2370	12	71636021	71525707	71671600	Seg215	0.981	0.991
BTB-01743833	0.8720	12	71646477	71525707	71671600	Seg215	0.991	0.980
BovineHD1200019666	0.9300	12	71662483	71525707	71671600	Seg215	0.980	1.000
BovineHD1200028220	0.9300	12	71671600	71525707	71671600	Seg215	1.000	0.911
BovineHD1200019671	0.7940	12	71688525	71688525	71688525	Seg216	0.911	0.928
BovineHD1200019673	0.6210	12	71693492	71693492	71751840	Seg217	0.928	0.989
BovineHD1200019675	0.6080	12	71705427	71693492	71751840	Seg217	0.989	0.996
BovineHD1200019680	0.6080	12	71720267	71693492	71751840	Seg217	0.996	0.992
BovineHD1200019683	0.6280	12	71724578	71693492	71751840	Seg217	0.992	0.995
BovineHD1200019685	0.5390	12	71726795	71693492	71751840	Seg217	0.995	0.996
BovineHD1200028223	0.5260	12	71733203	71693492	71751840	Seg217	0.996	0.977
BovineHD1200019693	0.3790	12	71743591	71693492	71751840	Seg217	0.977	0.991
BovineHD1200019696	0.2950	12	71748792	71693492	71751840	Seg217	0.991	0.984
BovineHD1200019697	0.1990	12	71751840	71693492	71751840	Seg217	0.984	0.918
BovineHD1200019701	0.5500	12	71772895	71772895	71824751	Seg218	0.918	0.997
BovineHD1200019707	0.5500	12	71782049	71772895	71824751	Seg218	0.997	0.959
BovineHD1200019710	0.0705	12	71813696	71772895	71824751	Seg218	0.959	0.996
BovineHD1200019712	0.0634	12	71820348	71772895	71824751	Seg218	0.996	0.977
BovineHD1200019713	0.1750	12	71824751	71772895	71824751	Seg218	0.977	0.917
BovineHD1200019718	0.6760	12	71838975	71838975	71890949	Seg219	0.917	0.988
BovineHD1200019733	0.8770	12	71876184	71838975	71890949	Seg219	0.988	0.995
BovineHD1200019737	0.8770	12	71890949	71838975	71890949	Seg219	0.995	0.950
BovineHD1200019739	0.4330	12	71899472	71899472	71899472	Seg220	0.950	0.922
BovineHD1200019745	0.1690	12	71919682	71919682	71934303	Seg221	0.922	1.000
BovineHD1200019746	0.1690	12	71920937	71919682	71934303	Seg221	1.000	0.999
BovineHD1200019749	0.1690	12	71925237	71919682	71934303	Seg221	0.999	0.995
BovineHD1200028233	0.1300	12	71934303	71919682	71934303	Seg221	0.995	0.946
BovineHD1200019754	0.1770	12	71941440	71941440	71949321	Seg222	0.946	1.000
BovineHD1200019756	0.1770	12	71949321	71941440	71949321	Seg222	1.000	0.927
BovineHD1200019762	0.6300	12	71972395	71972395	72027555	Seg223	0.927	0.983
BovineHD1200019777	0.8380	12	72016965	71972395	72027555	Seg223	0.983	0.985
BovineHD1200019783	0.9850	12	72027555	71972395	72027555	Seg223	0.985	0.931
BovineHD1200019785	0.5770	12	72040735	72040735	72042304	Seg224	0.931	0.999
BovineHD1200019786	0.5770	12	72042304	72040735	72042304	Seg224	0.999	0.893
BovineHD1200019787	0.5940	12	72058027	72058027	72080938	Seg225	0.893	0.972
BovineHD1200019789	0.4930	12	72063255	72058027	72080938	Seg225	0.972	0.963
BovineHD1200019797	0.6770	12	72073378	72058027	72080938	Seg225	0.963	0.989
BovineHD1200019800	0.8620	12	72076533	72058027	72080938	Seg225	0.989	0.967
BovineHD1200019801	0.6060	12	72077746	72058027	72080938	Seg225	0.967	0.977
BovineHD1200019805	0.2980	12	72080938	72058027	72080938	Seg225	0.977	0.633
BovineHD1200019808	0.1620	12	72084609	72084609	72088669	Seg226	0.633	0.999
BovineHD1200019811	0.1620	12	72088669	72084609	72088669	Seg226	0.999	0.947
BovineHD1200019817	0.2540	12	72107550	72107550	72123747	Seg227	0.947	1.000
BovineHD1200019819	0.2540	12	72113052	72107550	72123747	Seg227	1.000	1.000
BovineHD1200019820	0.2540	12	72117025	72107550	72123747	Seg227	1.000	1.000
BovineHD1200019821	0.2540	12	72118047	72107550	72123747	Seg227	1.000	0.960
BovineHD1200019824	0.1480	12	72120878	72107550	72123747	Seg227	0.960	0.958
BovineHD1200019825	0.1740	12	72123747	72107550	72123747	Seg227	0.958	0.751
BovineHD1200028243	0.7260	12	72130065	72130065	72130065	Seg228	0.751	0.754
BovineHD1200019973	0.0476	12	72419043	72419043	72419043	Seg229	0.754	0.787
BovineHD1200019974	0.0034	12	72432362	72432362	72509035	Seg230	0.787	0.996
BovineHD1200019975	0.0093	12	72439441	72432362	72509035	Seg230	0.996	1.000
BovineHD1200019976	0.0093	12	72444330	72432362	72509035	Seg230	1.000	1.000
ARS-BFGL-NGS-2370	0.0093	12	72455520	72432362	72509035	Seg230	1.000	0.992
BovineHD1200019977	0.0086	12	72462820	72432362	72509035	Seg230	0.992	0.999
BovineHD1200019978	0.0163	12	72466426	72432362	72509035	Seg230	0.999	1.000
BovineHD1200019979	0.0163	12	72467225	72432362	72509035	Seg230	1.000	1.000
BovineHD1200019980	0.0163	12	72470024	72432362	72509035	Seg230	1.000	1.000
BovineHD1200019981	0.0163	12	72470725	72432362	72509035	Seg230	1.000	0.993
BovineHD1200019984	0.0122	12	72475745	72432362	72509035	Seg230	0.993	1.000
BovineHD1200019985	0.0122	12	72476853	72432362	72509035	Seg230	1.000	0.995
BovineHD1200019986	0.0122	12	72483402	72432362	72509035	Seg230	0.995	1.000
BovineHD1200019987	0.0122	12	72484210	72432362	72509035	Seg230	1.000	1.000
BovineHD1200019989	0.0122	12	72487334	72432362	72509035	Seg230	1.000	0.996
BovineHD1200019992	0.0140	12	72492838	72432362	72509035	Seg230	0.996	1.000
BovineHD1200019993	0.0140	12	72493830	72432362	72509035	Seg230	1.000	1.000
BovineHD1200019994	0.0140	12	72494734	72432362	72509035	Seg230	1.000	1.000
BovineHD1200019995	0.0140	12	72495671	72432362	72509035	Seg230	1.000	1.000
BovineHD4100009698	0.0140	12	72496622	72432362	72509035	Seg230	1.000	1.000
BovineHD1200019996	0.0140	12	72497422	72432362	72509035	Seg230	1.000	0.993
BovineHD4100009699	0.0140	12	72499272	72432362	72509035	Seg230	0.993	0.975
BovineHD1200019997	0.0113	12	72501540	72432362	72509035	Seg230	0.975	0.992
BovineHD4100009700	0.0221	12	72503466	72432362	72509035	Seg230	0.992	0.997
BovineHD1200019998	0.0318	12	72504287	72432362	72509035	Seg230	0.997	0.993
BovineHD1200019999	0.0352	12	72505024	72432362	72509035	Seg230	0.993	0.987
BovineHD1200020000	0.1250	12	72506042	72432362	72509035	Seg230	0.987	1.000
BovineHD1200020001	0.1250	12	72507076	72432362	72509035	Seg230	1.000	0.999
BovineHD1200020003	0.1250	12	72509035	72432362	72509035	Seg230	0.999	0.825
BovineHD1200020004	0.6560	12	72511101	72511101	72512295	Seg231	0.825	0.999
BovineHD1200020005	0.6520	12	72512295	72511101	72512295	Seg231	0.999	0.873
BovineHD1200020006	0.3360	12	72518489	72518489	72550889	Seg232	0.873	0.995
BovineHD1200020007	0.3360	12	72521258	72518489	72550889	Seg232	0.995	1.000
BovineHD1200020008	0.3360	12	72522011	72518489	72550889	Seg232	1.000	0.991
BovineHD1200020009	0.3530	12	72522713	72518489	72550889	Seg232	0.991	0.987
BovineHD1200020011	0.3290	12	72532616	72518489	72550889	Seg232	0.987	0.999
BovineHD1200020012	0.3340	12	72533573	72518489	72550889	Seg232	0.999	0.992
BovineHD1200020013	0.3570	12	72534578	72518489	72550889	Seg232	0.992	1.000
BovineHD1200020014	0.3570	12	72535713	72518489	72550889	Seg232	1.000	0.999
BovineHD1200027104	0.4090	12	72540763	72518489	72550889	Seg232	0.999	0.992
BovineHD1200020015	0.4700	12	72546439	72518489	72550889	Seg232	0.992	0.999
BovineHD1200020016	0.4700	12	72548138	72518489	72550889	Seg232	0.999	0.999
BovineHD1200020017	0.4650	12	72549044	72518489	72550889	Seg232	0.999	0.995
BovineHD1200020018	0.4650	12	72549849	72518489	72550889	Seg232	0.995	1.000
BovineHD1200020019	0.4650	12	72550889	72518489	72550889	Seg232	1.000	0.910
BovineHD1200020023	0.8460	12	72567497	72567497	72742881	Seg233	0.910	0.988
BovineHD1200020024	0.9080	12	72568467	72567497	72742881	Seg233	0.988	0.997
BovineHD1200020025	0.9080	12	72569492	72567497	72742881	Seg233	0.997	0.980
BovineHD1200020026	0.8610	12	72570804	72567497	72742881	Seg233	0.980	1.000
BovineHD1200020027	0.8610	12	72573130	72567497	72742881	Seg233	1.000	0.977
BovineHD1200020030	0.9420	12	72576289	72567497	72742881	Seg233	0.977	0.996
BovineHD1200020031	0.8430	12	72577542	72567497	72742881	Seg233	0.996	1.000
BovineHD1200020032	0.8430	12	72579020	72567497	72742881	Seg233	1.000	0.955
BovineHD1200020033	0.8350	12	72587762	72567497	72742881	Seg233	0.955	0.997
BovineHD1200020034	0.7960	12	72592685	72567497	72742881	Seg233	0.997	0.999
BovineHD1200020035	0.7980	12	72597236	72567497	72742881	Seg233	0.999	0.995
BovineHD1200020036	0.6910	12	72601305	72567497	72742881	Seg233	0.995	0.997
BovineHD1200028250	0.6910	12	72609933	72567497	72742881	Seg233	0.997	0.992
BovineHD1200020040	0.6000	12	72614393	72567497	72742881	Seg233	0.992	1.000
BovineHD1200020041	0.6000	12	72617814	72567497	72742881	Seg233	1.000	0.997
BovineHD1200020042	0.6000	12	72622828	72567497	72742881	Seg233	0.997	1.000
BovineHD1200020043	0.6000	12	72623920	72567497	72742881	Seg233	1.000	1.000
BovineHD1200020044	0.6000	12	72625533	72567497	72742881	Seg233	1.000	0.999
BovineHD1200020045	0.7010	12	72626287	72567497	72742881	Seg233	0.999	1.000
BovineHD1200020047	0.7010	12	72627256	72567497	72742881	Seg233	1.000	1.000
BovineHD1200020048	0.7010	12	72628335	72567497	72742881	Seg233	1.000	0.995
BovineHD1200020049	0.7010	12	72632819	72567497	72742881	Seg233	0.995	0.997
BovineHD1200020050	0.6900	12	72634680	72567497	72742881	Seg233	0.997	0.997
BovineHD1200020052	0.6900	12	72636886	72567497	72742881	Seg233	0.997	1.000
BovineHD1200020054	0.6900	12	72639034	72567497	72742881	Seg233	1.000	0.997
BovineHD1200020058	0.6900	12	72647587	72567497	72742881	Seg233	0.997	1.000
BovineHD1200028251	0.6900	12	72650565	72567497	72742881	Seg233	1.000	0.992
BovineHD1200020060	0.6200	12	72653376	72567497	72742881	Seg233	0.992	1.000
BovineHD1200020061	0.6200	12	72656316	72567497	72742881	Seg233	1.000	1.000
BovineHD1200020062	0.6200	12	72657687	72567497	72742881	Seg233	1.000	0.997
BovineHD1200020063	0.6200	12	72660366	72567497	72742881	Seg233	0.997	0.997
BovineHD1200020064	0.5160	12	72666955	72567497	72742881	Seg233	0.997	0.996
BovineHD1200020066	0.4960	12	72674727	72567497	72742881	Seg233	0.996	0.988
BovineHD1200020071	0.3620	12	72686707	72567497	72742881	Seg233	0.988	1.000
BovineHD1200020072	0.3620	12	72689820	72567497	72742881	Seg233	1.000	0.997
BovineHD1200020074	0.3620	12	72691813	72567497	72742881	Seg233	0.997	0.974
BovineHD1200020076	0.5390	12	72698598	72567497	72742881	Seg233	0.974	0.985
BovineHD1200020078	0.3530	12	72712632	72567497	72742881	Seg233	0.985	0.995
BovineHD1200020079	0.3500	12	72713303	72567497	72742881	Seg233	0.995	1.000
DIAS-256	0.3500	12	72713703	72567497	72742881	Seg233	1.000	0.995
BovineHD1200020081	0.5150	12	72716234	72567497	72742881	Seg233	0.995	1.000
BovineHD1200020082	0.5150	12	72717773	72567497	72742881	Seg233	1.000	0.966
BovineHD1200020083	0.7080	12	72720575	72567497	72742881	Seg233	0.966	0.976
BovineHD1200020085	0.4870	12	72724262	72567497	72742881	Seg233	0.976	0.983
BovineHD1200020086	0.5590	12	72725521	72567497	72742881	Seg233	0.983	1.000
BovineHD1200020087	0.5590	12	72726094	72567497	72742881	Seg233	1.000	1.000
BovineHD1200020088	0.5590	12	72728853	72567497	72742881	Seg233	1.000	0.999
BovineHD1200020089	0.5590	12	72729891	72567497	72742881	Seg233	0.999	0.999
BovineHD1200020090	0.5590	12	72730938	72567497	72742881	Seg233	0.999	1.000
BovineHD1200020091	0.5590	12	72731509	72567497	72742881	Seg233	1.000	0.999
BovineHD1200020092	0.6420	12	72732204	72567497	72742881	Seg233	0.999	0.999
BovineHD1200020094	0.6630	12	72739627	72567497	72742881	Seg233	0.999	0.999
BovineHD1200020095	0.6630	12	72740699	72567497	72742881	Seg233	0.999	1.000
BovineHD1200020096	0.6630	12	72741497	72567497	72742881	Seg233	1.000	0.991
BovineHD1200020097	0.5110	12	72742881	72567497	72742881	Seg233	0.991	0.673
BovineHD1200020098	0.2660	12	72748544	72748544	72819475	Seg234	0.673	0.996
BovineHD1200020099	0.2550	12	72752562	72748544	72819475	Seg234	0.996	0.995
BovineHD1200020101	0.2340	12	72756887	72748544	72819475	Seg234	0.995	0.992
BovineHD1200020102	0.2340	12	72766413	72748544	72819475	Seg234	0.992	0.997
BovineHD1200020103	0.2340	12	72770742	72748544	72819475	Seg234	0.997	0.987
BovineHD1200020104	0.2180	12	72776383	72748544	72819475	Seg234	0.987	1.000
BovineHD1200028254	0.2180	12	72782307	72748544	72819475	Seg234	1.000	1.000
BovineHD1200020106	0.2180	12	72788689	72748544	72819475	Seg234	1.000	1.000
BovineHD1200020109	0.2180	12	72814214	72748544	72819475	Seg234	1.000	1.000
BovineHD1200020110	0.2180	12	72814919	72748544	72819475	Seg234	1.000	0.996
BovineHD1200028257	0.3150	12	72819475	72748544	72819475	Seg234	0.996	0.840
BovineHD1200028259	0.5700	12	72834262	72834262	72882991	Seg235	0.840	0.988
BovineHD1200028262	0.4760	12	72851593	72834262	72882991	Seg235	0.988	0.987
BovineHD1200020124	0.4640	12	72882991	72834262	72882991	Seg235	0.987	0.665
BovineHD1200020143	0.7380	12	72937449	72937449	72966110	Seg236	0.665	0.974
BovineHD1200028270	0.9160	12	72949203	72937449	72966110	Seg236	0.974	0.993
BovineHD1200020153	0.3710	12	72966110	72937449	72966110	Seg236	0.993	0.911
BovineHD1200020163	0.8900	12	73001857	73001857	73034978	Seg237	0.911	0.968
BovineHD1200028277	0.7600	12	73015638	73001857	73034978	Seg237	0.968	0.997
BovineHD1200027108	0.7600	12	73024772	73001857	73034978	Seg237	0.997	0.988
BovineHD1200028279	0.6180	12	73034978	73001857	73034978	Seg237	0.988	0.891
BovineHD1200028289	0.2860	12	73150029	73150029	73241030	Seg238	0.891	0.964
BovineHD1200020234	0.1790	12	73199364	73150029	73241030	Seg238	0.964	0.991
BovineHD1200020250	0.3860	12	73221220	73150029	73241030	Seg238	0.991	0.971
BovineHD1200020259	0.3520	12	73233249	73150029	73241030	Seg238	0.971	0.999
BovineHD1200020262	0.3520	12	73241030	73150029	73241030	Seg238	0.999	0.881
BovineHD1200028304	0.4910	12	73289736	73289736	73289736	Seg239	0.881	0.917
BovineHD1200028309	0.2800	12	73319626	73319626	73323427	Seg240	0.917	0.999
BovineHD1200028310	0.2800	12	73323427	73319626	73323427	Seg240	0.999	0.829
BovineHD1200020288	0.1750	12	73334128	73334128	73350995	Seg241	0.829	0.992
BovineHD1200020289	0.3110	12	73335507	73334128	73350995	Seg241	0.992	1.000
BovineHD1200020290	0.3110	12	73336666	73334128	73350995	Seg241	1.000	0.989
BovineHD1200020292	0.3110	12	73339069	73334128	73350995	Seg241	0.989	0.999
BovineHD1200020293	0.3110	12	73340439	73334128	73350995	Seg241	0.999	0.991
BovineHD1200020295	0.2460	12	73345563	73334128	73350995	Seg241	0.991	0.968
BovineHD1200020297	0.3230	12	73350995	73334128	73350995	Seg241	0.968	0.938
BovineHD1200028311	0.0933	12	73363460	73363460	73401154	Seg242	0.938	0.997
BovineHD1200020299	0.0936	12	73367325	73363460	73401154	Seg242	0.997	0.999
BovineHD1200020300	0.0936	12	73371079	73363460	73401154	Seg242	0.999	0.987
BovineHD1200020302	0.1090	12	73375464	73363460	73401154	Seg242	0.987	0.951
ARS-BFGL-NGS-15038	0.2540	12	73382414	73363460	73401154	Seg242	0.951	0.999
BovineHD1200027111	0.2540	12	73387202	73363460	73401154	Seg242	0.999	0.959
BovineHD1200020310	0.2120	12	73396832	73363460	73401154	Seg242	0.959	0.991
BovineHD1200020311	0.6020	12	73401154	73363460	73401154	Seg242	0.991	0.913
BovineHD1200020313	0.2570	12	73408627	73408627	73469477	Seg243	0.913	0.976
BovineHD1200020318	0.0795	12	73423399	73408627	73469477	Seg243	0.976	0.966
BovineHD1200020324	0.0363	12	73443414	73408627	73469477	Seg243	0.966	0.995
BovineHD1200020328	0.0349	12	73448419	73408627	73469477	Seg243	0.995	0.997
BovineHD1200020330	0.0530	12	73451108	73408627	73469477	Seg243	0.997	0.963
BovineHD1200020335	0.9340	12	73469477	73408627	73469477	Seg243	0.963	0.821
BovineHD1200020340	0.4090	12	73489779	73489779	73497775	Seg244	0.821	0.999
BovineHD1200020343	0.4090	12	73492233	73489779	73497775	Seg244	0.999	0.995
BTB-01761781	0.4090	12	73497775	73489779	73497775	Seg244	0.995	0.915
BovineHD1200020349	0.7040	12	73516942	73516942	73516942	Seg245	0.915	0.861
BovineHD1200020357	0.4570	12	73553506	73553506	73564769	Seg246	0.861	0.995
BovineHD1200020358	0.4750	12	73564769	73553506	73564769	Seg246	0.995	0.711
BovineHD1200020366	0.7460	12	73583291	73583291	73644068	Seg247	0.711	0.996
BovineHD1200020370	0.9200	12	73590556	73583291	73644068	Seg247	0.996	0.966
BovineHD1200020375	0.9160	12	73599766	73583291	73644068	Seg247	0.966	0.989
BovineHD1200020377	0.9870	12	73601646	73583291	73644068	Seg247	0.989	0.974
BovineHD1200020382	0.4390	12	73609608	73583291	73644068	Seg247	0.974	0.987
BovineHD1200020390	0.3750	12	73631712	73583291	73644068	Seg247	0.987	0.995
BovineHD1200020391	0.3580	12	73636556	73583291	73644068	Seg247	0.995	0.996
BovineHD1200028325	0.6460	12	73641429	73583291	73644068	Seg247	0.996	1.000
BovineHD1200020397	0.6460	12	73644068	73583291	73644068	Seg247	1.000	0.617
BovineHD1200020401	0.7810	12	73657824	73657824	73666963	Seg248	0.617	1.000
BovineHD1200020402	0.7810	12	73663359	73657824	73666963	Seg248	1.000	0.966
BovineHD1200028327	0.7450	12	73666963	73657824	73666963	Seg248	0.966	0.816
BovineHD1200020407	0.7760	12	73673865	73673865	73673865	Seg249	0.816	0.742
BovineHD1200020428	0.8980	12	73719702	73719702	73755591	Seg250	0.742	0.976
BovineHD1200020435	0.7860	12	73737854	73719702	73755591	Seg250	0.976	0.971
BovineHD1200020439	0.6960	12	73745994	73719702	73755591	Seg250	0.971	0.971
BovineHD1200020440	0.7860	12	73749347	73719702	73755591	Seg250	0.971	0.958
BovineHD1200020442	0.6730	12	73754154	73719702	73755591	Seg250	0.958	0.983
BovineHD1200020443	0.9130	12	73755591	73719702	73755591	Seg250	0.983	0.943
BovineHD1200020445	0.6630	12	73762950	73762950	73762950	Seg251	0.943	0.946
BovineHD1200020446	0.7070	12	73765388	73765388	73772980	Seg252	0.946	0.972
BovineHD1200020448	0.3520	12	73767537	73765388	73772980	Seg252	0.972	0.987
BovineHD1200020450	0.4790	12	73770215	73765388	73772980	Seg252	0.987	0.995
BovineHD1200020451	0.3900	12	73772980	73765388	73772980	Seg252	0.995	0.938
BovineHD1200020457	0.8830	12	73779660	73779660	73779660	Seg253	0.938	0.805
BovineHD1200020469	0.1350	12	73804467	73804467	73811041	Seg254	0.805	0.997
BovineHD1200020472	0.1350	12	73808257	73804467	73811041	Seg254	0.997	0.999
BovineHD1200020475	0.1350	12	73811041	73804467	73811041	Seg254	0.999	0.901
BovineHD1200020477	0.9730	12	73817128	73817128	73817128	Seg255	0.901	0.939
BovineHD1200020480	0.4260	12	73835557	73835557	73863425	Seg256	0.939	0.997
BovineHD1200020481	0.4260	12	73836647	73835557	73863425	Seg256	0.997	0.970
BovineHD1200020488	0.1200	12	73860259	73835557	73863425	Seg256	0.970	0.983
BovineHD1200020490	0.0420	12	73863425	73835557	73863425	Seg256	0.983	0.928
BovineHD1200020495	0.0193	12	73892476	73892476	73926173	Seg257	0.928	1.000
BovineHD1200020496	0.0193	12	73893001	73892476	73926173	Seg257	1.000	0.960
BovineHD1200020504	0.0362	12	73913169	73892476	73926173	Seg257	0.960	0.992
BovineHD1200020506	0.0441	12	73916123	73892476	73926173	Seg257	0.992	0.980
BovineHD1200020511	0.1100	12	73926173	73892476	73926173	Seg257	0.980	0.946
BovineHD1200020521	0.0394	12	73961078	73961078	73961078	Seg258	0.946	0.948
BovineHD1200020523	0.1810	12	73976639	73976639	74198666	Seg259	0.948	1.000
BovineHD1200020524	0.1810	12	73977502	73976639	74198666	Seg259	1.000	0.963
BovineHD1200020530	0.3540	12	73997598	73976639	74198666	Seg259	0.963	0.988
BovineHD1200028346	0.3940	12	74002923	73976639	74198666	Seg259	0.988	0.977
BovineHD1200020538	0.6090	12	74014764	73976639	74198666	Seg259	0.977	0.993
BovineHD1200020540	0.4740	12	74018916	73976639	74198666	Seg259	0.993	0.972
BovineHD1200027117	0.2630	12	74038407	73976639	74198666	Seg259	0.972	0.992
BovineHD1200020553	0.3440	12	74049265	73976639	74198666	Seg259	0.992	0.980
BovineHD1200020562	0.3650	12	74098496	73976639	74198666	Seg259	0.980	0.995
BovineHD1200028354	0.4740	12	74102769	73976639	74198666	Seg259	0.995	0.985
BovineHD1200020564	0.2390	12	74106365	73976639	74198666	Seg259	0.985	0.993
BovineHD1200020565	0.2280	12	74111618	73976639	74198666	Seg259	0.993	0.983
BovineHD1200020566	0.1370	12	74114162	73976639	74198666	Seg259	0.983	0.981
BovineHD1200020570	0.1940	12	74130982	73976639	74198666	Seg259	0.981	0.985
BovineHD1200028356	0.2040	12	74157643	73976639	74198666	Seg259	0.985	0.989
BovineHD1200020577	0.1010	12	74164698	73976639	74198666	Seg259	0.989	0.974
BovineHD1200028357	0.3740	12	74171760	73976639	74198666	Seg259	0.974	1.000
BovineHD1200020580	0.3740	12	74175652	73976639	74198666	Seg259	1.000	0.984
BovineHD1200020588	0.4400	12	74198666	73976639	74198666	Seg259	0.984	0.950
BovineHD1200020600	0.2870	12	74224689	74224689	74241667	Seg260	0.950	0.970
BovineHD1200020612	0.0736	12	74241667	74224689	74241667	Seg260	0.970	0.932
BovineHD1200020624	0.1310	12	74275706	74275706	74302958	Seg261	0.932	0.999
BovineHD1200028365	0.1310	12	74280717	74275706	74302958	Seg261	0.999	0.993
[truncated: 1,243 more rows]
